# Supplementary material for: Allelic diversity in the transcriptomes of contrasting rust-infected genotypes of Lathyrus sativus, a lasting resource for smart breeding
Source: BMC Plant Biol. 2014 Dec 19;14:376. doi: 10.1186/s12870-014-0376-2 (PMC4331309; doi:10.1186/s12870-014-0376-2)
Supplement: Additional file 1: — Lists of genes in expression pattern groups mapped to the reference assembly. RPKM: reads per kilobase per million. [file 12870_2014_376_MOESM1_ESM.xlsx]

## Sheet: ad1
Additional File 1 – Lists of genes in expression pattern groups mapped to the reference assembly.
Reference	Expression pattern group	BGE015746						BGE024709						BGE015746		BGE024709		log2 normalized	q-value	BLAST hit Plant db			BLAST hit Fungi db				SNP/kb
		Control counts	RPKM	Inoculated counts	RPKM	log2 normalized	q-value	Control counts	RPKM	Inoculated counts	RPKM	log2 normalized	q-value	Total Counts	Total RPKM	Total Counts	Total RPKM			Description	e-value	bit score	Description	% id	e-value	bit score
a100171_49	A	36	0.000808678	586	0.00908827	2.82787	3.21065e-62	47	0.000818616	967	0.0115159	3.08684	3.01791e-108	622	0.00570665	1014	0.00717195	0.30382	7.78171e-05	PREDICTED: uncharacterized protein LOC100812919 [Glycine max]	0	751	Intracellular protein transport protein USO1 OS=Saccharomyces cerevisiae (strain ATCC 204508 / S288c) GN=USO1 PE=1 SV=2	21.93	7e-24	110	-
a100373_65	A	0	0	101	0.00606789	6.46125	1.45696e-16	0	0	343	0.0158233	8.14612	7.82336e-47	101	0.00358959	343	0.00939779	-0.754962	1.3586e-06	predicted protein [Hordeum vulgare subsp. vulgare]	3e-109	320	ADP,ATP carrier protein OS=Neurospora crassa (strain ATCC 24698 / 74-OR23-1A / CBS 708.71 / DSM 1257 / FGSC 987) GN=acp PE=3 SV=1	79.4	3e-75	278	-
a100876_57	A	0	0	271	0.0139978	7.88519	4.09455e-39	1	5.80083e-05	288	0.0114228	6.89398	1.5714e-43	271	0.00828073	289	0.00680777	0.916114	1.73033e-13	reverse transcriptase family member [Glycine max]	7e-19	89.4	-	-	-	-	-
a101087_39	A	12	0.000585653	316	0.0106477	3.52186	3.15704e-41	27	0.00102172	364	0.009418	2.47696	4.73786e-33	328	0.0065381	391	0.00600845	0.755418	7.41982e-12	no BLAST hit	-	-	-	-	-	-	-
a101228_75	A	0	0	129	0.0168117	6.81427	1.36526e-20	2	0.000292719	166	0.0166118	5.0991	6.08508e-26	129	0.00994533	168	0.00998497	0.627801	0.000514861	reverse transcriptase family member [Glycine max]	5e-34	124	-	-	-	-	-
a101755_46	A	0	0	110	0.0046175	6.5844	7.07955e-18	0	0	407	0.0131188	8.39294	5.20854e-54	110	0.00273158	407	0.00779155	-0.878634	1.16375e-09	40S ribosomal protein S4 [Zea mays]	6e-122	355	40S ribosomal protein S4-A OS=Schizosaccharomyces pombe (strain 972 / ATCC 24843) GN=rps4a PE=2 SV=2	72.09	6e-106	380	-
a102419_22	A	25	0.000428761	297	0.00351676	2.3735	1.56419e-26	29	0.000385641	338	0.0030732	2.26695	8.55805e-28	322	0.00225554	367	0.00198184	0.820172	2.70906e-13	PREDICTED: DNA mismatch repair protein Msh3-like [Glycine max]	0	1606	DNA mismatch repair protein MSH3 OS=Ajellomyces capsulata (strain NAm1 / WU24) GN=MSH3 PE=3 SV=2	36.52	1e-153	541	-
a10243_268	A	119	0.004361	1848	0.0467575	2.75997	1.71669e-189	254	0.00721743	2847	0.0553126	2.2106	1.65391e-220	1967	0.0294416	3101	0.0357822	0.352154	2.65298e-17	Aspartic proteinase nepenthesin-2 [Medicago truncatula]	0	841	-	-	-	-	-
a10286_325	A	0	0	171	0.040015	7.22089	2.33751e-26	2	0.0005256	272	0.0488745	5.81152	1.54902e-42	171	0.0236718	274	0.029241	0.328711	0.0364334	hypothetical protein MTR_5g051030 [Medicago truncatula]	2e-09	55.1	Putative uncharacterized protein OS=Melampsora larici-populina (strain 98AG31 / pathotype 3-4-7) GN=MELLADRAFT_92517 PE=4 SV=1	85.71	5e-07	55.5	-
a103144_43	A	0	0	66	0.0043273	5.84744	2.92502e-11	12	0.000883594	239	0.0120326	3.03996	4.64408e-27	66	0.00255991	251	0.0075052	-0.918258	1.00705e-06	auxin-responsive family protein [Arabidopsis lyrata subsp. lyrata]	5e-27	105	-	-	-	-	-
a103196_62	A	0	0	23	0.00649444	4.3266	0.00031909	0	0	15	0.00325231	3.63095	0.008875	23	0.00384193	15	0.00193162	1.62556	0.00154106	no BLAST hit	-	-	-	-	-	-	-
a103197_31	A	0	0	49	0.00323271	5.41775	1.48848e-08	0	0	174	0.00881468	7.167	3.17408e-26	49	0.00191238	174	0.00523522	-0.819343	0.000314075	histone H4 [Solanum lycopersicum]	3e-63	195	Histone H4 OS=Phanerochaete chrysosporium GN=H4.1 PE=3 SV=2	97.56	3e-39	158	-
a103220_39	A	3	0.000291205	94	0.00629964	3.77267	1.63036e-13	8	0.000602112	98	0.00504314	2.33877	5.65259e-09	97	0.00384563	106	0.00323974	0.880883	4.01054e-05	PREDICTED: probable F-box protein At1g60180-like [Glycine max]	1e-72	227	-	-	-	-	-
a103371_39	A	0	0	110	0.00447986	6.5844	7.07955e-18	0	0	309	0.00966312	7.99552	6.71365e-43	110	0.00265016	309	0.00573913	-0.481212	0.00338054	60S ribosomal protein L13a-2 [Zea mays]	2e-82	252	60S ribosomal protein L16 OS=Neurospora crassa (strain ATCC 24698 / 74-OR23-1A / CBS 708.71 / DSM 1257 / FGSC 987) GN=rpl-16 PE=3 SV=1	63.64	3e-67	252	-
a103973_44	A	0	0	502	0.0116569	8.77459	2.69136e-65	7	0.000182548	713	0.0127133	5.39446	1.54117e-109	502	0.00689591	720	0.0076248	0.488581	1.33771e-08	no BLAST hit	-	-	-	-	-	-	-
a104320_36	A	5	0.000992673	46	0.00630528	2.00468	0.000432105	4	0.000615752	61	0.00642043	2.65479	1.08257e-06	51	0.00413547	65	0.00406327	0.658948	0.0299838	no BLAST hit	-	-	-	-	-	-	-
a104573_45	A	0	0	176	0.00504705	7.26247	5.02433e-27	0	0	485	0.0106796	8.6459	2.03576e-62	176	0.00298569	485	0.00634282	-0.453518	0.000398499	uncharacterized protein LOC100274488 [Zea mays]	2e-39	149	Suppressor protein STM1 OS=Saccharomyces cerevisiae (strain ATCC 204508 / S288c) GN=STM1 PE=1 SV=3	53.85	6e-06	49.7	-
a1055_305	A	6	0.000864045	339	0.0337051	4.62322	8.61191e-52	2	0.000223318	838	0.0639774	7.43486	1.75628e-120	345	0.0202919	840	0.0380882	-0.274902	0.00434373	hypothetical protein MTR_056s0017 [Medicago truncatula]	4e-27	105	-	-	-	-	-
a105597_45	A	0	0	107	0.00609138	6.54451	1.93172e-17	0	0	283	0.012371	7.86871	7.86577e-40	107	0.00360349	283	0.00734741	-0.3943	0.0229289	no BLAST hit	-	-	Putative uncharacterized protein OS=Puccinia graminis f. sp. tritici (strain CRL 75-36-700-3 / race SCCL) GN=PGTG_11681 PE=4 SV=1	54.62	2e-34	147	-
a105737_36	A	2	0.000221871	28	0.00214456	2.6104	0.00145059	0	0	142	0.00835133	6.8738	6.04148e-22	30	0.00135928	142	0.00496003	-1.23397	3.11203e-06	Nudix hydrolase [Medicago truncatula]	9e-94	280	-	-	-	-	-
a106044_31	A	6	0.000428004	87	0.00428475	2.66102	1.99659e-09	0	0	109	0.00412212	6.49224	2.41165e-17	93	0.00270955	109	0.00244821	0.779865	0.000345291	Alpha-amylase/subtilisin inhibitor [Medicago truncatula]	5e-103	303	-	-	-	-	-
a10655_266	A	3	0.000425038	470	0.0459743	6.0946	1.55655e-74	3	0.000329562	685	0.0514512	6.55905	5.87217e-104	473	0.0273707	688	0.0306917	0.468323	1.29582e-07	PREDICTED: uncharacterized protein LOC100801029 [Glycine max]	8e-19	81.6	Putative uncharacterized protein OS=Melampsora larici-populina (strain 98AG31 / pathotype 3-4-7) GN=MELLADRAFT_90062 PE=4 SV=1	55.26	2e-23	110	-
a106811_34	A	2	0.000104243	59	0.00212315	3.68568	1.12859e-08	12	0.000484963	323	0.00892521	3.47448	1.25805e-40	61	0.00129857	335	0.0054978	-1.44839	5.83428e-17	ABC transporter B family member [Medicago truncatula]	0	601	Leptomycin B resistance protein pmd1 OS=Schizosaccharomyces pombe (strain 972 / ATCC 24843) GN=pmd1 PE=3 SV=2	34.28	7e-43	171	-
a107039_27	A	0	0	140	0.00275672	6.93232	3.92813e-22	1	2.21138e-05	440	0.0066528	7.50542	2.40103e-63	140	0.0016308	441	0.00396022	-0.646461	1.79707e-06	HSP70B [Arabidopsis lyrata subsp. lyrata]	0	694	Heat shock protein SSB OS=Kluyveromyces marxianus GN=SSB PE=3 SV=2	71.24	0	759	-
a107154_53	A	0	0	95	0.00558076	6.3729	1.11735e-15	2	0.000131947	290	0.0130814	5.90397	2.86847e-45	95	0.00330142	292	0.00782291	-0.611078	0.00030606	PREDICTED: histone H2B.4-like [Glycine max]	2e-56	180	Histone H2B OS=Ustilago maydis (strain 521 / FGSC 9021) GN=HTB1 PE=3 SV=3	88.76	2e-38	155	-
a107196_62	A	0	0	145	0.00816686	6.98295	7.96482e-23	0	0	366	0.0158291	8.23976	1.91942e-49	145	0.00483129	366	0.00940122	-0.3269	0.0312701	unknown [Picea sitchensis]	2e-87	261	60S ribosomal protein L11 OS=Schizosaccharomyces pombe (strain 972 / ATCC 24843) GN=rpl11a PE=1 SV=1	75.44	7e-74	273	-
a10725_197	A	168	0.00385427	2173	0.0344194	2.4962	1.136e-199	326	0.0057991	3342	0.0406478	2.08182	5.71068e-240	2341	0.0219358	3668	0.0264965	0.361022	2.43207e-21	RAMOSUS4 [Pisum sativum]	0	1397	YALI0C14740p OS=Yarrowia lipolytica (strain CLIB 122 / E 150) GN=YALI0C14740g PE=4 SV=1	24.37	2e-07	60.8	5.60957
a108272_40	A	1	0.000154139	81	0.00862	5.14289	1.83508e-13	4	0.000478059	96	0.00784478	3.30902	3.14716e-12	82	0.00516231	100	0.00485331	0.722587	0.00192989	no BLAST hit	-	-	-	-	-	-	-
a109007_44	A	0	0	121	0.00562564	6.7219	1.8616e-19	2	0.000104428	322	0.0114956	6.05497	4.48798e-50	121	0.00332797	324	0.00686985	-0.412096	0.0102455	hypothetical protein SELMODRAFT_269009 [Selaginella moellendorffii]	6e-66	208	60S ribosomal protein L9-A OS=Schizosaccharomyces pombe (strain 972 / ATCC 24843) GN=rpl9a PE=3 SV=1	58.12	2e-58	223	-
a109366_40	A	0	0	126	0.00399756	6.78032	3.62831e-20	2	7.12612e-05	418	0.0101833	6.43142	4.19784e-64	126	0.00236484	420	0.00607699	-0.728075	1.92108e-07	predicted protein [Hordeum vulgare subsp. vulgare]	1e-164	471	60S ribosomal protein L4-B OS=Schizosaccharomyces pombe (strain 972 / ATCC 24843) GN=rpl4b PE=3 SV=1	63.37	1e-121	433	-
a109387_34	A	13	0.000452105	336	0.00806763	3.49492	1.60407e-43	14	0.000377514	442	0.00814922	3.7046	5.89033e-58	349	0.00495724	456	0.00499329	0.623084	3.29987e-09	DNA-directed RNA polymerase subunit beta [Medicago truncatula]	0.0005	48.1	-	-	-	-	-
a109463_39	A	6	0.0003027	176	0.00613034	3.67751	4.15774e-24	16	0.000625879	465	0.0124369	3.58514	1.71015e-59	182	0.00375017	481	0.00764069	-0.393207	0.00233624	hypothetical protein MTR_2g013780 [Medicago truncatula]	1e-167	475	-	-	-	-	-
a109811_42	A	8	0.000355378	391	0.0119919	4.41407	1.99266e-58	3	0.000103331	387	0.00911401	5.73528	3.91688e-60	399	0.00723923	390	0.00545496	1.04181	8.3362e-24	unknown [Medicago truncatula]	0	543	-	-	-	-	-
a11008_199	A	17	0.00135091	295	0.0161849	2.92015	8.74371e-33	41	0.00252622	1145	0.048237	3.52764	2.24848e-143	312	0.0101263	1186	0.0296748	-0.917595	2.75461e-28	AF115574_1 pathogenesis-related protein [Pisum sativum]	2e-122	350	-	-	-	-	-
a110305_33	A	1	3.09834e-05	111	0.00237445	5.59746	2.49515e-18	4	9.60946e-05	136	0.00223391	3.81152	8.27673e-19	112	0.00141731	140	0.00136579	0.686963	0.000451005	lectin receptor kinase [Arabidopsis thaliana]	2e-33	137	-	-	-	-	-
a111235_46	A	2	0.000101066	316	0.0110249	6.10682	2.13078e-50	0	0	364	0.00975158	8.23185	3.22576e-49	318	0.00656329	364	0.00579167	0.813979	5.54741e-13	Homeodomain-related [Medicago truncatula]	4e-21	94	-	-	-	-	-
a111319_55	A	2	0.00011499	168	0.00666884	5.19536	5.03042e-27	0	0	448	0.0136555	8.53141	1.79546e-58	170	0.00399206	448	0.00811025	-0.389073	0.00379769	no BLAST hit	-	-	Uncharacterized protein (Fragment) OS=Puccinia triticina (isolate 1-1 / race 1 (BBBD)) GN=PTTG_05419 PE=4 SV=1	39.62	8e-12	73.9	-
a111511_45	A	0	0	93	0.0133526	6.3422	2.21654e-15	0	0	93	0.0102531	6.26322	4.95541e-15	93	0.00789903	93	0.0060895	1.00889	5.57513e-06	no BLAST hit	-	-	-	-	-	-	-
a11154_391	A	1	0.000266727	253	0.0465906	6.78604	1.42056e-39	2	0.000413625	362	0.0511886	6.2239	5.49526e-56	254	0.0276706	364	0.0305699	0.489781	8.1416e-05	hypothetical protein SELMODRAFT_139061 [Selaginella moellendorffii]	2e-06	45.1	Predicted protein (Fragment) OS=Scheffersomyces stipitis (strain ATCC 58785 / CBS 6054 / NBRC 10063 / NRRL Y-11545) GN=	74.19	2e-06	48.1	-
a111892_42	A	0	0	146	0.00435788	6.99287	5.79848e-23	0	0	503	0.0115286	8.69847	2.59173e-64	146	0.002578	503	0.0068471	-0.775699	1.20563e-09	predicted protein [Physcomitrella patens subsp. patens]	5e-108	327	60S acidic ribosomal protein P0 OS=Podospora anserina PE=3 SV=1	63.94	2e-90	330	-
a112154_17	A	0	0	16	0.00127384	3.80304	0.00493488	0	0	84	0.00513523	6.11637	1.04919e-13	16	0.000753566	84	0.00304992	-1.38343	0.000115213	no BLAST hit	-	-	Cytochrome c oxidase subunit 6, mitochondrial OS=Saccharomyces cerevisiae (strain ATCC 204508 / S288c) GN=COX6 PE=1 SV=1	61.86	1e-33	139	-
a112302_55	A	2	0.000228907	197	0.0155671	5.42509	9.55673e-32	1	8.87441e-05	204	0.0123782	6.39648	8.62406e-32	199	0.00930253	205	0.00738771	0.966035	5.23531e-11	no BLAST hit	-	-	-	-	-	-	-
a112390_81	A	6	0.00228623	61	0.0160476	2.14882	1.54606e-05	2	0.000590892	43	0.0086863	3.15032	9.80956e-06	67	0.0104271	45	0.00539893	1.58313	2.7653e-08	PREDICTED: histidine kinase 3-like [Glycine max]	7e-26	101	Two-component system protein B OS=Emericella nidulans (strain FGSC A4 / ATCC 38163 / CBS 112.46 / NRRL 194 / M139) GN=tcsB PE=1 SV=2	57.5	9e-08	52	-
a11298_200	A	13	0.000694698	1349	0.0497709	5.50028	2.01694e-212	2	8.2869e-05	906	0.0256672	7.54742	4.9571e-129	1362	0.0297268	908	0.0152779	1.59385	2.68041e-151	CHI2_PEA RecName: Full=Endochitinase A2; Flags: Precursor	0	666	Acidic endochitinase SP2 (Fragment) OS=Nosema bombycis CQ1 GN=CHIP PE=4 SV=1	30.61	3e-14	82.4	-
a113019_31	A	14	0.000829817	219	0.00896208	2.77047	2.42066e-23	12	0.000551499	181	0.00568762	2.63894	4.71844e-18	233	0.00564064	193	0.00360195	1.28062	1.62259e-19	PREDICTED: xyloglucan endotransglucosylase/hydrolase protein 2-like [Glycine max]	4e-149	425	Beta-glucanase OS=Orpinomyces sp. (strain PC-2) GN=licA PE=1 SV=1	31.02	2e-13	73.9	-
a114047_42	A	0	0	80	0.00512618	6.12497	2.01715e-13	0	0	234	0.0115135	7.59442	7.07279e-34	80	0.0030325	234	0.0068381	-0.539546	0.00480945	predicted protein [Hordeum vulgare subsp. vulgare]	2e-34	123	60S ribosomal protein L34-B OS=Saccharomyces cerevisiae (strain ATCC 204508 / S288c) GN=RPL34B PE=1 SV=1	62.07	7e-35	144	-
a114191_42	A	10	0.000577657	128	0.00510494	2.48111	1.60442e-12	26	0.00116454	427	0.0130766	2.76171	2.2417e-43	138	0.00325587	453	0.00823938	-0.705952	1.38105e-07	no BLAST hit	-	-	-	-	-	-	-
a11459_272	A	0	0	196	0.0354769	7.41775	1.16473e-29	3	0.000609831	314	0.0436422	5.43371	8.52174e-49	196	0.0209871	317	0.0261676	0.315262	0.0306402	PREDICTED: uncharacterized protein LOC100800483 [Glycine max]	4e-05	38.9	Uncharacterized protein OS=Mixia osmundae (strain CBS 9802 / IAM 14324 / JCM 22182 / KY 12970) GN=Mo03044 PE=4 SV=1	67.24	2e-15	83.6	-
a114864_25	A	4	9.93477e-05	448	0.00768221	5.6104	3.03715e-71	15	0.000288867	392	0.00516157	3.43188	1.23508e-48	452	0.00458516	407	0.00318287	1.16018	9.32166e-32	TNP1 [Medicago truncatula]	0.0002	50.1	-	-	-	-	-
a114892_37	A	0	0	175	0.00521247	7.25425	6.82972e-27	0	0	471	0.0107724	8.60364	6.20267e-61	175	0.00308355	471	0.00639797	-0.419481	0.00130026	predicted protein [Hordeum vulgare subsp. vulgare]	1e-131	385	40S ribosomal protein S0 OS=Laccaria bi	78.26	3e-94	342	-
a115645_36	A	0	0	16	0.00106554	3.80304	0.00493488	2	0.000149581	90	0.00460233	4.21591	1.70553e-13	16	0.000630341	92	0.00279416	-1.51467	1.26506e-05	WRKY transcription factor [Medicago truncatula]	9e-118	345	-	-	-	-	-
a115648_44	A	7	0.000792307	122	0.00953379	2.92642	4.13723e-14	6	0.00052657	133	0.00798077	3.19438	3.94245e-16	129	0.00596353	139	0.00495378	0.901177	9.804e-07	no BLAST hit	-	-	-	-	-	-	-
a115673_22	A	4	0.0014872	232	0.0595538	4.66102	7.60923e-36	11	0.00317112	111	0.0218792	2.05904	1.04219e-08	236	0.0358378	122	0.0142823	1.9608	9.38476e-36	no BLAST hit	-	-	-	-	-	-	-
a115955_36	A	0	0	129	0.00632384	6.81427	1.36526e-20	2	0.000110108	341	0.0128361	6.13768	6.77408e-53	129	0.00374101	343	0.00766834	-0.401947	0.00977844	no BLAST hit	-	-	-	-	-	-	-
a116160_38	A	8	0.000337536	85	0.00247605	2.21243	1.277e-07	32	0.00104686	548	0.0122577	2.82209	1.22272e-56	93	0.00160262	580	0.00770521	-1.63186	6.00473e-34	Kinase-like protein [Medicago truncatula]	0	555	-	-	-	-	-
a116424_50	A	0	0	152	0.00669924	7.05097	8.68927e-24	0	0	438	0.0148232	8.49884	2.15754e-57	152	0.00396308	438	0.00880383	-0.517969	0.000128779	predicted protein [Hordeum vulgare subsp. vulgare]	7e-112	326	40S ribosomal protein S5 OS=Neurospora crassa (strain ATCC 24698 / 74-OR23-1A / CBS 708.71 / DSM 1257 / FGSC 987) GN=rps-5 PE=3 SV=2	82.41	2e-87	319	-
a116550_35	A	0	0	106	0.0041303	6.53096	2.70286e-17	0	0	341	0.0102028	8.13768	1.32487e-46	106	0.00244337	341	0.00605962	-0.676817	1.42087e-05	predicted protein [Hordeum vulgare subsp. vulgare]	1e-121	355	60S ribosomal protein L7 OS=Neurospora crassa (strain ATCC 24698 / 74-OR23-1A / CBS 708.71 / DSM 1257 / FGSC 987) GN=rpl-7 PE=3 SV=2	68.42	2e-84	309	-
a117319_56	A	0	0	107	0.00715954	6.54451	1.93172e-17	0	0	294	0.0151055	7.92373	3.88501e-41	107	0.00423539	294	0.00897149	-0.449314	0.00785404	ribosomal protein S27-like protein [Solanum tuberosum]	7e-46	150	40S ribosomal protein S27 OS=Schizosaccharomyces pombe (strain 972 / ATCC 24843) GN=rps27 PE=3 SV=1	85.54	6e-38	154	-
a118476_44	A	8	0.00070312	152	0.00922345	3.05097	4.87231e-18	16	0.00109036	232	0.01081	2.58204	2.26616e-22	160	0.00574351	248	0.00686305	0.376623	0.0197226	no BLAST hit	-	-	-	-	-	-	-
a118525_48	A	0	0	131	0.00482899	6.83646	7.13476e-21	0	0	438	0.0123979	8.49884	2.15754e-57	131	0.0028567	438	0.00736334	-0.732473	8.51556e-08	60S ribosomal protein L5-2 [Zea mays]	1e-150	431	60S ribosomal protein L5 OS=Saccharomyces cerevisiae (strain ATCC 204508 / S288c) GN=RPL5 PE=1 SV=4	65.32	1e-106	383	-
a11887_256	A	88	0.00253097	3111	0.0617752	3.94677	0	229	0.0051068	4218	0.0643144	2.9272	0	3199	0.0375782	4447	0.0402714	0.53368	3.28998e-58	CBL-interacting protein kinase [Medicago truncatula]	0	774	Carbon catabolite-derepressing protein kinase OS=Candida glabrata (strain ATCC 2001 / CBS 138 / JCM 3761 / NBRC 0622 / NRRL Y-65) GN=SNF1 PE=3 SV=2	40.96	1e-59	228	-
a118889_40	A	0	0	85	0.00425051	6.21243	3.51595e-14	0	0	259	0.00994509	7.74086	6.06967e-37	85	0.00251448	259	0.00590659	-0.598526	0.000941039	unknown [Picea sitchensis]	1e-80	244	60S ribosomal protein L12 OS=Schizosaccharomyces pombe (strain 972 / ATCC 24843) GN=rpl1201 PE=1 SV=1	78.18	4e-70	261	-
a119021_49	A	3	0.000389094	112	0.0100291	4.02543	1.39584e-16	4	0.000402256	122	0.00838863	3.65479	1.71622e-16	115	0.00609186	126	0.00514553	0.877101	7.18988e-06	PREDICTED: heat stress transcription factor A-6b-like [Glycine max]	1e-66	210	Transcription factor prr1 OS=Schizosaccharomyces pombe (strain 972 / ATCC 24843) GN=prr1 PE=1 SV=2	42.05	4e-16	80.9	-
a119145_47	A	3	0.000519891	70	0.00837529	3.34736	1.85754e-09	8	0.00107496	81	0.00744173	2.06391	1.32832e-06	73	0.00516693	89	0.00485632	0.722982	0.0036274	no BLAST hit	-	-	-	-	-	-	-
a119256_45	A	0	0	83	0.00529438	6.17808	7.06117e-14	0	0	233	0.0114125	7.58824	9.41489e-34	83	0.00313201	233	0.00677811	-0.480256	0.0125294	predicted protein [Physcomitrella patens subsp. patens]	2e-12	66.2	Putative uncharacterized protein OS=Puccinia graminis f. sp. tritici (strain CRL 75-36-700-3 / race SCCL) GN=PGTG_07129 PE=4 SV=1	79.85	2e-37	157	-
a119664_50	A	1	0.000324588	52	0.0116532	4.50348	1.32336e-08	5	0.00125838	53	0.00912024	2.13005	9.05953e-05	53	0.0070263	58	0.00592771	0.87883	0.00332489	no BLAST hit	-	-	-	-	-	-	-
a119748_38	A	5	0.000713339	113	0.0111305	3.30129	1.41783e-14	0	0	71	0.0053701	5.8738	9.42604e-12	118	0.00687585	71	0.00318941	1.74179	8.93379e-16	no BLAST hit	-	-	-	-	-	-	-
a119942_37	A	0	0	53	0.0044364	5.53096	3.37594e-09	0	0	164	0.0105411	7.08161	6.63392e-25	53	0.00262445	164	0.00626057	-0.620741	0.00773618	predicted protein [Populus trichocarpa]	3e-20	83.2	60S ribosomal protein L38-1 OS=Schizosaccharomyces pombe (strain 972 / ATCC 24843) GN=rpl38a PE=3 SV=1	60.27	3e-17	84.7	-
a12021_352	A	1	0.000331606	234	0.0535734	6.67341	7.19081e-37	1	0.000257118	350	0.0615303	7.17527	8.3049e-52	235	0.031828	351	0.0366485	0.430081	0.000944376	ATP synthase subunit beta [Medicago truncatula]	2e-11	60.8	Uncharacterized protein OS=Mycosphaerella graminicola (strain CBS 115943 / IPO323) GN=MYCGRDRAFT_86961 PE=4 SV=1	81.97	2e-20	99.8	-
a120740_45	A	1	0.000354608	44	0.0107724	4.26247	3.04337e-07	1	0.000274953	25	0.00469988	3.36791	0.000727755	45	0.00651747	26	0.00290301	1.8003	7.53984e-07	Kinase-like protein [Medicago truncatula]	5e-27	105	-	-	-	-	-
a12108_175	A	0	0	792	0.0361089	9.4324	2.29138e-94	10	0.000512022	1184	0.0414504	5.61158	5.75112e-182	792	0.021361	1194	0.0248262	0.41666	5.92259e-10	hypothetical protein MTR_8g023060 [Medicago truncatula]	2e-135	385	-	-	-	-	-
a121224_37	A	0	0	47	0.00388048	5.35763	3.1427e-08	3	0.000278169	184	0.0116652	4.66266	6.72164e-28	47	0.00229559	187	0.00704117	-0.983415	9.13892e-06	no BLAST hit	-	-	-	-	-	-	-
a121387_67	A	4	0.00078399	53	0.00717194	2.53096	8.45354e-06	15	0.00227956	187	0.0194308	2.36406	1.5345e-16	57	0.00456293	202	0.012466	-0.816431	9.70593e-05	unknown [Medicago truncatula]	7e-47	150	-	-	-	-	-
a122277_30	A	7	0.00105511	91	0.00947005	2.50348	3.09691e-09	3	0.000350615	61	0.00487448	3.06983	1.29751e-07	98	0.00603316	64	0.00303743	1.6236	4.31133e-12	no BLAST hit	-	-	-	-	-	-	-
a12259_175	A	0	0	582	0.0242624	8.98792	1.19079e-73	3	0.000140453	834	0.0266971	6.843	1.13712e-124	582	0.014353	837	0.015913	0.484682	1.07794e-09	H0315A08.9 [Oryza sativa Indica Group]	0.0008	27.7	Putative uncharacterized protein OS=Exophiala dermatitidis (strain ATCC 34100 / CBS 525.76 / NIH/UT8656) GN=HMPREF1120_11008 PE=4 SV=1	56.36	6e-06	54.3	-
a123329_37	A	0	0	83	0.00435622	6.17808	7.06117e-14	1	5.89428e-05	253	0.0101962	6.70705	1.01397e-38	83	0.00257702	254	0.00607968	-0.604754	0.000946979	predicted protein [Physcomitrella patens subsp. patens]	8e-66	206	40S ribosomal protein S11 OS=Schizosaccharomyces pombe (strain 972 / ATCC 24843) GN=rps11a PE=2 SV=2	72.39	3e-58	222	-
a123543_47	A	0	0	86	0.00501036	6.22931	2.48436e-14	0	0	259	0.0115866	7.74086	6.06967e-37	86	0.00296399	259	0.00688155	-0.581653	0.00130419	uncharacterized protein LOC100306335 [Glycine max]	3e-44	148	60S ribosomal protein L31 OS=Schizosaccharomyces pombe (strain 972 / ATCC 24843) GN=rpl31 PE=3 SV=1	56.36	2e-29	125	-
a123748_33	A	0	0	65	0.00386126	5.82541	4.18656e-11	0	0	193	0.0088036	7.31651	1.07192e-28	65	0.00228421	193	0.00522864	-0.561198	0.0084049	no BLAST hit	-	-	Putative uncharacterized protein OS=Puccinia graminis f. sp. tritici (strain CRL 75-36-700-3 / race SCCL) GN=PGTG_21437 PE=4 SV=1	65.38	2e-32	141	-
a124017_40	A	0	0	93	0.00533742	6.3422	2.21654e-15	2	0.000128907	263	0.0115902	5.76298	3.66945e-41	93	0.00315747	265	0.00693602	-0.501799	0.00499494	unknown [Picea sitchensis]	2e-49	162	40S ribosomal protein S24 OS=Mucor circinelloides f. lusitanicus GN=RPS24 PE=3 SV=1	69.11	1e-40	163	-
a124120_44	A	0	0	69	0.00538213	5.91157	9.94036e-12	0	0	193	0.0115598	7.31651	1.07192e-28	69	0.00318392	193	0.0068656	-0.475042	0.0261731	ribosomal protein L14b/L23e [Coccomyxa subellipsoidea C-169]	4e-78	233	60S ribosomal protein L23 OS=Schizosaccharomyces pombe (strain 972 / ATCC 24843) GN=rpl23a PE=3 SV=1	83.46	2e-62	235	-
a124192_67	A	0	0	47	0.00780662	5.35763	3.1427e-08	5	0.000932683	135	0.0172181	3.47894	1.61767e-17	47	0.00461818	140	0.010605	-0.565803	0.0264273	no BLAST hit	-	-	-	-	-	-	-
a124601_44	A	0	0	53	0.00421167	5.53096	3.37594e-09	1	8.92436e-05	199	0.0121428	6.36068	4.54339e-31	53	0.0024915	200	0.00724809	-0.907045	1.90859e-05	1909362A ribosomal protein L27	6e-53	169	60S ribosomal protein L27-A OS=Schizosaccharomyces pombe (strain 972 / ATCC 24843) GN=rpl27a PE=2 SV=2	69.12	5e-53	203	-
a124678_40	A	0	0	39	0.00825923	5.08844	6.46511e-07	3	0.000713502	31	0.00504109	2.09329	0.00418898	39	0.00488593	34	0.00328375	1.20683	0.000955152	hypothetical protein VITISV_041771 [Vitis vinifera]	9e-05	42.4	-	-	-	-	-
a124934_53	A	1	0.000196626	50	0.00678767	4.4469	2.89179e-08	10	0.00152458	137	0.014281	2.50016	4.05836e-13	51	0.0040957	147	0.00910088	-0.518356	0.0367713	no BLAST hit	-	-	-	-	-	-	-
a125332_56	A	3	0.000721732	86	0.0142844	3.64434	3.72464e-12	3	0.00055961	58	0.00739742	2.99707	3.89199e-07	89	0.00874506	61	0.00462073	1.55389	1.92869e-10	no BLAST hit	-	-	-	-	-	-	-
a12587_55	A	1	0.000190519	28	0.00368305	3.6104	0.000163906	1	0.000147723	20	0.00202007	3.04598	0.00461217	29	0.0022566	21	0.00125975	1.47455	0.000882967	no BLAST hit	-	-	-	-	-	-	-
a126545_46	A	0	0	91	0.00475841	6.31084	4.40356e-15	1	5.87245e-05	304	0.0122062	6.97198	1.07491e-45	91	0.00281494	305	0.00727337	-0.73598	9.6325e-06	unknown [Picea sitchensis]	5e-87	262	40S ribosomal protein S8-B OS=Saccharomyces cerevisiae (strain ATCC 204508 / S288c) GN=RPS8B PE=1 SV=1	68.75	3e-77	285	-
a126715_21	A	4	0.000278534	57	0.00274034	2.63593	2.04247e-06	5	0.000269959	55	0.00203039	2.18349	4.79944e-05	61	0.00173487	60	0.00131552	1.03274	0.000230777	no BLAST hit	-	-	-	-	-	-	-
a127230_29	A	2	0.000122572	214	0.00905493	5.54451	1.75532e-34	12	0.000570232	186	0.00604326	2.67825	8.23385e-19	216	0.0054067	198	0.00382078	1.13442	3.69502e-15	PREDICTED: uncharacterized protein LOC100788423 [Glycine max]	6e-50	168	-	-	-	-	-
a12746_362	A	0	0	165	0.0428747	7.16936	1.49844e-25	2	0.000583642	251	0.0500816	5.6956	2.56183e-39	165	0.0253635	253	0.0299815	0.39222	0.0135425	hypothetical protein MTR_132s0010, partial [Medicago truncatula]	4e-05	42.7	-	-	-	-	-
a12750_187	A	62	0.00160962	2084	0.0373542	3.87399	9.38416e-286	174	0.00350259	3070	0.0422539	2.86514	0	2146	0.0227551	3244	0.0265178	0.412767	6.0204e-25	Dof zinc finger protein DOF1.10 [Medicago truncatula]	0	726	-	-	-	-	2.96234
a12952_248	A	70	0.00196536	2949	0.0571648	4.19977	0	126	0.00274298	3187	0.0474376	3.38476	0	3019	0.0346198	3313	0.0292881	0.874824	8.74453e-130	PREDICTED: uncharacterized protein LOC100797813 [Glycine max]	0	664	-	-	-	-	-
a129523_38	A	15	0.00118583	157	0.00856926	2.19077	3.42958e-13	6	0.000367785	208	0.00871754	3.83953	1.98653e-28	172	0.00555366	214	0.00532688	0.693689	7.44194e-06	no BLAST hit	-	-	-	-	-	-	-
a130122_32	A	10	0.000720884	189	0.0094067	3.04336	3.66008e-22	6	0.000335371	185	0.00707025	3.67048	1.26014e-24	199	0.00585917	191	0.00433535	1.06809	8.0332e-13	no BLAST hit	-	-	-	-	-	-	-
a13086_199	A	29	0.00293092	456	0.0318186	2.77795	9.36064e-48	57	0.00446674	635	0.0340234	2.20178	1.20033e-49	485	0.0200201	692	0.0220211	0.496104	1.49901e-08	hypothetical protein MTR_8g013990 [Medicago truncatula]	3e-83	248	-	-	-	-	-
a13130_152	A	25	0.0016127	403	0.0179486	2.81382	7.35604e-43	35	0.00175062	520	0.0177834	2.61714	9.72063e-50	428	0.0112765	555	0.0112728	0.634014	2.09821e-11	PREDICTED: uncharacterized protein LOC100815502 [Glycine max]	8e-69	216	-	-	-	-	-
a131409_36	A	0	0	63	0.00400656	5.78032	8.63514e-11	0	0	191	0.00932721	7.30149	1.94085e-28	63	0.00237017	191	0.00553962	-0.591258	0.00578922	predicted protein [Hordeum vulgare subsp. vulgare]	9e-20	86.3	60S ribosomal protein L24 OS=Kluyveromyces lactis (strain ATCC 8585 / CBS 2359 / DSM 70799 / NBRC 1267 / NRRL Y-1140 / WM37) GN=RPL24 PE=3 SV=1	52.63	6e-13	71.2	-
a131482_34	A	1	4.63698e-05	312	0.00998849	7.08844	9.25659e-48	0	0	362	0.008899	8.2239	5.42604e-49	313	0.00592785	362	0.0052853	0.799064	2.01919e-12	no BLAST hit	-	-	-	-	-	-	-
a131549_41	A	0	0	75	0.00455104	6.03186	1.17532e-12	1	6.81473e-05	234	0.0109032	6.59442	4.61216e-36	75	0.00269227	235	0.00650329	-0.638807	0.00082665	hypothetical protein SELMODRAFT_172403 [Selaginella moellendorffii]	3e-78	236	40S ribosomal protein S15 OS=Podospora anserina GN=RPS15 PE=3 SV=1	81.94	1e-57	219	-
a132495_22	A	3	0.000274689	45	0.00284474	2.70993	2.23086e-05	14	0.000993934	150	0.0072813	2.14552	4.89202e-12	48	0.00179506	164	0.00472814	-0.763699	0.00111578	no BLAST hit	-	-	-	-	-	-	-
a132780_36	A	0	0	56	0.00258094	5.6104	1.11294e-09	0	0	233	0.0082458	7.58824	9.41489e-34	56	0.00152681	233	0.00489735	-1.04794	1.24469e-07	PREDICTED: glycine-rich RNA-binding protein blt801-like [Brachypodium distachyon]	9e-49	164	Nuclear and cytoplasmic polyadenylated RNA-binding protein PUB1 OS=Saccharomyces cerevisiae (strain ATCC 204508 / S288c) GN=PUB1 PE=1 SV=4	38.27	8e-12	68.2	-
a133066_32	A	0	0	94	0.00365264	6.35763	1.57368e-15	0	0	336	0.0100255	8.11637	4.97644e-46	94	0.0021608	336	0.00595434	-0.828838	1.88714e-07	predicted protein [Physcomitrella patens subsp. patens]	7e-87	266	40S ribosomal protein S6 OS=Debaryomyces hansenii (strain ATCC 36239 / CBS 767 / JCM 1990 / NBRC 0083 / IGC 2968) GN=RPS6 PE=3 SV=1	66.51	1e-73	273	-
a133186_30	A	0	0	64	0.00244429	5.80304	6.01685e-11	0	0	218	0.00639319	7.49224	7.04416e-32	64	0.00144598	218	0.00379705	-0.759293	0.000147811	predicted protein [Hordeum vulgare subsp. vulgare]	0.0006	29.3	-	-	-	-	-
a134051_44	A	5	0.000964579	72	0.00958982	2.65104	6.36889e-08	4	0.000598325	64	0.00654554	2.72406	3.78332e-07	77	0.00606704	68	0.0041305	1.18821	2.21096e-06	no BLAST hit	-	-	-	-	-	-	-
a13486_126	A	46	0.00179858	948	0.0255912	3.16822	1.48832e-111	58	0.00175837	1114	0.0230916	2.98761	8.59896e-121	994	0.0158736	1172	0.0144286	0.771236	3.34627e-35	MYB transcription factor [Medicago truncatula]	8e-109	320	Myb-like DNA-binding protein myb-1 OS=Neurospora crassa (strain ATCC 24698 / 74-OR23-1A / CBS 708.71 / DSM 1257 / FGSC 987) GN=rca-1 PE=3 SV=2	41.33	1e-10	65.5	-
a135461_45	A	0	0	135	0.00566693	6.87986	1.95606e-21	0	0	410	0.0132155	8.40354	2.43708e-54	135	0.0033524	410	0.00784899	-0.593774	2.36695e-05	predicted protein [Hordeum vulgare subsp. vulgare]	2e-129	374	40S ribosomal protein S3 OS=Schizosaccharomyces pombe (strain 972 / ATCC 24843) GN=rps3 PE=1 SV=1	73.19	1e-92	336	-
a135698_16	A	5	0.000369561	84	0.00428653	2.87343	8.05695e-10	4	0.000229238	67	0.00262536	2.79015	1.30371e-07	89	0.00268674	71	0.00165235	1.33488	1.68292e-08	no BLAST hit	-	-	-	-	-	-	-
a13589_308	A	2	0.000578747	217	0.043354	5.56459	5.81102e-35	3	0.000673115	299	0.0458699	5.3631	1.96981e-46	219	0.0258834	302	0.0275164	0.545273	5.26551e-05	Senescence-associated protein [Medicago truncatula]	6e-40	133	Regulator of rDNA transcription protein 15 OS=Saccharomyces cerevisiae (strain ATCC 204508 / S288c) GN=RRT15 PE=3 SV=1	93.33	5e-20	92.8	-
a136958_29	A	1	4.52413e-05	194	0.00605965	6.40295	4.73184e-31	2	7.01576e-05	310	0.00743523	6.00018	2.78481e-48	195	0.0036032	312	0.00444443	0.330819	0.0231164	no BLAST hit	-	-	-	-	-	-	-
a13819_104	A	66	0.00308842	673	0.0217429	2.15311	1.75791e-52	72	0.00261237	757	0.0187796	2.11828	2.8951e-56	739	0.0141239	829	0.0122144	0.843093	1.22235e-30	hypothetical protein MTR_3g061570 [Medicago truncatula]	2e-59	194	-	-	-	-	-
a13836_202	A	138	0.0042628	1670	0.0356158	2.40015	6.88522e-147	203	0.00486207	1989	0.0325723	2.01655	1.9336e-137	1808	0.0228104	2192	0.0213198	0.731038	1.17371e-57	hypothetical protein MTR_4g087360 [Medicago truncatula]	0	598	-	-	-	-	-
a139723_26	A	0	0	28	0.00138383	4.6104	4.52001e-05	5	0.000277519	139	0.00527505	3.52107	3.56763e-18	28	0.000818635	144	0.00324566	-1.35368	3.83282e-07	NAD(P)H-dependent 6'-deoxychalcone synthase [Medicago truncatula]	6e-173	484	NADPH-dependent D-xylose reductase II,III OS=Candida tropicalis GN=xyrB PE=1 SV=1	38.01	4e-37	152	-
a140269_36	A	18	0.000607732	469	0.0109326	3.50656	1.52728e-60	6	0.000157073	346	0.00619318	4.57372	2.82128e-51	487	0.00671563	352	0.00374204	1.47724	4.01118e-49	Tir-nbs-lrr resistance protein [Medicago truncatula]	5e-158	490	-	-	-	-	-
a140543_27	A	0	0	29	0.00453246	4.66102	3.07052e-05	0	0	33	0.00396038	4.76845	9.44887e-06	29	0.00268128	33	0.00235215	0.822478	0.0490118	no BLAST hit	-	-	-	-	-	-	-
a141036_29	A	0	0	20	0.0040147	4.12497	0.00102498	0	0	19	0.00292862	3.97198	0.00194518	20	0.00237498	19	0.00173937	1.08289	0.0386139	no BLAST hit	-	-	-	-	-	-	-
a141253_27	A	0	0	41	0.00239856	5.16059	3.02137e-07	0	0	146	0.00655853	6.91388	1.73054e-22	41	0.00141892	146	0.00389525	-0.823382	0.00102699	PREDICTED: nascent polypeptide-associated complex subunit alpha-like [Vitis vinifera]	7e-34	124	Nascent polypeptide-associated complex subunit alpha OS=Ustilago maydis (strain 521 / FGSC 9021) GN=EGD2 PE=3 SV=1	43.24	6e-14	74.7	-
a142133_33	A	0	0	75	0.00401089	6.03186	1.17532e-12	0	0	243	0.00997869	7.64887	5.48002e-35	75	0.00237273	243	0.00592655	-0.687103	0.00025482	60S ribosomal protein L35 [Elaeis guineensis]	3e-45	152	60S ribosomal protein L35 OS=Schizosaccharomyces pombe (strain 972 / ATCC 24843) GN=rpl35 PE=1 SV=1	56.67	2e-25	112	-
a142933_40	A	0	0	171	0.0117577	7.22089	2.33751e-26	2	0.000154438	155	0.00818358	5.00018	3.61034e-24	171	0.0069555	157	0.00492311	1.13212	3.70217e-12	no BLAST hit	-	-	-	-	-	-	-
a142964_38	A	17	0.00105664	265	0.0113719	2.76543	5.29975e-28	9	0.00043374	245	0.00807312	3.49077	3.80036e-31	282	0.00715888	254	0.00497093	1.15976	3.62157e-20	MTF1_PEA RecName: Full=MADS-box transcription factor 1	1e-175	490	Transcription factor SMP1 OS=Saccharomyces cerevisiae (strain ATCC 204508 / S288c) GN=SMP1 PE=1 SV=1	33.33	3e-10	63.2	-
a143098_47	A	15	0.00111811	185	0.00952088	2.42753	2.73281e-17	12	0.000693562	317	0.0125271	3.44743	1.20643e-39	200	0.00608896	329	0.00772177	0.290803	0.0446524	no BLAST hit	-	-	-	-	-	-	-
a143112_40	A	6	0.00138377	84	0.0133753	2.6104	5.83059e-09	3	0.000536468	46	0.0056243	2.66266	2.86232e-05	90	0.00847762	49	0.00355824	1.88603	1.46714e-13	no BLAST hit	-	-	-	-	-	-	-
a143159_23	A	1	0.000194753	38	0.0051095	4.05097	3.22974e-06	4	0.000604023	42	0.00433642	2.11637	0.000621278	39	0.00310218	46	0.00282077	0.770731	0.0293483	no BLAST hit	-	-	-	-	-	-	-
a143452_40	A	0	0	79	0.00455865	6.10682	2.86426e-13	0	0	257	0.0113875	7.72968	1.06222e-36	79	0.00269677	257	0.00676329	-0.692953	0.00014197	predicted protein [Physcomitrella patens subsp. patens]	4e-57	183	60S ribosomal protein L21-B OS=Schizosaccharomyces pombe (strain 972 / ATCC 24843) GN=rpl21b PE=2 SV=2	70	4e-56	214	-
a144016_41	A	1	0.000128073	116	0.0102572	5.66102	3.9986e-19	8	0.000794436	130	0.00882674	2.74642	9.50803e-14	117	0.00612017	138	0.00556499	0.770731	5.93739e-05	no BLAST hit	-	-	-	-	-	-	-
a145079_25	A	0	0	63	0.0070779	5.78032	8.63514e-11	0	0	78	0.00672893	6.00946	8.26013e-13	63	0.00418709	78	0.00399645	0.700769	0.00929664	no BLAST hit	-	-	-	-	-	-	-
a145449_43	A	0	0	41	0.00885998	5.16059	3.02137e-07	3	0.000728064	32	0.0053099	2.13909	0.00308753	41	0.00524132	35	0.00344931	1.23716	0.000517597	no BLAST hit	-	-	-	-	-	-	-
a145702_26	A	0	0	70	0.00258262	5.93232	6.95326e-12	0	0	259	0.00733754	7.74086	6.06967e-37	70	0.00152781	259	0.00435791	-0.878634	1.77323e-06	PREDICTED: uncharacterized protein LOC100780133, partial [Glycine max]	5e-09	59.3	Putative uncharacterized protein OS=Puccinia graminis f. sp. tritici (strain CRL 75-36-700-3 / race SCCL) GN=PGTG_19870 PE=4 SV=1	81.67	2e-55	218	-
a145859_29	A	4	0.000111794	282	0.00544151	4.94259	3.21458e-44	3	6.50116e-05	688	0.010194	6.56536	2.21308e-104	286	0.00326471	691	0.00608085	-0.26378	0.0143743	copia-type reverse transcriptase-like protein [Arabidopsis thaliana]	6e-43	118	-	-	-	-	-
a146378_40	A	0	0	69	0.00420503	5.91157	9.94036e-12	0	0	258	0.0120733	7.73528	8.03257e-37	69	0.00248758	258	0.0071706	-0.893812	1.27649e-06	unknown [Picea sitchensis]	6e-59	186	60S ribosomal protein L26 OS=Schizosaccharomyces pombe (strain 972 / ATCC 24843) GN=rpl26 PE=3 SV=1	59.43	1e-32	136	-
a146505_40	A	0	0	45	0.00445322	5.29489	6.65663e-08	0	0	144	0.0109424	6.89398	3.22667e-22	45	0.0026344	144	0.0064989	-0.669181	0.00762202	unknown [Medicago truncatula]	4e-62	191	40S ribosomal protein S23 OS=Neurospora crassa (strain ATCC 24698 / 74-OR23-1A / CBS 708.71 / DSM 1257 / FGSC 987) GN=rps-23 PE=3 SV=1	96	9e-51	195	-
a146506_25	A	0	0	62	0.00220488	5.75724	1.24192e-10	0	0	215	0.0058711	7.47225	1.68038e-31	62	0.00130435	215	0.00348696	-0.785106	0.000101555	hypothetical protein [Cleome spinosa]	3e-127	371	1433_	81.66	3e-103	372	-
a147006_37	A	0	0	96	0.00439102	6.388	7.93887e-16	0	0	314	0.0110284	8.01868	1.75161e-43	96	0.00259761	314	0.00654997	-0.700767	1.77936e-05	uncharacterized protein LOC100382991 [Zea mays]	3e-54	178	40S ribosomal protein S10-A OS=Saccharomyces cerevisiae (strain ATCC 204508 / S288c) GN=RPS10A PE=1 SV=1	62.14	4e-34	142	-
a147382_28	A	8	0.000139386	218	0.00262238	3.57123	5.06735e-29	69	0.000932153	1163	0.0107425	2.79917	3.42005e-118	226	0.00160826	1232	0.00675874	-1.43772	4.42234e-59	Verticillium wilt disease resistance protein [Medicago truncatula]	0	1640	Adenylate cyclase OS=Lachancea kluyveri GN=CYR1 PE=3 SV=1	26.77	4e-17	88.2	-
a14741_145	A	23	0.000613739	1767	0.0325539	5.06657	3.76935e-274	21	0.000434495	2252	0.0318582	5.46873	0	1790	0.0195086	2273	0.0190977	0.664253	2.09326e-48	PREDICTED: ABC transporter G family member 36-like isoform 3 [Glycine max]	0	1276	Pleiotropic ABC efflux transporter of multiple drugs OS=Saccharomyces cerevisiae (strain ATCC 204508 / S288c) GN=PDR5 PE=1 SV=1	31.38	2e-85	314	2.60983
a147587_42	A	0	0	107	0.00500772	6.54451	1.93172e-17	0	0	275	0.00988272	7.82734	7.12115e-39	107	0.00296243	275	0.00586955	-0.35293	0.0466468	uncharacterized protein LOC100382652 [Zea mays]	1e-57	187	60S ribosomal protein L17 OS=Neurospora crassa (strain ATCC 24698 / 74-OR23-1A / CBS 708.71 / DSM 1257 / FGSC 987) GN=rpl-17 PE=3 SV=1	55.56	2e-47	186	-
a147668_25	A	0	0	45	0.00290989	5.29489	6.65663e-08	0	0	146	0.00724943	6.91388	1.73054e-22	45	0.00172141	146	0.00430559	-0.689081	0.00568529	PREDICTED: uncharacterized protein LOC100820266, partial [Glycine max]	3e-09	57.8	Putative uncharacterized protein OS=Puccinia graminis f. sp. tritici (strain CRL 75-36-700-3 / race SCCL) GN=PGTG_03019 PE=4 SV=1	72.06	2e-15	85.1	-
a147763_32	A	0	0	50	0.00306921	5.4469	1.02646e-08	2	0.000137875	188	0.00886138	5.27865	1.84592e-29	50	0.00181566	190	0.00531894	-0.917108	2.66784e-05	predicted protein [Hordeum vulgare subsp. vulgare]	7e-47	154	60S ribosomal protein L43 OS=Candida glabrata (strain ATCC 2001 / CBS 138 / JCM 3761 / NBRC 0622 / NRRL Y-65) GN=RPL43 PE=3 SV=1	67.31	8e-18	87.4	-
a1482_793	A	315	0.00632342	11536	0.159885	3.99769	0	440	0.00684863	14763	0.157114	3.79239	0	11851	0.0971661	15203	0.0960941	0.649544	1.93917e-302	Ankyrin [Medicago truncatula]	0	1155	Uncharacterized protein OS=Rhizopus delemar (strain RA 99-880 / ATCC MYA-4621 / FGSC 9543 / NRRL 43880) GN=RO3G_00983 PE=4 SV=1	43.08	3e-06	57.4	0.981675
a148597_36	A	0	0	97	0.00311954	6.40295	5.6463e-16	0	0	409	0.0101002	8.40001	3.13735e-54	97	0.00184544	409	0.00599872	-1.06715	4.66013e-13	full-length thiazole biosynthetic enzyme [Chlamydomonas reinhardtii]	2e-113	341	Thiamine thiazole synthase OS=Uromyces fabae GN=THI2 PE=2 SV=1	97.07	0	659	-
a14916_166	A	34	0.00120846	1631	0.0400238	4.38712	3.25173e-240	48	0.00132283	1142	0.0215188	3.29644	2.44556e-135	1665	0.0241705	1190	0.0133176	1.49345	5.03961e-168	Serine carboxypeptidase-like protein [Medicago truncatula]	0	857	Carboxypeptidase Y homolog A OS=Talaromyces stipitatus (strain ATCC 10500 / CBS 375.48 / QM 6759 / NRRL 1006) GN=cpyA PE=3 SV=1	30.77	3e-40	163	9.26999
a150303_38	A	0	0	135	0.0046299	6.87986	1.95606e-21	1	3.85156e-05	361	0.00950676	7.21991	3.01847e-53	135	0.00273892	362	0.0056619	-0.414139	0.00609724	heat shock protein 70-2 [Nicotiana tabacum]	0	701	Heat shock 70 kDa protein 2 OS=Ustilago maydis (strain 521 / FGSC 9021) GN=UMS2 PE=3 SV=2	90.75	0	717	-
a151720_30	A	2	8.50863e-05	146	0.00428838	4.99287	2.14983e-23	7	0.000230907	196	0.00442062	3.53141	2.56747e-25	148	0.00257164	203	0.00271927	0.553008	0.00095837	hypothetical protein MTR_4g035290 [Medicago truncatula]	1e-20	97.1	-	-	-	-	0.693481
a152319_25	A	2	0.000302949	42	0.00439238	3.19536	8.13635e-06	1	0.000117449	31	0.00248943	3.67825	7.56913e-05	44	0.00272214	32	0.00152622	1.46832	3.05121e-05	no BLAST hit	-	-	-	-	-	-	-
a152502_43	A	0	0	47	0.00934595	5.35763	3.1427e-08	0	0	54	0.0082453	5.47894	4.00038e-09	47	0.0055288	54	0.00489706	0.808592	0.0111997	no BLAST hit	-	-	-	-	-	-	-
a15287_106	A	15	0.000555346	594	0.0151834	4.11047	4.26926e-85	15	0.000430599	806	0.0158199	4.4718	4.32328e-117	609	0.0092089	821	0.00957065	0.577951	1.47222e-13	glycosyltransferase GT03H24 [Pueraria montana var. lobata]	0	699	Glycosyltransferase family 1 protein OS=Botryotinia fuckeliana (strain T4) GN=BofuT4P174000007001 PE=4 SV=1	29.28	5e-23	112	-
a153028_18	A	0	0	63	0.00197803	5.78032	8.63514e-11	0	0	55	0.001326	5.50542	2.79216e-09	63	0.00117015	55	0.000787538	1.20481	1.7391e-05	Gibberellin 20-oxidase [Medicago truncatula]	0	572	Sexual differentiation process protein isp7 OS=Schizosaccharomyces pombe (strain 972 / ATCC 24843) GN=isp7 PE=2 SV=1	31.34	6e-14	75.9	-
a153167_32	A	11	0.000244058	305	0.00467208	3.59628	1.87683e-40	26	0.000447283	935	0.0109979	3.89244	9.96211e-126	316	0.00286355	961	0.0067135	-0.595721	2.19032e-11	Chloroplast protein import component Toc159-like protein [Medicago truncatula]	0	1224	-	-	-	-	-
a153801_41	A	0	0	23	0.00412782	4.3266	0.00031909	0	0	77	0.0106114	5.99084	1.16761e-12	23	0.0024419	77	0.00630231	-0.734334	0.0391372	predicted protein [Hordeum vulgare subsp. vulgare]	1e-14	68.2	60S ribosomal protein L24-B OS=Schizosaccharomyces pombe (strain 972 / ATCC 24843) GN=rpl24b PE=1 SV=1	64.91	6e-18	85.9	-
a154437_40	A	0	0	87	0.00441833	6.24599	1.75549e-14	0	0	294	0.011465	7.92373	3.88501e-41	87	0.00261376	294	0.00680929	-0.747838	1.05918e-05	PREDICTED: 40S ribosomal protein S14-like [Brachypodium distachyon]	2e-85	255	40S ribosomal protein S14 OS=Neurospora crassa (strain ATCC 24698 / 74-OR23-1A / CBS 708.71 / DSM 1257 / FGSC 987) GN=rps-14 PE=3 SV=2	82.27	4e-54	208	-
a154798_14	A	2	0.000284015	37	0.00362763	3.0125	5.40679e-05	1	0.000110108	41	0.00308669	4.08161	1.64626e-06	39	0.00226201	42	0.00187796	0.901976	0.0112166	no BLAST hit	-	-	-	-	-	-	-
a155229_25	A	0	0	71	0.00402571	5.95279	4.86789e-12	2	0.000127354	39	0.001698	3.00946	4.2942e-05	71	0.0023815	41	0.00106019	1.80109	2.75825e-10	Ethylene-responsive transcription factor ERF110 [Medicago truncatula]	2e-58	192	-	-	-	-	-
a155439_22	A	2	0.000125711	47	0.00203964	3.35763	1.19821e-06	14	0.000682311	137	0.00456524	2.01473	2.7993e-10	49	0.00125794	151	0.00298846	-0.614804	0.0118227	Extended synaptotagmin-2 [Medicago truncatula]	4e-132	406	-	-	-	-	-
a15590_240	A	15	0.000347379	2940	0.0470079	6.41775	0	25	0.000448913	4817	0.0591408	6.31412	0	2955	0.0279504	4842	0.0353072	0.296446	1.06749e-18	p-hydroxybenzoic acid efflux pump subunit aaeB [Medicago truncatula]	0	1272	-	-	-	-	-
a155945_34	A	0	0	35	0.0067383	4.93232	2.99807e-06	0	0	41	0.00606113	5.08161	4.713e-07	35	0.00398619	41	0.00359983	0.780622	0.0375518	no BLAST hit	-	-	-	-	-	-	-
a15644_103	A	7	0.000216994	850	0.0181919	5.72701	1.88235e-134	3	7.21074e-05	860	0.0141333	6.88729	3.24094e-128	857	0.0108505	863	0.00842337	0.998826	1.0644e-46	Tonoplast malate transporter/sodium dicarboxylate symporter [Medicago truncatula]	0	963	Uncharacterized transporter C3B8.04c OS=Schizosaccharomyces pombe (strain 972 / ATCC 24843) GN=SPBC3B8.04c PE=3 SV=1	24.8	5e-23	106	-
a157092_38	A	1	0.000367348	25	0.00634058	3.4469	0.000519185	2	0.000569663	24	0.00467398	2.30902	0.00805166	26	0.00390094	26	0.00300731	1.00889	0.0247647	no BLAST hit	-	-	-	-	-	-	-
a157546_30	A	0	0	268	0.00578845	7.86913	9.52774e-39	0	0	404	0.00670033	8.38227	1.11335e-53	268	0.00342429	404	0.00397946	0.416769	0.000573815	no BLAST hit	-	-	-	-	-	-	-
a157654_19	A	1	2.80252e-05	41	0.000793311	4.16059	9.91812e-07	8	0.000173839	139	0.0020652	2.843	3.86844e-15	42	0.000480747	147	0.00129716	-0.798464	0.00136019	PREDICTED: G-type lectin S-receptor-like serine/threonine-protein kinase At1g11300-like [Glycine max]	0	862	Serine/threonine-protein kinase CLA4 OS=Ashbya gossypii (strain ATCC 10895 / CBS 109.51 / FGSC 9923 / NRRL Y-1056) GN=CLA4 PE=3 SV=1	29.41	2e-15	81.6	-
a15770_230	A	4	0.000341767	458	0.0270176	5.64225	7.78847e-73	15	0.000993736	751	0.0340179	4.36983	5.31721e-108	462	0.0161224	766	0.0206075	0.279439	0.00214032	NAC domain protein [Medicago truncatula]	4e-106	310	-	-	-	-	-
a15785_278	A	1	0.000266727	248	0.0456698	6.75724	7.24476e-39	8	0.0016545	390	0.0551479	4.33139	2.77238e-56	249	0.0271259	398	0.0334254	0.332268	0.00895462	hypothetical protein [Arabidopsis thaliana]	4e-15	69.3	A Putative uncharacterized protein OS=Aspergillus niger (strain ATCC 1015 / CBS 113.46 / FGSC A1144 / LSHB Ac4 / NCTC 3858a / NRRL 328 / USDA 3528.7) GN=	83.78	1e-19	70.5	-
a158147_45	A	0	0	56	0.00435208	5.6104	1.11294e-09	0	0	201	0.0119948	7.37511	1.00785e-29	56	0.00257457	201	0.00712394	-0.834806	7.18839e-05	predicted protein [Hordeum vulgare subsp. vulgare]	9e-60	188	ADP,ATP carrier protein 3 OS=Saccharomyces cerevisiae (strain ATCC 204508 / S288c) GN=AAC3 PE=1 SV=1	76.99	5e-45	177	-
a158332_19	A	3	0.000296841	90	0.00614831	3.70993	7.81424e-13	5	0.000383603	102	0.00535058	3.07455	3.59499e-12	93	0.00375841	107	0.0033336	0.806583	0.000220292	no BLAST hit	-	-	-	-	-	-	-
a158805_41	A	0	0	54	0.00451119	5.55793	2.33038e-09	0	0	172	0.0110335	7.15032	5.81301e-26	54	0.00266869	172	0.00655302	-0.662486	0.00355426	unknown [Lotus japonicus]	5e-20	84.7	60S ribosomal protein L29 OS=Saccharomyces cerevisiae (strain ATCC 204508 / S288c) GN=RPL29 PE=1 SV=3	76.92	7e-19	90.1	-
a160319_26	A	0	0	20	0.00172526	4.12497	0.00102498	0	0	102	0.00675633	6.39648	2.43938e-16	20	0.00102061	102	0.00401273	-1.34161	2.90444e-05	PREDICTED: 10 kDa chaperonin [Vitis vinifera]	1e-29	108	10 kDa heat shock protein, mitochondrial OS=Schizosaccharomyces pombe (strain 972 / ATCC 24843) GN=hsp10 PE=1 SV=1	57.43	2e-26	115	-
a160369_27	A	6	0.000789878	103	0.00936174	2.90458	5.77632e-12	3	0.000306224	53	0.00369898	2.86701	2.38149e-06	109	0.00586075	56	0.00232126	1.96972	3.92242e-17	no BLAST hit	-	-	-	-	-	-	-
a160534_24	A	0	0	37	0.00120456	5.0125	1.39108e-06	0	0	172	0.00429975	7.15032	5.81301e-26	37	0.000712586	172	0.00255371	-1.20792	3.81356e-07	predicted protein [Physcomitrella patens subsp. patens]	7e-68	220	Proliferating cell nuclear antigen OS=Schizosaccharomyces pombe (strain 972 / ATCC 24843) GN=pcn1 PE=1 SV=1	51	3e-57	219	-
a160761_26	A	0	0	11	0.000667486	3.26247	0.0335218	0	0	44	0.00205017	5.18349	1.55192e-07	11	0.000394866	44	0.00121764	-0.991109	0.0451631	PREDICTED: uncharacterized protein At5g23160-like [Glycine max]	3e-42	147	-	-	-	-	-
a160842_27	A	49	0.00109151	459	0.00705917	2.03068	1.48573e-33	40	0.000690876	489	0.00577481	2.33582	3.10992e-41	508	0.00462182	529	0.00371033	0.950452	6.02102e-26	no BLAST hit	-	-	-	-	-	-	-
a161265_36	A	1	0.000365162	34	0.00857185	3.8905	1.56083e-05	0	0	28	0.00542052	4.53141	6.28772e-05	35	0.00522001	28	0.00321936	1.33082	0.000706325	no BLAST hit	-	-	-	-	-	-	-
a1614_561	A	497	0.0143211	6327	0.125871	2.47325	0	421	0.00940612	8408	0.128443	3.04393	0	6824	0.0803112	8829	0.0801045	0.637259	1.03136e-168	Beta-amylase [Medicago truncatula]	0	985	-	-	-	-	-
a162888_38	A	0	0	137	0.00498081	6.90107	1.02866e-21	0	0	390	0.0108876	8.33139	3.95177e-52	137	0.00294651	390	0.00646635	-0.500407	0.000523873	predicted protein [Hordeum vulgare subsp. vulgare]	2e-171	484	Guanine nucleotide-binding protein subunit beta-like protein OS=Neurospora crassa (strain ATCC 24698 / 74-OR23-1A / CBS 708.71 / DSM 1257 / FGSC 987) GN=cpc-2 PE=3 SV=1	71.97	5e-139	491	-
a162902_27	A	0	0	63	0.00229241	5.78032	8.63514e-11	14	0.00057211	286	0.00799108	3.07657	1.46876e-32	63	0.00135613	300	0.00497839	-1.24265	2.79387e-12	cytochrome P450 [Pisum sativum]	0	567	O-methylsterigmatocystin oxidoreductase OS=Aspergillus flavus (strain ATCC 200026 / FGSC A1120 / NRRL 3357 / JCM 12722 / SRRC 167) GN=ordA PE=2 SV=1	31.9	5e-17	85.9	-
a163032_36	A	0	0	32	0.00295286	4.80304	9.55234e-06	0	0	108	0.0076525	6.47894	3.35187e-17	32	0.00174683	108	0.00454498	-0.745997	0.0115342	DNAJ heat shock N-terminal domain-containing protein [Helianthus annuus]	0.0003	43.9	Peptidyl-prolyl cis-trans isomerase OS=Puccinia graminis f. sp. tritici (strain CRL 75-36-700-3 / race SCCL) GN=PGTG_09128 PE=4 SV=1	62.64	4e-20	99	-
a163693_18	A	2	7.05546e-05	44	0.00107166	3.26247	3.78891e-06	2	5.4706e-05	145	0.00271182	4.90397	1.51076e-22	46	0.000662783	147	0.00163282	-0.667219	0.00720681	LRR receptor-like serine/threonine-protein kinase EFR [Medicago truncatula]	0	600	Adenylate cyclase OS=Lachancea kluyveri GN=CYR1 PE=3 SV=1	28.44	1e-16	85.5	-
a164458_24	A	2	0.000149993	125	0.00647235	4.76883	6.92521e-20	4	0.000232601	116	0.00461208	3.58204	1.67492e-15	127	0.00389012	120	0.00283367	1.09069	8.87278e-09	no BLAST hit	-	-	-	-	-	-	-
a164518_27	A	0	0	100	0.00267562	6.4469	2.04149e-16	0	0	357	0.00733466	8.20384	1.99585e-48	100	0.00158282	357	0.0043562	-0.827033	7.78986e-08	hypothetical protein VOLCADRAFT_79991 [Volvox carteri f. nagariensis]	0	545	Enolase (Fragment) OS=Cunninghamella elegans PE=2 SV=1	71.26	6e-176	614	-
a164583_28	A	5	0.000261052	228	0.00821868	4.314	4.43646e-34	8	0.000323859	137	0.00379206	2.82209	7.90032e-15	233	0.00496857	145	0.0023837	1.69317	4.50495e-29	Cellulose synthase [Medicago truncatula]	0	704	-	-	-	-	-
a16488_213	A	36	0.00659253	408	0.0515847	2.30554	6.45387e-35	16	0.00227185	267	0.0259214	2.78475	1.08258e-27	444	0.0332086	283	0.0163178	1.65865	6.15254e-53	Beta-amylase [Medicago truncatula]	1e-53	179	-	-	-	-	-
a165646_24	A	8	0.00032806	117	0.00331253	2.67341	1.94574e-12	4	0.000127184	386	0.00839167	5.31651	1.34369e-59	125	0.00209359	390	0.00503563	-0.632655	1.21108e-05	hypothetical protein MTR_3g105580 [Medicago truncatula]	0	521	-	-	-	-	-
a16579_273	A	0	0	68	0.015825	5.8905	1.42502e-11	0	0	54	0.00964972	5.47894	4.00038e-09	68	0.00936161	54	0.00573117	1.34147	9.44657e-07	Bcl-2-associated athanogene-like protein [Medicago truncatula]	3e-20	85.5	-	-	-	-	-
a165826_39	A	1	0.000262167	46	0.00832621	4.3266	1.38607e-07	4	0.000813108	43	0.00597647	2.15032	0.000452049	47	0.00503263	47	0.00387974	1.00889	0.00180063	no BLAST hit	-	-	-	-	-	-	-
a16587_204	A	30	0.00139637	1564	0.0502605	4.50718	3.09941e-233	23	0.000830074	1609	0.0397039	4.85244	2.83589e-240	1594	0.030303	1632	0.023918	0.974902	1.32193e-82	polygalacturonase inhibiting protein [Pisum sativum]	0	669	Adenylate cyclase OS=Schizosaccharomyces pombe (strain 972 / ATCC 24843) GN=cyr1 PE=1 SV=1	29.3	6e-11	65.9	-
a16598_152	A	34	0.00103617	1487	0.0312876	4.25377	1.03686e-215	125	0.00295373	2043	0.0330078	2.75475	1.49539e-203	1521	0.0189321	2168	0.0208035	0.497546	6.02809e-25	Dof zinc finger protein [Medicago truncatula]	0	687	-	-	-	-	2.48385
a16649_125	A	17	0.000671108	995	0.0271192	4.67413	6.76725e-151	41	0.00125498	1751	0.0366461	4.14047	1.20137e-243	1012	0.0163171	1792	0.0222745	0.18453	0.00230469	Solute carrier family 25 (Mitochondrial carrier ornithine transporter) member [Medicago truncatula]	4e-177	510	Uncharacterized mitochondrial carrier C4G9.20c OS=Schizosaccharomyces pombe (strain 972 / ATCC 24843) GN=SPAC4G9.20c PE=3 SV=2	29.97	2e-23	107	-
a166647_22	A	1	0.000261052	18	0.00324422	2.97297	0.00737677	0	0	17	0.00235274	3.81152	0.00414601	19	0.00202581	17	0.00139734	1.16936	0.0314419	hypothetical protein CHLNCDRAFT_20170, partial [Chlorella variabilis]	2e-10	55.8	Protein TAR1 OS=Saccharomyces cerevisiae (strain ATCC 204508 / S288c) GN=TAR1 PE=2 SV=1	78.95	2e-11	64.3	-
a166995_43	A	0	0	63	0.0108031	5.78032	8.63514e-11	0	0	61	0.00803203	5.65479	3.23194e-10	63	0.00639082	61	0.00477039	1.05543	0.000131265	no BLAST hit	-	-	-	-	-	-	-
a167063_27	A	3	0.000161724	63	0.00234479	3.19536	2.70864e-08	11	0.000459785	231	0.0066018	3.11637	8.91693e-27	66	0.00145316	242	0.00410765	-0.865578	5.55724e-06	PREDICTED: uncharacterized protein LOC100789388 [Glycine max]	0.0006	46.6	-	-	-	-	-
a167531_24	A	0	0	76	0.0055309	6.05097	8.25695e-13	8	0.00065384	98	0.0054764	2.33877	5.65259e-09	76	0.00327193	106	0.00351806	0.528898	0.029553	no BLAST hit	-	-	-	-	-	-	-
a167920_26	A	0	0	41	0.00227596	5.16059	3.02137e-07	0	0	167	0.00711843	7.10776	2.65717e-25	41	0.00134639	167	0.00422778	-1.01726	1.70134e-05	hypothetical protein CHLNCDRAFT_30572 [Chlorella variabilis]	3e-46	154	Cytochrome c OS=Candida glabrata (strain ATCC 2001 / CBS 138 / JCM 3761 / NBRC 0622 / NRRL Y-65) GN=CYC1 PE=3 SV=1	65.96	3e-35	145	-
a16879_177	A	5	0.000421341	718	0.0417732	5.96895	1.36979e-113	10	0.00065339	795	0.0355163	5.03694	1.94907e-120	723	0.024884	805	0.0213592	0.853898	1.23628e-30	RING-H2 finger protein [Medicago truncatula]	1e-75	229	Uncharacterized RING finger protein P4H10.07 OS=Schizosaccharomyces pombe (strain 972 / ATCC 24843) GN=SPBP4H10.07 PE=1 SV=1	53.33	3e-09	59.3	-
a16889_159	A	3	0.000245389	536	0.0302697	6.28417	1.68299e-84	22	0.00139529	561	0.0243273	3.39648	1.25825e-68	539	0.018007	583	0.0150151	0.89568	5.90431e-25	no BLAST hit	-	-	-	-	-	-	-
a169483_29	A	0	0	24	0.00488712	4.388	0.000214622	0	0	14	0.00218906	3.53141	0.0127722	24	0.00289108	14	0.00130013	1.7865	0.000484918	no BLAST hit	-	-	-	-	-	-	-
a170186_23	A	8	0.00035667	107	0.0032936	2.54451	6.85455e-11	31	0.00107164	319	0.00753988	2.08727	8.42028e-24	115	0.00209408	350	0.00491327	-0.59683	9.78057e-05	Thermosensitive gluconokinase [Medicago truncatula]	7e-78	244	Probable gluconokinase OS=Schizosaccharomyces pombe (strain 972 / ATCC 24843) GN=SPAC4G9.12 PE=3 SV=1	39.25	6e-10	62.8	-
a171_1805	A	144	0.0369623	1908	0.338132	2.53096	3.64226e-178	144	0.0286595	2652	0.360884	2.927	1.02735e-280	2052	0.215126	2796	0.225975	0.562557	2.2208e-41	putative glycine rich protein precursor [Pisum sativum]	4e-32	113	-	-	-	-	-
a171278_34	A	0	0	88	0.00323546	6.26247	1.24073e-14	0	0	299	0.00844134	7.94806	9.99758e-42	88	0.00191401	299	0.00501348	-0.755679	7.16744e-06	predicted protein [Hordeum vulgare subsp. vulgare]	2e-128	373	Protein BMH1 OS=Saccharomyces cerevisiae (strain ATCC 204508 / S288c) GN=BMH1 PE=1 SV=4	76.25	1e-99	360	-
a17289_231	A	0	0	219	0.0351354	7.57783	1.25648e-32	5	0.000900887	288	0.0354798	4.57205	7.9298e-43	219	0.0207851	293	0.021438	0.588921	1.291e-05	no BLAST hit	-	-	-	-	-	-	-
a173670_31	A	0	0	95	0.00504227	6.3729	1.11735e-15	0	0	249	0.0101482	7.68406	1.00435e-35	95	0.00298287	249	0.00602722	-0.381255	0.0408943	predicted protein [Physcomitrella patens subsp. patens]	3e-81	244	40S ribosomal protein S13 OS=Agaricus bisporus GN=RPS13 PE=2 SV=1	76.82	2e-62	235	-
a173708_49	A	4	0.00138638	39	0.00933247	2.08844	0.000953606	3	0.000806217	39	0.00716612	2.4245	0.000315354	43	0.00608707	42	0.0045835	1.04284	0.00220537	no BLAST hit	-	-	-	-	-	-	-
a174254_20	A	8	0.00066411	86	0.004929	2.22931	9.18986e-08	8	0.000514932	88	0.00387285	2.18349	1.46498e-07	94	0.0031871	96	0.00250927	0.978517	8.81749e-06	Putative non-LTR retroelement reverse transcriptase, related [Medicago truncatula]	3e-05	36.6	-	-	-	-	-
a175385_23	A	3	0.000205404	83	0.00392351	3.59312	1.2004e-11	4	0.000212352	95	0.00344832	3.29391	4.57328e-12	86	0.00240494	99	0.00213426	0.805799	0.000407644	Kinase-like protein [Medicago truncatula]	1e-171	481	Serine/threonine-protein kinase CST20 OS=Candida albicans GN=CST20 PE=3 SV=1	33.97	3e-12	69.7	-
a176901_34	A	0	0	84	0.00335012	6.19536	4.97923e-14	0	0	295	0.0090342	7.92863	2.96258e-41	84	0.00198184	295	0.0053656	-0.803363	2.3639e-06	glyceraldehyde-3-phosphate dehydrogenase, cytosolic [Zea mays]	3e-175	493	Glyceraldehyde-3-phosphate dehydrogenase OS=Cryptococcus curvatus GN=GPD PE=1 SV=1	79.94	2e-141	498	-
a177203_26	A	0	0	141	0.00548903	6.94259	2.85546e-22	0	0	178	0.00532088	7.19979	9.50794e-27	141	0.00324716	178	0.00316018	0.672709	9.5028e-05	no BLAST hit	-	-	Differentiation-related protein 1 OS=Puccinia striiformis f. sp. tritici PE=2 SV=1	36.59	2e-16	89.4	-
a177972_23	A	6	0.000419707	140	0.00676135	3.34736	4.7832e-18	8	0.000433905	104	0.00385679	2.4245	7.6451e-10	146	0.00417125	112	0.00246683	1.39136	3.64077e-14	no BLAST hit	-	-	-	-	-	-	-
a17923_271	A	10	0.00219097	302	0.0456829	3.71952	4.84062e-41	20	0.00339763	376	0.0436739	2.95672	5.68796e-41	312	0.0279196	396	0.0273186	0.664937	3.08845e-09	no BLAST hit	-	-	-	-	-	-	-
a17943_147	A	63	0.0036188	630	0.0249847	2.12497	2.13222e-48	63	0.00280591	738	0.0224739	2.27425	7.67111e-60	693	0.0162583	801	0.0144871	0.799944	2.12905e-26	hypothetical protein MTR_8g101480 [Medicago truncatula]	1e-86	264	-	-	-	-	-
a179770_24	A	7	0.00087998	77	0.00668307	2.26247	3.73716e-07	4	0.000389892	40	0.00266583	2.04598	0.0011494	84	0.00431293	44	0.00174162	1.94178	3.46993e-13	no BLAST hit	-	-	-	-	-	-	-
a180124_25	A	2	0.000128341	23	0.001019	2.3266	0.00813394	0	0	118	0.00401436	6.6067	1.27885e-18	25	0.000655232	118	0.00238421	-1.2299	2.60876e-05	Nodulation receptor kinase [Medicago truncatula]	6e-134	392	Cell division control protein 15 OS=Saccharomyces cerevisiae (strain ATCC 204508 / S288c) GN=CDC15 PE=1 SV=3	29.65	3e-12	69.7	-
a18024_154	A	15	0.00255613	265	0.031178	2.946	8.61112e-30	18	0.00237834	264	0.0238503	2.59853	1.66647e-25	280	0.0194881	282	0.015131	0.998623	6.53854e-16	no BLAST hit	-	-	-	-	-	-	-
a181496_18	A	0	0	28	0.00559406	4.6104	4.52001e-05	1	0.000224372	15	0.00230117	2.63095	0.0268868	28	0.00330929	16	0.00145782	1.81625	0.000119446	no BLAST hit	-	-	-	-	-	-	-
a182060_27	A	0	0	100	0.00319902	6.4469	2.04149e-16	0	0	298	0.00732016	7.94322	1.3112e-41	100	0.00189245	298	0.0043476	-0.566421	0.000709733	hypothetical protein SORBIDRAFT_10g022570 [Sorghum bicolor]	4e-55	192	Elongation factor 1-gamma 2 OS=Saccharomyces cerevisiae (strain ATCC 204508 / S288c) GN=TEF4 PE=1 SV=1	38.03	1e-55	214	-
a18246_130	A	46	0.00148291	1221	0.0271758	3.53333	4.31664e-157	39	0.000974832	1387	0.0237045	3.87641	1.39314e-185	1267	0.0166821	1426	0.0144744	0.838333	2.58117e-51	PREDICTED: sugar transporter ERD6-like 7-like isoform 2 [Glycine max]	0	753	Myo-inositol transporter 1 OS=Saccharomyces cerevisiae (strain ATCC 204508 / S288c) GN=ITR1 PE=1 SV=2	29.29	8e-48	189	-
a18394_237	A	16	0.00350555	236	0.0356993	2.68568	2.64049e-24	31	0.00526633	322	0.0374016	2.10078	3.30354e-24	252	0.0225505	353	0.0243522	0.522646	2.84081e-05	hypothetical protein MTR_8g013990 [Medicago truncatula]	3e-31	112	-	-	-	-	-
a184203_22	A	0	0	72	0.0100646	5.97297	3.40858e-12	0	0	45	0.00483017	5.21591	1.07196e-07	72	0.00595392	45	0.00286874	1.68696	1.37378e-09	no BLAST hit	-	-	-	-	-	-	-
a184285_23	A	0	0	116	0.00303096	6.66102	9.65445e-19	0	0	296	0.00593883	7.93351	2.25705e-41	116	0.00179303	296	0.0035272	-0.342581	0.044313	predicted protein [Hordeum vulgare subsp. vulgare]	0	746	Tubulin alpha-1A chain OS=Schizophyllum commune GN=TUB-1A PE=3 SV=1	84.69	0	730	-
a184421_19	A	6	0.000226513	225	0.00586455	4.03186	1.948e-32	6	0.000175631	172	0.00344245	3.56536	1.74202e-22	231	0.00356182	178	0.00211586	1.38491	1.03477e-21	TIR-NBS-LRR-TIR type disease resistance protein [Medicago truncatula]	0	911	-	-	-	-	-
a18503_196	A	37	0.00347603	399	0.02588	2.23383	6.50834e-33	55	0.00400639	637	0.0317262	2.25785	2.47607e-51	436	0.0167296	692	0.0204698	0.342447	0.000233924	putative zinc dependent protease [Trifolium pratense]	1e-74	242	-	-	-	-	-
a185103_28	A	0	0	102	0.00309915	6.47547	1.03924e-16	0	0	322	0.00751252	8.05497	2.05936e-44	102	0.00183337	322	0.00446184	-0.649601	5.25789e-05	unknown [Populus trichocarpa x Populus deltoides]	0	608	Protein NMT1 homolog OS=Uromyces fabae GN=PIG1 PE=2 SV=1	97.95	0	686	-
a185305_25	A	7	7.33192e-05	817	0.00590816	5.66988	3.09447e-129	33	0.000268005	1240	0.00688555	3.95579	3.58455e-168	824	0.00352505	1273	0.00419831	0.381375	6.83537e-09	PREDICTED: uncharacterized protein LOC100799415 [Glycine max]	0	681	Polyprotein of l1-like non-ltr retrotransposon zorro 1 (Frameshifted), probable OS=Candida dubliniensis (strain CD36 / ATCC MYA-646 / CBS 7987 / NCPF 3949 / NRRL Y-17841) GN=CD36_15030 PE=4 SV=1	25.95	5e-30	137	-
a186388_27	A	0	0	14	0.00372938	3.6104	0.010675	0	0	53	0.010841	5.45198	5.75004e-09	14	0.00220619	53	0.00643872	-0.911675	0.0394201	unknown [Medicago truncatula]	3e-14	63.9	-	-	-	-	-
a186829_17	A	12	0.000580115	156	0.00520677	2.50348	3.23907e-15	0	0	144	0.00369057	6.89398	3.22667e-22	168	0.00331712	144	0.0021919	1.23128	1.54397e-13	no BLAST hit	-	-	-	-	-	-	-
a186909_35	A	3	0.000864045	35	0.00695975	2.34736	0.000746733	2	0.000446637	32	0.00488611	2.72406	0.000529187	38	0.0044701	34	0.00308333	1.16936	0.00152905	hypothetical protein MTR_5g064520 [Medicago truncatula]	1e-07	47.8	-	-	-	-	-
a188552_25	A	0	0	54	0.00257855	5.55793	2.33038e-09	0	0	199	0.00729662	7.36068	1.81642e-29	54	0.0015254	199	0.00433361	-0.872846	3.86517e-05	translationally controlled tumor-like protein [Arachis hypogaea]	3e-35	129	Translationally-controlled tumor protein homolog OS=Cryptococcus	71.26	6e-59	224	-
a188639_26	A	2	0.000312996	59	0.00637487	3.68568	1.12859e-08	2	0.000242688	71	0.00589067	3.8738	2.46181e-10	61	0.00389903	73	0.00359714	0.749804	0.0064198	no BLAST hit	-	-	-	-	-	-	-
a189705_24	A	0	0	70	0.00257366	5.93232	6.95326e-12	0	0	214	0.00604162	7.46552	2.24679e-31	70	0.0015225	214	0.00358825	-0.603293	0.00270104	hypothetical protein SELMODRAFT_428238 [Selaginella moellendorffii]	4e-37	142	FK506-binding protein 4 OS=Rhizopus delemar (strain RA 99-880 / ATCC MYA-4621 / FGSC 9543 / NRRL 43880) GN=FKBP4 PE=3 SV=1	41.74	8e-39	158	-
a18972_174	A	46	0.00215912	924	0.0299434	3.13123	1.30562e-107	92	0.00334824	1317	0.032772	2.56353	8.87657e-122	970	0.0185956	1409	0.0208236	0.470276	9.40846e-15	PREDICTED: probable carboxylesterase 15-like isoform 1 [Glycine max]	0	514	AB hydrolase superfamily protein C1039.03 OS=Schizosaccharomyces pombe (strain 972 / ATCC 24843) GN=SPAC1039.03 PE=3 SV=1	25.38	3e-15	80.5	-
a190063_22	A	0	0	49	0.0020387	5.41775	1.48848e-08	0	0	191	0.00610208	7.30149	1.94085e-28	49	0.00120604	191	0.00362415	-0.953828	1.26618e-05	voltage-dependent anion-selective channel protein [Chlamydomonas reinhardtii]	1e-24	105	Mitochondrial outer membrane protein porin OS=Neurospora crassa (strain ATCC 24698 / 74-OR23-1A / CBS 708.71 / DSM 1257 / FGSC 987) GN=B7H23.070 PE=2 SV=1	44.71	5e-66	248	-
a190490_37	A	2	0.000236405	46	0.00375401	3.3266	1.75795e-06	0	0	153	0.00958775	6.98144	1.95967e-23	48	0.00231732	153	0.00569436	-0.663534	0.00624295	unknown [Medicago truncatula]	6e-67	204	40S ribosomal protein S22 OS=Candida albicans (strain SC5314 / ATCC MYA-2876) GN=RPS22A PE=3 SV=3	27.34	2e-55	211	-
a191309_19	A	2	0.000323732	53	0.005923	3.53096	1.17136e-07	2	0.000251012	55	0.00471972	3.50542	1.09394e-07	55	0.0036361	57	0.00290507	0.957361	0.00117685	no BLAST hit	-	-	-	-	-	-	-
a191591_35	A	0	0	18	0.00232436	3.97297	0.00225899	0	0	110	0.0109071	6.50542	1.73822e-17	18	0.00137503	110	0.00647798	-1.60254	4.94524e-07	WRKY transcription factor [Medicago truncatula]	4e-33	116	-	-	-	-	-
a191643_25	A	1	0.000238705	24	0.00395534	3.388	0.000768419	1	0.000185085	19	0.00240443	2.97198	0.00662311	25	0.00243736	20	0.0015032	1.33082	0.00494809	no BLAST hit	-	-	-	-	-	-	-
a193034_19	A	4	0.000613472	43	0.00455317	2.22931	0.000259164	2	0.000237834	32	0.00260185	2.72406	0.000529187	47	0.00294409	34	0.00164187	1.47602	1.42086e-05	no BLAST hit	-	-	-	-	-	-	-
a19474_170	A	5	0.00115749	146	0.0233352	3.67094	4.00019e-20	16	0.00287196	217	0.0266322	2.48561	3.84017e-20	151	0.0142772	233	0.0169836	0.38311	0.0215421	Aspartic proteinase nepenthesin-2 [Medicago truncatula]	9e-11	60.5	-	-	-	-	-
a195386_18	A	0	0	49	0.00206507	5.41775	1.48848e-08	0	0	157	0.00508073	7.01868	5.69705e-24	49	0.00122164	157	0.00301755	-0.67102	0.00501943	uncharacterized protein LOC100273618 precursor [Zea mays]	5e-38	142	Protein disulfide-isomerase erp38 OS=Neurospora crassa (strain ATCC 24698 / 74-OR23-1A / CBS 708.71 / DSM 1257 / FGSC 987) GN=erp38 PE=2 SV=2	43.2	1e-36	150	-
a195434_17	A	0	0	24	0.00143983	4.388	0.000214622	0	0	99	0.00456061	6.35341	6.62172e-16	24	0.000851764	99	0.00270864	-1.0355	0.00104903	eukaryotic initiation factor [Chlamydomonas reinhardtii]	3e-69	213	Eukaryotic translation initiation factor 1A OS=Saccharomyces cerevisiae (strain ATCC 204508 / S288c) GN=TIF11 PE=1 SV=1	73.04	3e-46	181	-
a195484_28	A	0	0	127	0.00690512	6.79173	2.61754e-20	0	0	151	0.00630423	6.96246	3.64297e-23	127	0.00408488	151	0.00374421	0.759171	3.49013e-05	no BLAST hit	-	-	Putative uncharacterized protein OS=Puccinia graminis f. sp. tritici (strain CRL 75-36-700-3 / race SCCL) GN=PGTG_03694 PE=4 SV=2	57.14	1e-31	139	-
a196198_24	A	0	0	45	0.00223706	5.29489	6.65663e-08	0	0	133	0.00507697	6.77934	1.03794e-20	45	0.00132338	133	0.00301532	-0.554538	0.0346364	no BLAST hit	-	-	Putative uncharacterized protein OS=Puccinia graminis f. sp. tritici (strain CRL 75-36-700-3 / race SCCL) GN=PGTG_15918 PE=4 SV=1	38.1	7e-23	107	-
a196358_35	A	0	0	16	0.00442929	3.80304	0.00493488	0	0	12	0.00255083	3.30902	0.026965	16	0.00262024	12	0.00151499	1.42393	0.0201418	no BLAST hit	-	-	-	-	-	-	-
a196647_16	A	0	0	21	0.0034475	4.19536	0.000696513	0	0	21	0.00264723	4.11637	0.000902863	21	0.00203945	21	0.00157225	1.00889	0.0466011	Probably inactive leucine-rich repeat receptor-like protein kinase [Medicago truncatula]	2e-09	56.6	-	-	-	-	-
a196691_20	A	3	0.000120762	75	0.0020844	3.4469	2.68885e-10	3	9.36355e-05	236	0.00503639	5.02174	2.28241e-36	78	0.0012824	239	0.00302924	-0.606574	0.001348	hypothetical protein MTR_3g064460 [Medicago truncatula]	0	536	-	-	-	-	-
a197186_21	A	4	0.00035771	82	0.00506285	3.16059	1.93542e-10	3	0.000208018	81	0.0038402	3.47894	7.40939e-11	86	0.00314114	84	0.00236524	1.04284	7.33957e-06	PREDICTED: heparan-alpha-glucosaminide N-acetyltransferase-like [Glycine max]	5e-149	428	-	-	-	-	-
a197476_29	A	0	0	68	0.00778417	5.8905	1.42502e-11	0	0	61	0.00536192	5.65479	3.23194e-10	68	0.0046049	61	0.00318456	1.16562	1.34882e-05	no BLAST hit	-	-	-	-	-	-	-
a197717_25	A	0	0	22	0.00153258	4.26247	0.000468785	7	0.000547644	122	0.00652602	2.84744	2.05305e-13	22	0.000906634	129	0.00409833	-1.5429	1.05283e-07	cytochrome P450 [Pisum sativum]	3e-110	328	Putative uncharacterized protein OS=Aspergillus terreus (strain NIH 2624 / FGSC A1156) GN=ATEG_09500 PE=3 SV=1	33.04	7e-09	62.8	-
a198425_30	A	2	0.000717511	28	0.00693533	2.6104	0.00145059	2	0.000556337	30	0.00570581	2.63095	0.00105791	30	0.0043958	32	0.00361472	0.915782	0.0263705	no BLAST hit	-	-	-	-	-	-	-
a198689_37	A	0	0	36	0.00600308	4.97297	2.04145e-06	0	0	43	0.00550589	5.15032	2.2449e-07	36	0.00355125	43	0.00327006	0.752551	0.0413034	no BLAST hit	-	-	-	-	-	-	-
a19897_138	A	21	0.00115129	695	0.0263063	3.85159	1.63556e-95	0	0	622	0.0180781	9.00483	1.81986e-76	716	0.0160323	622	0.010737	1.21194	3.3391e-53	NAC domain protein [Medicago truncatula]	0	582	-	-	-	-	-
a199228_24	A	14	0.000353732	193	0.00336677	2.58814	2.76791e-19	21	0.00041141	499	0.00668412	3.29463	1.26368e-59	207	0.00213616	520	0.0041369	-0.31999	0.0102878	ATP-dependent RNA helicase dhx8 [Medicago truncatula]	0	1130	Pre-mRNA-splicing factor ATP-dependent RNA helicase-like protein cdc28 OS=Schizosaccharomyces pombe (strain 972 / ATCC 24843) GN=cdc28 PE=3 SV=2	52.45	0	669	-
a199457_20	A	0	0	74	0.0022166	6.0125	1.6737e-12	0	0	287	0.00660123	7.88896	2.62926e-40	74	0.00131128	287	0.00392061	-0.946563	6.60304e-08	unknown [Lotus japonicus]	0	644	Adenosylhomocysteinase OS=Schizosaccharomyces pombe (strain 972 / ATCC 24843) GN=pi047 PE=3 SV=1	79.39	0	683	-
a200844_24	A	2	0.00016144	123	0.00685483	4.74556	1.50148e-19	7	0.000438116	161	0.00688977	3.24762	1.29409e-19	125	0.00412106	168	0.00426989	0.582358	0.00152967	PREDICTED: uncharacterized protein LOC100799415 [Glycine max]	4e-26	86.3	-	-	-	-	-
a200913_23	A	1	0.000117299	21	0.00170068	3.19536	0.00238769	0	0	159	0.00988753	7.03694	3.07495e-24	22	0.00105398	159	0.00587241	-1.84456	1.08956e-11	P700 chlorophyll a-apoprotein A1 [Volvox obversus]	1e-19	82	-	-	-	-	-
a200942_22	A	0	0	28	0.00172878	4.6104	4.52001e-05	0	0	93	0.00440911	6.26322	4.95541e-15	28	0.0010227	93	0.00261866	-0.722913	0.0241188	hypothetical protein CHLNCDRAFT_136125 [Chlorella variabilis]	5e-27	103	Non-histone chromosomal protein 6 OS=Ustilago maydis (strain 521 / FGSC 9021) GN=NHP6 PE=3 SV=2	57.28	4e-27	118	-
a201619_26	A	0	0	78	0.00287028	6.08844	4.07584e-13	0	0	225	0.00635769	7.53784	9.33535e-33	78	0.00169798	225	0.00377597	-0.519488	0.00790717	no BLAST hit	-	-	-	-	-	-	-
a202635_18	A	6	0.000410349	84	0.00396636	2.6104	5.83059e-09	10	0.000530288	110	0.00398834	2.18349	3.08483e-09	90	0.00251399	120	0.0025841	0.593853	0.007175	no BLAST hit	-	-	-	-	-	-	-
a202758_27	A	2	0.000235951	22	0.00179194	2.26247	0.011374	8	0.000731797	89	0.00556646	2.19979	1.0625e-07	24	0.00115643	97	0.00360321	-1.00606	0.00159049	C2 [Medicago truncatula]	2e-105	328	Uncharacterized protein OS=Coniosporium apollinis CBS 100218 GN=W97_09185 PE=4 SV=1	31.75	4e-10	66.2	-
a203676_17	A	0	0	13	0.00114951	3.50348	0.0155042	0	0	58	0.00393808	5.58204	9.4711e-10	13	0.000680019	58	0.00233891	-1.14865	0.00747621	hypothetical protein COCSUDRAFT_55216 [Coccomyxa subellipsoidea C-169]	0.0002	41.6	-	-	-	-	-
a20448_120	A	32	0.000857253	964	0.0178298	3.71593	6.34165e-129	11	0.000228487	1557	0.0221129	5.86918	3.86463e-239	996	0.0108977	1568	0.0132261	0.354183	2.61529e-09	Exostosin-2 [Medicago truncatula]	0	889	Uncharacterized protein OS=Rhizopus delemar (strain RA 99-880 / ATCC MYA-4621 / FGSC 9543 / NRRL 43880) GN=RO3G_06384 PE=4 SV=1	22.26	2e-11	74.3	-
a204764_19	A	0	0	50	0.00498295	5.4469	1.02646e-08	2	0.000223844	30	0.00229575	2.63095	0.00105791	50	0.00294777	32	0.00145439	1.65275	9.19817e-07	no BLAST hit	-	-	-	-	-	-	-
a206576_30	A	0	0	23	0.00216001	4.3266	0.00031909	12	0.00126564	120	0.00865361	2.04598	2.82352e-09	23	0.0012778	132	0.00565351	-1.51194	1.1682e-07	unknown [Medicago truncatula]	3e-93	282	O-methylsterigmatocystin oxidoreductase OS=Aspergillus flavus (strain ATCC 200026 / FGSC A1120 / NRRL 3357 / JCM 12722 / SRRC 167) GN=ordA PE=2 SV=1	36.64	3e-22	100	-
a207810_20	A	0	0	113	0.00293088	6.62322	2.60867e-18	0	0	300	0.00597486	7.95287	7.62448e-42	113	0.00173382	300	0.00354859	-0.399749	0.0171252	no BLAST hit	-	-	Putative uncharacterized protein OS=Puccinia graminis f. sp. tritici (strain CRL 75-36-700-3 / race SCCL) GN=PGTG_01215 PE=4 SV=1	60.98	7e-105	384	-
a208168_17	A	3	0.000376363	48	0.00415755	2.80304	7.4745e-06	3	0.000291821	45	0.00299293	2.63095	4.0654e-05	51	0.00261321	48	0.00189606	1.09635	0.000431055	no BLAST hit	-	-	-	-	-	-	-
a208616_22	A	2	0.000109159	19	0.000715966	2.05097	0.0297497	4	0.000169277	128	0.0037037	3.72406	1.74753e-17	21	0.000468129	132	0.00226845	-1.64319	1.57994e-08	Receptor-like protein kinase [Medicago truncatula]	0	556	-	-	-	-	-
a209289_28	A	1	0.000200481	23	0.00318355	3.3266	0.00111759	2	0.000310894	78	0.00829021	4.00946	1.6913e-11	24	0.00196518	80	0.00504998	-0.728075	0.0369571	no BLAST hit	-	-	-	-	-	-	-
a209915_19	A	9	0.000520872	107	0.00427546	2.37458	3.98631e-10	7	0.000314121	118	0.0036205	2.79934	8.57843e-13	116	0.00274198	125	0.00227785	0.901088	3.80056e-06	PREDICTED: uncharacterized protein LOC100811625 [Glycine max]	4e-68	185	Putative transposon Ty5-1 protein YCL074W OS=Saccharomyces cerevisiae (strain ATCC 204508 / S288c) GN=TY5A PE=5 SV=2	29.28	2e-13	73.6	-
a209995_23	A	0	0	50	0.00307366	5.4469	1.02646e-08	0	0	169	0.00797737	7.12494	1.44398e-25	50	0.00181829	169	0.00473793	-0.748132	0.00115804	no BLAST hit	-	-	Putative uncharacterized protein OS=Puccinia graminis f. sp. tritici (strain CRL 75-36-700-3 / race SCCL) GN=PGTG_11681 PE=4 SV=1	54.84	1e-33	145	-
a210003_24	A	0	0	11	0.00155302	3.26247	0.0335218	1	0.000158556	58	0.00628781	4.58204	2.48763e-09	11	0.000918723	59	0.00379885	-1.41432	0.00122953	heat shock transcription factor [Cicer arietinum]	6e-28	105	-	-	-	-	-
a210128_23	A	0	0	18	0.00172487	3.97297	0.00225899	0	0	75	0.00551863	5.95287	2.33858e-12	18	0.00102038	75	0.00327763	-1.05	0.00443835	ubiquitin-like protein [Sandersonia aurantiaca]	3e-99	286	Polyubiquitin OS=Saccharomyces cerevisiae (strain ATCC 204508 / S288c) GN=UBI4 PE=1 SV=1	97.28	8e-77	282	-
a210476_23	A	1	0.000130804	65	0.0058701	4.82541	8.42808e-11	0	0	52	0.00360598	5.4245	8.26654e-09	66	0.00352601	52	0.00214166	1.35285	1.18068e-06	Cysteine-rich receptor-like protein kinase [Medicago truncatula]	2e-68	223	-	-	-	-	-
a210664_16	A	13	0.000398358	133	0.0028138	2.15788	4.10722e-11	20	0.000475193	206	0.00334654	2.08863	1.07743e-15	146	0.00182727	226	0.00218055	0.378537	0.0262205	no BLAST hit	-	-	-	-	-	-	-
a212455_33	A	2	0.000726002	21	0.00526305	2.19536	0.0155739	2	0.000562921	20	0.00384889	2.04598	0.0280595	23	0.00341	22	0.00251453	1.07302	0.0266655	no BLAST hit	-	-	-	-	-	-	-
a212548_25	A	0	0	107	0.00244972	6.54451	1.93172e-17	0	0	356	0.00625851	8.19979	2.59085e-48	107	0.00144919	356	0.00371706	-0.725375	2.06981e-06	predicted protein [Hordeum vulgare subsp. vulgare]	0	827	ATP synthase subunit alpha, mitochondrial OS=Neurospora crassa (strain ATCC 24698 / 74-OR23-1A / CBS 708.71 / DSM 1257 / FGSC 987) GN=atp-1 PE=3 SV=1	73.78	0	791	-
a212821_25	A	0	0	63	0.00282666	5.78032	8.63514e-11	19	0.000957383	192	0.00661488	2.06109	1.87078e-14	63	0.00167217	211	0.00431749	-0.734928	0.000303729	Phospholipid-translocating P-type ATPase flippase family protein [Medicago truncatula]	0	569	Probable phospholipid-transporting ATPase DRS2 OS=Saccharomyces cerevisiae (strain ATCC 204508 / S288c) GN=DRS2 PE=1 SV=2	48.56	4e-80	295	-
a212832_17	A	12	0.000348069	247	0.00494643	3.16645	1.01154e-29	21	0.000472295	252	0.0038751	2.30902	2.11073e-21	259	0.00306833	273	0.00249329	0.932942	2.64429e-13	PREDICTED: uncharacterized protein LOC100810417 [Glycine max]	0	622	Vacuolar protein sorting-associated protein IST1 OS=Saccharomyces cerevisiae (strain ATCC 204508 / S288c) GN=IST1 PE=1 SV=1	26.34	2e-11	68.6	-
a212902_13	A	2	0.000250397	36	0.0031118	2.97297	7.84441e-05	2	0.00019415	32	0.00212396	2.72406	0.000529187	38	0.00194312	34	0.00134031	1.16936	0.00152905	no BLAST hit	-	-	-	-	-	-	-
a212909_33	A	3	0.000306226	164	0.0115578	4.57563	2.02372e-25	8	0.000633169	83	0.00449155	2.0991	7.11597e-07	167	0.00696234	91	0.00292474	1.8848	2.50728e-24	cellulose synthase [Gossypium hirsutum]	1e-134	386	-	-	-	-	-
a213176_18	A	0	0	54	0.00195652	5.55793	2.33038e-09	0	0	167	0.00464616	7.10776	2.65717e-25	54	0.00115742	167	0.00275945	-0.619926	0.0072247	unknown [Medicago truncatula]	1e-13	73.2	Nuclear localization sequence-binding protein OS=Saccharomyces cerevisiae (strain ATCC 204508 / S288c) GN=NSR1 PE=1 SV=1	30.6	5e-09	59.3	-
a21328_120	A	0	0	710	0.0255715	9.27472	1.83869e-86	1	4.0448e-05	1235	0.0341548	8.99435	3.94521e-151	710	0.0151274	1236	0.0203017	0.209103	0.00418932	hypothetical protein OsJ_21136 [Oryza sativa Japonica Group]	0.0001	45.4	Uncharacterized protein OS=Puccinia triticina (isolate 1-1 / race 1 (BBBD)) GN=PTTG_04588 PE=4 SV=1	34.07	2e-16	89.4	-
a213733_16	A	0	0	63	0.00186079	5.78032	8.63514e-11	0	0	174	0.00394632	7.167	3.17408e-26	63	0.00110079	174	0.0023438	-0.456773	0.043722	uncharacterized protein LOC100191801 [Zea mays]	0	546	Ketol-acid reductoisomerase, mitochondrial OS=Neurospora crassa (strain ATCC 24698 / 74-OR23-1A / CBS 708.71 / DSM 1257 / FGSC 987) GN=ilv-2 PE=3 SV=2	75.64	8e-156	547	-
a214035_17	A	0	0	25	0.00398074	4.4469	0.000145902	0	0	23	0.00281215	4.24762	0.000423148	25	0.00235489	23	0.00167019	1.12919	0.0150479	no BLAST hit	-	-	Saccharopepsin OS=Puccinia graminis f. sp. tritici (strain CRL 75-36-700-3 / race SCCL) GN=PGTG_02559 PE=3 SV=1	56.63	1e-18	94	-
a215504_18	A	3	0.000507002	49	0.00571735	2.83279	5.17729e-06	4	0.000524152	49	0.00439018	2.33877	6.48511e-05	52	0.0035893	53	0.00282027	0.98141	0.00129288	no BLAST hit	-	-	-	-	-	-	-
a21560_173	A	83	0.00457897	793	0.0302046	2.05918	2.49664e-58	171	0.00731468	1881	0.0550144	2.18349	8.82308e-144	876	0.0197384	2052	0.0356446	-0.219137	0.000234831	Matrix metalloproteinase-14 [Medicago truncatula]	2e-120	375	Carbohydrate-binding protein OS=Metarhizium anisopliae (strain ARSEF 23 / ATCC MYA-3075) GN=MAA_08886 PE=4 SV=1	23.59	5e-15	84.7	-
a216336_23	A	2	0.000359808	48	0.005962	3.388	8.12209e-07	1	0.000139492	50	0.00476879	4.36791	5.24156e-08	50	0.00367391	51	0.00288893	0.980322	0.00165376	Ubiquitin-activating enzyme E1 [Medicago truncatula]	2e-13	69.3	-	-	-	-	-
a216338_21	A	0	0	72	0.00167375	5.97297	3.40858e-12	2	5.22139e-05	482	0.00860382	6.63695	3.57654e-73	72	0.000990141	484	0.00513119	-1.74005	4.12563e-31	PREDICTED: 7-ethoxycoumarin O-deethylase-like [Glycine max]	0	598	O-methylsterigmatocystin oxidoreductase OS=Aspergillus flavus (strain ATCC 200026 / FGSC A1120 / NRRL 3357 / JCM 12722 / SRRC 167) GN=ordA PE=2 SV=1	25.17	1e-20	98.6	-
a2164_514	A	5	0.000479275	1176	0.0778274	6.68079	1.39109e-181	26	0.0019324	1832	0.0930975	4.86282	1.18451e-273	1181	0.0462363	1858	0.0560772	0.355149	6.41121e-11	hypothetical protein MTR_5g051130 [Medicago truncatula]	4e-29	118	Protein TAR1 OS=Kluyveromyces lactis (strain ATCC 8585 / CBS 2359 / DSM 70799 / NBRC 1267 / NRRL Y-1140 / WM37) GN=TAR1-A PE=4 SV=2	62.34	4e-19	84.3	-
a217006_21	A	0	0	50	0.00320872	5.4469	1.02646e-08	0	0	39	0.00192182	5.00946	9.91086e-07	50	0.00189819	39	0.00114141	1.36734	2.47956e-05	Ethylene-responsive transcription factor ERF110 [Medicago truncatula]	8e-125	361	-	-	-	-	-
a21834_176	A	7	0.00070514	79	0.00549433	2.29947	1.91202e-07	4	0.000312426	334	0.017837	5.10776	2.66655e-51	86	0.0035383	338	0.0107206	-0.965724	1.98379e-09	Chitinase [Medicago truncatula]	2e-95	283	Chitinase 1 OS=Rhizopus niveus GN=CHI1 PE=3 SV=1	39.35	2e-25	112	-
a218691_11	A	0	0	28	0.000858134	4.6104	4.52001e-05	0	0	93	0.0021886	6.26322	4.95541e-15	28	0.000507648	93	0.00129986	-0.722913	0.0241188	predicted protein [Hordeum vulgare subsp. vulgare]	2e-09	64.3	La protein homolog OS=Schizosaccharomyces pombe (strain 972 / ATCC 24843) GN=sla1 PE=1 SV=1	29.15	9e-14	75.5	-
a21959_135	A	0	0	436	0.0281506	8.57123	3.65111e-58	10	0.000725104	674	0.0334155	4.79873	8.37423e-101	436	0.0166531	684	0.0201406	0.359223	0.000110842	uncharacterized protein LOC100500322 [Glycine max]	3e-54	173	-	-	-	-	-
a220413_15	A	1	7.62077e-05	45	0.00236767	4.29489	2.05861e-07	0	0	135	0.00545419	6.80087	5.50202e-21	46	0.00143178	135	0.00323936	-0.544363	0.0366163	IMP dehydrogenase/GMP reductase, putative [Medicago truncatula]	7e-20	93.2	-	-	-	-	-
a22042_195	A	9	0.00117473	508	0.0457795	4.6218	3.72517e-77	24	0.00242894	347	0.0240118	2.57789	5.88558e-33	517	0.0275617	371	0.0152474	1.48764	1.27833e-52	Acyltransferase-like protein [Medicago truncatula]	1e-44	159	-	-	-	-	-
a222165_15	A	2	0.00035257	35	0.00425985	2.93232	0.000113787	3	0.000410059	36	0.00336446	2.30902	0.000850088	37	0.00266401	39	0.00216474	0.932942	0.01102	no BLAST hit	-	-	-	-	-	-	-
a222177_19	A	0	0	14	0.00136315	3.6104	0.010675	0	0	89	0.00665416	6.19979	1.90968e-14	14	0.000806402	89	0.00395204	-1.65949	4.07691e-06	hypothetical protein MTR_047s0014 [Medicago truncatula]	2e-07	52.4	-	-	-	-	-
a222545_16	A	3	0.000116115	166	0.00443592	4.59312	9.28757e-26	3	9.00318e-05	174	0.00357036	4.58204	2.9614e-26	169	0.00267159	177	0.00215707	0.942165	3.90147e-09	no BLAST hit	-	-	-	-	-	-	-
a222643_24	A	0	0	15	0.00352959	3.70993	0.00721183	0	0	12	0.00216821	3.30902	0.026965	15	0.00208801	12	0.00128774	1.33082	0.034756	Limkain-b1 [Medicago truncatula]	2e-22	92.4	-	-	-	-	-
a222752_15	A	0	0	56	0.00131845	5.6104	1.11294e-09	0	0	227	0.00410381	7.5506	5.25781e-33	56	0.000779955	227	0.00243734	-1.0103	4.48531e-07	predicted protein [Hordeum vulgare subsp. vulgare]	0	756	Tubulin beta chain OS=Uromyces fabae GN=TBB1 PE=3 SV=1	99.77	0	841	-
a223775_29	A	0	0	31	0.00556359	4.75724	1.41122e-05	2	0.000403109	34	0.00468554	2.81152	0.00026036	31	0.00329126	36	0.00294653	0.793162	0.0484393	no BLAST hit	-	-	-	-	-	-	-
a224078_22	A	0	0	34	0.00516155	4.8905	4.40505e-06	2	0.000340981	32	0.00373025	2.72406	0.000529187	34	0.00305343	34	0.00235394	1.00889	0.00909184	AF349736_1 putative reverse transcriptase [Oryza sativa]	1e-25	94.7	Putative transposon Ty5-1 protein YCL074W OS=Saccharomyces cerevisiae (strain ATCC 204508 / S288c) GN=TY5A PE=5 SV=2	36.78	4e-11	63.2	-
a224310_27	A	1	0.000363001	14	0.0035087	2.6104	0.0313868	0	0	12	0.00230934	3.30902	0.026965	15	0.00222391	12	0.00137156	1.33082	0.034756	Peroxidase [Medicago truncatula]	6e-09	53.5	-	-	-	-	-
a224761_19	A	2	0.000113082	182	0.00710472	5.31084	2.59367e-29	2	8.76808e-05	121	0.003627	4.64292	1.26784e-18	184	0.00424914	123	0.00218976	1.58994	2.98012e-21	Quinone oxidoreductase-like protein [Medicago truncatula]	0	513	Zinc-binding alcohol dehydrogenase domain-containing protein cipB OS=Emericella nidulans (strain FGSC A4 / ATCC 38163 / CBS 112.46 / NRRL 194 / M139) GN=cipB PE=1 SV=1	27.67	1e-14	78.2	-
a224787_16	A	6	0.000440291	92	0.00466108	2.74164	3.27266e-10	12	0.000682777	119	0.00462949	2.03391	3.84016e-09	98	0.00293719	131	0.00302681	0.590178	0.00503682	IMP dehydrogenase/GMP reductase, putative [Medicago truncatula]	2e-19	92	-	-	-	-	-
a225341_17	A	10	0.000842681	100	0.005818	2.12497	2.01841e-08	4	0.000261356	60	0.00268048	2.63095	1.53723e-06	110	0.00378594	64	0.00169812	1.79025	2.62977e-15	hypothetical protein VITISV_020397 [Vitis vinifera]	1e-28	111	Copia protein OS=Wickerhamomyces ciferrii (strain F-60-10 / ATCC 14091 / CBS 111 / JCM 3599 / NBRC 0793 / NRRL Y-1031) GN=BN7_6681 PE=4 SV=1	31.78	8e-06	53.1	-
a22535_112	A	6	0.00144346	147	0.0244164	3.41775	3.23343e-19	11	0.0020519	166	0.0211719	2.63966	1.23958e-16	153	0.0150336	177	0.0134077	0.798673	1.56095e-06	no BLAST hit	-	-	-	-	-	-	-
a22544_181	A	4	0.000280124	578	0.0279466	5.97797	1.3063e-91	0	0	680	0.0252463	9.13345	3.47141e-82	582	0.0166468	680	0.0149943	0.784375	1.30064e-21	Glucan endo-1,3-beta-glucosidase [Medicago truncatula]	3e-168	474	-	-	-	-	-
a227136_16	A	0	0	55	0.00173716	5.5844	1.61089e-09	0	0	165	0.00400173	7.09038	4.89605e-25	55	0.00102765	165	0.00237671	-0.576072	0.0132209	EST gb ATTS1136 comes from this gene [Arabidopsis thaliana]	6e-11	68.6	Uncharacterized protein OS=Puccinia triticina (isolate 1-1 / race 1 (BBBD)) GN=PTTG_04227 PE=4 SV=1	52.5	5e-25	118	-
a227390_23	A	8	0.00066501	92	0.00528003	2.3266	1.22901e-08	5	0.000322268	121	0.00533238	3.32099	3.1245e-15	100	0.00339513	126	0.00329788	0.675467	0.00118972	Histone deacetylase [Medicago truncatula]	3e-26	111	-	-	-	-	-
a227756_13	A	0	0	14	0.00067383	3.6104	0.010675	0	0	78	0.00288273	6.00946	8.26013e-13	14	0.000398619	78	0.00171211	-1.46916	9.95164e-05	AT2G05440 [Arabidopsis thaliana]	3e-05	46.6	Uncharacterized protein OS=Puccinia triticina (isolate 1-1 / race 1 (BBBD)) GN=PTTG_04588 PE=4 SV=1	33.91	7e-21	103	-
a227981_14	A	0	0	47	0.00151383	5.35763	3.1427e-08	0	0	174	0.00430344	7.167	3.17408e-26	47	0.00089554	174	0.0025559	-0.879464	0.000117718	methionine adenosyltransferase [Coccomyxa subellipsoidea C-169]	3e-171	489	S-adenosylmethionine synthase OS=Schizosaccharomyces pombe (strain 972 / ATCC 24843) GN=sam1 PE=3 SV=1	78.22	2e-161	565	-
a228137_14	A	0	0	80	0.0016553	6.12497	2.01715e-13	0	0	255	0.00405149	7.71841	1.85932e-36	80	0.000979231	255	0.00240626	-0.663534	0.000281452	predicted protein [Hordeum vulgare subsp. vulgare]	0	891	78 kDa glucose-regulated protein homolog OS=Neurospora crassa (strain ATCC 24698 / 74-OR23-1A / CBS 708.71 / DSM 1257 / FGSC 987) GN=grp78 PE=3 SV=3	73.11	0	937	-
a228450_17	A	0	0	11	0.00069023	3.26247	0.0335218	2	0.000140939	44	0.00212003	3.18349	6.78555e-06	11	0.000408321	46	0.00131636	-1.05524	0.0297875	S-locus-specific glycoprotein S6 [Medicago truncatula]	5e-86	267	-	-	-	-	-
a228904_23	A	0	0	38	0.00276071	5.05097	9.48838e-07	0	0	122	0.00680587	6.65479	3.5116e-19	38	0.00163316	122	0.00404215	-0.673919	0.0143901	MLO-like protein [Medicago truncatula]	2e-129	378	-	-	-	-	-
a228907_21	A	0	0	23	0.00556666	4.3266	0.00031909	0	0	16	0.00297354	3.72406	0.00605956	23	0.00329308	16	0.00176605	1.53245	0.00253341	hypothetical protein MTR_2g075490 [Medicago truncatula]	4e-12	58.5	-	-	-	-	-
a229550_12	A	1	3.37258e-05	128	0.00298045	5.80304	5.10769e-21	16	0.0004184	186	0.00332562	2.26322	1.15674e-15	129	0.00177693	202	0.00214506	0.361907	0.0477023	hypothetical protein MTR_3g053760 [Medicago truncatula]	7e-14	71.2	-	-	-	-	-
a23012_109	A	4	0.000307505	443	0.0235129	5.5942	1.89885e-70	0	0	434	0.017688	8.48561	5.85079e-57	447	0.0140352	434	0.0105053	1.05147	6.09086e-27	hypothetical protein MTR_8g102660 [Medicago truncatula]	3e-69	215	-	-	-	-	-
a230895_17	A	5	0.000234328	65	0.00210319	2.50348	7.61731e-07	20	0.000726766	202	0.00501885	2.06034	3.73528e-15	70	0.0013399	222	0.00327593	-0.656242	0.000879979	Tpv2-1c [Phaseolus vulgaris]	2e-169	461	Putative transposon Ty5-1 protein YCL074W OS=Saccharomyces cerevisiae (strain ATCC 204508 / S288c) GN=TY5A PE=5 SV=2	33.11	3e-43	173	-
a23160_130	A	22	0.00163593	458	0.0235135	3.18281	1.39204e-54	50	0.00288284	551	0.0217215	2.18611	7.92732e-43	480	0.0145781	601	0.0140715	0.68456	2.18555e-14	hypothetical protein MTR_5g037530 [Medicago truncatula]	5e-86	259	-	-	-	-	-
a2318_379	A	19	0.00080497	2772	0.081083	5.99183	0	25	0.00082125	3096	0.0695384	5.67639	0	2791	0.0482952	3121	0.0416338	0.847665	7.46253e-114	hypothetical protein MTR_8g040640 [Medicago truncatula]	7e-169	482	-	-	-	-	-
a23297_162	A	74	0.00574645	1103	0.0591362	2.70081	6.51104e-111	25	0.00150528	730	0.030053	3.59195	5.24704e-93	1177	0.0373304	755	0.0184604	1.64946	1.8665e-137	unknown [Medicago truncatula]	9e-82	246	-	-	-	-	-
a233867_19	A	0	0	62	0.00264986	5.75724	1.24192e-10	0	0	178	0.00584169	7.19979	9.50794e-27	62	0.00156758	178	0.0034695	-0.512646	0.021339	no BLAST hit	-	-	Differentiation-related protein Infp OS=Uromyces appendiculatus GN=INF8 PE=2 SV=1	59.32	1e-18	96.7	-
a234127_22	A	0	0	51	0.00252644	5.47547	7.07511e-09	0	0	150	0.00570581	6.95287	4.9709e-23	51	0.00149457	150	0.0033888	-0.547502	0.0255766	PREDICTED: uncharacterized protein LOC100820266, partial [Glycine max]	0.0007	43.5	Putative uncharacterized protein OS=Puccinia graminis f. sp. tritici (strain CRL 75-36-700-3 / race SCCL) GN=PGTG_22080 PE=4 SV=1	36.15	3e-06	55.1	-
a234638_20	A	0	0	60	0.00190789	5.70993	2.57332e-10	0	0	213	0.00520077	7.45877	3.00532e-31	60	0.00112865	213	0.00308885	-0.818928	5.69761e-05	mitochondrial phosphate carrier 1 [Volvox carteri f. nagariensis]	1e-119	356	Probable mitochondrial phosphate carrier protein OS=Schizosaccharomyces pombe (strain 972 / ATCC 24843) GN=SPBC1703.13c PE=3 SV=1	56.76	6e-89	325	-
a235377_17	A	4	0.000627593	42	0.00454965	2.19536	0.000360101	3	0.000364963	38	0.00316082	2.38702	0.000441418	46	0.00294777	41	0.00202548	1.1749	0.000405924	PREDICTED: eukaryotic translation initiation factor 3 subunit L-like [Glycine max]	2e-22	95.1	-	-	-	-	-
a235594_17	A	0	0	63	0.00598289	5.78032	8.63514e-11	0	0	39	0.00284395	5.00946	9.91086e-07	63	0.00353931	39	0.00168908	1.70077	1.35948e-08	no BLAST hit	-	-	-	-	-	-	-
a236774_16	A	3	0.000322315	68	0.00504403	3.30554	4.00963e-09	3	0.000249913	41	0.00233529	2.49665	0.000160904	71	0.00311555	44	0.00148846	1.69921	1.47963e-09	no BLAST hit	-	-	-	-	-	-	-
a236811_15	A	1	8.31263e-05	42	0.00241045	4.19536	6.67835e-07	2	0.000128907	126	0.00555273	4.70134	1.91397e-19	43	0.00145991	128	0.00335023	-0.564844	0.0351803	IMP dehydrogenase/GMP reductase, putative [Medicago truncatula]	6e-17	81.3	-	-	-	-	-
a238452_21	A	0	0	32	0.00212107	4.80304	9.55234e-06	3	0.000223318	112	0.00570046	3.94645	5.52398e-16	32	0.00125476	115	0.0034763	-0.836599	0.00348485	no BLAST hit	-	-	Putative uncharacterized protein OS=Puccinia graminis f. sp. tritici (strain CRL 75-36-700-3 / race SCCL) GN=PGTG_08705 PE=4 SV=1	69.08	6e-54	212	-
a239815_19	A	0	0	34	0.00503522	4.8905	4.40505e-06	2	0.000332635	23	0.0026155	2.24762	0.0110554	34	0.00297869	25	0.00168848	1.4525	0.000333487	predicted protein [Arabidopsis lyrata subsp. lyrata]	0.0008	39.7	-	-	-	-	-
a240580_22	A	8	0.00072493	98	0.00613116	2.41775	1.58449e-09	4	0.000281045	105	0.00504421	3.4383	1.07066e-13	106	0.00392311	109	0.00310999	0.968627	2.59479e-06	no BLAST hit	-	-	-	-	-	-	-
a240792_16	A	0	0	56	0.00194417	5.6104	1.11294e-09	0	0	168	0.0044786	7.11637	1.95725e-25	56	0.00115011	168	0.00265993	-0.576072	0.0123389	predicted protein [Hordeum vulgare subsp. vulgare]	6e-91	280	ATP synthase subunit gamma, mitochondrial OS=Kluyveromyces lactis (strain ATCC 8585 / CBS 2359 / DSM 70799 / NBRC 1267 / NRRL Y-1140 / WM37) GN=ATP3 PE=1 SV=1	46.38	1e-62	237	-
a24136_174	A	42	0.00210162	1085	0.0374839	3.4942	1.74572e-138	72	0.00279348	1799	0.0477236	3.36711	1.57727e-216	1127	0.0230328	1871	0.0294784	0.277569	6.64486e-07	C79D3_LOTJA RecName: Full=Isoleucine N-monooxygenase 1; AltName: Full=Cytochrome P450 79D3	3e-141	417	Uncharacterized protein OS=Ceriporiopsis subvermispora B GN=CERSUDRAFT_105266 PE=3 SV=1	26.56	6e-06	54.7	-
a24165_92	A	0	0	418	0.0205865	8.5104	3.53918e-56	0	0	395	0.014938	8.34977	1.10071e-52	418	0.0121784	395	0.00887196	1.09054	9.60455e-27	no BLAST hit	-	-	-	-	-	-	-
a242087_22	A	0	0	107	0.0028575	6.54451	1.93172e-17	0	0	305	0.00625445	7.97672	1.97168e-42	107	0.00169042	305	0.00371465	-0.502307	0.00238128	predicted protein [Hordeum vulgare subsp. vulgare]	0	712	Actin OS=Puccinia graminis PE=3 SV=1	99.2	0	751	-
a242124_21	A	0	0	40	0.0026226	5.12497	4.42384e-07	0	0	121	0.0060918	6.64292	4.84599e-19	40	0.00155146	121	0.00361804	-0.588044	0.0334366	no BLAST hit	-	-	-	-	-	-	-
a242793_23	A	4	0.000370119	42	0.00268313	2.19536	0.000360101	4	0.000286979	141	0.00691669	3.86361	1.22726e-19	46	0.00173843	145	0.0042245	-0.647456	0.0094819	no BLAST hit	-	-	-	-	-	-	-
a243995_18	A	11	0.000877528	102	0.00561796	2.01604	4.53435e-08	4	0.000247422	85	0.00359489	3.13345	1.87625e-10	113	0.00368184	89	0.00223555	1.35334	9.48031e-11	PREDICTED: uncharacterized protein LOC100812853 isoform 1 [Glycine max]	4e-32	96.7	-	-	-	-	-
a244107_20	A	0	0	26	0.00374568	4.50348	9.82972e-05	0	0	22	0.0024337	4.18349	0.000620956	26	0.00221584	22	0.00144543	1.2499	0.00655009	hypothetical protein MTR_2g075490 [Medicago truncatula]	1e-15	68.9	-	-	-	-	-
a244220_18	A	2	7.65883e-05	171	0.00452104	5.22089	1.62262e-27	6	0.000178153	275	0.00558294	4.24238	1.52779e-39	173	0.00270581	281	0.00338817	0.309093	0.048119	PREDICTED: uncharacterized protein LOC100799415 [Glycine max]	8e-83	210	Putative uncharacterized protein OS=Ustilago maydis (strain 521 / FGSC 9021) GN=UM06265.1 PE=4 SV=1	29.11	2e-22	92	-
a245812_14	A	2	0.000222272	53	0.0040667	3.53096	1.17136e-07	4	0.000344687	47	0.00276918	2.27865	0.000125388	55	0.00249653	51	0.00178465	1.11783	0.000188083	no BLAST hit	-	-	-	-	-	-	-
a247049_21	A	0	0	73	0.00247353	5.99287	2.38905e-12	0	0	218	0.00567204	7.49224	7.04416e-32	73	0.00146327	218	0.00336874	-0.569469	0.00421747	cytosolic glutamine synthetase [Populus tremula x Populus alba]	3e-146	423	Glutamine synthetase OS=Hebeloma cylindrosporum GN=GLN1 PE=2 SV=1	74.86	1e-157	553	-
a248027_14	A	0	0	12	0.000823761	3.388	0.0230373	0	0	89	0.00469134	6.19979	1.90968e-14	12	0.000487314	89	0.00278629	-1.88188	4.13649e-07	no BLAST hit	-	-	-	-	-	-	-
a248235_13	A	0	0	58	0.00307844	5.66102	5.34007e-10	4	0.00023843	71	0.00289366	2.8738	3.11678e-08	58	0.00182112	75	0.00181543	0.638053	0.0235522	no BLAST hit	-	-	-	-	-	-	-
a248295_20	A	6	0.000324875	137	0.00512148	3.31611	1.51445e-17	0	0	163	0.00467897	7.07278	9.01074e-25	143	0.00316242	163	0.00277894	0.820034	2.07707e-06	PREDICTED: uncharacterized protein LOC100792217 [Glycine max]	7e-49	181	-	-	-	-	-
a248584_21	A	2	0.000635722	21	0.00460858	2.19536	0.0155739	1	0.00024646	21	0.00353879	3.11637	0.00321831	23	0.00298596	22	0.00220184	1.07302	0.0266655	no BLAST hit	-	-	-	-	-	-	-
a249087_13	A	2	0.000225957	37	0.00288607	3.0125	5.40679e-05	2	0.0001752	42	0.0025156	3.11637	1.42319e-05	39	0.00179961	44	0.00156521	0.834862	0.0183713	reverse transcriptase family member [Glycine max]	7e-05	46.6	-	-	-	-	-
a249637_15	A	0	0	55	0.00179471	5.5844	1.61089e-09	0	0	155	0.00388373	7.00018	1.05585e-23	55	0.0010617	155	0.00230663	-0.485874	0.0440153	PREDICTED: nucleolysin TIAR-like [Brachypodium distachyon]	1e-59	205	Nuclear and cytoplasmic polyadenylated RNA-binding protein PUB1 OS=Saccharomyces cerevisiae (strain ATCC 204508 / S288c) GN=PUB1 PE=1 SV=4	19.79	1e-38	157	-
a249853_32	A	1	0.000166253	51	0.00585395	4.47547	1.95692e-08	2	0.000257815	66	0.00581715	3.76845	1.66869e-09	52	0.00353094	68	0.00355962	0.621868	0.0379966	hsp70 protein [Zea mays]	3e-77	230	Heat shock 70 kDa protein OS=Trichophyton rubrum GN=HSP70 PE=2 SV=1	80.33	3e-53	203	-
a250116_16	A	0	0	21	0.00214327	4.19536	0.000696513	0	0	13	0.0010188	3.4245	0.0187344	21	0.0012679	13	0.000605085	1.70077	0.0018104	no BLAST hit	-	-	-	-	-	-	-
a25035_174	A	0	0	228	0.0351162	7.63593	9.00633e-34	0	0	200	0.0236532	7.36791	1.35351e-29	228	0.0207738	200	0.0140481	1.19792	2.60607e-17	unknown [Medicago truncatula]	0.0001	42.4	-	-	-	-	-
a25103_193	A	3	0.00105771	152	0.0369998	4.46601	2.16762e-23	2	0.000546745	124	0.0231774	4.67825	4.07509e-19	155	0.0223201	126	0.0139876	1.30774	1.04162e-13	heat shock protein 70 [Arachis diogoi]	2e-33	115	Heat shock protein HSS1 OS=Puccinia graminis GN=HSS1 PE=3 SV=1	87.04	1e-21	97.8	-
a251047_25	A	0	0	43	0.00232009	5.22931	1.41452e-07	0	0	131	0.00542743	6.75748	1.95985e-20	43	0.0013725	131	0.00322346	-0.598267	0.0235124	predicted protein [Hordeum vulgare subsp. vulgare]	6e-55	179	Ran-specific GTPase-activating protein 1 OS=Schizosaccharomyces pombe (strain 972 / ATCC 24843) GN=sbp1 PE=1 SV=1	60.78	4e-49	191	-
a251281_11	A	0	0	18	0.00123364	3.97297	0.00225899	0	0	69	0.00363122	5.83258	1.90059e-11	18	0.000729788	69	0.00215666	-0.929709	0.0152675	hypothetical protein VOLCADRAFT_45192 [Volvox carteri f. nagariensis]	2e-28	110	Pre-mRNA-splicing factor srp2 OS=Schizosaccharomyces pombe (strain 972 / ATCC 24843) GN=srp2 PE=1 SV=2	48.68	5e-16	81.3	-
a251369_16	A	0	0	25	0.0040726	4.4469	0.000145902	0	0	19	0.00237669	3.97198	0.00194518	25	0.00240924	19	0.00141157	1.40482	0.00325705	pistil extensin like protein [Nicotiana tabacum]	2e-08	53.9	-	-	-	-	-
a251826_18	A	0	0	23	0.00158659	4.3266	0.00031909	0	0	92	0.00487317	6.24762	6.938e-15	23	0.000938582	92	0.00289428	-0.991109	0.00249651	cytosolic nucleoside diphosphate kinase [Solanum chacoense]	2e-65	202	Nucleoside diphosphate kinase OS=Emericella nidulans (strain FGSC A4 / ATCC 38163 / CBS 112.46 / NRRL 194 / M139) GN=swoH PE=3 SV=1	67.79	4e-53	204	-
a25280_166	A	26	0.00175278	763	0.0355131	3.67814	1.70294e-101	52	0.0027181	915	0.0327018	2.86124	2.87293e-95	789	0.0217244	967	0.0205261	0.7154	8.18628e-25	hypothetical protein MTR_1g080320 [Medicago truncatula]	0	589	Uncharacterized protein OS=Arthrobotrys oligospora (strain ATCC 24927 / CBS 115.81 / DSM 1491) GN=AOL_s00075g63 PE=4 SV=1	26.73	1e-11	73.2	-
a2536_667	A	2	0.000730324	85	0.0214296	4.21243	4.14384e-13	1	0.000283136	79	0.0152936	5.02784	9.15565e-13	87	0.0129755	80	0.00919817	1.12991	1.28989e-06	Bcl-2-associated athanogene-like protein [Medicago truncatula]	5e-09	53.9	-	-	-	-	-
a25386_110	A	61	0.00236249	972	0.0259906	2.79712	1.78121e-101	125	0.0037537	1266	0.0259939	2.06433	1.73964e-90	1033	0.0163402	1391	0.0169626	0.579609	1.90156e-22	Chaperone protein dnaJ [Medicago truncatula]	5e-20	98.2	-	-	-	-	-
a254920_25	A	0	0	19	0.00439752	4.05097	0.00152561	0	0	16	0.00284355	3.72406	0.00605956	19	0.00260145	16	0.00168884	1.25682	0.0215181	no BLAST hit	-	-	-	-	-	-	-
a25515_74	A	21	0.000913682	391	0.0117453	3.02175	1.38388e-44	48	0.0016193	589	0.0135859	2.34122	1.30076e-49	412	0.00732135	637	0.00872652	0.380242	7.07385e-05	GATA transcription factor [Medicago truncatula]	2e-69	221	-	-	-	-	-
a256047_18	A	0	0	13	0.00163874	3.50348	0.0155042	0	0	55	0.00532373	5.50542	2.79216e-09	13	0.000969431	55	0.00316187	-1.07203	0.0147425	no BLAST hit	-	-	Cytochrome c oxidase subunit 7A OS=Ashbya gossypii (strain ATCC 10895 / CBS 109.51 / FGSC 9923 / NRRL Y-1056) GN=COX9 PE=3 SV=3	48.28	4e-09	56.6	-
a256775_16	A	1	0.000159343	24	0.00264031	3.388	0.000768419	0	0	21	0.00177399	4.11637	0.000902863	25	0.00162702	21	0.00105361	1.26043	0.00731267	VQ motif family protein expressed [Medicago truncatula]	4e-32	120	-	-	-	-	-
a258709_14	A	0	0	34	0.0011086	4.8905	4.40505e-06	0	0	154	0.00385571	6.99084	1.43749e-23	34	0.000655817	154	0.00228998	-1.17043	3.21176e-06	predicted protein [Hordeum vulgare subsp. vulgare]	0	657	Elongation factor 2 OS=Komagataella pastoris GN=EFT1 PE=3 SV=1	75.98	5e-175	610	-
a259004_14	A	0	0	15	0.000955377	3.70993	0.00721183	0	0	71	0.0034724	5.8738	9.42604e-12	15	0.000565174	71	0.00206233	-1.23397	0.0014309	no BLAST hit	-	-	Uncharacterized protein OS=Puccinia triticina (isolate 1-1 / race 1 (BBBD)) GN=PTTG_02983 PE=4 SV=1	78.46	1e-45	185	-
a259061_20	A	0	0	48	0.00197	5.388	2.16444e-08	1	4.60919e-05	195	0.00614536	6.33139	1.72393e-30	48	0.0011654	196	0.00366857	-1.02086	2.52039e-06	predicted protein [Hordeum vulgare subsp. vulgare]	0	544	ATP-dependent RNA helicase eIF4A OS=Ustilago maydis (strain 521 / FGSC 9021) GN=TIF1 PE=3 SV=1	83.03	2e-149	525	-
a259422_26	A	3	0.000825299	32	0.00607785	2.21808	0.00204468	0	0	25	0.00364609	4.36791	0.000197623	35	0.00393257	25	0.00216549	1.49432	0.000191057	Phenylalanine ammonia-lyase [Medicago truncatula]	3e-35	129	Phenylalanine ammonia-lyase OS=Rhodotorula mucilaginosa GN=PAL PE=3 SV=2	47.22	1e-12	68.6	-
a26019_178	A	18	0.00175556	404	0.0272042	3.29133	1.13374e-49	26	0.0019662	513	0.0265252	3.02643	8.32051e-57	422	0.0168103	539	0.0165523	0.655849	6.73465e-12	Auxin-induced protein 6B [Medicago truncatula]	2e-87	258	-	-	-	-	-
a260402_17	A	4	0.000542896	65	0.00609088	2.82541	1.12125e-07	0	0	44	0.00316597	5.18349	1.55192e-07	69	0.00382493	44	0.00188033	1.65798	5.03046e-09	no BLAST hit	-	-	-	-	-	-	-
a26078_78	A	2	0.00017453	110	0.00662739	4.5844	2.33259e-17	0	0	387	0.0179039	8.32025	8.52624e-52	112	0.00399186	387	0.0106335	-0.779944	1.07322e-07	Squamosa promoter binding-like protein [Medicago truncatula]	5e-69	212	-	-	-	-	-
a260815_28	A	1	0.000374068	27	0.00697309	3.55793	0.000240558	1	0.000290042	14	0.00277637	2.53141	0.0385432	28	0.00427787	15	0.00176672	1.90936	6.53835e-05	no BLAST hit	-	-	-	-	-	-	-
a261160_22	A	0	0	22	0.00621207	4.26247	0.000468785	0	0	17	0.00368596	3.81152	0.00414601	22	0.00367489	17	0.00218917	1.38086	0.00697524	hypothetical protein VITISV_038665 [Vitis vinifera]	1e-09	55.1	-	-	-	-	-
a261178_16	A	0	0	18	0.00127065	3.97297	0.00225899	4	0.000317112	95	0.0051495	3.29391	4.57328e-12	18	0.000751682	99	0.00318717	-1.45054	1.14517e-05	PREDICTED: anthocyanidin 3-O-glucosyltransferase 1-like [Glycine max]	1e-60	200	-	-	-	-	-
a261575_19	A	2	0.000165134	72	0.00410439	3.97297	6.86628e-11	8	0.00051216	85	0.00372068	2.13345	3.79994e-07	74	0.00249549	93	0.00241777	0.679186	0.00584906	no BLAST hit	-	-	-	-	-	-	-
a26409_113	A	31	0.000656686	324	0.00473862	2.1887	2.99257e-26	33	0.000542025	813	0.00913029	3.34677	7.47933e-98	355	0.00307144	846	0.00564277	-0.243948	0.0116858	Receptor protein kinase-like protein [Medicago truncatula]	0	1105	Adenylate cyclase OS=Saccharomyces cerevisiae (strain ATCC 204508 / S288c) GN=CYR1 PE=1 SV=2	24.71	2e-12	72	-
a264099_13	A	2	0.00044943	19	0.00294779	2.05097	0.0297497	0	0	19	0.00226352	3.97198	0.00194518	21	0.00192739	19	0.00134435	1.15328	0.0244321	no BLAST hit	-	-	-	-	-	-	-
a264519_18	A	3	0.000684169	28	0.0044087	2.02543	0.00728576	0	0	26	0.0031435	4.4245	0.000134797	31	0.0028875	26	0.00186699	1.26265	0.00247286	no BLAST hit	-	-	-	-	-	-	-
a265889_13	A	0	0	93	0.00123674	6.3422	2.21654e-15	0	0	315	0.00321657	8.02326	1.33982e-43	93	0.000731621	315	0.00191039	-0.751158	4.40919e-06	predicted protein [Hordeum vulgare subsp. vulgare]	0	1315	Elongation factor 3 OS=Schizosaccharomyces pombe (strain 972 / ATCC 24843) GN=tef3 PE=1 SV=1	50.51	0	906	-
a266699_17	A	2	0.000349557	29	0.00349942	2.66102	0.0010112	0	0	22	0.00203849	4.18349	0.000620956	31	0.00221293	22	0.0012107	1.50366	0.000453743	no BLAST hit	-	-	-	-	-	-	-
a267663_20	A	2	0.000241524	58	0.00483581	3.66102	1.66791e-08	0	0	55	0.00352121	5.50542	2.79216e-09	60	0.00295938	55	0.00209132	1.13442	7.19681e-05	Heparan-alpha-glucosaminide N-acetyltransferase [Medicago truncatula]	4e-106	314	-	-	-	-	-
a267674_10	A	0	0	34	0.000821959	4.8905	4.40505e-06	0	0	129	0.00239468	6.73528	3.71281e-20	34	0.000486248	129	0.00142225	-0.914873	0.000707341	Os03g0151800 [Oryza sativa Japonica Group]	0	848	Cell division control protein 48 OS=Saccharomyces cerevisiae (strain ATCC 204508 / S288c) GN=CDC48 PE=1 SV=3	80.85	0	863	-
a267886_20	A	1	0.000381038	18	0.00473535	2.97297	0.00737677	0	0	17	0.00343412	3.81152	0.00414601	19	0.00295693	17	0.00203959	1.16936	0.0314419	no BLAST hit	-	-	-	-	-	-	-
a26797_184	A	0	0	238	0.0278467	7.69786	4.93708e-35	0	0	283	0.0254255	7.86871	7.86577e-40	238	0.0164733	283	0.0151008	0.75905	6.37854e-09	Glucan endo-1,3-beta-glucosidase [Medicago truncatula]	8e-71	219	-	-	-	-	-
a268223_17	A	0	0	24	0.00526695	4.388	0.000214622	1	0.00024646	17	0.00286473	2.81152	0.0133675	24	0.00311578	18	0.00180151	1.42393	0.00362373	no BLAST hit	-	-	-	-	-	-	-
a268787_17	A	7	0.000551967	69	0.00375642	2.10421	5.1686e-06	6	0.000366839	101	0.00422216	2.79731	4.57125e-11	76	0.00244764	107	0.00265659	0.515351	0.0339243	no BLAST hit	-	-	-	-	-	-	-
a2690_351	A	20	0.00148003	601	0.0307061	3.71233	1.14528e-80	17	0.000975436	613	0.0240491	3.89634	8.4851e-83	621	0.0187694	630	0.0146794	0.988132	1.54846e-33	Bcl-2-associated athanogene-like protein [Medicago truncatula]	8e-111	330	-	-	-	-	-
a269442_10	A	0	0	27	0.00204212	4.55793	6.68759e-05	0	0	29	0.00168423	4.58204	4.31282e-05	27	0.00120806	29	0.0010003	0.905797	0.0381284	no BLAST hit	-	-	-	-	-	-	-
a269532_14	A	0	0	27	0.001214	4.55793	6.68759e-05	0	0	92	0.00317636	6.24762	6.938e-15	27	0.000718168	92	0.0018865	-0.759784	0.0185203	AF132729_1 SKP1-like protein ASK10, partial [Arabidopsis thaliana]	2e-39	107	E3 ubiquitin ligase complex SCF subunit sconC OS=Arthroderma benhamiae (strain ATCC MYA-4681 / CBS 112371) GN=sconC PE=3 SV=1	58.95	3e-57	125	-
a269746_11	A	2	0.000115859	71	0.00283967	3.95279	1.01587e-10	1	4.49167e-05	43	0.00132058	4.15032	7.64491e-07	73	0.00172719	44	0.00080256	1.73928	4.28082e-10	PREDICTED: F-box/WD repeat-containing protein sel-10-like [Glycine max]	2e-168	479	Vegetative incompatibility protein HET-E-1 OS=Podospora anserina GN=HET-E1 PE=4 SV=1	25.63	4e-15	79.3	-
a270223_12	A	0	0	23	0.00272876	4.3266	0.00031909	0	0	17	0.00154872	3.81152	0.00414601	23	0.00161426	17	0.000919817	1.44499	0.00401875	no BLAST hit	-	-	-	-	-	-	-
a270248_13	A	0	0	35	0.00231992	4.93232	2.99807e-06	0	0	33	0.0016796	4.76845	9.44887e-06	35	0.0013724	33	0.000997548	1.09378	0.00435718	no BLAST hit	-	-	-	-	-	-	-
a270508_15	A	0	0	63	0.00129344	5.78032	8.63514e-11	0	0	236	0.00372053	7.6067	4.0034e-34	63	0.000765164	236	0.0022097	-0.896472	3.70047e-06	predicted protein [Hordeum vulgare subsp. vulgare]	0	577	Calnexin homolog OS=Neosartorya fumigata (strain ATCC MYA-4609 / Af293 / CBS 101355 / FGSC A1100) GN=AFUA_4G12850 PE=2 SV=2	65.29	3e-162	569	-
a270799_19	A	0	0	71	0.00522993	5.95279	4.86789e-12	0	0	64	0.00361997	5.72406	1.11009e-10	71	0.00309388	64	0.00214997	1.15864	9.33552e-06	no BLAST hit	-	-	-	-	-	-	-
a2719_415	A	63	0.00172001	4562	0.0859919	4.98121	0	101	0.00213807	5295	0.07664	4.43626	0	4625	0.0515729	5396	0.0463863	0.786454	2.1484e-165	RCC1 and BTB domain-containing protein [Medicago truncatula]	0	795	Protein pim1 OS=Schizosaccharomyces pombe (strain 972 / ATCC 24843) GN=pim1 PE=1 SV=2	29.8	6e-08	57	0.445038
a273490_15	A	1	8.64045e-05	21	0.00125275	3.19536	0.00238769	6	0.000401973	71	0.00325231	2.28884	1.37896e-06	22	0.000776385	77	0.00209485	-0.798464	0.0255004	PREDICTED: WRKY transcription factor 6-like [Glycine max]	5e-72	228	-	-	-	-	-
a275046_15	A	0	0	91	0.00383132	6.31084	4.40356e-15	2	9.45663e-05	93	0.00300661	4.26322	5.40437e-14	91	0.0022665	95	0.00182409	0.94683	2.25641e-05	hypothetical protein VOLCADRAFT_87061 [Volvox carteri f. nagariensis]	3e-08	55.8	Uncharacterized protein OS=Puccinia triticina (isolate 1-1 / race 1 (BBBD)) GN=PTTG_01799 PE=4 SV=1	41.22	6e-15	84.3	-
a275048_22	A	0	0	33	0.006593	4.84744	6.49292e-06	0	0	23	0.00352845	4.24762	0.000423148	33	0.00390024	23	0.00209562	1.52972	0.00023238	no BLAST hit	-	-	-	-	-	-	-
a275091_18	A	0	0	11	0.00116186	3.26247	0.0335218	0	0	45	0.00364973	5.21591	1.07196e-07	11	0.000687324	45	0.00216765	-1.02353	0.0368383	PREDICTED: uncharacterized protein LOC100834170 [Brachypodium distachyon]	1e-11	60.8	-	-	-	-	-
a275506_15	A	2	0.000126489	97	0.0042355	4.40295	3.72723e-15	0	0	73	0.00244762	5.91388	4.68928e-12	99	0.00255727	73	0.00145369	1.44842	1.8286e-10	hypothetical protein MTR_8g012240 [Medicago truncatula]	2e-171	481	-	-	-	-	-
a275548_9	A	0	0	38	0.00257519	5.05097	9.48838e-07	0	0	46	0.0023937	5.24762	7.41312e-08	38	0.00152341	46	0.00142167	0.733257	0.0402773	no BLAST hit	-	-	-	-	-	-	-
a275658_13	A	0	0	18	0.000995288	3.97297	0.00225899	0	0	74	0.00314192	5.93351	3.30962e-12	18	0.000588785	74	0.00186605	-1.03064	0.00550465	no BLAST hit	-	-	ATP synthase subunit 4, mitochondrial OS=Saccharomyces cerevisiae (strain ATCC 204508 / S288c) GN=ATP4 PE=1 SV=2	44.16	9e-43	170	-
a276827_14	A	0	0	14	0.00113814	3.6104	0.010675	0	0	56	0.00349577	5.53141	1.94504e-09	14	0.000673292	56	0.00207621	-0.991109	0.0216164	Acetyltransferase, putative [Medicago truncatula]	5e-67	214	Taxadienol acetyl transferase OS=fungal sp. BT2 GN=TAT PE=2 SV=1	32.06	8e-06	52	-
a277368_14	A	0	0	14	0.00100164	3.6104	0.010675	0	0	68	0.00373577	5.81152	2.70278e-11	14	0.000592542	68	0.00221875	-1.27122	0.00140136	hypothetical protein SELMODRAFT_437802 [Selaginella moellendorffii]	0.0003	45.1	-	-	-	-	-
a277552_16	A	0	0	29	0.00155284	4.66102	3.07052e-05	0	0	160	0.00657864	7.04598	2.26129e-24	29	0.000918617	160	0.00390719	-1.45506	1.22578e-08	no BLAST hit	-	-	-	-	-	-	-
a278150_12	A	1	0.000123684	48	0.00409888	4.388	6.32904e-08	0	0	37	0.00242612	4.93351	2.09763e-06	49	0.0024753	37	0.00144092	1.41415	1.80409e-05	no BLAST hit	-	-	-	-	-	-	-
a278360_17	A	0	0	42	0.00135176	5.19536	2.06973e-07	0	0	203	0.00501687	7.38939	5.59863e-30	42	0.000799662	203	0.00297962	-1.26413	8.13568e-09	mitochondrial NAD-dependent malic acid dehydrogenase [Pyrus pyrifolia]	2e-117	350	Malate dehydrogenase, mitochondrial OS=Saccharomyces cerevisiae (strain ATCC 204508 / S288c) GN=MDH1 PE=1 SV=2	54.98	5e-101	365	-
a27892_92	A	15	0.000551353	272	0.00690268	2.98361	6.35515e-31	29	0.000826506	1052	0.0204999	3.90499	1.22227e-141	287	0.00430862	1081	0.0125109	-0.904353	2.88493e-25	IFR_PEA RecName: Full=Isoflavone reductase; Short=IFR; AltName: Full=2'-hydroxyisoflavone reductase; AltName: Full=NADPH:isoflavone oxidoreductase	0	598	NmrA-like family protein OS=Colletotrichum graminicola (strain M1.001 / M2 / FGSC 10212) GN=GLRG_06622 PE=4 SV=1	30.51	6e-24	115	1.19832
a279327_16	A	0	0	58	0.00193891	5.66102	5.34007e-10	0	0	172	0.00441514	7.15032	5.81301e-26	58	0.001147	172	0.00262224	-0.559393	0.0137896	protein disulfide isomerase 1 [Daucus carota]	1e-49	179	Protein disulfide-isomerase OS=Humicola insolens PE=1 SV=1	41.11	3e-72	269	-
a280134_14	A	0	0	41	0.00390238	5.16059	3.02137e-07	1	0.000106892	32	0.00233874	3.72406	5.17041e-05	41	0.00230854	33	0.00143243	1.32205	0.000237636	no BLAST hit	-	-	-	-	-	-	-
a280845_14	A	0	0	10	0.00121361	3.12497	0.049664	0	0	46	0.00428672	5.24762	7.41312e-08	10	0.000717939	46	0.00254597	-1.19274	0.0151701	unknown [Populus trichocarpa]	3e-45	145	Histone H3 OS=Mortierella alpina GN=H3.1 PE=3 SV=3	97.3	1e-35	144	-
a280935_13	A	0	0	96	0.00356987	6.388	7.93887e-16	0	0	104	0.00296963	6.4245	1.25681e-16	96	0.00211184	104	0.00176372	0.893414	3.51301e-05	no BLAST hit	-	-	-	-	-	-	-
a281005_12	A	1	9.25297e-05	48	0.00306643	4.388	6.32904e-08	0	0	47	0.00230556	5.27865	5.13746e-08	49	0.00185181	47	0.00136932	1.06901	0.000760601	no BLAST hit	-	-	-	-	-	-	-
a282422_15	A	0	0	14	0.00080023	3.6104	0.010675	0	0	55	0.002414	5.50542	2.79216e-09	14	0.000473394	55	0.00143372	-0.965114	0.0268452	PREDICTED: cationic peroxidase 1-like [Glycine max]	5e-156	439	Peroxidase OS=Colletotrichum higginsianum (strain IMI 349063) GN=CH063_00654 PE=3 SV=1	32.82	2e-06	55.1	-
a28417_110	A	35	0.00408204	329	0.026492	2.0357	2.20968e-24	5	0.000452156	266	0.0164471	4.45741	3.36317e-39	364	0.0173392	271	0.00995186	1.43454	1.96702e-35	unknown [Medicago truncatula]	4e-41	141	Probable glutathione S-transferase OS=Coccidioides immitis (strain RS) GN=CIMG_01314 PE=1 SV=2	36.49	7e-07	50.4	1.90114
a284459_14	A	3	0.000379467	37	0.00323121	2.42753	0.000377535	2	0.000196152	43	0.00288349	3.15032	9.80956e-06	40	0.00206648	45	0.00179222	0.838966	0.016501	no BLAST hit	-	-	-	-	-	-	-
a28496_89	A	52	0.00146266	841	0.0163322	2.81856	1.3294e-88	69	0.00150487	1040	0.0155085	2.6379	2.0939e-99	893	0.0102591	1109	0.00982193	0.696364	1.04248e-26	U-box domain-containing protein [Medicago truncatula]	0	734	Uncharacterized protein OS=Dothistroma septosporum NZE10 GN=DOTSEDRAFT_179879 PE=4 SV=1	36.9	3e-07	60.1	-
a285686_11	A	0	0	27	0.00119124	4.55793	6.68759e-05	0	0	105	0.00355722	6.4383	9.02373e-17	27	0.000704702	105	0.00211271	-0.950467	0.00174139	pyruvate kinase [Eriobotrya japonica]	1e-75	244	Pyruvate kinase OS=Agaricus bisporus GN=pkiA PE=2 SV=1	74.3	8e-114	407	-
a286008_20	A	4	0.000817963	39	0.00550616	2.08844	0.000953606	2	0.000317112	22	0.00238503	2.18349	0.0151217	43	0.00359137	24	0.00154529	1.85019	8.4266e-07	Multidrug and toxin extrusion protein [Medicago truncatula]	3e-54	180	-	-	-	-	-
a286333_16	A	5	0.000301609	111	0.00462282	3.27553	3.05334e-14	3	0.000140315	93	0.00297409	3.67825	7.80934e-13	116	0.00285792	96	0.00182335	1.28191	3.3583e-10	TIR-NBS-LRR-TIR type disease resistance protein [Medicago truncatula]	3e-155	480	Uncharacterized protein OS=Vittaforma corneae (strain ATCC 50505) GN=VICG_01498 PE=4 SV=1	27.27	4e-08	61.6	-
a28687_148	A	14	0.000936598	683	0.0315469	4.41143	2.31382e-101	15	0.000778083	932	0.0330551	4.68135	8.08273e-138	697	0.0190448	947	0.0199481	0.566685	7.04211e-15	no BLAST hit	-	-	-	-	-	-	-
a286941_12	A	0	0	22	0.0033884	4.26247	0.000468785	0	0	16	0.00189226	3.72406	0.00605956	22	0.00200449	16	0.00112385	1.46832	0.00447186	no BLAST hit	-	-	-	-	-	-	-
a287178_17	A	2	0.000228056	70	0.00551088	3.93232	1.50694e-10	4	0.000353657	72	0.00435254	2.89398	2.17183e-08	72	0.00335323	76	0.00272868	0.930888	0.000243312	PREDICTED: uncharacterized protein LOC100797817 [Glycine max]	6e-56	190	-	-	-	-	-
a288244_15	A	0	0	70	0.00400115	5.93232	6.95326e-12	5	0.000320964	93	0.00408185	2.94129	9.58984e-11	70	0.00236697	98	0.00255463	0.523464	0.0391267	PREDICTED: zinc finger CCCH domain-containing protein 66-like [Glycine max]	2e-16	82.4	-	-	-	-	-
a288324_13	A	2	0.000204491	38	0.00268249	3.05097	3.71405e-05	1	7.9278e-05	23	0.00124672	3.24762	0.00153601	40	0.0016704	24	0.000772646	1.74586	5.73182e-06	no BLAST hit	-	-	-	-	-	-	-
a28900_103	A	54	0.00221737	964	0.0273295	2.96104	1.66147e-106	77	0.00245157	1025	0.0223134	2.45868	1.20191e-90	1018	0.017073	1102	0.0142479	0.894504	3.85254e-46	ABC transporter-like protein, partial [Medicago truncatula]	8e-41	159	-	-	-	-	-
a289515_12	A	2	0.000307505	31	0.00329074	2.75724	0.000490876	0	0	29	0.00236384	4.58204	4.31282e-05	33	0.00207231	29	0.00140393	1.1953	0.00282313	no BLAST hit	-	-	-	-	-	-	-
a289628_13	A	0	0	30	0.00137665	4.70993	2.07376e-05	0	0	100	0.00352363	6.36791	4.74527e-16	30	0.00081439	100	0.00209276	-0.728075	0.0180019	predicted protein [Micromonas pusilla CCMP1545]	1e-53	184	Argininosuccinate synthase OS=Saccharomyces cerevisiae (strain ATCC 204508 / S288c) GN=ARG1 PE=1 SV=3	55.64	2e-76	282	-
a29_1362	A	1093	0.0470544	11505	0.341961	2.19894	0	894	0.0298419	18215	0.415726	3.07276	0	12598	0.221513	19109	0.259026	0.407833	2.45217e-138	Cold and drought-regulated protein CORA [Medicago truncatula]	2e-58	196	-	-	-	-	-
a2916_336	A	50	0.00315572	1442	0.0628354	3.65304	4.48394e-190	114	0.00557883	1795	0.0600607	2.70093	2.76589e-175	1492	0.0384605	1909	0.0379368	0.653321	2.25244e-39	Zinc finger protein CONSTANS-like protein [Medicago truncatula]	2e-102	303	-	-	-	-	4.11523
a29169_72	A	0	0	39	0.00630476	5.08844	6.46511e-07	7	0.00127087	181	0.0224683	3.41655	7.3059e-23	39	0.00372972	188	0.0138605	-1.2603	3.37463e-08	no BLAST hit	-	-	-	-	-	-	-
a29219_100	A	10	0.00252458	119	0.0207418	2.37593	3.58968e-11	5	0.000978741	155	0.0207452	3.67825	8.27257e-21	129	0.0133014	160	0.0127185	0.69819	0.000116431	no BLAST hit	-	-	-	-	-	-	-
a29228_64	A	12	0.000967367	242	0.013469	3.13694	6.72286e-29	5	0.000312528	337	0.0144025	4.79873	7.3537e-51	254	0.008363	342	0.00868085	0.579723	3.24067e-06	hypothetical protein VITISV_003499 [Vitis vinifera]	2e-11	60.5	Polyprotein OS=Pichia angusta (strain ATCC 26012 / NRRL Y-7560 / DL-1) GN=HPODL_0647 PE=4 SV=1	41.67	5e-06	53.9	-
a293281_13	A	0	0	22	0.000716778	4.26247	0.000468785	0	0	148	0.00370263	6.93351	9.26834e-23	22	0.000424026	148	0.00219907	-1.74113	3.54102e-10	PREDICTED: F-box protein At2g39490-like [Glycine max]	8e-131	305	-	-	-	-	-
a294281_19	A	0	0	35	0.00430938	4.93232	2.99807e-06	0	0	25	0.0023636	4.36791	0.000197623	35	0.00254931	25	0.00140379	1.49432	0.000191057	predicted protein [Populus trichocarpa]	7e-68	211	Protein psi1 OS=Schizosaccharomyces pombe (strain 972 / ATCC 24843) GN=psi1 PE=2 SV=2	52.63	3e-13	70.1	-
a294498_11	A	2	0.000104155	100	0.0035955	4.4469	1.15224e-15	2	8.07586e-05	78	0.00215348	4.00946	1.6913e-11	102	0.00216954	80	0.00131179	1.35939	7.47567e-10	hypothetical protein VITISV_003970 [Vitis vinifera]	0.0006	40	-	-	-	-	-
a296163_10	A	2	0.000355636	39	0.00478796	3.08844	2.54622e-05	2	0.00027575	23	0.00216821	2.24762	0.0110554	41	0.00297768	25	0.00139972	1.72259	5.34568e-06	no BLAST hit	-	-	-	-	-	-	-
a2962_412	A	90	0.00250283	4302	0.0825981	4.38198	0	64	0.00138	4232	0.0623925	4.77118	0	4392	0.049885	4296	0.0376166	1.04078	2.29495e-251	Root phototropism protein [Medicago truncatula]	0	962	-	-	-	-	-
a297251_16	A	0	0	48	0.00182336	5.388	2.16444e-08	0	0	139	0.00405445	6.843	1.55145e-21	48	0.00107865	139	0.00240802	-0.525088	0.0400458	uncharacterized protein LOC100382904 [Zea mays]	1e-43	160	Uncharacterized RNA-binding protein C328.05 OS=Schizosaccharomyces pombe (strain 972 / ATCC 24843) GN=SPAC328.05 PE=4 SV=3	36.16	1e-37	154	-
a297968_11	A	0	0	11	0.000560656	3.26247	0.0335218	0	0	49	0.00191773	5.33877	2.46982e-08	11	0.000331669	49	0.00113898	-1.14639	0.015171	hypothetical protein VOLCADRAFT_77019 [Volvox carteri f. nagariensis]	1e-77	238	H/ACA ribonucleoprotein complex subunit 1 OS=Botryotinia fuckeliana (strain B05.10) GN=GAR1 PE=3 SV=1	70.09	1e-37	154	-
a298227_18	A	0	0	21	0.00470612	4.19536	0.000696513	1	0.000251676	17	0.00292536	2.81152	0.0133675	21	0.00278401	18	0.00183963	1.23128	0.0170068	no BLAST hit	-	-	-	-	-	-	-
a299615_15	A	0	0	57	0.00519191	5.63593	7.7102e-10	0	0	35	0.00244798	4.85334	4.446e-06	57	0.00307139	35	0.0014539	1.7125	6.27289e-08	Cellulose synthase [Medicago truncatula]	2e-53	185	-	-	-	-	-
a299955_15	A	0	0	32	0.001576	4.80304	9.55234e-06	0	0	110	0.00415994	6.50542	1.73822e-17	32	0.000932319	110	0.00247067	-0.772469	0.00826606	no BLAST hit	-	-	Putative uncharacterized protein OS=Puccinia graminis f. sp. tritici (strain CRL 75-36-700-3 / race SCCL) GN=PGTG_10213 PE=4 SV=1	70.18	2e-28	128	-
a300073_13	A	0	0	34	0.00371152	4.8905	4.40505e-06	0	0	26	0.00217939	4.4245	0.000134797	34	0.00219563	26	0.00129438	1.39591	0.000520405	PREDICTED: uncharacterized protein LOC100808941 [Glycine max]	3e-61	188	-	-	-	-	-
a300216_15	A	5	0.000428402	59	0.00349015	2.36376	6.09361e-06	5	0.000332171	67	0.00304337	2.46822	9.13217e-07	64	0.00223965	72	0.00194241	0.838966	0.00181313	no BLAST hit	-	-	-	-	-	-	-
a301423_9	A	1	0.000216775	21	0.00314295	3.19536	0.00238769	0	0	14	0.00160892	3.53141	0.0127722	22	0.00194782	14	0.00095557	1.66097	0.00167317	no BLAST hit	-	-	-	-	-	-	-
a301574_14	A	0	0	45	0.00166606	5.29489	6.65663e-08	0	0	142	0.00403696	6.8738	6.04148e-22	45	0.000985597	142	0.00239764	-0.649003	0.0101873	uncharacterized protein LOC100382775 [Zea mays]	2e-111	327	ADP-ribosylation factor OS=Cryptococcus	92.82	3e-94	342	-
a302363_15	A	3	0.000310357	49	0.00349983	2.83279	5.17729e-06	2	0.000160428	55	0.00301648	3.50542	1.09394e-07	52	0.00219716	57	0.0018567	0.876441	0.00377623	no BLAST hit	-	-	-	-	-	-	-
a302521_11	A	0	0	17	0.00252644	3.8905	0.00332678	0	0	11	0.00125528	3.18349	0.0393327	17	0.00149457	11	0.000745536	1.63692	0.00717875	no BLAST hit	-	-	-	-	-	-	-
a302553_12	A	0	0	10	0.00124941	3.12497	0.049664	0	0	45	0.00431723	5.21591	1.07196e-07	10	0.000739117	45	0.00256409	-1.16103	0.018966	no BLAST hit	-	-	-	-	-	-	-
a3042_253	A	2	0.000128745	914	0.0406217	7.63909	1.31429e-132	0	0	1684	0.0574701	10.4417	4.41354e-168	916	0.0240833	1684	0.0341327	0.130418	0.0478126	PREDICTED: uncharacterized protein LOC100845670 [Brachypodium distachyon]	1e-07	55.5	-	-	-	-	-
a30498_155	A	0	0	308	0.0253801	8.06983	1.44232e-43	0	0	491	0.0310678	8.66364	4.72837e-63	308	0.0150141	491	0.0184518	0.336098	0.00292316	no BLAST hit	-	-	-	-	-	-	-
a306255_18	A	0	0	12	0.00156388	3.388	0.0230373	2	0.000292719	62	0.00620441	3.67825	7.67076e-09	12	0.000925147	64	0.0038038	-1.40615	0.000765082	no BLAST hit	-	-	-	-	-	-	-
a30654_119	A	45	0.00237167	786	0.0286006	2.92957	4.12675e-86	71	0.00290141	805	0.0224924	2.22715	1.43427e-63	831	0.017888	876	0.0145369	0.932809	1.51319e-40	unknown [Medicago truncatula]	0	564	Beta-glucanase OS=Orpinomyces sp. (strain PC-2) GN=licA PE=1 SV=1	28.26	3e-08	56.6	-
a30706_116	A	21	0.000688557	442	0.0100058	3.19863	6.13417e-53	44	0.00111862	1600	0.0278124	3.90848	4.25514e-215	463	0.00620041	1644	0.0169726	-0.819235	3.39809e-32	unknown [Medicago truncatula]	0	932	Bifunctional P-450:NADPH-P450 reductase OS=Fusarium oxysporum GN=CYP505 PE=1 SV=1	26.18	5e-21	100	-
a307159_10	A	1	0.00023778	14	0.00229834	2.6104	0.0313868	0	0	11	0.00138665	3.18349	0.0393327	15	0.00145675	11	0.000823557	1.45635	0.0223689	no BLAST hit	-	-	-	-	-	-	-
a307483_13	A	0	0	20	0.00117327	4.12497	0.00102498	0	0	76	0.00342349	5.97198	1.65114e-12	20	0.000694074	76	0.00203328	-0.917108	0.011418	nucleosome assembly protein family [Physcomitrella patens subsp. patens]	4e-15	78.2	Putative nucleosome assembly protein C2D10.11C OS=Schizosaccharomyces pombe (strain 972 / ATCC 24843) GN=SPBC2D10.11c PE=2 SV=2	39.86	6e-20	94.7	-
a308173_15	A	3	0.000551023	37	0.00469203	2.42753	0.000377535	0	0	47	0.00457661	5.27865	5.13746e-08	40	0.00300073	47	0.00271814	0.77623	0.0259013	no BLAST hit	-	-	-	-	-	-	-
a308305_15	A	6	0.000595604	81	0.00555139	2.55793	1.69e-08	0	0	54	0.00284183	5.47894	4.00038e-09	87	0.00352731	54	0.00168782	1.69695	1.75504e-11	PREDICTED: uncharacterized protein LOC100804594 [Glycine max]	9e-15	50.8	-	-	-	-	-
a308536_13	A	0	0	15	0.00116574	3.70993	0.00721183	0	0	61	0.0036402	5.65479	3.23194e-10	15	0.000689617	61	0.00216199	-1.01496	0.0139594	predicted protein [Physcomitrella patens subsp. patens]	1e-73	229	ATPase GET3 OS=Cryptococcus	88.7	4e-74	273	-
a311150_12	A	6	0.000444009	72	0.0036786	2.388	3.88406e-07	1	5.73786e-05	51	0.00200082	4.39648	3.58278e-08	78	0.00235751	52	0.00121163	1.59385	1.40695e-09	no BLAST hit	-	-	-	-	-	-	-
a31170_89	A	2	0.000333409	41	0.0047189	3.16059	1.19493e-05	9	0.00116332	207	0.0182943	3.24762	5.79641e-25	43	0.00292775	216	0.0113377	-1.31973	6.66632e-10	no BLAST hit	-	-	-	-	-	-	-
a312789_12	A	1	0.000170409	18	0.00211775	2.97297	0.00737677	1	0.00013213	16	0.00144547	2.72406	0.0191625	19	0.0013224	17	0.000912152	1.16936	0.0314419	no BLAST hit	-	-	-	-	-	-	-
a312871_9	A	0	0	37	0.000837593	5.0125	1.39108e-06	0	0	123	0.00213808	6.66657	2.54253e-19	37	0.000495497	123	0.00126985	-0.72417	0.00829288	predicted protein [Physcomitrella patens subsp. patens]	0	569	ATP-dependent RNA helicase DED1 OS=Ustilago maydis (strain 521 / FGSC 9021) GN=DED1 PE=3 SV=1	67.64	0	761	-
a3133_380	A	40	0.00481154	632	0.052487	2.78489	5.32063e-66	22	0.0020519	1022	0.0651738	4.2618	8.20887e-145	672	0.0330151	1044	0.0395413	0.373302	3.66253e-07	no BLAST hit	-	-	-	-	-	-	-
a313987_13	A	0	0	17	0.00109096	3.8905	0.00332678	0	0	70	0.00344942	5.85334	1.33897e-11	17	0.000645384	70	0.00204868	-1.03293	0.00702864	uncharacterized protein LOC100382668 [Zea mays]	3e-31	117	Cytochrome c oxidase subunit 4, mitochondrial OS=Neurospora crassa (strain ATCC 24698 / 74-OR23-1A / CBS 708.71 / DSM 1257 / FGSC 987) GN=cox-4 PE=3 SV=2	47.66	4e-28	121	-
a314101_14	A	0	0	44	0.00113153	5.26247	9.71914e-08	0	0	172	0.00339647	7.15032	5.81301e-26	44	0.000669379	172	0.00201723	-0.957942	3.48209e-05	predicted protein [Hordeum vulgare subsp. vulgare]	0	553	Pyruvate dehydrogenase E1 component subunit alpha, mitochondrial OS=Schizosaccharomyces pombe (strain 972 / ATCC 24843) GN=pda1 PE=1 SV=1	56.51	5e-117	418	-
a315107_14	A	2	0.000233259	46	0.00370405	3.3266	1.75795e-06	2	0.000180862	57	0.00352437	3.55695	5.13436e-08	48	0.00228649	59	0.00216664	0.71121	0.0233539	AC005489_14 F14N23.14 [Arabidopsis thaliana]	1e-37	131	Putative uncharacterized protein OS=Talaromyces stipitatus (strain ATCC 10500 / CBS 375.48 / QM 6759 / NRRL 1006) GN=TSTA_009530 PE=4 SV=1	24.32	1e-09	65.1	-
a315499_16	A	0	0	19	0.00467876	4.05097	0.00152561	1	0.000276551	17	0.0032145	2.81152	0.0133675	19	0.00276782	18	0.00202146	1.08689	0.0437242	no BLAST hit	-	-	-	-	-	-	-
a31568_146	A	13	0.00162096	380	0.0327132	3.67246	6.04005e-51	5	0.000483403	315	0.0208227	4.70134	2.91082e-47	393	0.0200143	320	0.0125634	1.30535	3.42528e-33	70 kD heatshockprotein [Medicago sativa]	1e-70	216	Heat shock 70 kDa protein OS=Blastocladiella emersonii GN=HSP70 PE=3 SV=1	54.88	6e-23	103	-
a316135_9	A	2	0.000276963	26	0.00248585	2.50348	0.00291398	0	0	21	0.00154173	4.11637	0.000902863	28	0.00158368	21	0.000915665	1.42393	0.00152618	no BLAST hit	-	-	-	-	-	-	-
a317490_11	A	0	0	25	0.00265383	4.4469	0.000145902	0	0	14	0.00114116	3.53141	0.0127722	25	0.00156993	14	0.00067776	1.84539	0.00025558	hypothetical protein MTR_7g031400 [Medicago truncatula]	2e-14	71.6	-	-	-	-	-
a317811_9	A	4	0.000483049	47	0.00391868	2.35763	6.78138e-05	1	9.36355e-05	30	0.00192066	3.63095	0.000110638	51	0.00251547	31	0.00117874	1.72712	2.89502e-07	hypothetical protein VITISV_042574 [Vitis vinifera]	2e-47	163	Polyprotein OS=Phanerochaete chrysosporium (strain RP-78 / ATCC MYA-4764 / FGSC 9002) GN=pol PE=4 SV=1	43.22	2e-21	103	-
a317885_13	A	0	0	22	0.00111862	4.26247	0.000468785	0	0	111	0.00433382	6.51847	1.25081e-17	22	0.000661745	111	0.00257394	-1.32609	1.45453e-05	unnamed protein product [Vitis vinifera]	7e-16	81.3	Nuclear and cytoplasmic polyadenylated RNA-binding protein PUB1 OS=Saccharomyces cerevisiae (strain ATCC 204508 / S288c) GN=PUB1 PE=1 SV=4	42.86	2e-19	93.2	-
a318541_10	A	2	0.000155506	20	0.00107364	2.12497	0.0218791	6	0.000361725	87	0.0035862	2.58204	6.25774e-09	22	0.000698648	93	0.00227681	-1.07084	0.00109914	no BLAST hit	-	-	-	-	-	-	-
a31894_96	A	18	0.000995716	698	0.0266581	4.0802	2.05042e-99	28	0.00120097	543	0.0159243	3.00151	1.30987e-59	716	0.0161769	571	0.00994547	1.33536	1.02992e-61	PREDICTED: uncharacterized protein LOC100778517 [Glycine max]	1e-120	365	Actin cytoskeleton-regulatory complex protein PAN1 OS=Magnaporthe oryzae (strain 70-15 / ATCC MYA-4617 / FGSC 8958) GN=PAN1 PE=3 SV=2	34.78	1e-06	51.2	-
a320662_12	A	0	0	25	0.00145251	4.4469	0.000145902	0	0	86	0.00383675	6.15032	5.29392e-14	25	0.000859262	86	0.00227872	-0.773518	0.020952	histone 3 [Conocephalum conicum]	9e-83	247	Histone H3.2 OS=Ustilago maydis (strain 521 / FGSC 9021) GN=HHT2 PE=3 SV=3	96.32	1e-53	206	-
a321496_16	A	0	0	20	0.00362009	4.12497	0.00102498	0	0	17	0.00236279	3.81152	0.00414601	20	0.00214154	17	0.00140331	1.24336	0.0191398	PREDICTED: uncharacterized protein LOC100813806 [Glycine max]	2e-24	98.2	-	-	-	-	-
a323025_15	A	0	0	11	0.00102172	3.26247	0.0335218	0	0	68	0.00484994	5.81152	2.70278e-11	11	0.000604423	68	0.00288048	-1.61914	9.4941e-05	predicted protein [Hordeum vulgare subsp. vulgare]	7e-16	77.8	Heat shock 70 kDa protein OS=Emericella nidulans (strain FGSC A4 / ATCC 38163 / CBS 112.46 / NRRL 194 / M139) GN=AN6010 PE=1 SV=1	43.42	4e-09	57.4	-
a324548_14	A	0	0	87	0.00146867	6.24599	1.75549e-14	0	0	299	0.00387581	7.94806	9.99758e-42	87	0.000868823	299	0.00230193	-0.772167	4.63451e-06	predicted protein [Hordeum vulgare subsp. vulgare]	0	830	Probable 5-methyltetrahydropteroyltriglutamate--homocysteine methyltransferase OS=Schizosaccharomyces pombe (strain 972 / ATCC 24843) GN=met26 PE=1 SV=1	55.87	0	832	-
a324724_10	A	0	0	35	0.00102519	4.93232	2.99807e-06	0	0	119	0.00267652	6.61887	9.24897e-19	35	0.000606475	119	0.00158964	-0.756644	0.00691038	lysine-ketoglutarate reductase/saccharopine dehydrogenase bifunctional enzyme [Arabidopsis thaliana]	3e-61	211	Saccharopine dehydrogenase [NADP(+), L-glutamate-forming] OS=Schizosaccharomyces pombe (strain 972 / ATCC 24843) GN=lys9 PE=3 SV=1	62.32	3e-121	432	-
a325810_9	A	0	0	22	0.000730259	4.26247	0.000468785	0	0	102	0.00259981	6.39648	2.43938e-16	22	0.000432001	102	0.00154408	-1.2041	0.000137507	receptor-like kinase binding protein [Oryza sativa Japonica Group]	6e-26	106	Small glutamine-rich tetratricopeptide repeat-containing protein 2 OS=Schizosaccharomyces pombe (strain 972 / ATCC 24843) GN=sgt2 PE=3 SV=1	36.51	9e-37	151	-
a327074_10	A	0	0	45	0.00123205	5.29489	6.65663e-08	0	0	144	0.00302736	6.89398	3.22667e-22	45	0.000728845	144	0.00179801	-0.669181	0.00762202	ATP-binding cassette transporter, subfamily G, member 15, group PDR protein PpABCG15 [Physcomitrella patens subsp. patens]	2e-51	193	Brefeldin A resistance protein OS=Schizosaccharomyces pombe (strain 972 / ATCC 24843) GN=bfr1 PE=1 SV=1	38.14	9e-90	328	-
a327349_9	A	2	0.000297802	28	0.0028785	2.6104	0.00145059	0	0	26	0.00205243	4.4245	0.000134797	30	0.00182447	26	0.00121898	1.21534	0.00403617	no BLAST hit	-	-	-	-	-	-	-
a327498_10	A	2	0.000215253	29	0.00215491	2.66102	0.0010112	0	0	20	0.00114116	4.04598	0.0013293	31	0.0013627	20	0.00067776	1.64116	0.000168294	DELLA protein GAI [Medicago truncatula]	2e-105	318	-	-	-	-	-
a327775_7	A	0	0	16	0.000588776	3.80304	0.00493488	0	0	66	0.00186492	5.76845	5.46569e-11	16	0.000348303	66	0.00110762	-1.0355	0.00884979	predicted protein [Hordeum vulgare subsp. vulgare]	7e-175	499	Mitochondrial-processing peptidase subunit beta OS=Lentinula edodes GN=mppB PE=3 SV=1	70.69	3e-122	435	-
a32843_75	A	0	0	420	0.0102709	8.51729	2.12612e-56	0	0	1225	0.0230028	9.98262	3.18126e-131	420	0.00607595	1225	0.0136618	-0.53543	6.34116e-12	predicted protein [Hordeum vulgare subsp. vulgare]	0	819	Elongation factor 1-alpha OS=Puccinia graminis GN=TEF PE=3 SV=2	95.23	0	847	-
a328989_12	A	0	0	14	0.00104213	3.6104	0.010675	0	0	70	0.00400109	5.85334	1.33897e-11	14	0.000616494	70	0.00237633	-1.31304	0.000848203	no BLAST hit	-	-	Putative uncharacterized protein OS=Puccinia graminis f. sp. tritici (strain CRL 75-36-700-3 / race SCCL) GN=PGTG_17519 PE=4 SV=1	39.9	9e-32	138	-
a329153_12	A	0	0	37	0.00115061	5.0125	1.39108e-06	0	0	151	0.00360572	6.96246	3.64297e-23	37	0.000680671	151	0.00214151	-1.02006	4.49468e-05	predicted protein [Hordeum vulgare subsp. vulgare]	5e-73	239	Curved DNA-binding protein OS=Schizosaccharomyces pombe (strain 972 / ATCC 24843) GN=cdb4 PE=1 SV=1	38.15	2e-66	250	-
a3292_330	A	143	0.0042919	3558	0.0737276	3.44002	0	321	0.00747013	4175	0.0664306	2.42519	0	3701	0.0453682	4496	0.042488	0.728164	4.251e-116	Aspartic proteinase nepenthesin-1 [Medicago truncatula]	0	776	Acid protease OS=Saccharomycopsis fibuligera GN=PEP1 PE=3 SV=1	24.55	9e-08	56.2	0.489237
a329359_11	A	0	0	85	0.00347843	6.21243	3.51595e-14	0	0	87	0.00273383	6.167	3.76436e-14	85	0.00205774	87	0.00162368	0.975338	2.72686e-05	Putative non-LTR retroelement reverse transcriptase, related [Medicago truncatula]	7e-12	45.8	-	-	-	-	-
a329692_9	A	0	0	13	0.000639507	3.50348	0.0155042	0	0	58	0.00219087	5.58204	9.4711e-10	13	0.000378315	58	0.0013012	-1.14865	0.00747621	unknown [Picea sitchensis]	1e-96	293	Pyruvate dehydrogenase E1 component subunit beta, mitochondrial OS=Saccharomyces cerevisiae (strain ATCC 204508 / S288c) GN=PDB1 PE=1 SV=2	61.7	9e-82	300	-
a330475_10	A	0	0	18	0.000858548	3.97297	0.00225899	8	0.00042853	97	0.00355264	2.32397	7.8655e-09	18	0.000507893	105	0.00228401	-1.53543	2.12186e-06	hypothetical protein VITISV_030352 [Vitis vinifera]	6e-31	126	-	-	-	-	-
a33217_90	A	5	0.000170409	597	0.0140478	5.7027	1.06731e-94	1	2.6426e-05	870	0.0157195	8.48893	3.19643e-113	602	0.00837986	871	0.00934688	0.475982	1.06546e-09	no BLAST hit	-	-	-	-	-	-	-
a332573_14	A	1	0.000374068	14	0.00361567	2.6104	0.0313868	0	0	11	0.00218143	3.18349	0.0393327	15	0.00229171	11	0.0012956	1.45635	0.0223689	no BLAST hit	-	-	-	-	-	-	-
a332763_12	A	3	0.00012294	41	0.00116002	2.57563	9.32201e-05	2	6.35495e-05	201	0.00436683	5.37511	1.60545e-31	44	0.000736451	203	0.00261936	-1.19701	3.6319e-08	PREDICTED: LRR receptor-like serine/threonine-protein kinase GSO2-like [Glycine max]	1e-66	236	-	-	-	-	-
a332806_13	A	0	0	27	0.00112116	4.55793	6.68759e-05	0	0	114	0.00363494	6.55695	4.69669e-18	27	0.000663249	114	0.00215887	-1.06911	0.000263779	hypothetical protein SORBIDRAFT_10g007620 [Sorghum bicolor]	2e-52	175	Polyadenylate-binding protein 2 OS=Schizosaccharomyces pombe (strain 972 / ATCC 24843) GN=pab2 PE=3 SV=1	56.38	9e-42	167	-
a333238_10	A	0	0	20	0.0026807	4.12497	0.00102498	0	0	16	0.00164674	3.72406	0.00605956	20	0.00158583	16	0.000978034	1.33082	0.0131768	no BLAST hit	-	-	-	-	-	-	-
a335007_11	A	0	0	21	0.00285082	4.19536	0.000696513	0	0	16	0.00166785	3.72406	0.00605956	21	0.00168647	16	0.000990572	1.40121	0.00767171	no BLAST hit	-	-	-	-	-	-	-
a33517_84	A	20	0.000894274	636	0.019634	3.794	1.32433e-86	7	0.000242688	990	0.0234679	5.86799	2.26592e-152	656	0.0119802	997	0.0140366	0.404993	5.10779e-08	no BLAST hit	-	-	-	-	-	-	-
a335420_13	A	0	0	28	0.00115252	4.6104	4.52001e-05	0	0	93	0.00293941	6.26322	4.95541e-15	28	0.000681798	93	0.00174578	-0.722913	0.0241188	Os12g0100100 [Oryza sativa Japonica Group]	2e-28	114	mRNA export protein mlo3 OS=Schizosaccharomyces pombe (strain 972 / ATCC 24843) GN=mlo3 PE=1 SV=1	40.64	2e-30	130	-
a336004_9	A	0	0	55	0.0010642	5.5844	1.61089e-09	0	0	158	0.00234749	7.02784	4.1816e-24	55	0.000629549	158	0.00139422	-0.51353	0.0314178	RNB-domain-containing protein [Coccomyxa subellipsoidea C-169]	1e-111	350	DIS3-like exonuclease 2 OS=Schizosaccharomyces pombe (strain 972 / ATCC 24843) GN=dis32 PE=1 SV=1	42.92	2e-90	331	-
a336568_17	A	1	0.000309834	21	0.0044922	3.19536	0.00238769	0	0	17	0.00279239	3.81152	0.00414601	22	0.00278401	17	0.00165846	1.38086	0.00697524	no BLAST hit	-	-	-	-	-	-	-
a336646_14	A	1	0.000216011	25	0.00372844	3.4469	0.000519185	1	0.000167489	22	0.0025194	3.18349	0.00221196	26	0.00229387	23	0.00156434	1.18577	0.00934553	hypothetical protein VITISV_023111 [Vitis vinifera]	1e-41	148	-	-	-	-	-
a337665_9	A	0	0	16	0.000799152	3.80304	0.00493488	0	0	78	0.00299152	6.00946	8.26013e-13	16	0.000472756	78	0.00177672	-1.27651	0.00054505	no BLAST hit	-	-	-	-	-	-	-
a338538_12	A	3	0.000310881	36	0.00257564	2.388	0.000528576	3	0.000241048	34	0.00186788	2.22656	0.0016315	39	0.00165065	37	0.00120726	1.08484	0.00264567	hypothetical protein VITISV_019236 [Vitis vinifera]	5e-37	138	Putative transposon Ty5-1 protein YCL074W OS=Saccharomyces cerevisiae (strain ATCC 204508 / S288c) GN=TY5A PE=5 SV=2	36.17	2e-10	62.4	-
a34142_118	A	85	0.00313561	1133	0.0288564	2.53958	1.46725e-106	42	0.00120133	1361	0.026617	3.74219	7.8969e-178	1218	0.0183513	1403	0.0162962	0.80489	4.1401e-46	PREDICTED: heat stress transcription factor A-2-like [Glycine max]	0	541	Heat shock factor protein OS=Schizosaccharomyces pombe (strain 972 / ATCC 24843) GN=hsf1 PE=1 SV=2	33.95	2e-20	97.8	0.601323
a341459_20	A	0	0	24	0.00464165	4.388	0.000214622	0	0	15	0.00222761	3.63095	0.008875	24	0.00274587	15	0.00132302	1.68696	0.000845765	lectin receptor kinase [Arabidopsis thaliana]	1e-19	84.7	-	-	-	-	-
a342049_12	A	0	0	23	0.0011262	4.3266	0.00031909	0	0	84	0.00315832	6.11637	1.04919e-13	23	0.000666231	84	0.00187579	-0.859865	0.0118451	Malate dehydrogenase, glyoxysomal precursor, putative, expressed [Oryza sativa Japonica Group]	3e-92	280	Malate dehydrogenase, cytoplasmic OS=Candida albicans (strain SC5314 / ATCC MYA-2876) GN=MDH1 PE=1 SV=2	61.07	3e-70	261	-
a343912_10	A	0	0	48	0.0032844	5.388	2.16444e-08	1	7.68446e-05	35	0.00183895	3.85334	1.6425e-05	48	0.00194296	36	0.0011234	1.42393	2.01123e-05	no BLAST hit	-	-	-	-	-	-	-
a343940_10	A	2	0.000328939	23	0.00261171	2.3266	0.00813394	0	0	18	0.00156948	3.89398	0.00285394	25	0.00167936	18	0.000932147	1.48282	0.00209145	RNA-directed DNA polymerase (Reverse transcriptase); Chromo; Zinc finger, CCHC-type; Peptidase aspartic, active site; Polynucleotidyl transferase, Ribonuclease H fold [Medicago truncatula]	1e-13	70.1	-	-	-	-	-
a345019_12	A	0	0	12	0.00113451	3.388	0.0230373	2	0.000212352	58	0.00421058	3.58204	3.51695e-08	12	0.000671145	60	0.00258699	-1.31304	0.00219399	no BLAST hit	-	-	-	-	-	-	-
a345028_9	A	2	0.000139109	49	0.00235306	3.41775	5.53349e-07	2	0.000107861	60	0.00221246	3.63095	1.64447e-08	51	0.00144882	62	0.00135783	0.72712	0.0167662	hypothetical protein MTR_3g087450 [Medicago truncatula]	4e-16	77.8	-	-	-	-	-
a345077_10	A	0	0	26	0.00094852	4.50348	9.82972e-05	0	0	110	0.00308143	6.50542	1.73822e-17	26	0.000561118	110	0.00183013	-1.07203	0.000335396	flagellar associated protein [Chlamydomonas reinhardtii]	2e-99	311	Uncharacterized ABC transporter ATP-binding protein C16H5.08c OS=Schizosaccharomyces pombe (strain 972 / ATCC 24843) GN=SPBC16H5.08c PE=1 SV=1	67.24	2e-108	389	-
a346393_10	A	0	0	44	0.00108729	5.26247	9.71914e-08	1	2.77519e-05	154	0.00292215	5.99084	1.9208e-24	44	0.000643213	155	0.00174679	-0.807802	0.000857158	predicted protein [Hordeum vulgare subsp. vulgare]	9e-143	435	Heat shock protein Hsp88 OS=Neurospora crassa (strain ATCC 24698 / 74-OR23-1A / CBS 708.71 / DSM 1257 / FGSC 987) GN=hsp-88 PE=1 SV=1	56.35	4e-152	535	-
a346554_9	A	2	0.000336149	24	0.00278499	2.388	0.00574501	2	0.00026064	25	0.00222761	2.36791	0.00576166	26	0.00178482	27	0.00142887	0.954443	0.0330842	no BLAST hit	-	-	-	-	-	-	-
a346694_11	A	0	0	14	0.000917911	3.6104	0.010675	0	0	57	0.00286969	5.55695	1.35719e-09	14	0.000543011	57	0.00170437	-1.01664	0.0176146	cellular nucleic acid-binding protein [Arabidopsis thaliana]	2e-46	159	Cellular nucleic acid-binding protein homolog OS=Schizosaccharomyces pombe (strain 972 / ATCC 24843) GN=byr3 PE=4 SV=1	40.48	1e-33	139	-
a346757_10	A	0	0	12	0.000695295	3.388	0.0230373	0	0	61	0.00271397	5.65479	3.23194e-10	12	0.000411317	61	0.00161188	-1.33688	0.00168625	no BLAST hit	-	-	G Cytochrome c oxidase polypeptide 5, mitochondrial OS=Aspergillus niger GN=cox5 PE=3 SV=1	46.46	7e-28	120	-
a346778_11	A	2	0.000414508	26	0.00372038	2.50348	0.00291398	1	0.000160699	18	0.00197776	2.89398	0.00944121	28	0.00237017	19	0.00123989	1.56832	0.000600684	no BLAST hit	-	-	-	-	-	-	-
a347344_12	A	0	0	16	0.00141478	3.80304	0.00493488	2	0.000198609	62	0.00420968	3.67825	7.67076e-09	16	0.000836946	64	0.00258087	-0.991109	0.0135391	no BLAST hit	-	-	-	-	-	-	-
a3478_422	A	435	0.00885696	3994	0.0561454	2.00179	8.24723e-280	549	0.00866717	7914	0.0854259	2.57359	0	4429	0.0368315	8463	0.0542558	0.0747028	0.00956425	PREDICTED: linoleate 13S-lipoxygenase 2-1, chloroplastic-like [Glycine max]	0	1390	Lipoxygenase OS=Pleurotus ostreatus GN=lox3 PE=2 SV=1	28.02	6e-34	149	8.62927
a350825_8	A	0	0	10	0.000542318	3.12497	0.049664	0	0	55	0.00229036	5.50542	2.79216e-09	10	0.00032082	55	0.00136029	-1.45054	0.00149176	Os05g0556700 [Oryza sativa Japonica Group]	4e-118	344	Probable T-complex protein 1 subunit beta OS=Schizosaccharomyces pombe (strain 972 / ATCC 24843) GN=cct2 PE=3 SV=1	72	5e-92	334	-
a351054_10	A	0	0	10	0.000722782	3.12497	0.049664	0	0	53	0.00294151	5.45198	5.75004e-09	10	0.000427578	53	0.00174702	-1.3971	0.00257035	PREDICTED: cytochrome b-c1 complex subunit 6-like isoform 1 [Vitis vinifera]	1e-07	51.2	Cytochrome b-c1 complex subunit 6 OS=Schizosaccharomyces pombe (strain 972 / ATCC 24843) GN=qcr6 PE=3 SV=1	50	2e-11	66.2	-
a351295_15	A	2	0.000490778	20	0.0033884	2.12497	0.0218791	0	0	20	0.00260185	4.04598	0.0013293	22	0.00220493	20	0.00154529	1.14639	0.0214536	no BLAST hit	-	-	-	-	-	-	-
a351311_9	A	2	0.000300722	29	0.00301053	2.66102	0.0010112	0	0	17	0.00135513	3.81152	0.00414601	31	0.00190377	17	0.00080484	1.87562	3.10291e-05	unknown [Medicago truncatula]	5e-80	240	-	-	-	-	-
a351419_9	A	0	0	26	0.00097196	4.50348	9.82972e-05	6	0.000251898	87	0.00249736	2.58204	6.25774e-09	26	0.000574985	93	0.00158553	-0.829828	0.0099383	PREDICTED: U-box domain-containing protein 43-like [Glycine max]	0	560	-	-	-	-	-
a351486_18	A	0	0	29	0.00350942	4.66102	3.07052e-05	0	0	32	0.00297354	4.72406	1.3796e-05	29	0.00207607	32	0.00176605	0.866872	0.0384566	unknown [Glycine max]	3e-44	144	-	-	-	-	-
a3518_189	A	18	0.00236963	365	0.0331751	3.14487	3.17035e-43	14	0.00142905	373	0.0260325	3.45973	1.28088e-46	383	0.0205933	387	0.0160415	0.993902	2.97334e-21	Bcl-2-associated athanogene-like protein [Medicago truncatula]	2e-42	149	-	-	-	-	-
a352292_9	A	0	0	51	0.00338045	5.47547	7.07511e-09	2	0.000148879	40	0.00203588	3.04598	2.96644e-05	51	0.00199978	42	0.00126961	1.289	5.01032e-05	no BLAST hit	-	-	-	-	-	-	-
a352408_10	A	0	0	18	0.000955377	3.97297	0.00225899	0	0	69	0.00281215	5.83258	1.90059e-11	18	0.000565174	69	0.00167019	-0.929709	0.0152675	no BLAST hit	-	-	Rust transferred protein OS=Uromyces fabae GN=RTP1 PE=4 SV=1	75.12	2e-82	307	-
a35318_98	A	10	0.000736461	267	0.013576	3.54181	3.97897e-35	29	0.00165599	813	0.0317423	3.53319	3.43162e-102	277	0.00833197	842	0.0195249	-0.595043	4.52333e-10	hypothetical protein MTR_2g088590 [Medicago truncatula]	3e-101	296	-	-	-	-	-
a35765_101	A	6	0.000335536	281	0.0108494	4.35251	5.69641e-42	12	0.00052033	998	0.0295881	5.10199	1.98265e-151	287	0.00655523	1010	0.0177843	-0.806342	1.2255e-19	chalcone reductase [Medicago sativa]	0	592	NADPH-dependent D-xylose reductase II,III OS=Candida tropicalis GN=xyrB PE=1 SV=1	38.76	2e-49	193	-
a35893_79	A	6	0.00156631	77	0.013878	2.48487	6.87709e-08	7	0.00141688	75	0.0103797	2.14552	1.90787e-06	83	0.00884959	82	0.00674011	1.02638	1.45308e-05	no BLAST hit	-	-	-	-	-	-	-
a358941_12	A	0	0	15	0.00107138	3.70993	0.00721183	0	0	55	0.00301648	5.50542	2.79216e-09	15	0.000633796	55	0.00179155	-0.865578	0.0456924	no BLAST hit	-	-	-	-	-	-	-
a359196_14	A	0	0	23	0.00392809	4.3266	0.00031909	0	0	13	0.00170484	3.4245	0.0187344	23	0.00232375	13	0.00101254	1.83201	0.000514136	unknown [Lotus japonicus]	5e-22	92	-	-	-	-	-
a359623_12	A	0	0	16	0.000917024	3.80304	0.00493488	0	0	69	0.00303667	5.83258	1.90059e-11	16	0.000542486	69	0.00180354	-1.09963	0.00461793	heat shock protein Hsp70E [Volvox carteri f. nagariensis]	2e-41	154	Heat shock protein homolog pss1 OS=Schizosaccharomyces pombe (strain 972 / ATCC 24843) GN=pss1 PE=1 SV=2	45.16	5e-24	108	-
a360728_12	A	2	0.000202132	60	0.00418666	3.70993	7.62429e-09	0	0	46	0.00246469	5.24762	7.41312e-08	62	0.00255927	46	0.00146383	1.43953	7.72757e-07	PREDICTED: uncharacterized protein LOC100778755 [Glycine max]	1e-10	52.8	-	-	-	-	-
a360984_11	A	2	0.000263859	31	0.00282367	2.75724	0.000490876	2	0.000204588	31	0.00216821	2.67825	0.000747387	33	0.00177817	33	0.00137082	1.00889	0.0102906	no BLAST hit	-	-	-	-	-	-	-
a362312_10	A	0	0	22	0.00232372	4.26247	0.000468785	0	0	19	0.001541	3.97198	0.00194518	22	0.00137465	19	0.00091523	1.2204	0.0152881	DELLA protein GAI [Medicago truncatula]	1e-46	162	-	-	-	-	-
a363998_12	A	0	0	36	0.00130435	4.97297	2.04145e-06	0	0	112	0.00311599	6.53141	9.01653e-18	36	0.000771615	112	0.00185065	-0.628539	0.029638	unknown [Picea sitchensis]	2e-19	93.6	Putative uncharacterized protein OS=Puccinia graminis f. sp. tritici (strain CRL 75-36-700-3 / race SCCL) GN=PGTG_05589 PE=4 SV=1	65.49	1e-90	336	-
a36443_138	A	22	0.00313869	325	0.0320125	2.68791	3.71207e-33	38	0.00420358	409	0.0309348	2.15209	2.0196e-31	347	0.0202197	447	0.0200798	0.643552	1.1979e-09	PREDICTED: receptor-like protein kinase FERONIA-like [Vitis vinifera]	4e-07	52.4	-	-	-	-	-
a367156_12	A	0	0	19	0.0010673	4.05097	0.00152561	9	0.000567774	89	0.00383894	2.02986	4.88969e-07	19	0.000631386	98	0.00251059	-1.35789	3.59568e-05	no BLAST hit	-	-	-	-	-	-	-
a367233_13	A	0	0	30	0.00404666	4.70993	2.07376e-05	0	0	24	0.00248584	4.30902	0.000288795	30	0.00239389	24	0.00147639	1.33082	0.00187069	no BLAST hit	-	-	-	-	-	-	-
a36825_74	A	24	0.00200864	232	0.0134057	2.07606	7.00593e-18	32	0.00207659	392	0.017393	2.33877	2.77413e-33	256	0.00875082	424	0.0111733	0.28097	0.0262889	Auxin-induced protein-like protein [Medicago truncatula]	2e-42	142	-	-	-	-	-
a369120_11	A	0	0	47	0.00316988	5.35763	3.1427e-08	0	0	44	0.00227869	5.18349	1.55192e-07	47	0.00187522	44	0.00135336	1.10405	0.000707349	unknown [Lotus japonicus]	5e-81	243	-	-	-	-	-
a37080_105	A	41	0.00179275	712	0.0214945	2.92122	7.08825e-78	13	0.000440747	568	0.0131669	4.17336	5.4442e-80	753	0.0134478	581	0.00799907	1.383	2.31513e-68	Transcription factor TGA [Medicago truncatula]	0	608	-	-	-	-	-
a372132_14	A	0	0	16	0.00266803	3.80304	0.00493488	0	0	12	0.00153653	3.30902	0.026965	16	0.00157834	12	0.000912575	1.42393	0.0201418	no BLAST hit	-	-	-	-	-	-	-
a37286_102	A	21	0.00180433	199	0.0118048	2.04735	3.31909e-15	20	0.0013324	285	0.0129819	2.55695	5.44298e-27	220	0.00772036	305	0.0082513	0.537585	6.42029e-05	hypothetical protein RCOM_0910720 [Ricinus communis]	1e-27	108	-	-	-	-	-
a376409_8	A	0	0	12	0.000830491	3.388	0.0230373	0	0	47	0.00249769	5.27865	5.13746e-08	12	0.000491295	47	0.00148343	-0.960735	0.0433228	predicted protein [Micromonas sp. RCC299]	1e-22	96.3	Eukaryotic translation initiation factor 3 subunit G OS=Ustilago maydis (strain 521 / FGSC 9021) GN=TIF35 PE=3 SV=1	47.58	3e-24	108	-
a376419_10	A	0	0	10	0.00065871	3.12497	0.049664	0	0	48	0.00242785	5.30902	3.56466e-08	10	0.000389674	48	0.00144195	-1.25414	0.00925278	uncharacterized protein LOC100527559 [Glycine max]	5e-30	113	Protein MMF1, mitochondrial OS=Saccharomyces cerevisiae (strain ATCC 204508 / S288c) GN=MMF1 PE=1 SV=1	37.58	2e-22	102	-
a3773_193	A	0	0	15	0.00213197	3.70993	0.00721183	0	0	11	0.00120052	3.18349	0.0393327	15	0.00126121	11	0.000713013	1.45635	0.0223689	no BLAST hit	-	-	-	-	-	-	-
a3776_385	A	75	0.00540663	1708	0.0850087	3.31232	3.15899e-208	69	0.00385677	2201	0.0841168	3.71948	7.62761e-286	1783	0.052497	2270	0.0515249	0.660505	9.46473e-48	DRR3_PEA RecName: Full=Disease resistance response protein Pi49; AltName: Full=PR10	6e-103	300	-	-	-	-	-
a37760_69	A	4	0.000269067	295	0.0137004	5.00761	2.22307e-46	4	0.000208626	221	0.00788116	4.51196	6.78842e-33	299	0.00821465	225	0.0047655	1.41911	7.91246e-29	hypothetical protein MTR_2g039320 [Medicago truncatula]	1e-71	224	-	-	-	-	-
a37983_91	A	0	0	186	0.00787804	7.3422	2.38661e-28	19	0.00090377	1190	0.0387025	4.69287	6.82939e-176	186	0.00466043	1209	0.0233532	-1.69155	3.04434e-73	Isoflavone-7-O-methyltransferase [Medicago truncatula]	6e-175	493	Sterigmatocystin 8-O-methyltransferase OS=Aspergillus parasiticus GN=omtA PE=1 SV=1	30.38	2e-08	57.4	-
a379904_10	A	0	0	33	0.000894825	4.84744	6.49292e-06	0	0	140	0.00291501	6.85334	1.13241e-21	33	0.000529354	140	0.00173128	-1.076	4.00447e-05	predicted protein [Micromonas pusilla CCMP1545]	0	632	3-isopropylmalate dehydratase OS=Rhizomucor pusillus GN=LEUA PE=3 SV=1	69.32	0	682	-
a379979_10	A	0	0	37	0.000969163	5.0125	1.39108e-06	0	0	127	0.00255438	6.71274	7.03694e-20	37	0.00057333	127	0.0015171	-0.77034	0.00434574	unknown [Picea sitchensis]	7e-24	107	RNA-binding protein rnc1 OS=Schizosaccharomyces pombe (strain 972 / ATCC 24843) GN=rnc1 PE=1 SV=1	46.32	4e-77	286	-
a380430_9	A	0	0	11	0.00103535	3.26247	0.0335218	0	0	47	0.00339686	5.27865	5.13746e-08	11	0.000612482	47	0.00201747	-1.08627	0.023619	no BLAST hit	-	-	-	-	-	-	-
a38049_94	A	74	0.00292129	938	0.0255657	2.46703	1.49163e-85	97	0.0029691	977	0.0204473	2.05636	1.08441e-69	1012	0.0163171	1074	0.0133498	0.923106	2.56182e-48	no BLAST hit	-	-	-	-	-	-	-
a3807_483	A	18	0.00125769	1666	0.0803685	5.33529	3.55829e-261	13	0.000704292	2504	0.0927539	6.31364	0	1684	0.0480574	2517	0.0553745	0.429078	3.47021e-21	hypothetical protein SORBIDRAFT_1368s002010 [Sorghum bicolor]	2e-18	82	Putative uncharacterized protein OS=Talaromyces stipitatus (strain ATCC 10500 / CBS 375.48 / QM 6759 / NRRL 1006) GN=TSTA_040370 PE=4 SV=1	50	3e-40	144	-
a38137_131	A	0	0	258	0.0265878	7.81427	1.61518e-37	1	0.000115734	219	0.0173298	6.49884	6.14402e-34	258	0.0157286	220	0.0103396	1.23876	1.81584e-20	no BLAST hit	-	-	-	-	-	-	-
a38213_107	A	0	0	28	0.00213299	4.6104	4.52001e-05	13	0.00111217	194	0.011348	2.62353	3.61068e-19	28	0.00126182	207	0.00719145	-1.87724	2.83884e-15	Calcium-binding protein CML38 [Medicago truncatula]	2e-87	256	Calmodulin OS=Blastocladiella emersonii GN=CMD1 PE=3 SV=3	29.5	7e-13	70.5	-
a382787_10	A	0	0	12	0.000880868	3.388	0.0230373	0	0	54	0.00304376	5.47894	4.00038e-09	12	0.000521097	54	0.00180775	-1.16103	0.00940444	unknown [Picea sitchensis]	2e-47	162	Pyruvate dehydrogenase E1 component subunit beta, mitochondrial OS=Schizosaccharomyces pombe (strain 972 / ATCC 24843) GN=pdb1 PE=4 SV=1	66.67	3e-37	151	-
a38288_58	A	11	0.00044396	460	0.012818	4.1891	8.43858e-67	8	0.000250352	509	0.010891	4.71558	6.95004e-76	471	0.00776408	517	0.00657004	0.874454	4.28317e-21	PREDICTED: heat stress transcription factor A-6b-like [Glycine max]	3e-101	312	Uncharacterized protein OS=Moniliophthora perniciosa (strain FA553 / isolate CP02) GN=MPER_13169 PE=4 SV=1	28.57	3e-10	69.7	-
a382905_14	A	2	0.000313796	23	0.00249147	2.3266	0.00813394	0	0	23	0.00191313	4.24762	0.000423148	25	0.00160205	23	0.00113624	1.12919	0.0150479	Cysteine-rich receptor-like protein kinase [Medicago truncatula]	2e-81	256	Cell division control protein 7 OS=Schizosaccharomyces pombe (strain 972 / ATCC 24843) GN=cdc7 PE=1 SV=1	33.65	1e-08	55.5	-
a383951_9	A	0	0	13	0.000868479	3.50348	0.0155042	0	0	63	0.00323179	5.70134	1.58313e-10	13	0.000513768	63	0.00191943	-1.26795	0.00226436	no BLAST hit	-	-	Putative uncharacterized protein OS=Puccinia graminis f. sp. tritici (strain CRL 75-36-700-3 / race SCCL) GN=PGTG_04077 PE=4 SV=1	31.34	3e-06	54.3	-
a384281_8	A	0	0	14	0.00059655	3.6104	0.010675	2	9.57079e-05	69	0.00225764	3.83258	5.29552e-10	14	0.000352902	71	0.00137973	-1.3335	0.000652914	predicted protein [Hordeum vulgare subsp. vulgare]	8e-69	236	Pleiotropic ABC efflux transporter of multiple drugs OS=Saccharomyces cerevisiae (strain ATCC 204508 / S288c) GN=PDR5 PE=1 SV=1	44.57	3e-71	265	-
a384376_7	A	0	0	17	0.00275876	3.8905	0.00332678	0	0	12	0.00149532	3.30902	0.026965	17	0.001632	12	0.000888099	1.51139	0.0116695	Pathogenesis-related protein 1B [Medicago truncatula]	2e-37	126	Cell wall protein PRY3 OS=Saccharomyces cerevisiae (strain ATCC 204508 / S288c) GN=PRY3 PE=1 SV=1	38.1	5e-07	49.7	-
a3844_425	A	11	0.000546412	1099	0.0376908	5.44559	4.95718e-173	92	0.00354344	3822	0.100651	4.10061	0	1110	0.02252	3914	0.0612174	-0.809193	1.14488e-73	Chitinase [Medicago truncatula]	0	557	Chitinase 1 OS=Rhizopus niveus GN=CHI1 PE=3 SV=1	39.42	5e-37	152	3.23887
a384532_7	A	0	0	29	0.000691219	4.66102	3.07052e-05	0	0	105	0.00192174	6.4383	9.02373e-17	29	0.000408906	105	0.00114136	-0.847374	0.00493576	PREDICTED: T-complex protein 1 subunit alpha-like [Brachypodium distachyon]	0	677	T-complex protein 1 subunit alpha OS=Schizosaccharomyces pombe (strain 972 / ATCC 24843) GN=cct1 PE=3 SV=1	69.22	0	743	-
a384903_7	A	0	0	15	0.000630909	3.70993	0.00721183	0	0	59	0.00190553	5.6067	6.61493e-10	15	0.000373228	59	0.00113173	-0.966862	0.0207641	predicted protein [Hordeum vulgare subsp. vulgare]	7e-44	165	ATP-dependent permease PDR12 OS=Saccharomyces cerevisiae (strain ATCC 204508 / S288c) GN=PDR12 PE=1 SV=1	37.01	2e-49	192	-
a385142_9	A	0	0	18	0.000653852	3.97297	0.00225899	0	0	83	0.00231511	6.0991	1.47772e-13	18	0.0003868	83	0.00137499	-1.19622	0.000716402	uncharacterized protein LOC100191803 [Zea mays]	2e-106	321	Peptidyl-prolyl cis-trans isomerase D OS=Amanita muscaria GN=Cyp40 PE=2 SV=1	50.39	4e-90	328	-
a385324_9	A	0	0	23	0.000889649	4.3266	0.00031909	0	0	88	0.00261373	6.18349	2.67953e-14	23	0.000526292	88	0.00155235	-0.926979	0.00558179	predicted protein [Hordeum vulgare subsp. vulgare]	0	563	Aconitate hydratase, mitochondrial OS=Candida albicans (strain SC5314 / ATCC MYA-2876) GN=ACO1 PE=1 SV=2	71.19	2e-157	551	-
a3869_257	A	0	0	63	0.00831267	5.78032	8.63514e-11	0	0	67	0.00678832	5.79015	3.84523e-11	63	0.00491755	67	0.00403172	0.920082	0.000745177	no BLAST hit	-	-	-	-	-	-	-
a387522_11	A	0	0	13	0.000830491	3.50348	0.0155042	0	0	68	0.00333571	5.81152	2.70278e-11	13	0.000491295	68	0.00198114	-1.37813	0.000621168	predicted protein [Micromonas sp. RCC299]	3e-48	164	Eukaryotic translation initiation factor 3 subunit I OS=Puccinia graminis f. sp. tritici (strain CRL 75-36-700-3 / race SCCL) GN=TIF34 PE=3 SV=2	91.62	7e-101	363	-
a387606_7	A	0	0	23	0.0017521	4.3266	0.00031909	0	0	23	0.00134538	4.24762	0.000423148	23	0.00103649	23	0.00079905	1.00889	0.0363278	PREDICTED: uncharacterized protein LOC100820266, partial [Glycine max]	0.0003	43.5	UPF0619 GPI-anchored membrane protein AFUA_3G00880 OS=Neosartorya fumigata (strain ATCC MYA-4609 / Af293 / CBS 101355 / FGSC A1100) GN=AFUA_3G00880 PE=1 SV=1	40.18	7e-13	70.5	-
a389649_10	A	0	0	31	0.00114473	4.75724	1.41122e-05	0	0	107	0.00303398	6.46552	4.6621e-17	31	0.000677191	107	0.00180194	-0.77838	0.00879449	hypothetical protein VOLCADRAFT_106782 [Volvox carteri f. nagariensis]	7e-91	282	Transaldolase OS=Kluyveromyces lactis (strain ATCC 8585 / CBS 2359 / DSM 70799 / NBRC 1267 / NRRL Y-1140 / WM37) GN=TAL1 PE=3 SV=3	63	6e-109	391	-
a392159_9	A	0	0	14	0.000877176	3.6104	0.010675	0	0	58	0.00279045	5.58204	9.4711e-10	14	0.000518913	58	0.0016573	-1.04174	0.0143899	succinate-coa ligase [Micromonas sp. RCC299]	1e-34	131	R Succinyl-CoA ligase [GDP-forming] subunit beta, hydrogenosomal OS=Neocallimastix frontalis GN=SCSB PE=2 SV=2	53.51	6e-50	194	-
a392795_12	A	1	0.000173297	23	0.00275188	3.3266	0.00111759	1	0.00013437	22	0.00202121	3.18349	0.00221196	24	0.00169872	23	0.001255	1.07029	0.0233645	no BLAST hit	-	-	-	-	-	-	-
a394138_9	A	0	0	18	0.000635856	3.97297	0.00225899	1	3.96721e-05	86	0.00233277	5.15032	6.80361e-14	18	0.000376154	87	0.00140159	-1.26413	0.00026935	hypothetical protein CHLNCDRAFT_56178 [Chlorella variabilis]	5e-146	423	Obg-like ATPase 1 OS=Schizosaccharomyces pombe (strain 972 / ATCC 24843) GN=SPAC27E2.03c PE=1 SV=1	63.45	3e-128	455	-
a39431_90	A	21	0.000799684	874	0.0229785	4.18221	5.44491e-126	22	0.000649578	1059	0.0213793	4.31311	6.01327e-151	895	0.01392	1081	0.0129614	0.736484	2.00882e-29	Transcription factor bHLH25 [Medicago truncatula]	2e-179	511	-	-	-	-	-
a39541_87	A	1	0.000247368	42	0.00717303	4.19536	6.67835e-07	3	0.000575405	50	0.00655708	2.78295	6.97034e-06	43	0.0043444	53	0.00412805	0.707235	0.0342395	no BLAST hit	-	-	-	-	-	-	-
a3972_239	A	24	0.00198964	486	0.027817	3.14289	3.21399e-57	58	0.00372821	784	0.0344569	2.48079	2.99064e-70	510	0.0172684	842	0.0219787	0.285568	0.000907742	hypothetical protein MTR_2g103750 [Medicago truncatula]	6e-60	189	-	-	-	-	-
a397853_8	A	0	0	27	0.000991835	4.55793	6.68759e-05	0	0	91	0.00256687	6.23185	9.70575e-15	27	0.000586742	91	0.00152452	-0.744016	0.0218043	hypothetical protein SORBIDRAFT_08g008180 [Sorghum bicolor]	5e-07	53.9	Putative uncharacterized protein OS=Puccinia graminis f. sp. tritici (strain CRL 75-36-700-3 / race SCCL) GN=PGTG_16718 PE=4 SV=1	64.73	4e-79	297	-
a39790_95	A	8	0.000573338	440	0.0217713	4.5844	9.98272e-67	8	0.00044455	671	0.0254942	5.11423	3.64407e-102	448	0.0131135	679	0.015322	0.408978	7.50608e-06	ABC transporter G family member [Medicago truncatula]	3e-110	350	ATP-binding cassette transporter CGR1 OS=Candida glabrata (strain ATCC 2001 / CBS 138 / JCM 3761 / NBRC 0622 / NRRL Y-65) GN=PDH1 PE=3 SV=3	26.4	4e-07	52.4	-
a398134_9	A	0	0	13	0.000758424	3.50348	0.0155042	0	0	63	0.00282226	5.70134	1.58313e-10	13	0.000448662	63	0.0016762	-1.26795	0.00226436	type II peroxiredoxin [Tamarix hispida]	2e-42	145	Putative peroxiredoxin (Fragment) OS=Malassezia furfur PE=1 SV=1	45.14	5e-34	141	-
a398708_10	A	2	0.000219097	39	0.00294973	3.08844	2.54622e-05	0	0	38	0.00220693	4.97198	1.44267e-06	41	0.00183446	38	0.00131074	1.11852	0.00148497	PREDICTED: uncharacterized protein LOC100789964 [Glycine max]	7e-06	49.3	-	-	-	-	-
a39875_114	A	1	0.000340818	36	0.00847101	3.97297	7.09815e-06	3	0.00079278	153	0.0276447	4.39648	8.64736e-23	37	0.00515041	156	0.0167407	-1.06706	1.52753e-05	AF242182_1 short-chain alcohol dehydrogenase SAD-C [Pisum sativum]	0.0001	38.9	-	-	-	-	-
a398802_8	A	0	0	10	0.000732786	3.12497	0.049664	0	0	42	0.00236327	5.11637	3.25085e-07	10	0.000433496	42	0.0014036	-1.0615	0.0375158	argininosuccinate synthase [Volvox carteri f. nagariensis]	1e-48	167	Argininosuccinate synthase OS=Schizosaccharomyces pombe (strain 972 / ATCC 24843) GN=arg12 PE=3 SV=1	71.17	7e-65	243	-
a399221_11	A	1	0.000314601	17	0.00369249	2.8905	0.0106997	0	0	11	0.00183464	3.18349	0.0393327	18	0.00231287	11	0.00108963	1.71938	0.00387154	no BLAST hit	-	-	-	-	-	-	-
a40040_107	A	10	0.000591583	684	0.0279372	4.89897	1.10301e-105	12	0.000550436	909	0.0285087	4.96723	4.56132e-137	694	0.0167685	921	0.0171554	0.600625	2.38831e-16	Fasciclin-like arabinogalactan protein [Medicago truncatula]	1e-143	413	-	-	-	-	-
a40107_81	A	17	0.000571453	310	0.00719456	2.9917	3.29772e-35	30	0.00078192	1220	0.0217415	4.06983	2.38174e-168	327	0.0044895	1250	0.0132302	-0.925675	3.47609e-30	Kinase-like protein [Medicago truncatula]	0	816	Negative regulator of the PHO system OS=Kluyveromyces lactis (strain ATCC 8585 / CBS 2359 / DSM 70799 / NBRC 1267 / NRRL Y-1140 / WM37) GN=PHO85 PE=3 SV=2	30.77	2e-17	87.8	-
a401406_10	A	0	0	19	0.0020477	4.05097	0.00152561	0	0	11	0.000910317	3.18349	0.0393327	19	0.00121136	11	0.000540656	1.79739	0.0020758	PREDICTED: uncharacterized protein LOC100815589 [Glycine max]	3e-63	210	Uncharacterized AAA domain-containing protein C24B10.10c OS=Schizosaccharomyces pombe (strain 972 / ATCC 24843) GN=SPCC24B10.10c PE=3 SV=1	49.44	9e-19	89	-
a409241_8	A	2	0.000183674	42	0.00266304	3.19536	8.13635e-06	3	0.000213623	32	0.00155799	2.13909	0.00308753	44	0.0016504	35	0.00101207	1.33904	0.000112349	no BLAST hit	-	-	-	-	-	-	-
a410390_8	A	0	0	25	0.00299965	4.4469	0.000145902	0	0	18	0.0016584	3.89398	0.00285394	25	0.00177451	18	0.00098496	1.48282	0.00209145	hypothetical protein MTR_8g013880 [Medicago truncatula]	2e-05	44.3	-	-	-	-	-
a411338_8	A	0	0	15	0.00085739	3.70993	0.00721183	0	0	66	0.0028968	5.76845	5.46569e-11	15	0.000507208	66	0.00172047	-1.12861	0.00467637	unnamed protein product [Oryza sativa Japonica Group]	6e-30	54.3	CTD kinase subunit alpha OS=Saccharomyces cerevisiae (strain ATCC 204508 / S288c) GN=CTK1 PE=1 SV=1	50.7	9e-13	70.9	-
a411477_9	A	0	0	14	0.000870735	3.6104	0.010675	0	0	52	0.00248341	5.4245	8.26654e-09	14	0.000515103	52	0.00147495	-0.884194	0.0480123	unknown [Picea sitchensis]	3e-30	117	Protein disulfide-isomerase OS=Aspergillus oryzae (strain ATCC 42149 / RIB 40) GN=pdiA PE=3 SV=1	52.38	8e-31	130	-
a411811_10	A	0	0	20	0.000808302	4.12497	0.00102498	0	0	97	0.00301025	6.32397	1.2922e-15	20	0.000478169	97	0.00178785	-1.26909	0.000104459	predicted protein [Physcomitrella patens subsp. patens]	6e-102	311	Polyadenylate-binding protein, cytoplasmic and nuclear OS=Ustilago maydis (strain 521 / FGSC 9021) GN=PAB1 PE=3 SV=1	73.93	5e-103	371	-
a41264_123	A	2	0.000128341	284	0.0125825	5.95279	1.72875e-45	1	4.97561e-05	460	0.0156492	7.56955	7.65311e-66	286	0.00749585	461	0.00931459	0.320139	0.00667336	ASNS1_PEA RecName: Full=Asparagine synthetase, nodule [glutamine-hydrolyzing]; AltName: Full=Glutamine-dependent asparagine synthetase	0	636	Probable asparagine synthetase [glutamine-hydrolyzing] OS=Schizosaccharomyces pombe (strain 972 / ATCC 24843) GN=asn1 PE=1 SV=3	54.52	1e-83	306	-
a413573_9	A	0	0	14	0.000730259	3.6104	0.010675	0	0	55	0.00220292	5.50542	2.79216e-09	14	0.000432001	55	0.00130836	-0.965114	0.0268452	hypothetical protein SELMODRAFT_79764 [Selaginella moellendorffii]	2e-32	124	Eukaryotic translation initiation factor 3 subunit F OS=Ustilago maydis (strain 521 / FGSC 9021) GN=UM00175 PE=3 SV=1	43	2e-37	152	-
a41869_121	A	8	0.000895579	396	0.0306069	4.4324	2.82392e-59	0	0	437	0.0259354	8.49555	2.76914e-57	404	0.018472	437	0.0154036	0.895613	6.07039e-19	no BLAST hit	-	-	-	-	-	-	-
a422283_9	A	0	0	14	0.000706759	3.6104	0.010675	0	0	56	0.00217079	5.53141	1.94504e-09	14	0.000418099	56	0.00128928	-0.991109	0.0216164	PREDICTED: dnaJ homolog subfamily C member 2-like [Brachypodium distachyon]	8e-48	172	Zuotin OS=Schizosaccharomyces pombe (strain 972 / ATCC 24843) GN=zuo1 PE=1 SV=2	56.59	3e-41	165	-
a422873_8	A	0	0	32	0.000742664	4.80304	9.55234e-06	0	0	104	0.00185337	6.4245	1.25681e-16	32	0.000439339	104	0.00110076	-0.691549	0.0213951	predicted protein [Hordeum vulgare subsp. vulgare]	5e-56	202	Putative G3BP-like protein OS=Schizosaccharomyces pombe (strain 972 / ATCC 24843) GN=nxt3 PE=1 SV=1	53.37	2e-46	184	-
a423355_8	A	0	0	15	0.000697394	3.70993	0.00721183	0	0	67	0.00239193	5.79015	3.84523e-11	15	0.000412559	67	0.00142062	-1.15031	0.00371436	elongation factor Tu family protein [Arabidopsis lyrata subsp. lyrata]	1e-07	57.4	Ribosome assembly protein 1 OS=Schizosaccharomyces pombe (strain 972 / ATCC 24843) GN=ria1 PE=3 SV=1	27.13	6e-10	62	-
a424556_7	A	0	0	39	0.0013823	5.08844	6.46511e-07	0	0	45	0.00122472	5.21591	1.07196e-07	39	0.000817729	45	0.000727387	0.80244	0.0231752	no BLAST hit	-	-	Putative uncharacterized protein OS=Puccinia graminis f. sp. tritici (strain CRL 75-36-700-3 / race SCCL) GN=PGTG_09763 PE=4 SV=2	42.91	9e-31	137	-
a42501_53	A	0	0	119	0.00382417	6.69786	3.59251e-19	1	3.60902e-05	372	0.00917952	7.26322	1.12143e-54	119	0.00226227	373	0.00546656	-0.639323	1.60186e-05	40S ribosomal protein S26 [Zea mays]	2e-50	171	40S ribosomal protein S26E OS=Neurospora crassa (strain ATCC 24698 / 74-OR23-1A / CBS 708.71 / DSM 1257 / FGSC 987) GN=rps-26 PE=3 SV=2	79.17	3e-42	169	-
a425287_8	A	2	0.000252978	28	0.00244524	2.6104	0.00145059	2	0.000196152	24	0.00160939	2.30902	0.00805166	30	0.00154986	26	0.00103551	1.21534	0.00403617	unknown [Pisum sativum]	9e-24	100	-	-	-	-	-
a425784_9	A	0	0	11	0.000566106	3.26247	0.0335218	0	0	53	0.00209444	5.45198	5.75004e-09	11	0.000334893	53	0.00124393	-1.2596	0.00581797	predicted protein [Populus trichocarpa]	2e-105	315	Probable T-complex protein 1 subunit eta OS=Schizosaccharomyces pombe (strain 972 / ATCC 24843) GN=cct7 PE=1 SV=1	69.04	2e-93	339	-
a429891_10	A	0	0	21	0.00329428	4.19536	0.000696513	0	0	12	0.00144547	3.30902	0.026965	21	0.00194881	12	0.000858496	1.81625	0.00103594	Myb protein-like protein [Medicago truncatula]	0.0002	42.4	-	-	-	-	-
a431438_7	A	0	0	15	0.000879953	3.70993	0.00721183	2	0.000131764	54	0.00243248	3.47894	1.59819e-07	15	0.000520555	56	0.00149821	-0.891573	0.0377776	PREDICTED: probable E3 ubiquitin-protein ligase HERC1-like [Glycine max]	6e-152	433	Protein pim1 OS=Schizosaccharomyces pombe (strain 972 / ATCC 24843) GN=pim1 PE=1 SV=2	29.46	6e-19	91.3	-
a4321_251	A	29	0.00342129	842	0.0685826	3.66274	1.44545e-111	29	0.00265277	1101	0.0688615	3.97067	9.04751e-150	871	0.0419689	1130	0.0419755	0.633313	3.42553e-22	predicted protein [Populus trichocarpa]	8e-12	61.6	-	-	-	-	-
a433575_8	A	0	0	24	0.00313741	4.388	0.000214622	1	0.000146811	14	0.00140532	2.53141	0.0385432	24	0.00185601	15	0.000894267	1.68696	0.000845765	no BLAST hit	-	-	-	-	-	-	-
a434222_9	A	0	0	26	0.00230383	4.50348	9.82972e-05	0	0	28	0.00190512	4.53141	6.28772e-05	26	0.00136288	28	0.00113149	0.901976	0.0431972	hypothetical protein MTR_7g109590 [Medicago truncatula]	6e-78	237	-	-	-	-	-
a434714_7	A	2	0.000338001	19	0.00221693	2.05097	0.0297497	1	0.000131038	14	0.00125434	2.53141	0.0385432	21	0.00144952	15	0.000798189	1.49432	0.00493141	hypothetical protein MTR_6g036430 [Medicago truncatula]	3e-05	44.3	-	-	-	-	-
a436054_5	A	0	0	25	0.00122982	4.4469	0.000145902	0	0	25	0.000944342	4.36791	0.000197623	25	0.000727528	25	0.000560864	1.00889	0.0282648	no BLAST hit	-	-	Putative uncharacterized protein OS=Puccinia graminis f. sp. tritici (strain CRL 75-36-700-3 / race SCCL) GN=PGTG_02381 PE=4 SV=1	36.49	3e-24	114	-
a43617_65	A	14	0.000596846	274	0.00806482	3.09372	3.35872e-32	22	0.00072722	437	0.00987673	3.03611	1.13453e-48	288	0.0050147	459	0.00616131	0.336466	0.00408385	TCP family transcription factor [Medicago truncatula]	7e-163	468	-	-	-	-	-
a43666_79	A	0	0	107	0.00653025	6.54451	1.93172e-17	0	0	580	0.0271807	8.90397	3.0298e-72	107	0.00386311	580	0.0161432	-1.42955	4.01826e-28	Pathogenesis-related protein 1a [Medicago truncatula]	5e-92	271	Cell wall protein PRY3 OS=Saccharomyces cerevisiae (strain ATCC 204508 / S288c) GN=PRY3 PE=1 SV=1	39.85	7e-22	100	-
a44185_55	A	7	0.000452032	65	0.00289798	2.01805	1.84634e-05	19	0.000951337	382	0.0130777	3.05356	6.91771e-43	72	0.00189899	401	0.00815345	-1.46864	1.6247e-20	ABC transporter B family member [Medicago truncatula]	4e-94	308	Leptomycin B resistance protein pmd1 OS=Schizosaccharomyces pombe (strain 972 / ATCC 24843) GN=pmd1 PE=3 SV=2	57.42	5e-38	155	-
a44299_126	A	13	0.00190793	290	0.0293851	3.28251	7.82406e-36	10	0.00113796	381	0.0296443	3.97578	1.81595e-52	303	0.0181627	391	0.0180685	0.64104	1.72644e-08	no BLAST hit	-	-	-	-	-	-	-
a44305_54	A	12	0.000500453	454	0.0130722	4.04463	1.20424e-64	14	0.000452709	386	0.00853428	3.50916	9.56333e-49	466	0.00793754	400	0.00525253	1.22922	9.41238e-36	Kinase-like protein [Medicago truncatula]	6e-100	321	-	-	-	-	-
a4448_298	A	0	0	358	0.0355108	8.28686	2.08331e-49	3	0.000334193	383	0.0291718	5.72029	1.60936e-59	358	0.0210072	386	0.0174614	0.90025	4.91837e-17	hypothetical protein MTR_8g083460 [Medicago truncatula]	1e-38	129	-	-	-	-	-
a44507_77	A	2	0.000124563	38	0.001634	3.05097	3.71405e-05	5	0.000241456	123	0.00406126	3.34464	1.47675e-15	40	0.00101751	128	0.00251012	-0.669181	0.0125778	peroxidase [Vigna angularis]	8e-176	494	Putative uncharacterized protein OS=Pyrenophora teres f. teres (strain 0-1) GN=PTT_13874 PE=3 SV=1	26.23	4e-10	68.2	-
a449573_7	A	0	0	23	0.00233613	4.3266	0.00031909	0	0	13	0.00101391	3.4245	0.0187344	23	0.00138199	13	0.000602183	1.83201	0.000514136	no BLAST hit	-	-	-	-	-	-	-
a45187_62	A	127	0.00176909	1226	0.0117909	2.0741	1.6378e-90	94	0.00101528	2270	0.0167637	3.31794	1.17236e-269	1353	0.00769774	2364	0.0103686	0.203823	6.87577e-05	hypothetical protein MtrDRAFT_AC148396g30v2 [Medicago truncatula]	8e-06	52	-	-	-	-	0.227066
a453949_7	A	0	0	15	0.000746564	3.70993	0.00721183	5	0.000279476	64	0.00244592	2.40213	2.50672e-06	15	0.000441646	69	0.00156618	-1.19274	0.00232962	no BLAST hit	-	-	-	-	-	-	-
a4551_308	A	52	0.00291329	849	0.0328397	2.83222	7.09987e-90	52	0.00225888	1484	0.044077	3.55889	7.8974e-187	901	0.0206169	1536	0.0270955	0.239312	0.000161845	PREDICTED: uncharacterized protein LOC100781783 [Glycine max]	2e-80	249	-	-	-	-	-
a455431_7	A	0	0	14	0.000686309	3.6104	0.010675	1	5.50542e-05	67	0.00252205	4.79015	8.21741e-11	14	0.000406001	68	0.00152025	-1.27122	0.00140136	no BLAST hit	-	-	-	-	-	-	-
a45626_101	A	36	0.00229335	501	0.0220352	2.60178	6.71996e-49	32	0.00158062	660	0.02229	3.09038	3.02543e-74	537	0.0139721	692	0.0138804	0.643041	2.08867e-14	hypothetical protein MTR_5g077940 [Medicago truncatula]	3e-65	207	-	-	-	-	-
a456281_7	A	0	0	15	0.00234438	3.70993	0.00721183	0	0	11	0.00132013	3.18349	0.0393327	15	0.00138687	11	0.000784051	1.45635	0.0223689	alpha-gliadin [Aegilops tauschii]	2e-05	45.4	-	-	-	-	-
a45763_139	A	1	0.000340818	81	0.0190598	5.14289	1.83508e-13	0	0	87	0.0157195	6.167	3.76436e-14	82	0.0114144	87	0.00933614	0.923499	9.1042e-05	unknown [Lotus japonicus]	3e-17	77.4	-	-	-	-	-
a459235_7	A	2	0.000250397	19	0.00164234	2.05097	0.0297497	0	0	11	0.000730111	3.18349	0.0393327	21	0.00107383	11	0.000433628	1.94178	0.000563218	hypothetical protein MTR_085s0005 [Medicago truncatula]	5e-47	153	-	-	-	-	-
a462190_8	A	0	0	23	0.0020995	4.3266	0.00031909	1	0.000102515	19	0.00133177	2.97198	0.00662311	23	0.001242	20	0.000832593	1.21052	0.0135443	no BLAST hit	-	-	-	-	-	-	-
a464543_6	A	0	0	17	0.00161443	3.8905	0.00332678	0	0	12	0.000875062	3.30902	0.026965	17	0.000955052	12	0.000519717	1.51139	0.0116695	no BLAST hit	-	-	UPF0619 GPI-anchored membrane protein AFUA_3G00880 OS=Neosartorya fumigata (strain ATCC MYA-4609 / Af293 / CBS 101355 / FGSC A1100) GN=AFUA_3G00880 PE=1 SV=1	30.77	3e-09	57.8	-
a465274_7	A	2	0.000230196	21	0.00166877	2.19536	0.0155739	2	0.000178487	20	0.00122038	2.04598	0.0280595	23	0.00108122	22	0.00079729	1.07302	0.0266655	no BLAST hit	-	-	-	-	-	-	-
a46562_60	A	2	0.000328939	134	0.015216	4.86913	2.14292e-21	0	0	155	0.013515	7.00018	1.05585e-23	136	0.00913572	155	0.00802682	0.820229	3.84527e-06	unknown [Medicago truncatula]	2e-15	71.2	-	-	-	-	-
a4668_251	A	1	0.000335231	115	0.0266166	5.64853	5.75921e-19	1	0.000259928	104	0.0184831	5.4245	9.32261e-17	116	0.0158825	105	0.011083	1.15263	9.1276e-09	unknown [Medicago truncatula]	4e-05	43.1	-	-	-	-	-
a467177_8	A	2	0.000172082	32	0.00190093	2.80304	0.000344172	0	0	27	0.00123159	4.47894	9.21694e-05	34	0.00119482	27	0.000731468	1.34147	0.000791684	Zinc finger protein [Medicago truncatula]	1e-136	388	-	-	-	-	-
a468081_8	A	1	0.000183674	21	0.00266304	3.19536	0.00238769	2	0.000284831	20	0.00194749	2.04598	0.0280595	22	0.0016504	22	0.00127232	1.00889	0.0406958	no BLAST hit	-	-	-	-	-	-	-
a468786_6	A	0	0	14	0.00066106	3.6104	0.010675	0	0	52	0.0018854	5.4245	8.26654e-09	14	0.000391065	52	0.00111978	-0.884194	0.0480123	RCC1/BLIP-II [Coccomyxa subellipsoidea C-169]	1e-17	87.4	Guanine nucleotide exchange factor SRM1 OS=Saccharomyces cerevisiae (strain ATCC 204508 / S288c) GN=SRM1 PE=1 SV=1	31.29	2e-16	83.6	-
a47030_76	A	2	0.000163811	74	0.00418461	4.0125	3.12953e-11	10	0.000635071	221	0.00959628	3.19003	3.46109e-26	76	0.0025424	231	0.00595732	-0.594931	0.00202626	Ammonium transporter 3 member [Medicago truncatula]	3e-146	421	Ammonium transporter 1 OS=Schizosaccharomyces pombe (strain 972 / ATCC 24843) GN=amt1 PE=3 SV=1	27.98	9e-16	80.9	-
a47078_134	A	0	0	71	0.0127424	5.95279	4.86789e-12	0	0	42	0.00578802	5.11637	3.25085e-07	71	0.00753805	42	0.00343762	1.76632	4.89e-10	unknown [Medicago truncatula]	4e-38	129	-	-	-	-	-
a47377_70	A	7	0.000571811	248	0.0139868	3.94988	3.18082e-35	36	0.00228017	356	0.0154171	2.02986	1.47788e-25	255	0.00850772	392	0.0100825	0.388535	0.00182187	RING finger family protein [Medicago truncatula]	1e-29	112	Uncharacterized RING finger protein P4H10.07 OS=Schizosaccharomyces pombe (strain 972 / ATCC 24843) GN=SPBP4H10.07 PE=1 SV=1	42.86	1e-06	50.4	-
a47784_95	A	10	0.000663931	364	0.0166853	3.98891	1.39877e-51	45	0.00231657	562	0.0197814	2.36663	5.59878e-48	374	0.0101417	607	0.0126893	0.310233	0.0023045	Dual specificity protein phosphatase [Medicago truncatula]	3e-103	321	-	-	-	-	-
a478537_5	A	0	0	16	0.00159454	3.80304	0.00493488	0	0	13	0.000994825	3.4245	0.0187344	16	0.000943287	13	0.000590847	1.30845	0.030971	S6 RNase [Medicago truncatula]	1e-05	47.8	-	-	-	-	-
a481873_9	A	2	0.000410349	20	0.00283311	2.12497	0.0218791	1	0.000159086	15	0.0016316	2.63095	0.0268868	22	0.00184359	16	0.00103364	1.46832	0.00447186	hypothetical protein MTR_5g082280 [Medicago truncatula]	4e-16	54.7	-	-	-	-	-
a48636_79	A	21	0.000518218	504	0.00858686	3.388	3.04722e-63	14	0.000267874	399	0.00521992	3.55695	7.06205e-51	525	0.00529141	413	0.003209	1.35507	1.53022e-46	PREDICTED: cellulose synthase-like protein G2-like [Glycine max]	0	1105	-	-	-	-	-
a491718_7	A	0	0	41	0.00157154	5.16059	3.02137e-07	0	0	46	0.0013539	5.24762	7.41312e-08	41	0.000929682	46	0.000804112	0.842881	0.0145117	no BLAST hit	-	-	Putative uncharacterized protein OS=Puccinia graminis f. sp. tritici (strain CRL 75-36-700-3 / race SCCL) GN=PGTG_00821 PE=4 SV=2	56.6	8e-101	369	-
a49465_68	A	0	0	105	0.0161133	6.51729	3.77909e-17	0	0	132	0.0155545	6.76845	1.42658e-20	105	0.0095322	132	0.00923816	0.678742	0.000820158	no BLAST hit	-	-	-	-	-	-	-
a496997_5	A	0	0	22	0.00164631	4.26247	0.000468785	0	0	17	0.000976843	3.81152	0.00414601	22	0.000973911	17	0.000580167	1.38086	0.00697524	hypothetical protein MTR_4g076130 [Medicago truncatula]	2e-12	66.6	-	-	-	-	-
a49870_82	A	9	0.0004375	309	0.0103706	3.90458	2.38646e-43	29	0.00109306	427	0.0110043	2.60417	8.64047e-41	318	0.00631365	456	0.00697953	0.488884	8.75397e-06	Myb-like transcription factor [Medicago truncatula]	6e-119	350	Myb-like DNA-binding protein myb-1 OS=Neurospora crassa (strain ATCC 24698 / 74-OR23-1A / CBS 708.71 / DSM 1257 / FGSC 987) GN=rca-1 PE=3 SV=2	36.84	8e-14	75.5	-
a49947_119	A	4	0.000167845	1035	0.0299846	6.81846	8.1747e-159	11	0.00035789	1155	0.0256937	5.4383	4.64918e-177	1039	0.0178066	1166	0.0154054	0.842519	1.28414e-42	PREDICTED: ABC transporter G family member 36-like isoform 1 [Glycine max]	0	853	Uncharacterized ABC transporter ATP-binding protein/permease YOL075C OS=Saccharomyces cerevisiae (strain ATCC 204508 / S288c) GN=YOL075C PE=1 SV=3	27.82	9e-28	122	-
a50828_126	A	0	0	128	0.0193623	6.80304	1.89136e-20	0	0	147	0.0170746	6.92373	1.26606e-22	128	0.0114542	147	0.010141	0.809219	1.0148e-05	PREDICTED: sugar transporter ERD6-like 7-like isoform 2 [Glycine max]	3e-42	146	Putative uncharacterized protein An16g01600 OS=Aspergillus niger (strain CBS 513.88 / FGSC A1513) GN=An16g01600 PE=3 SV=1	33.33	2e-06	53.1	-
a5086_230	A	69	0.00282385	1309	0.0369865	3.04877	2.29948e-148	267	0.00847254	3607	0.0782595	2.47994	0	1378	0.0230335	3874	0.0499205	-0.482357	1.21881e-29	Isoflavone reductase-like protein [Medicago truncatula]	0	544	Putative isoflavone reductase family protein OS=Eutypa lata UCREL1 GN=UCREL1_4327 PE=4 SV=1	29.71	4e-22	108	0.667111
a5099_140	A	17	0.00200558	364	0.0296485	3.22337	4.71115e-44	49	0.00448226	502	0.0313973	2.08089	8.4986e-37	381	0.0183584	551	0.0204677	0.47663	1.74218e-06	predicted protein [Populus trichocarpa]	1e-13	69.7	-	-	-	-	-
a51701_87	A	54	0.00172539	1062	0.0234276	3.10072	1.91873e-122	77	0.00190763	1344	0.0227662	2.84959	6.23422e-139	1116	0.0145638	1421	0.014296	0.660321	2.97609e-30	DELLA protein RGL2 [Medicago truncatula]	0	924	-	-	-	-	-
a51712_84	A	1	0.000178335	43	0.00529438	4.22931	4.5148e-07	8	0.00110621	199	0.0188143	3.36068	1.01425e-24	44	0.00320485	207	0.0116234	-1.22516	1.3813e-08	hypothetical protein VITISV_037438 [Vitis vinifera]	7e-40	137	-	-	-	-	-
a518937_7	A	1	0.000210093	15	0.00217577	2.70993	0.0221835	0	0	12	0.00133657	3.30902	0.026965	16	0.00137294	12	0.000793815	1.42393	0.0201418	hypothetical protein VITISV_033234 [Vitis vinifera]	3e-23	89.4	Tkp5 protein OS=Vanderwaltozyma polyspora (strain ATCC 22028 / DSM 70294) GN=Kpol_381p2 PE=4 SV=1	43.33	4e-08	58.9	-
a51984_94	A	3	0.000317861	138	0.010095	4.3266	5.17383e-21	10	0.000821534	399	0.0224123	4.04237	1.88401e-55	141	0.00610174	409	0.0136447	-0.527515	0.000173422	no BLAST hit	-	-	-	-	-	-	-
a52032_78	A	4	0.000232596	107	0.00429573	3.54451	1.27597e-14	7	0.000315609	409	0.0126085	4.59266	1.51698e-60	111	0.00263623	416	0.00761661	-0.897133	3.55546e-10	Ammonium transporter 3 member [Medicago truncatula]	0	516	Ammonium transporter MEP1 OS=Saccharomyces cerevisiae (strain ATCC 204508 / S288c) GN=MEP1 PE=1 SV=1	32.69	3e-20	96.7	-
a52179_69	A	8	0.000198054	553	0.00945212	4.91418	1.07156e-85	5	9.59783e-05	764	0.0100273	5.97956	1.11534e-117	561	0.0056725	769	0.0059944	0.553908	1.05096e-11	Subtilisin-like protease [Medicago truncatula]	1e-178	356	Uncharacterized protein OS=Colletotrichum gloeosporioides GN=CGSP_10271 PE=4 SV=1	43.41	4e-49	144	-
a52400_54	A	8	0.001014	145	0.012689	2.98295	6.70707e-17	13	0.00127762	127	0.00853396	2.0123	1.41062e-09	153	0.00792062	140	0.00558732	1.137	4.79431e-11	no BLAST hit	-	-	-	-	-	-	-
a52420_75	A	0	0	78	0.00432421	6.08844	4.07584e-13	14	0.000871643	530	0.0225619	3.96655	1.61253e-72	78	0.00255808	544	0.0137539	-1.79317	2.76555e-36	Elicitor-responsive protein [Medicago truncatula]	1e-88	267	Membrane bound C2 domain protein vp115 OS=Aspergillus kawachii (strain NBRC 4308) GN=AKAW_09272 PE=4 SV=1	28.39	4e-07	57.8	-
a52563_119	A	3	0.00112909	70	0.0181893	3.34736	1.85754e-09	2	0.000583642	87	0.017359	4.167	5.37626e-13	73	0.0112214	89	0.0105469	0.722982	0.0036274	hypothetical protein MTR_8g102350 [Medicago truncatula]	4e-12	60.5	-	-	-	-	-
a52572_77	A	10	0.00197258	126	0.0171599	2.45839	3.2199e-12	7	0.00107064	83	0.00867981	2.29174	1.4478e-07	136	0.010957	90	0.00558989	1.6045	3.71482e-16	no BLAST hit	-	-	-	-	-	-	-
a52601_51	A	14	0.000379188	648	0.0121175	4.33554	2.04435e-95	29	0.000609023	873	0.0125354	3.63591	4.68563e-112	662	0.00732323	902	0.00769235	0.562595	5.23953e-14	reverse transcriptase family member [Glycine max]	4e-39	146	-	-	-	-	-
a528106_6	A	2	0.00023732	22	0.00180234	2.26247	0.011374	0	0	14	0.000880704	3.53141	0.0127722	24	0.00116314	14	0.000523068	1.7865	0.000484918	no BLAST hit	-	-	-	-	-	-	-
a528269_6	A	0	0	43	0.00217335	5.22931	1.41452e-07	2	0.000113525	28	0.00108669	2.53141	0.00209899	43	0.00128569	30	0.000691509	1.52827	2.11146e-05	hypothetical protein VITISV_036298 [Vitis vinifera]	3e-23	82.4	-	-	-	-	-
a52830_57	A	6	0.00107001	111	0.0136669	3.0125	2.92871e-13	2	0.000276551	118	0.0111562	4.6067	3.94655e-18	117	0.00852198	120	0.0067382	0.972365	6.52043e-07	no BLAST hit	-	-	-	-	-	-	-
a530155_6	A	0	0	22	0.0018164	4.26247	0.000468785	0	0	13	0.000824173	3.4245	0.0187344	22	0.00107453	13	0.000489493	1.76788	0.000976012	no BLAST hit	-	-	-	-	-	-	-
a530739_7	A	0	0	28	0.00234376	4.6104	4.52001e-05	0	0	20	0.0012855	4.04598	0.0013293	28	0.0013865	20	0.000763485	1.49432	0.000977423	no BLAST hit	-	-	-	-	-	-	-
a53623_109	A	83	0.00340135	1010	0.0285762	2.40814	1.54164e-89	91	0.0028915	1117	0.0242674	2.34168	2.76551e-93	1093	0.0182941	1208	0.0155871	0.864564	9.51081e-47	Anthranilate N-benzoyltransferase protein [Medicago truncatula]	0	719	10-deacetylbaccatin III 10-O-acetyltransferase OS=Aspergillus candidus GN=dbat PE=4 SV=1	26	9e-26	120	-
a53632_70	A	4	0.000209913	94	0.0034058	3.35763	1.95867e-12	19	0.000773114	400	0.0111285	3.11998	9.40773e-46	98	0.00210051	419	0.00692341	-1.08721	9.76568e-14	Hormone-sensitive lipase [Medicago truncatula]	0	579	AB hydrolase superfamily protein B1A11.02 OS=Schizosaccharomyces pombe (strain 972 / ATCC 24843) GN=SPAPB1A11.02 PE=3 SV=1	25.25	1e-15	81.3	-
a540240_6	A	0	0	10	0.000628413	3.12497	0.049664	0	0	42	0.00202666	5.11637	3.25085e-07	10	0.000371752	42	0.00120368	-1.0615	0.0375158	PREDICTED: uncharacterized protein LOC100799415 [Glycine max]	6e-38	102	Polyprotein of L1-like non-LTR retrotransposon Zorro 1, putative OS=Candida dubliniensis (strain CD36 / ATCC MYA-646 / CBS 7987 / NCPF 3949 / NRRL Y-17841) GN=CD36_25050 PE=4 SV=1	21.18	7e-09	38.9	-
a541516_5	A	0	0	17	0.00132117	3.8905	0.00332678	0	0	15	0.000895132	3.63095	0.008875	17	0.000781565	15	0.000531637	1.18946	0.0396641	SSIIIa [Ostreococcus tauri]	3e-13	71.2	-	-	-	-	-
a557013_6	A	0	0	25	0.00216539	4.4469	0.000145902	0	0	16	0.00106415	3.72406	0.00605956	25	0.00128099	16	0.000632022	1.65275	0.000781017	photosystem I P700 apoprotein A1 [Geranium macrorrhizum]	1e-18	85.9	-	-	-	-	-
a55717_129	A	5	0.00169467	114	0.0266767	3.314	9.65527e-15	2	0.0005256	88	0.0158124	4.18349	3.67092e-13	119	0.0164733	90	0.00960472	1.41186	5.85484e-12	AF462220_1 putative HSP 70 [Narcissus pseudonarcissus]	5e-37	122	Heat shock protein HSS1 OS=Puccinia graminis GN=HSS1 PE=3 SV=1	93.33	6e-28	119	-
a55882_116	A	1	0.000317861	81	0.017776	5.14289	1.83508e-13	10	0.0024646	108	0.0181995	2.15702	5.82641e-09	82	0.0106456	118	0.0118099	0.4838	0.0378503	no BLAST hit	-	-	-	-	-	-	-
a5591_305	A	0	0	325	0.0337387	8.14734	1.41599e-45	3	0.000349756	547	0.0436033	6.23449	4.17114e-84	325	0.0199589	550	0.0260389	0.249899	0.0249462	hypothetical protein OsI_24552 [Oryza sativa Indica Group]	2e-07	52	-	-	-	-	-
a56306_54	A	3	0.000864045	57	0.0113344	3.05097	2.63139e-07	4	0.000893274	73	0.0111464	2.91388	1.51575e-08	60	0.00705805	77	0.00698284	0.648995	0.0188805	unknown [Medicago truncatula]	6e-11	59.7	-	-	-	-	-
a56360_123	A	0	0	130	0.0194564	6.82541	9.87032e-21	1	0.000168081	134	0.0153996	5.79015	2.05078e-21	130	0.0115099	135	0.00921442	0.954443	2.24767e-07	no BLAST hit	-	-	-	-	-	-	-
a5728_412	A	151	0.00867362	2008	0.0796338	2.53618	6.85515e-188	198	0.00881857	2364	0.0719894	2.30171	1.93628e-192	2159	0.0506517	2562	0.0463371	0.761984	1.04651e-73	Zinc finger protein CONSTANS-like protein [Medicago truncatula]	9e-129	370	Putative uncharacterized protein OS=Batrachochytrium dendrobatidis (strain JAM81 / FGSC 10211) GN=BATDEDRAFT_86905 PE=4 SV=1	36.59	5e-07	58.2	6.55431
a57577_45	A	0	0	131	0.00519524	6.83646	7.13476e-21	3	0.000133615	347	0.010567	5.57789	5.90544e-54	131	0.00307336	350	0.0063302	-0.408897	0.00785982	predicted protein [Hordeum vulgare subsp. vulgare]	8e-132	380	40S ribosomal protein S2 OS=Schizosaccharomyces pombe (strain 972 / ATCC 24843) GN=rps2 PE=1 SV=1	73.13	5e-93	338	-
a581267_5	A	0	0	22	0.00209867	4.26247	0.000468785	0	0	12	0.000879004	3.30902	0.026965	22	0.00124152	12	0.000522058	1.88336	0.000540776	no BLAST hit	-	-	-	-	-	-	-
a58377_64	A	4	0.000213382	470	0.0173103	5.67956	9.69538e-75	4	0.00016545	624	0.0176473	6.00946	3.03804e-96	474	0.0103275	628	0.0105483	0.603013	1.54673e-11	no BLAST hit	-	-	-	-	-	-	-
a585623_5	A	0	0	11	0.000428616	3.26247	0.0335218	0	0	50	0.001496	5.36791	1.71429e-08	11	0.000253557	50	0.000888508	-1.17553	0.011986	predicted protein [Physcomitrella patens subsp. patens]	3e-15	58.9	Deubiquitination-protection protein dph1 OS=Schizosaccharomyces pombe (strain 972 / ATCC 24843) GN=dph1 PE=4 SV=1	31.56	7e-30	90.1	-
a58702_88	A	1	0.000222272	45	0.00690571	4.29489	2.05861e-07	0	0	29	0.00341729	4.58204	4.31282e-05	46	0.00417601	29	0.0020296	1.67447	2.14407e-06	unknown [Medicago truncatula]	6e-31	111	-	-	-	-	-
a59148_83	A	0	0	107	0.0152592	6.54451	1.93172e-17	2	0.000320315	145	0.0158783	4.90397	1.51076e-22	107	0.00902693	147	0.00956052	0.550686	0.0060071	uncharacterized protein LOC100306340 [Glycine max]	2e-07	50.8	-	-	-	-	-
a59159_76	A	2	0.000200809	124	0.00859579	4.75724	1.02016e-19	0	0	327	0.017406	8.0772	5.42685e-45	126	0.00516705	327	0.0103378	-0.366976	0.0221004	60S acidic ribosomal protein P2, putative [Ricinus communis]	7e-43	143	60S acidic ribosomal protein P2 OS=Neosartorya fumigata (strain ATCC MYA-4609 / Af293 / CBS 101355 / FGSC A1100) GN=AFUA_2G10100 PE=1 SV=2	76.12	2e-21	99	-
a592410_5	A	0	0	15	0.00166752	3.70993	0.00721183	0	0	11	0.000938988	3.18349	0.0393327	15	0.000986459	11	0.000557684	1.45635	0.0223689	no BLAST hit	-	-	-	-	-	-	-
a5943_269	A	53	0.00307316	1631	0.065294	3.74666	8.29064e-219	10	0.000449592	1751	0.0538261	6.17609	1.18834e-267	1684	0.0398813	1761	0.032151	0.944388	9.25074e-83	thaumatin-like protein PR-5b [Cicer arietinum]	6e-177	494	Putative uncharacterized protein OS=Serpula lacrymans var. lacrymans (strain S7.9) GN=SERLADRAFT_436638 PE=4 SV=1	40.25	1e-36	156	-
a59750_98	A	16	0.00199909	219	0.0188916	2.57783	1.13411e-21	16	0.00155004	346	0.0229185	3.15868	3.86774e-40	235	0.0119922	362	0.0142412	0.385562	0.0031152	Peroxidase [Medicago truncatula]	1e-85	257	Uncharacterized protein OS=Bipolaris maydis ATCC 48331 GN=COCC4DRAFT_57111 PE=4 SV=1	28.1	7e-06	52	-
a60085_65	A	14	0.000890934	235	0.0103251	2.8722	6.94178e-26	4	0.000197373	364	0.0122805	5.23185	4.22625e-56	249	0.00647195	368	0.0073738	0.445331	0.000401499	PsHSP71.2 [Pisum sativum]	8e-167	482	Heat shock 70 kDa protein OS=Blastocladiella emersonii GN=HSP70 PE=3 SV=1	69.71	6e-75	278	-
a60258_55	A	18	0.000462804	593	0.0105266	3.84501	1.54826e-81	44	0.000877175	902	0.012295	3.08161	7.13423e-101	611	0.00641629	946	0.00765846	0.378223	9.79078e-07	predicted protein [Populus trichocarpa]	3e-86	297	-	-	-	-	-
a61000_49	A	6	0.000228907	381	0.0100356	4.79173	7.4548e-59	25	0.000739534	311	0.00629023	2.36097	7.02972e-27	387	0.00603029	336	0.00403621	1.21276	2.96153e-29	PREDICTED: probable membrane-associated kinase regulator 2-like [Glycine max]	4e-76	249	-	-	-	-	-
a610573_5	A	0	0	14	0.00153222	3.6104	0.010675	0	0	11	0.00092443	3.18349	0.0393327	14	0.000906421	11	0.000549038	1.35681	0.0386576	no BLAST hit	-	-	Putative uncharacterized protein OS=Puccinia graminis f. sp. tritici (strain CRL 75-36-700-3 / race SCCL) GN=PGTG_21061 PE=4 SV=1	78.07	1e-49	197	-
a61216_33	A	2	7.29022e-05	50	0.00125832	3.4469	3.74964e-07	12	0.000339157	156	0.00301462	2.4245	2.45982e-14	52	0.000774163	168	0.00192817	-0.682987	0.00304796	heat shock transcription factor [Cicer arietinum]	2e-77	249	Heat shock factor protein OS=Kluyveromyces lactis (strain ATCC 8585 / CBS 2359 / DSM 70799 / NBRC 1267 / NRRL Y-1140 / WM37) GN=HSF PE=1 SV=1	48.1	2e-12	71.6	-
a61901_41	A	4	0.000112564	507	0.00985046	5.78888	1.42978e-80	3	6.54589e-05	582	0.00868278	6.32397	3.30077e-89	511	0.00587323	585	0.00518347	0.813778	2.79694e-20	no BLAST hit	-	-	-	-	-	-	-
a62074_46	A	11	0.000872987	313	0.0171502	3.63363	8.35102e-42	3	0.000184606	322	0.0135478	5.47001	4.73088e-50	324	0.0105022	325	0.00812128	1.00445	1.98366e-18	Class II small heat shock protein Le-HSP17.6 [Medicago truncatula]	5e-103	300	Heat shock protein Hsp20/Hsp26, putative OS=Neosartorya fumigata (strain CEA10 / CBS 144.89 / FGSC A1163) GN=AFUB_057850 PE=3 SV=1	37.78	9e-06	53.1	-
a62388_84	A	4	0.000876388	89	0.0134629	3.27878	1.3378e-11	3	0.000509645	107	0.0124285	3.88056	3.74261e-15	93	0.00832219	110	0.00758849	0.76669	0.000432018	Glucosyltransferase [Medicago truncatula]	8e-35	127	-	-	-	-	-
a62600_79	A	0	0	168	0.0101363	7.19536	5.91098e-26	2	0.000135518	442	0.0204775	6.51196	1.58109e-67	168	0.00599632	444	0.0122171	-0.393207	0.00358671	predicted protein [Hordeum vulgare subsp. vulgare]	2e-65	202	Histone H2A OS=Ustilago maydis (strain 521 / FGSC 9021) GN=HTA1 PE=3 SV=3	89.92	6e-40	160	-
a6262_426	A	1	0.000350555	73	0.0176681	4.99287	3.8798e-12	2	0.000543621	198	0.0367976	5.35341	4.78557e-31	74	0.0105951	200	0.0220756	-0.425512	0.0427744	hydroxyproline-rich glycoprotein, partial [Glycine max]	2e-34	119	-	-	-	-	-
a64046_62	A	4	0.000484002	148	0.012364	4.0125	1.38211e-21	15	0.0014073	198	0.0127013	2.44652	3.8611e-18	152	0.00751188	213	0.00811507	0.522109	0.00154714	putative DRE-binding protein DREB1 [Medicago sativa subsp. falcata]	9e-55	176	-	-	-	-	-
a64156_43	A	0	0	119	0.00969279	6.69786	3.59251e-19	0	0	141	0.00881877	6.86361	8.26402e-22	119	0.00573398	141	0.00523765	0.764157	5.82153e-05	no BLAST hit	-	-	-	-	-	-	-
a64500_57	A	23	0.000544992	648	0.010601	3.61933	2.50879e-85	65	0.00119422	1107	0.0139062	2.81413	3.69651e-113	671	0.00649387	1172	0.00874413	0.204303	0.00684975	hypothetical protein MTR_4g101050 [Medicago truncatula]	0	1251	-	-	-	-	-
a65973_75	A	10	0.000804026	255	0.0141554	3.47547	4.17506e-33	7	0.000436393	321	0.0136827	4.24313	5.22543e-46	265	0.0087023	328	0.00830367	0.701187	1.12085e-08	Homeobox-leucine zipper protein [Medicago truncatula]	2e-98	290	Homeobox transcription factor phx1 OS=Schizosaccharomyces pombe (strain 972 / ATCC 24843) GN=phx1 PE=4 SV=1	30	2e-06	50.1	-
a66316_69	A	22	0.000898561	530	0.0149455	3.39346	1.5154e-66	23	0.000728387	744	0.01611	3.73965	1.41638e-97	552	0.00920836	767	0.00986385	0.534333	7.31926e-11	RING finger protein [Medicago truncatula]	0	663	Uncharacterized RING finger protein P4H10.07 OS=Schizosaccharomyces pombe (strain 972 / ATCC 24843) GN=SPBP4H10.07 PE=1 SV=1	35.06	9e-09	58.9	-
a66324_44	A	73	0.00120678	762	0.00869699	2.18686	1.90437e-60	54	0.000692161	699	0.00612602	2.41832	6.00324e-61	835	0.00563778	753	0.00391945	1.15802	1.26021e-57	PREDICTED: uncharacterized protein LOC100784683 [Glycine max]	0	1093	Putative COX1/OXI3 intron 2 protein OS=Saccharomyces cerevisiae (strain ATCC 204508 / S288c) GN=aI2 PE=1 SV=2	25.82	5e-18	91.3	-
a66331_28	A	0	0	39	0.000993891	5.08844	6.46511e-07	2	5.72405e-05	32	0.000626198	2.72406	0.000529187	39	0.000587958	34	0.000395156	1.20683	0.000955152	PREDICTED: putative ribonuclease H protein At1g65750-like [Glycine max]	4e-55	134	-	-	-	-	-
a66455_54	A	57	0.00213479	547	0.0141442	2.06555	1.12053e-40	56	0.00162622	577	0.0114566	2.08913	2.28385e-42	604	0.00923923	633	0.00746467	0.941234	3.49227e-30	Ubiquitin-activating enzyme E1 [Medicago truncatula]	7e-31	98.6	-	-	-	-	-
a66516_76	A	7	0.000651639	399	0.0256444	4.63593	7.31207e-61	1	7.21803e-05	291	0.0143615	6.90893	6.15262e-44	406	0.0154367	292	0.00855891	1.4844	2.05983e-41	PREDICTED: heat shock cognate 70 kDa protein-like [Glycine max]	9e-125	370	Heat shock 70 kDa protein 2 OS=Ustilago maydis (strain 521 / FGSC 9021) GN=UMS2 PE=3 SV=2	82.51	3e-82	301	-
a67163_34	A	9	0.00117473	108	0.00973265	2.388	2.8315e-10	12	0.00121447	122	0.00844218	2.06983	1.52029e-09	117	0.00623736	134	0.00550716	0.813166	2.41225e-05	no BLAST hit	-	-	-	-	-	-	-
a67303_80	A	1	3.29116e-05	636	0.0144516	8.11592	1.36274e-88	0	0	1082	0.0188788	9.80354	4.97834e-119	637	0.00856262	1082	0.0112125	0.244556	0.00143803	no BLAST hit	-	-	-	-	-	-	-
a67463_70	A	0	0	130	0.00827993	6.82541	9.87032e-21	0	0	377	0.0184379	8.28248	1.11643e-50	130	0.00489818	377	0.0109507	-0.527162	0.000332986	no BLAST hit	-	-	-	-	-	-	-
a6750_476	A	0	0	232	0.0595538	7.66102	2.8078e-34	6	0.0017297	322	0.0634694	4.47001	2.55168e-47	232	0.0352304	328	0.0383982	0.50932	9.66276e-05	hypothetical protein SELMODRAFT_138833 [Selaginella moellendorffii]	3e-18	73.9	Putative uncharacterized protein OS=Melampsora larici-populina (strain 98AG31 / pathotype 3-4-7) GN=MELLADRAFT_92511 PE=4 SV=1	84.62	2e-20	99.8	-
a67518_65	A	3	0.000739123	83	0.0141183	3.59312	1.2004e-11	9	0.00171928	100	0.0130615	2.19799	1.54455e-08	86	0.0086539	109	0.00845567	0.666971	0.00323313	no BLAST hit	-	-	-	-	-	-	-
a67687_58	A	12	0.000778189	172	0.00770092	2.64434	1.13007e-17	7	0.000351974	655	0.0225187	5.27205	2.35256e-100	184	0.00487348	662	0.0135172	-0.838235	4.83855e-14	unknown [Medicago truncatula]	3e-116	337	-	-	-	-	-
a68119_105	A	7	0.00124113	140	0.0171379	3.12497	4.85582e-17	12	0.00164972	152	0.0142876	2.38702	9.39498e-14	147	0.0106452	164	0.00915564	0.851011	6.19456e-07	PREDICTED: ZF-HD homeobox protein At4g24660-like [Glycine max]	5e-23	94.4	-	-	-	-	-
a68397_48	A	26	0.000862643	518	0.0118658	3.11941	1.62058e-60	5	0.000128629	524	0.00921694	5.43555	8.10668e-81	544	0.00737182	529	0.00552637	1.04923	1.83627e-32	PREDICTED: uncharacterized protein LOC100793370 [Glycine max]	0	768	-	-	-	-	-
a68467_59	A	40	0.000853526	560	0.00825003	2.6104	9.68037e-55	32	0.000529439	1324	0.0149776	4.09474	2.82122e-183	600	0.00522909	1356	0.00911051	-0.167432	0.0288757	Pho1-like protein [Medicago truncatula]	0	1455	Protein SYG1 homolog OS=Schizosaccharomyces pombe (strain 972 / ATCC 24843) GN=SPCC1827.07c PE=3 SV=1	25.9	5e-34	144	-
a68486_66	A	34	0.00170548	374	0.0129524	2.26247	2.23117e-31	44	0.00171132	499	0.0132699	2.22752	9.20763e-40	408	0.00835885	543	0.00857619	0.596508	6.9805e-10	hypothetical protein MTR_5g066020 [Medicago truncatula]	9e-144	412	-	-	-	-	-
a68519_98	A	1	0.000367348	38	0.00963768	4.05097	3.22974e-06	2	0.000569663	28	0.00545298	2.53141	0.00209899	39	0.00585142	30	0.00346997	1.3874	0.000195976	hypothetical protein VOLCADRAFT_58884 [Volvox carteri f. nagariensis]	6e-13	61.6	-	-	-	-	-
a68981_69	A	2	0.000141516	155	0.00757212	5.07917	6.95356e-25	6	0.000329182	513	0.0192438	5.14191	2.0499e-78	157	0.00453726	519	0.011563	-0.716079	9.4174e-09	Disease resistance response protein Pi49 [Medicago truncatula]	6e-97	285	-	-	-	-	-
a69460_70	A	0	0	134	0.00902317	6.86913	2.69963e-21	12	0.000907475	345	0.0178386	3.56955	3.1271e-44	134	0.00533786	357	0.0109632	-0.4048	0.00782018	no BLAST hit	-	-	-	-	-	-	-
a69690_89	A	28	0.00308388	259	0.0196947	2.0125	4.12241e-19	32	0.00273274	310	0.0181008	2.00018	5.79696e-22	287	0.0129104	342	0.0118602	0.755945	1.67897e-10	no BLAST hit	-	-	-	-	-	-	-
a7022_344	A	168	0.00362644	5177	0.0771541	3.74862	0	348	0.00582451	5379	0.0615559	2.67424	0	5345	0.0471234	5727	0.0389246	0.909301	2.06005e-244	hypothetical protein MTR_2g008750 [Medicago truncatula]	0	980	-	-	-	-	2.11119
a70383_57	A	14	0.000631051	350	0.0108922	3.4469	8.23293e-45	22	0.000768898	438	0.0104667	3.03941	7.88119e-49	364	0.00670126	460	0.00652861	0.671196	8.72521e-11	Ethylene responsive transcription factor 2b [Medicago truncatula]	1e-112	335	-	-	-	-	-
a70606_89	A	11	0.000387382	591	0.0143696	4.55062	4.83315e-89	51	0.0013926	1504	0.0280797	3.60622	3.1254e-191	602	0.00865887	1555	0.0172426	-0.360188	1.232e-07	IMP dehydrogenase/GMP reductase, related [Medicago truncatula]	5e-16	81.6	-	-	-	-	-
a70709_53	A	52	0.00083993	1042	0.0116203	3.12774	4.12341e-121	63	0.000789023	1238	0.0106013	3.02057	1.52312e-135	1094	0.00721731	1301	0.00661673	0.758883	1.33248e-37	hypothetical protein MTR_8g104110 [Medicago truncatula]	0	937	Bifunctional P-450:NADPH-P450 reductase OS=Fusarium oxysporum GN=CYP505 PE=1 SV=1	25.06	2e-24	112	-
a71845_60	A	4	0.000605898	46	0.0048107	2.3266	9.47501e-05	3	0.000352347	176	0.0141335	4.59853	1.38873e-26	50	0.00309334	179	0.00853727	-0.831069	0.000208414	Dual specificity protein phosphatase [Medicago truncatula]	9e-27	108	-	-	-	-	-
a7195_290	A	11	0.000846699	580	0.030823	4.52352	3.4987e-87	25	0.00149206	981	0.0400316	4.01831	1.61069e-134	591	0.0185798	1006	0.0243815	0.241491	0.00255987	thaumatin-like protein PR-5a [Cicer arietinum]	3e-102	298	Putative uncharacterized protein OS=Serpula lacrymans var. lacrymans (strain S7.9) GN=SERLADRAFT_415430 PE=4 SV=1	39.88	1e-25	119	-
a72270_82	A	12	0.000872235	335	0.0168115	3.6061	1.97014e-44	11	0.000619947	520	0.020038	4.28699	2.36663e-74	347	0.0103015	531	0.0121527	0.395115	0.000169382	hypothetical protein MTR_4g102220 [Medicago truncatula]	2e-134	383	-	-	-	-	-
a74237_70	A	0	0	120	0.00710854	6.70993	2.58788e-19	2	0.000133054	377	0.0171486	6.28248	3.52918e-58	120	0.00420521	379	0.0102389	-0.650272	9.70937e-06	predicted protein [Hordeum vulgare subsp. vulgare]	6e-61	192	40S ribosomal protein S12-B OS=Schizosaccharomyces pombe (strain 972 / ATCC 24843) GN=rps12b PE=3 SV=1	66.67	7e-37	150	-
a75032_41	A	5	0.000324245	137	0.00613387	3.57915	1.32865e-18	2	0.000100564	145	0.00498505	4.90397	1.51076e-22	142	0.00376106	147	0.00300156	0.958966	4.98568e-08	Cysteine-rich receptor-like protein kinase [Medicago truncatula]	3e-146	423	-	-	-	-	-
a75716_56	A	0	0	107	0.0057806	6.54451	1.93172e-17	0	0	277	0.011491	7.8378	4.10068e-39	107	0.00341964	277	0.00682472	-0.363384	0.0389256	predicted protein [Hordeum vulgare subsp. vulgare]	1e-89	267	60S ribosomal protein L20-B OS=Saccharomyces cerevisiae (strain ATCC 204508 / S288c) GN=RPL20B PE=1 SV=1	67.44	5e-65	244	-
a76079_42	A	0	0	23	0.00442803	4.3266	0.00031909	1	0.000216213	15	0.00221749	2.63095	0.0268868	23	0.0026195	16	0.00140481	1.53245	0.00253341	no BLAST hit	-	-	-	-	-	-	-
a76294_71	A	0	0	49	0.00765829	5.41775	1.48848e-08	0	0	158	0.0189618	7.02784	4.1816e-24	49	0.00453043	158	0.0112618	-0.68018	0.0043296	hypothetical protein OsI_11539 [Oryza sativa Indica Group]	2e-28	102	40S ribosomal protein S21 OS=Kluyveromyces lactis (strain ATCC 8585 / CBS 2359 / DSM 70799 / NBRC 1267 / NRRL Y-1140 / WM37) GN=RPS21 PE=3 SV=1	78.08	7e-29	122	-
a76401_69	A	0	0	157	0.00673733	7.09766	1.8103e-24	0	0	692	0.0228024	9.15868	2.36116e-83	157	0.00398562	692	0.0135428	-1.13112	1.8377e-23	predicted protein [Ostreococcus lucimarinus CCE9901]	5e-31	120	Putative uncharacterized protein OS=Puccinia graminis f. sp. tritici (strain CRL 75-36-700-3 / race SCCL) GN=PGTG_07820 PE=3 SV=1	62.44	3e-69	264	-
a76809_60	A	0	0	211	0.00995202	7.52414	1.32856e-31	0	0	521	0.0188692	8.7492	3.43202e-66	211	0.00588734	521	0.0112068	-0.295149	0.018346	unknown [Populus trichocarpa x Populus deltoides]	7e-44	153	Putative uncharacterized protein OS=Puccinia graminis f. sp. tritici (strain CRL 75-36-700-3 / race SCCL) GN=PGTG_04481 PE=4 SV=2	57.41	9e-70	266	-
a7717_216	A	0	0	993	0.0391242	9.75869	6.4444e-113	2	8.84964e-05	1771	0.05358	8.5144	6.63187e-229	993	0.0231448	1773	0.0318582	0.172564	0.00500612	predicted protein [Hordeum vulgare subsp. vulgare]	0.0002	44.7	Infection structure-specific protein 24 OS=Uromyces appendiculatus GN=INF24 PE=2 SV=2	32.95	1e-06	51.6	-
a77425_79	A	56	0.00302682	544	0.0203006	2.08315	6.85288e-41	34	0.00142491	352	0.0100865	2.09603	2.64105e-26	600	0.0132455	386	0.0065692	1.64525	2.32589e-70	PREDICTED: histidine kinase 3-like [Glycine max]	0	683	Two-component system protein A OS=Emericella nidulans (strain FGSC A4 / ATCC 38163 / CBS 112.46 / NRRL 194 / M139) GN=tcsA PE=3 SV=2	42.41	7e-27	118	-
a77472_95	A	4	0.0014872	43	0.011038	2.22931	0.000259164	0	0	39	0.00768729	5.00946	9.91086e-07	47	0.00713718	39	0.00456564	1.27808	0.000117867	no BLAST hit	-	-	-	-	-	-	-
a77546_37	A	13	0.000423984	242	0.00544919	3.02147	6.168e-28	27	0.000682777	675	0.011671	3.36791	8.02325e-82	255	0.00339676	702	0.0072089	-0.452083	1.53372e-05	hypothetical protein MTR_8g022890 [Medicago truncatula]	4e-25	107	-	-	-	-	-
a7788_294	A	220	0.00772104	2583	0.0625876	2.35651	6.30599e-222	326	0.00887116	3258	0.0606181	2.0451	1.08474e-228	2803	0.0401786	3584	0.0396048	0.654292	3.02169e-73	Nicotiana tabacum ORF [Medicago truncatula]	0	718	-	-	-	-	-
a7812_306	A	47	0.00319658	784	0.0368141	2.86316	5.63729e-84	182	0.00959774	1773	0.0639285	2.00824	5.81987e-122	831	0.0230838	1955	0.041866	-0.225357	0.000224942	unknown [Medicago truncatula]	2e-140	399	Putative pbsp domain-containing protein OS=	43.96	4e-26	121	-
a78986_59	A	1	6.5612e-05	151	0.00684023	6.04145	1.39161e-24	0	0	389	0.013531	8.32768	5.10464e-52	152	0.00407329	389	0.00803635	-0.346808	0.0175001	60S ribosomal protein L6 [Arabidopsis lyrata subsp. lyrata]	1e-59	194	60S ribosomal protein L6-A OS=Saccharomyces cerevisiae (strain ATCC 204508 / S288c) GN=RPL6A PE=1 SV=2	54.24	3e-43	172	-
a79053_55	A	7	0.00101042	75	0.00747442	2.22451	7.25718e-07	23	0.0025742	249	0.0190547	2.1605	1.43225e-19	82	0.00483435	272	0.0123623	-0.72102	4.57007e-05	hypothetical protein MTR_8g075650 [Medicago truncatula]	6e-23	97.1	-	-	-	-	-
a7937_189	A	1	0.000254553	120	0.0210897	5.70993	9.30851e-20	1	0.000197373	129	0.0174087	5.73528	1.20013e-20	121	0.01258	130	0.0104195	0.905386	2.04078e-06	no BLAST hit	-	-	-	-	-	-	-
a79387_80	A	0	0	141	0.00914558	6.94259	2.85546e-22	2	0.000145687	379	0.0188764	6.29011	1.80314e-58	141	0.00541027	381	0.0112702	-0.425205	0.00373481	component of cytosolic 80S ribosome and 40S small subunit [Volvox carteri f. nagariensis]	3e-35	124	40S ribosomal protein S25-B OS=Saccharomyces cerevisiae (strain ATCC 204508 / S288c) GN=RPS25B PE=1 SV=1	59.38	5e-17	84.7	-
a79414_64	A	0	0	169	0.00879362	7.20392	4.33756e-26	0	0	421	0.0168209	8.44173	1.52551e-55	169	0.00520206	421	0.0099903	-0.307906	0.0288708	unknown [Glycine max]	1e-105	309	60S ribosomal protein L10 OS=Saccharomyces cerevisiae (strain ATCC 204508 / S288c) GN=RPL10 PE=1 SV=1	71.9	4e-87	318	-
a79510_57	A	0	0	25	0.00209678	4.4469	0.000145902	3	0.000282575	78	0.00502338	3.4245	2.29574e-10	25	0.0012404	81	0.00309824	-0.687103	0.0474336	PREDICTED: probable cyclic nucleotide-gated ion channel 20, chloroplastic-like [Glycine max]	5e-41	140	-	-	-	-	-
a79558_57	A	4	0.000404265	57	0.00397733	2.63593	2.04247e-06	13	0.00101873	307	0.0164491	3.28571	5.9716e-37	61	0.00251799	320	0.0101831	-1.3823	3.34298e-15	serine/threonine protein kinase [Medicago truncatula]	8e-123	365	Serine/threonine-protein kinase CHK1 OS=Saccharomyces cerevisiae (strain ATCC 204508 / S288c) GN=CHK1 PE=1 SV=1	44.19	6e-12	67.8	-
a7975_222	A	64	0.00469644	800	0.0405311	2.4469	2.01339e-72	73	0.00415356	866	0.0336902	2.29245	9.99334e-71	864	0.0258953	939	0.021696	0.888797	6.63961e-39	hypothetical protein MTR_5g090740 [Medicago truncatula]	2e-90	270	-	-	-	-	-
a80137_49	A	2	0.000562818	64	0.0124345	3.80304	1.59259e-09	3	0.000654589	54	0.00805619	2.89398	1.66159e-06	66	0.00758578	57	0.00505056	1.2204	8.39628e-06	td8ITL1 protein, partial [Triticum durum]	1e-39	130	Heat shock 70 kDa protein OS=Blastocladiella emersonii GN=HSP70 PE=3 SV=1	82.35	7e-26	112	-
a81120_64	A	0	0	340	0.0116416	8.21243	2.49695e-47	0	0	562	0.0147761	8.85848	2.05483e-70	340	0.00688687	562	0.00877581	0.283856	0.00846192	no BLAST hit	-	-	-	-	-	-	-
a8118_313	A	200	0.0101066	2418	0.0843612	2.39878	3.57521e-212	54	0.00211582	1558	0.0417389	3.57465	9.2828e-197	2618	0.0540336	1612	0.0256488	1.7085	0	Gibberellin 3-beta-dioxygenase [Medicago truncatula]	0	575	UPF0676 protein C1494.01 OS=Schizosaccharomyces pombe (strain 972 / ATCC 24843) GN=SPCC1494.01 PE=3 SV=2	28.72	3e-19	93.2	-
a81256_49	A	0	0	116	0.00629089	6.66102	9.65445e-19	0	0	304	0.0126595	7.97198	2.58204e-42	116	0.00372152	304	0.00751871	-0.381056	0.0223094	hypothetical protein SELMODRAFT_270259 [Selaginella moellendorffii]	2e-107	313	60S ribosomal protein L15-B OS=Schizosaccharomyces pombe (strain 972 / ATCC 24843) GN=rpl15b PE=1 SV=1	78.61	6e-93	337	-
a81286_43	A	0	0	111	0.00407755	6.59746	5.07325e-18	0	0	389	0.0109727	8.32768	5.10464e-52	111	0.00241216	389	0.0065169	-0.80032	4.84418e-08	no BLAST hit	-	-	Uncharacterized protein OS=Eutypa lata UCREL1 GN=UCREL1_11420 PE=4 SV=1	36.82	5e-31	137	-
a8273_255	A	243	0.006459	3063	0.0562104	2.45896	2.37885e-276	317	0.00653323	3728	0.052533	2.2799	1.45898e-299	3306	0.0358905	4045	0.0338535	0.717838	2.72339e-101	PREDICTED: uncharacterized protein LOC100818752 [Glycine max]	0	844	Probable transporter MCH1 OS=Yarrowia lipolytica (strain CLIB 122 / E 150) GN=MCH1 PE=3 SV=1	25.47	2e-10	65.1	-
a82963_39	A	0	0	12	0.00186861	3.388	0.0230373	3	0.000524634	91	0.0108809	3.64689	1.67148e-12	12	0.00110541	94	0.00667544	-1.96074	7.90196e-08	no BLAST hit	-	-	-	-	-	-	-
a83213_51	A	0	0	87	0.00626682	6.24599	1.75549e-14	0	0	231	0.0127769	7.57581	1.66685e-33	87	0.00370728	231	0.00758849	-0.399915	0.0392501	Os04g0501000 [Oryza sativa Japonica Group]	2e-61	191	60S ribosomal protein L25 OS=Puccinia graminis PE=2 SV=2	96.79	5e-64	240	-
a83493_42	A	5	0.000357918	157	0.00775933	3.77573	5.42081e-22	5	0.000277519	253	0.00960135	4.38512	4.74209e-37	162	0.00473639	258	0.00581513	0.337514	0.036649	RNA-directed DNA polymerase (Reverse transcriptase) [Medicago truncatula]	2e-33	131	-	-	-	-	-
a8392_306	A	9	0.00129303	310	0.0307496	3.90924	1.61439e-43	80	0.00891182	1035	0.0788324	2.41754	8.98962e-90	319	0.0187187	1115	0.0504392	-0.796524	3.76778e-21	AF053638_1 short-chain alcohol dehydrogenase [Pisum sativum]	3e-83	249	D-arabinitol 2-dehydrogenase [ribulose-forming] OS=Scheffersomyces stipitis (strain ATCC 58785 / CBS 6054 / NBRC 10063 / NRRL Y-11545) GN=ARDH PE=2 SV=1	34.48	3e-15	77.4	-
a84053_20	A	0	0	90	0.00191652	6.29489	6.21947e-15	1	2.39149e-05	282	0.00461112	6.86361	1.02844e-42	90	0.00113376	283	0.00274835	-0.643914	0.000188228	uncharacterized protein LOC100273020 [Zea mays]	3e-85	279	Nuclear localization sequence-binding protein OS=Saccharomyces cerevisiae (strain ATCC 204508 / S288c) GN=NSR1 PE=1 SV=1	44.13	9e-45	179	-
a84284_63	A	0	0	148	0.00655021	7.0125	3.08202e-23	2	9.94082e-05	452	0.015361	6.54424	6.0211e-69	148	0.00387492	454	0.00916357	-0.608204	4.80013e-06	hypothetical protein SORBIDRAFT_10g006060 [Sorghum bicolor]	1e-80	247	60S ribosomal protein L19-B OS=Saccharomyces cerevisiae (strain ATCC 204508 / S288c) GN=RPL19B PE=1 SV=1	62.05	3e-46	182	-
a84669_52	A	0	0	175	0.00661798	7.25425	6.82972e-27	1	4.24704e-05	475	0.0137933	7.61584	1.05845e-67	175	0.00391501	476	0.00820937	-0.434716	0.000789836	predicted protein [Hordeum vulgare subsp. vulgare]	1e-141	405	60S ribosomal protein L2 OS=Schizosaccharomyces pombe (strain 972 / ATCC 24843) GN=rpl2a PE=3 SV=2	71.24	1e-101	367	-
a84742_44	A	7	0.00056504	179	0.00997573	3.4795	1.57101e-23	13	0.000813643	274	0.0117254	3.12165	1.21223e-31	186	0.00613214	287	0.00729439	0.383143	0.00986496	S-adenosyl-L-homocysteine hydrolase [Cicer arietinum]	1e-17	83.6	Adenosylhomocysteinase OS=Schizosaccharomyces pombe (strain 972 / ATCC 24843) GN=pi047 PE=3 SV=1	51.92	1e-06	50.4	-
a85026_72	A	0	0	48	0.0121739	5.388	2.16444e-08	0	0	47	0.00915322	5.27865	5.13746e-08	48	0.00720174	47	0.00543629	1.03926	0.00117934	no BLAST hit	-	-	-	-	-	-	-
a85195_40	A	54	0.00140549	617	0.0110874	2.31728	1.20163e-52	32	0.000645795	590	0.00814113	2.92863	3.5085e-63	671	0.00713306	622	0.00509743	1.11829	4.92129e-44	Pentatricopeptide repeat-containing protein [Medicago truncatula]	0	1098	Pentatricopeptide repeat-containing protein 5, mitochondrial OS=Schizosaccharomyces pombe (strain 972 / ATCC 24843) GN=ppr5 PE=4 SV=2	21.51	8e-08	56.6	-
a85243_75	A	0	0	198	0.00773644	7.4324	6.38457e-30	0	0	656	0.0196819	9.08161	7.79572e-80	198	0.00457666	656	0.0116895	-0.719304	6.71445e-11	predicted protein [Physcomitrella patens subsp. patens]	8e-122	355	40S ribosomal protein S1 OS=Postia placenta (strain ATCC 44394 / Madison 698-R) GN=RPS1 PE=3 SV=1	78.57	5e-109	391	-
a85809_67	A	0	0	27	0.00560582	4.55793	6.68759e-05	0	0	28	0.00446396	4.53141	6.28772e-05	27	0.00331624	28	0.00265124	0.956424	0.02938	no BLAST hit	-	-	-	-	-	-	-
a8611_180	A	139	0.00351785	1968	0.0343873	2.62662	2.10194e-191	214	0.00419938	2890	0.0387755	2.47944	2.10483e-256	2107	0.0217793	3104	0.0247349	0.449953	1.38641e-28	With no lysine kinase [Medicago truncatula]	0	1045	Serine/threonine-protein kinase pkpA OS=Phycomyces blakesleeanus (strain ATCC 8743b / FGSC 10004 / NBRC 33097 / NRRL 1555) GN=pkpA PE=2 SV=1	39.73	1e-66	251	-
a8637_85	A	15	0.000965591	469	0.0208442	3.7696	8.0467e-64	30	0.00149738	483	0.0164834	2.73305	2.00744e-48	484	0.0127252	513	0.0103979	0.924939	1.04637e-23	PREDICTED: uncharacterized protein LOC100776625 [Glycine max]	5e-62	206	-	-	-	-	-
a86417_23	A	0	0	17	0.00444467	3.8905	0.00332678	0	0	13	0.00260988	3.4245	0.0187344	17	0.00262934	13	0.00155006	1.39591	0.0181528	no BLAST hit	-	-	-	-	-	-	-
a86976_46	A	11	0.00106438	155	0.0103549	2.61973	7.31907e-16	5	0.000375133	205	0.0105162	4.08161	4.29778e-29	166	0.00656042	210	0.0063981	0.669685	2.15094e-05	H1_PEA RecName: Full=Histone H1; AltName: Full=PsH1b; AltName: Full=PsH1b-40	8e-52	171	-	-	-	-	-
a87267_67	A	5	0.00108006	97	0.0144663	3.08103	6.26975e-12	6	0.00100493	121	0.0138567	3.05796	3.28411e-14	102	0.00899901	127	0.00863786	0.692632	0.000783817	Histone H1 subtype 5 [Pisum sativum subsp. elatius]	1e-33	120	-	-	-	-	-
a87395_43	A	1	0.000194753	32	0.00430273	3.80304	3.4245e-05	3	0.000453017	105	0.010841	3.85334	8.02724e-15	33	0.00262492	108	0.00662268	-0.701602	0.0172071	no BLAST hit	-	-	-	-	-	-	-
a87489_20	A	0	0	49	0.00388651	5.41775	1.48848e-08	2	0.000178153	53	0.00322795	3.45198	2.3312e-07	49	0.00229915	55	0.00198949	0.842241	0.00701768	Membrane protein, putative [Medicago truncatula]	3e-10	62.4	-	-	-	-	-
a87541_52	A	0	0	121	0.00509946	6.7219	1.8616e-19	1	4.73302e-05	425	0.0137536	7.45538	1.8585e-61	121	0.0030167	426	0.00818775	-0.806955	7.8505e-09	predicted protein [Hordeum vulgare subsp. vulgare]	3e-56	186	60S ribosomal protein L13 OS=Schizosaccharomyces pombe (strain 972 / ATCC 24843) GN=rpl13 PE=1 SV=1	54.55	2e-39	159	-
a8790_140	A	73	0.00220391	1349	0.0281186	3.01089	4.4714e-151	121	0.00283247	1733	0.0277375	2.56425	5.19623e-160	1422	0.0175343	1854	0.0176241	0.626171	6.4517e-35	WD-40 repeat family [Medicago truncatula]	9e-58	206	-	-	-	-	-
a88077_47	A	0	0	115	0.00614228	6.64853	1.34342e-18	0	0	337	0.0138213	8.12066	3.81575e-46	115	0.0036336	337	0.00820876	-0.542224	0.00052402	Os03g0794700 [Oryza sativa Japonica Group]	2e-81	245	40S ribosomal protein S18 OS=Schizosaccharomyces pombe (strain 972 / ATCC 24843) GN=rps18a PE=1 SV=1	78.06	2e-57	219	-
a88084_45	A	0	0	45	0.00210838	5.29489	6.65663e-08	28	0.00147331	310	0.0111528	2.19283	1.39957e-24	45	0.00124726	338	0.00722219	-1.90014	1.01701e-24	hypothetical protein MTR_3g096450 [Medicago truncatula]	7e-93	279	-	-	-	-	-
a88353_104	A	2	0.000513366	107	0.0189623	4.54451	7.50855e-17	0	0	97	0.0131998	6.32397	1.2922e-15	109	0.0114272	97	0.00783961	1.17716	1.51733e-08	carboxypeptidase precursor-like protein [Arabidopsis thaliana]	1e-39	132	Carboxypeptidase Y homolog A OS=Sclerotinia sclerotiorum (strain ATCC 18683 / 1980 / Ss-1) GN=cpyA PE=3 SV=1	54.43	4e-16	79.7	-
a88569_63	A	0	0	145	0.00781359	6.98295	7.96482e-23	2	0.000121035	376	0.0155581	6.27865	4.93884e-58	145	0.0046223	378	0.00928945	-0.373442	0.0116379	predicted protein [Physcomitrella patens subsp. patens]	6e-90	266	Ubiquitin-40S ribosomal protein S27a OS=Neurospora crassa (strain ATCC 24698 / 74-OR23-1A / CBS 708.71 / DSM 1257 / FGSC 987) GN=ubi-3 PE=1 SV=4	86	5e-54	207	-
a88616_54	A	0	0	272	0.00524377	7.8905	3.09305e-39	0	0	844	0.0124941	9.44516	9.58446e-98	272	0.00310207	844	0.0074205	-0.624745	6.28104e-11	heat shock protein 90 [Dunaliella salina]	0	923	Heat shock protein 90 homolog OS=Schizosaccharomyces pombe (strain 972 / ATCC 24843) GN=swo1 PE=1 SV=2	69.38	0	813	-
a8870_175	A	4	0.00160385	54	0.0149488	2.55793	5.94845e-06	5	0.00155447	56	0.0119039	2.20948	3.48179e-05	58	0.00949838	61	0.00770121	0.936135	0.00106753	no BLAST hit	-	-	-	-	-	-	-
a8876_142	A	86	0.00292291	1296	0.0304112	2.71663	5.76892e-131	62	0.00163387	1730	0.0311718	3.52642	3.97266e-216	1382	0.0191842	1792	0.019177	0.634078	1.04379e-34	PREDICTED: putative RING-H2 finger protein ATL21B-like [Glycine max]	4e-152	454	Uncharacterized RING finger protein P32A8.03c OS=Schizosaccharomyces pombe (strain 972 / ATCC 24843) GN=SPAP32A8.03c PE=4 SV=1	41.54	9e-09	59.3	0.554017
a89297_38	A	0	0	25	0.00657687	4.4469	0.000145902	1	0.000295446	23	0.00464616	3.24762	0.00153601	25	0.00389069	24	0.00287943	1.06778	0.0205596	unknown [Medicago truncatula]	5e-05	42.4	-	-	-	-	-
a89541_59	A	0	0	97	0.00655254	6.40295	5.6463e-16	1	7.58642e-05	305	0.0158207	6.97672	7.89028e-46	97	0.0038763	306	0.00942703	-0.648584	8.61842e-05	unknown [Picea sitchensis]	9e-66	202	40S ribosomal protein S16 OS=Schizosaccharomyces pombe (strain 972 / ATCC 24843) GN=rps16a PE=2 SV=1	74.1	6e-47	184	-
a89695_69	A	2	9.79205e-05	249	0.00841692	5.76304	4.92691e-40	0	0	703	0.0182472	9.18144	2.03367e-84	251	0.00501921	703	0.0108374	-0.476946	4.98749e-06	predicted protein [Hordeum vulgare subsp. vulgare]	0	638	60S ribosomal protein L3 OS=Neosartorya fumigata (strain ATCC MYA-4609 / Af293 / CBS 101355 / FGSC A1100) GN=rpl3 PE=1 SV=2	79.48	3e-167	585	-
a89825_47	A	23	0.000416712	431	0.00539132	3.03102	3.41056e-49	93	0.00130647	1400	0.0134473	2.63611	2.11772e-133	454	0.00335956	1493	0.00851714	-0.708559	5.13612e-23	Calcium-transporting ATPase [Medicago truncatula]	0	1428	Calcium-transporting ATPase 2 OS=Schizosaccharomyces pombe (strain 972 / ATCC 24843) GN=pmc1 PE=3 SV=1	22	2e-36	152	-
a89847_40	A	0	0	62	0.00450431	5.75724	1.24192e-10	0	0	218	0.0121613	7.49224	7.04416e-32	62	0.00266462	218	0.00722285	-0.805097	6.03226e-05	60S ribosomal protein L36 [Wolffia australiana]	1e-31	114	60S ribosomal protein L36 OS=Trichoderma hamatum GN=rpl36 PE=3 SV=1	71	1e-22	102	-
a89913_48	A	1	9.43803e-05	85	0.00553874	5.21243	4.02526e-14	1	7.31797e-05	230	0.0115082	6.56955	1.69279e-35	86	0.00331511	231	0.00686467	-0.416593	0.031726	ribosomal protein L37e [Micromonas sp. RCC299]	2e-40	137	60S ribosomal protein L37 OS=Emericella nidulans (strain FGSC A4 / ATCC 38163 / CBS 112.46 / NRRL 194 / M139) GN=rpl37 PE=3 SV=1	70.79	5e-27	117	-
a89967_18	A	0	0	25	0.00390729	4.4469	0.000145902	0	0	14	0.00168016	3.53141	0.0127722	25	0.00231145	14	0.000997883	1.84539	0.00025558	hypothetical protein MTR_5g051130 [Medicago truncatula]	9e-11	51.6	Protein TAR1 OS=Kluyveromyces lactis (strain ATCC 8585 / CBS 2359 / DSM 70799 / NBRC 1267 / NRRL Y-1140 / WM37) GN=TAR1-A PE=4 SV=2	71.79	2e-15	58.9	-
a90033_28	A	2	0.000236405	76	0.00620228	4.05097	1.42505e-11	3	0.000274953	61	0.00382257	3.06983	1.29751e-07	78	0.00376565	64	0.00238195	1.29429	2.98573e-07	hypothetical protein MTR_129s0003 [Medicago truncatula]	6e-19	80.1	-	-	-	-	-
a90137_56	A	0	0	26	0.00264719	4.50348	9.82972e-05	2	0.000228687	112	0.00875623	4.53141	3.85551e-17	26	0.001566	114	0.00529337	-1.12356	0.000136805	Cytochrome P450 [Medicago truncatula]	2e-49	167	-	-	-	-	-
a90183_74	A	0	0	45	0.0115514	5.29489	6.65663e-08	0	0	53	0.0104468	5.45198	5.75004e-09	45	0.00683347	53	0.00620459	0.772824	0.0176802	no BLAST hit	-	-	-	-	-	-	-
a91050_42	A	0	0	38	0.00319978	5.05097	9.48838e-07	14	0.00132393	175	0.0113152	2.36791	1.4566e-15	38	0.0018929	189	0.00725796	-1.30542	1.19539e-08	heat shock transcription factor [Cicer arietinum]	2e-21	91.7	-	-	-	-	-
a91343_15	A	0	0	18	0.00289882	3.97297	0.00225899	0	0	12	0.00148395	3.30902	0.026965	18	0.00171486	12	0.000881346	1.59385	0.0065695	no BLAST hit	-	-	-	-	-	-	-
a91559_46	A	0	0	34	0.00375998	4.8905	4.40505e-06	0	0	124	0.0105297	6.67825	1.8437e-19	34	0.0022243	124	0.0062538	-0.857843	0.00181265	ribosomal protein S30, component of cytosolic 80S ribosome and 40S small subunit [Chlamydomonas reinhardtii]	2e-16	72	40S ribosomal protein S30 OS=Schizosaccharomyces pombe (strain 972 / ATCC 24843) GN=rps30a PE=3 SV=2	67.21	1e-14	75.5	-
a92156_40	A	0	0	46	0.002019	5.3266	4.57381e-08	3	0.000147876	315	0.0106164	5.4383	5.93815e-49	46	0.00119438	318	0.00636533	-1.78043	2.03815e-21	unknown [Medicago truncatula]	2e-156	441	Putative uncharacterized protein OS=Serpula lacrymans var. lacrymans (strain S7.9) GN=SERLADRAFT_436638 PE=4 SV=1	36.14	1e-33	145	-
a92975_43	A	2	0.000786502	19	0.00515863	2.05097	0.0297497	1	0.000304916	20	0.00416963	3.04598	0.00461217	21	0.00337293	21	0.00260025	1.00889	0.0466011	no BLAST hit	-	-	-	-	-	-	-
a9304_262	A	14	0.0012012	456	0.0270124	3.82858	9.94216e-63	54	0.00359246	1134	0.0515822	3.11637	6.81667e-128	470	0.0164704	1188	0.0320945	-0.328911	3.07391e-05	UDP-glucuronosyltransferase 1-6 [Medicago truncatula]	2e-140	405	Glycosyltransferase family 1 protein OS=Botryotinia fuckeliana (strain T4) GN=BofuT4P174000007001 PE=4 SV=1	31	3e-19	97.8	-
a93257_46	A	7	0.000673088	66	0.00438156	2.04008	1.35075e-05	19	0.00141657	350	0.0178418	2.92734	7.74755e-38	73	0.00286692	369	0.0111719	-1.32876	2.0186e-16	WRKY transcription factor [Medicago truncatula]	1e-89	264	-	-	-	-	-
a93392_45	A	27	0.000942729	253	0.00609893	2.03115	6.64044e-19	53	0.00143486	715	0.0132351	2.47794	4.55392e-64	280	0.003993	768	0.00844326	-0.446789	7.22219e-06	PREDICTED: polygalacturonase At1g48100-like [Glycine max]	0	829	Exopolygalacturonase OS=Cochliobolus carbonum GN=PGX1 PE=3 SV=1	28.82	2e-32	137	-
a93433_77	A	8	0.00262448	86	0.0194788	2.22931	9.18986e-08	0	0	56	0.00973955	5.53141	1.94504e-09	94	0.012595	56	0.00578452	1.75612	6.8078e-13	PREDICTED: histidine kinase 3-like [Glycine max]	2e-31	118	-	-	-	-	-
a93594_39	A	4	0.000852044	57	0.00838277	2.63593	2.04247e-06	3	0.000495488	36	0.00406539	2.30902	0.000850088	61	0.00530701	39	0.00261573	1.65423	4.62521e-08	PREDICTED: NADP-dependent alkenal double bond reductase P1-like [Glycine max]	2e-06	48.1	-	-	-	-	-
a9364_363	A	7	0.000760054	814	0.0610213	5.66457	9.22576e-129	8	0.000673513	1209	0.0695938	5.96365	9.87746e-186	821	0.0364089	1217	0.0416067	0.441016	2.52571e-11	hypothetical protein SORBIDRAFT_05g016450 [Sorghum bicolor]	8e-19	79.7	Putative uncharacterized protein OS=Melampsora larici-populina (strain 98AG31 / pathotype 3-4-7) GN=MELLADRAFT_90623 PE=4 SV=1	55.56	1e-27	90.9	-
a93875_78	A	3	0.000829016	118	0.022513	4.10072	1.32277e-17	4	0.00085706	67	0.00981554	2.79015	1.30371e-07	121	0.0136567	71	0.00617769	1.77801	1.35675e-16	no BLAST hit	-	-	-	-	-	-	-
a94182_56	A	29	0.0015744	356	0.0133437	2.42079	2.43385e-32	20	0.000841891	241	0.00693635	2.31502	1.44379e-20	385	0.0085368	261	0.00446152	1.5697	1.32401e-42	PREDICTED: putative DEAD-box ATP-dependent RNA helicase 33-like [Glycine max]	1e-123	376	ATP-dependent RNA helicase DBP9 OS=Ajellomyces capsulata (strain NAm1 / WU24) GN=DBP9 PE=3 SV=1	34.62	9e-11	65.1	-
a9421_219	A	59	0.00133069	3330	0.0518538	4.62171	0	242	0.00423205	3586	0.0428779	2.61335	0	3389	0.0312188	3828	0.0271847	0.83316	4.96406e-134	Two-component response regulator-like PRR37 [Medicago truncatula]	0	897	Transcription factor SKN7 OS=Saccharomyces cerevisiae (strain ATCC 204508 / S288c) GN=SKN7 PE=1 SV=1	32.74	2e-08	58.5	0.735294
a94502_57	A	0	0	135	0.00722874	6.87986	1.95606e-21	0	0	369	0.015172	8.25153	8.82024e-50	135	0.00427632	369	0.00901095	-0.44177	0.00306432	predicted protein [Physcomitrella patens subsp. patens]	4e-27	105	60S ribosomal protein L14 OS=Schizosaccharomyces pombe (strain 972 / ATCC 24843) GN=rpl14 PE=2 SV=1	47.2	1e-27	120	-
a94596_52	A	0	0	127	0.00615457	6.79173	2.61754e-20	0	0	360	0.0133963	8.21591	9.13177e-49	127	0.00364087	360	0.00795631	-0.494277	0.00105228	unknown [Picea sitchensis]	1e-97	290	60S ribosomal protein L1-B OS=Schizosaccharomyces pombe (strain 972 / ATCC 24843) GN=rpl1b PE=1 SV=1	76.04	7e-79	290	-
a95330_35	A	0	0	18	0.00257564	3.97297	0.00225899	1	0.000160699	78	0.00857029	5.00946	1.32899e-12	18	0.00152368	79	0.00515533	-1.12496	0.00182304	no BLAST hit	-	-	-	-	-	-	-
a95658_61	A	33	0.00198866	368	0.0153111	2.28221	3.30704e-31	18	0.000841064	268	0.00856208	2.62022	4.17664e-26	401	0.00986983	286	0.00542674	1.49648	2.13208e-41	BTB/POZ domain-containing protein [Medicago truncatula]	4e-166	479	-	-	-	-	-
a95753_40	A	2	0.000235951	86	0.00700487	4.22931	2.79448e-13	3	0.000274424	98	0.00612936	3.7538	1.16132e-13	88	0.00424026	101	0.00375179	0.810111	0.000318727	PREDICTED: bidirectional sugar transporter SWEET1-like [Glycine max]	9e-39	136	-	-	-	-	-
a96231_65	A	0	0	59	0.0107713	5.68568	3.7067e-10	0	0	61	0.00855134	5.65479	3.23194e-10	59	0.00637202	61	0.00507882	0.960797	0.000710104	unknown [Medicago truncatula]	2e-40	131	Carboxypeptidase Y OS=Komagataella pastoris (strain GS115 / ATCC 20864) GN=PRC1 PE=1 SV=1	42.5	4e-09	56.6	-
a96597_39	A	2	0.000299986	99	0.0102522	4.4324	1.7042e-15	4	0.000465201	121	0.00962176	3.64292	2.5095e-16	101	0.00618744	125	0.00590347	0.701318	0.000720309	no BLAST hit	-	-	-	-	-	-	-
a97206_55	A	0	0	47	0.0052249	5.35763	3.1427e-08	0	0	145	0.0123776	6.90397	2.3614e-22	47	0.00309091	145	0.0073513	-0.616429	0.0136479	putative 60S ribosomal protein L39 [Oryza sativa Japonica Group]	1e-19	81.6	60S ribosomal protein L39 OS=Candida albicans GN=RPL39 PE=3 SV=1	72.55	5e-17	83.2	-
a97548_40	A	0	0	93	0.00443084	6.3422	2.21654e-15	0	0	280	0.0102435	7.85334	1.7938e-39	93	0.00262116	280	0.00608383	-0.581233	0.000792325	predicted protein [Physcomitrella patens subsp. patens]	4e-53	174	40S ribosomal protein S19-A OS=Schizosaccharomyces pombe (strain 972 / ATCC 24843) GN=rps19a PE=2 SV=1	65.69	7e-50	194	-
a98008_58	A	2	0.000154527	135	0.00720142	4.87986	1.45928e-21	0	0	362	0.0148279	8.2239	5.42604e-49	137	0.00432328	362	0.00880661	-0.392923	0.00934589	predicted protein [Hordeum vulgare subsp. vulgare]	4e-115	332	40S ribosomal protein S9-B OS=Schizosaccharomyces pombe (strain 972 / ATCC 24843) GN=rps9b PE=1 SV=3	85.98	2e-77	286	-
a98294_78	A	2	0.000781493	31	0.0083631	2.75724	0.000490876	1	0.000302973	38	0.00787184	3.97198	5.19766e-06	33	0.00526656	39	0.00479828	0.767883	0.0476371	Anthocyanidin 3-O-glucosyltransferase [Medicago truncatula]	6e-23	93.2	-	-	-	-	-
a99102_49	A	0	0	90	0.00491865	6.29489	6.21947e-15	2	0.000122753	306	0.0128414	5.98144	1.10972e-47	90	0.00290974	308	0.00767662	-0.766042	3.83474e-06	predicted protein [Hordeum vulgare subsp. vulgare]	3e-85	256	60S ribosomal protein L18-B OS=Schizosaccharomyces pombe (strain 972 / ATCC 24843) GN=rpl18b PE=1 SV=1	69.35	4e-62	234	-
a101421_62	B	0	0	19	0.00323191	4.05097	0.00152561	0	0	166	0.0216821	7.0991	3.60833e-25	19	0.00191191	166	0.0128774	-2.11822	2.11052e-14	Isoflavone-7-O-methyltransferase [Medicago truncatula]	6e-41	140	-	-	-	-	-
a103750_41	B	0	0	79	0.00240896	6.10682	2.86426e-13	21	0.000719153	633	0.0148216	3.6378	1.57102e-81	79	0.00142508	654	0.00909487	-2.04048	2.09802e-51	putative S-adenosyl-L-methionine:salicylic acid carboxyl methyltransferase [Pisum sativum]	0	695	Uncharacterized protein OS=Penicillium digitatum (strain PHI26 / CECT 20796) GN=PDIG_01690 PE=4 SV=1	26.25	4e-12	75.5	-
a11555_138	B	0	0	49	0.00443461	5.41775	1.48848e-08	21	0.00213441	472	0.0328011	3.21438	2.88647e-55	49	0.00262339	493	0.020348	-2.32184	1.25191e-45	Mitochondrial chaperone BCS1 [Medicago truncatula]	2e-23	99.8	-	-	-	-	-
a124542_48	B	0	0	12	0.00127704	3.388	0.0230373	4	0.000478059	119	0.00972425	3.61887	5.36356e-16	12	0.000755459	123	0.00596957	-2.34866	2.92222e-12	ABC transporter B family member [Medicago truncatula]	5e-76	248	Leptomycin B resistance protein pmd1 OS=Schizosaccharomyces pombe (strain 972 / ATCC 24843) GN=pmd1 PE=3 SV=2	50	8e-29	122	-
a131228_48	B	0	0	10	0.00123125	3.12497	0.049664	2	0.000276551	173	0.0163561	5.15868	4.58675e-27	10	0.000728374	175	0.00982654	-3.12039	1.07772e-22	Isoflavone-7-O-methyltransferase [Medicago truncatula]	2e-60	192	-	-	-	-	-
a134439_54	B	0	0	10	0.0019885	3.12497	0.049664	4	0.000893274	118	0.0180175	3.6067	7.84296e-16	10	0.00117634	122	0.0110637	-2.59992	1.48869e-13	LOX1_LENCU RecName: Full=Linoleate 9S-lipoxygenase; AltName: Full=Lipoxygenase	3e-38	137	-	-	-	-	-
a151119_39	B	0	0	21	0.00112163	4.19536	0.000696513	4	0.000239934	304	0.0124679	4.97198	1.83197e-46	21	0.000663528	308	0.00750237	-2.86558	3.51268e-36	Dihydroflavonol-4-reductase [Medicago truncatula]	3e-159	449	Putative uncharacterized oxidoreductase C513.07 OS=Schizosaccharomyces pombe (strain 972 / ATCC 24843) GN=SPAC513.07 PE=3 SV=1	30.05	2e-12	69.7	-
a15899_126	B	0	0	109	0.00577088	6.57123	9.89316e-18	5	0.000297293	1406	0.0571594	6.85951	2.21691e-209	109	0.00341389	1411	0.0340689	-2.68543	1.84316e-151	no BLAST hit	-	-	-	-	-	-	-
a170953_31	B	0	0	20	0.000681497	4.12497	0.00102498	0	0	180	0.00470971	7.21591	5.20555e-27	20	0.000403155	180	0.00279719	-2.16103	6.55587e-16	unknown [Medicago truncatula]	0	616	Zinc-regulated transporter 1 OS=Saccharomyces cerevisiae (strain ATCC 204508 / S288c) GN=ZRT1 PE=1 SV=1	44.19	3e-15	80.1	-
a175917_16	B	0	0	13	0.000731229	3.50348	0.0155042	12	0.000758037	144	0.00621956	2.30902	1.32904e-12	13	0.000432575	156	0.00400175	-2.57607	6.62841e-17	PREDICTED: uncharacterized protein LOC100779829 [Glycine max]	8e-13	72.4	-	-	-	-	-
a179930_30	B	0	0	17	0.00099728	3.8905	0.00332678	7	0.000461174	144	0.00648661	3.08663	6.95671e-17	17	0.000589963	151	0.00403981	-2.14205	2.32748e-13	Kinase-like protein [Medicago truncatula]	7e-120	355	-	-	-	-	-
a194985_22	B	2	7.1086e-05	43	0.0010552	3.22931	5.56391e-06	7	0.000192913	466	0.00878087	4.78089	6.93363e-70	45	0.000653258	473	0.00529348	-2.38495	3.35342e-45	Cytochrome P450 [Medicago truncatula]	0	817	Phenylacetate 2-hydroxylase OS=Emericella nidulans GN=phacA PE=1 SV=1	23.39	7e-19	92.8	-
a201286_22	B	0	0	13	0.000558434	3.50348	0.0155042	18	0.00086836	258	0.00851011	2.56536	1.31859e-24	13	0.000330354	276	0.00540696	-3.39919	7.18708e-38	no BLAST hit	-	-	-	-	-	-	-
a20170_134	B	0	0	13	0.000639507	3.50348	0.0155042	31	0.00171263	675	0.0254972	3.1686	1.19697e-77	13	0.000378315	706	0.0158388	-4.75419	3.20058e-116	Ripening-related protein grip22 [Medicago truncatula]	2e-146	413	Expansin family protein OS=Rhodosporidium toruloides NP11 GN=RHTO_06569 PE=4 SV=1	32.12	1e-07	59.7	-
a204278_21	B	0	0	19	0.00111615	4.05097	0.00152561	8	0.000527787	171	0.00771353	3.14191	3.37256e-20	19	0.000660285	179	0.00479555	-2.227	2.16034e-16	no BLAST hit	-	-	-	-	-	-	-
a209154_26	B	0	0	15	0.000771963	3.70993	0.00721183	4	0.000231187	159	0.00628333	4.03694	1.26489e-22	15	0.000456672	163	0.00382568	-2.43295	1.41144e-16	hypothetical protein MTR_4g118480 [Medicago truncatula]	7e-128	365	-	-	-	-	-
a217876_22	B	3	0.000111069	33	0.000843522	2.26247	0.00146136	11	0.000315773	463	0.00908764	4.11949	6.68238e-65	36	0.000544368	474	0.00552556	-2.70993	4.31533e-52	lectin receptor kinase [Arabidopsis thaliana]	1e-57	109	Putative uncharacterized protein OS=Ajellomyces dermatitidis (strain ER-3 / ATCC MYA-2586) GN=BDCG_00728 PE=4 SV=1	27.98	4e-12	75.9	-
a23333_105	B	0	0	24	0.00237505	4.388	0.000214622	0	0	200	0.0151977	7.36791	1.35351e-29	24	0.00140501	200	0.00902624	-2.05	1.70396e-16	Inhibitor of trypsin and hageman factor [Medicago truncatula]	4e-38	127	-	-	-	-	-
a250441_19	B	0	0	41	0.00088963	5.16059	3.02137e-07	0	0	363	0.0060481	8.22788	4.18381e-49	41	0.00052628	363	0.00359209	-2.13738	1.08566e-30	putative copper ion-binding laccase [Pisum sativum]	0	1128	Laccase OS=Trametes hirsuta PE=1 SV=1	27.79	2e-41	167	-
a258610_15	B	0	0	10	0.000586635	3.12497	0.049664	0	0	81	0.00364872	6.06391	2.93787e-13	10	0.000347037	81	0.00216705	-2.00903	4.6038e-07	Auxin-induced protein 6B [Medicago truncatula]	1e-64	201	-	-	-	-	-
a269912_17	B	0	0	12	0.0008401	3.388	0.0230373	6	0.000471737	119	0.00639711	3.03391	6.83314e-14	12	0.00049698	125	0.00399094	-2.37193	1.40026e-12	no BLAST hit	-	-	-	-	-	-	-
a320727_9	B	0	0	11	0.000498295	3.26247	0.0335218	8	0.000406989	84	0.00292186	2.11637	5.20033e-07	11	0.000294777	92	0.00190063	-2.05524	4.13619e-08	RNA-directed DNA polymerase (Reverse transcriptase); Chromo; Zinc finger, CCHC-type; Peptidase aspartic, active site; Polynucleotidyl transferase, Ribonuclease H fold [Medicago truncatula]	3e-33	95.1	Uncharacterized protein OS=Rhizopus delemar (strain RA 99-880 / ATCC MYA-4621 / FGSC 9543 / NRRL 43880) GN=RO3G_13918 PE=4 SV=1	33.33	3e-06	55.1	-
a407321_9	B	0	0	10	0.000409623	3.12497	0.049664	0	0	95	0.0029881	6.29391	2.52572e-15	10	0.000242322	95	0.0017747	-2.23904	3.449e-09	PREDICTED: DEAD-box ATP-dependent RNA helicase 56-like isoform 1 [Glycine max]	4e-150	433	ATP-dependent RNA helicase uap56 OS=Schizosaccharomyces pombe (strain 972 / ATCC 24843) GN=uap56 PE=1 SV=3	75.78	1e-135	479	-
a45744_151	B	2	0.000411726	36	0.00511672	2.97297	7.84441e-05	7	0.00111734	440	0.0480207	4.69806	1.23942e-65	38	0.00319507	447	0.0289742	-2.54731	4.80721e-46	Mitochondrial chaperone BCS1 [Medicago truncatula]	1e-47	162	-	-	-	-	-
a52621_151	B	0	0	20	0.00510302	4.12497	0.00102498	9	0.00257892	192	0.0376171	3.13909	1.49585e-22	20	0.0030188	201	0.0233888	-2.32023	3.58135e-19	Mitochondrial chaperone BCS1 [Medicago truncatula]	1e-25	100	-	-	-	-	-
a54557_126	B	0	0	52	0.00473648	5.50348	4.88692e-09	19	0.00194359	590	0.0412659	3.6807	1.06489e-76	52	0.00280197	609	0.0252979	-2.54097	3.503e-62	Mitochondrial chaperone BCS1 [Medicago truncatula]	1e-92	282	Probable mitochondrial chaperone bcs1 OS=Schizosaccharomyces pombe (strain 972 / ATCC 24843) GN=SPAC644.07 PE=2 SV=1	33.97	5e-18	87	-
a55320_52	B	0	0	20	0.000701243	4.12497	0.00102498	2	7.8753e-05	480	0.0129231	6.63095	6.82101e-73	20	0.000414836	482	0.00770728	-3.58207	4.44091e-68	M3OM1_PEA RecName: Full=6a-hydroxymaackiain methyltransferase 1; AltName: Full=Isoflavone 4'-O-methyltransferase	0	691	Demethylsterigmatocystin 6-O-methyltransferase OS=Aspergillus flavus GN=omtB PE=3 SV=1	24.07	2e-09	60.5	-
a70756_57	B	0	0	21	0.00105762	4.19536	0.000696513	3	0.00016968	241	0.00931995	5.05198	3.56304e-37	21	0.000625657	244	0.00560421	-2.52953	2.12878e-25	hypothetical protein MTR_7g087540 [Medicago truncatula]	4e-115	332	-	-	-	-	-
a72212_68	B	2	0.000172082	37	0.00219795	3.0125	5.40679e-05	12	0.000800564	397	0.018109	3.77209	8.32397e-53	39	0.00137053	409	0.0110804	-2.38166	3.66133e-39	PREDICTED: receptor-like protein kinase FERONIA-like [Glycine max]	6e-79	259	Serine/threonine-protein kinase CLA4 OS=Candida albicans GN=CLA4 PE=3 SV=1	34.78	1e-10	63.9	-
a8364_304	B	0	0	138	0.00838593	6.91157	7.45995e-22	99	0.00675626	1946	0.0908035	3.021	1.3711e-212	138	0.00496089	2045	0.0566737	-2.88047	1.67573e-235	PREDICTED: basic form of pathogenesis-related protein 1-like [Glycine max]	3e-87	259	Protein PRY1 OS=Saccharomyces cerevisiae (strain ATCC 204508 / S288c) GN=PRY1 PE=1 SV=1	42.11	1e-14	77	-
a84582_42	B	0	0	10	0.000308261	3.12497	0.049664	2	6.92385e-05	437	0.010344	6.49555	8.11635e-67	10	0.000182359	439	0.00617161	-4.44726	8.9825e-71	polyphenol oxidase [Medicago sativa]	0	723	Tyrosinase OS=Neurospora crassa (strain ATCC 24698 / 74-OR23-1A / CBS 708.71 / DSM 1257 / FGSC 987) GN=T PE=1 SV=5	32.67	7e-06	49.3	-
a91375_51	B	0	0	13	0.00195949	3.50348	0.0155042	3	0.000507831	133	0.0153935	4.19438	1.79033e-19	13	0.00115918	136	0.00934875	-2.37813	1.20755e-13	X Chain X, Crystal Structure Of Vestitone Reductase From Alfalfa (Medicago Sativa L.)	2e-56	180	DEHA2A08448p OS=Debaryomyces hansenii (strain ATCC 36239 / CBS 767 / JCM 1990 / NBRC 0083 / IGC 2968) GN=DEHA2A08448g PE=4 SV=2	38.89	2e-11	70.1	-
a131137_44	C	0	0	259	0.0215097	7.81985	1.21493e-37	0	0	23	0.00146673	4.24762	0.000423148	259	0.0127246	23	0.000871121	4.50214	2.82356e-84	pathogenesis-related protein 1 [Vicia faba]	3e-108	309	Cell wall protein PRY3 OS=Saccharomyces cerevisiae (strain ATCC 204508 / S288c) GN=PRY3 PE=1 SV=1	38.75	8e-26	113	-
a150740_33	C	6	0.000519891	200	0.0119647	3.86194	3.5232e-28	0	0	93	0.00427211	6.26322	4.95541e-15	206	0.00729033	93	0.00253729	2.15623	2.77547e-35	cellulose synthase [Larix gmelinii var. principis-rupprechtii]	4e-162	452	-	-	-	-	-
a159387_37	C	1	0.00032288	40	0.00891685	4.12497	1.47033e-06	0	0	20	0.00342349	4.04598	0.0013293	41	0.00540684	20	0.00203328	2.04451	2.53147e-07	14 kDa proline-rich protein DC2.15 [Medicago truncatula]	4e-19	80.1	-	-	-	-	-
a165117_27	C	12	0.00161087	123	0.0113997	2.16059	2.34302e-10	0	0	43	0.00306016	5.15032	2.2449e-07	135	0.00740168	43	0.00181749	2.65944	1.04239e-29	Fasciclin-like arabinogalactan protein [Medicago truncatula]	2e-33	122	-	-	-	-	-
a175994_35	C	2	0.000308277	101	0.0107484	4.46125	7.78981e-16	4	0.000478059	46	0.00375896	2.24762	0.000173364	103	0.00648436	50	0.00242665	2.05154	4.47641e-17	Cellulose synthase [Medicago truncatula]	6e-72	237	-	-	-	-	-
a185030_12	C	0	0	138	0.00483857	6.91157	7.45995e-22	0	0	12	0.000323078	3.30902	0.026965	138	0.00286237	12	0.000191882	4.53245	1.58151e-45	putative galactinol synthase [Pisum sativum]	0	651	Meiotically up-regulated gene 136 protein OS=Schizosaccharomyces pombe (strain 972 / ATCC 24843) GN=mug136 PE=1 SV=1	26.11	3e-10	63.5	-
a185070_30	C	1	0.000337072	39	0.00907608	4.08844	2.17879e-06	0	0	11	0.00196568	3.18349	0.0393327	40	0.00550683	11	0.00116746	2.87139	3.55745e-10	PREDICTED: uncharacterized protein At1g10890-like [Glycine max]	5e-13	64.3	-	-	-	-	-
a195043_19	C	14	0.000431588	386	0.0082156	3.58814	7.22557e-51	1	2.39029e-05	113	0.00184679	5.54424	3.60678e-18	400	0.0050364	114	0.00110655	2.81986	2.21792e-91	gag/pol polyprotein [Pisum sativum]	3e-110	361	-	-	-	-	-
a199752_23	C	1	0.000199179	29	0.00398798	3.66102	0.000110502	1	0.000154438	14	0.00147832	2.53141	0.0385432	30	0.00244053	15	0.000940722	2.00889	1.70527e-05	no BLAST hit	-	-	-	-	-	-	-
a201231_31	C	2	0.000550199	48	0.00911678	3.388	8.12209e-07	0	0	16	0.0023335	3.72406	0.00605956	50	0.00561795	16	0.00138591	2.65275	1.4281e-11	hypothetical protein MTR_3g026790 [Medicago truncatula]	4e-16	68.9	-	-	-	-	-
a211298_26	C	0	0	192	0.0104661	7.388	3.88264e-29	5	0.000306093	83	0.00347416	2.77717	3.48758e-09	192	0.00619146	88	0.00218767	2.13442	1.50774e-32	Cellulose synthase [Medicago truncatula]	2e-127	397	-	-	-	-	-
a223242_24	C	7	0.000739123	127	0.00925833	2.98437	6.41769e-15	5	0.000409353	52	0.00291085	2.10257	0.000124106	134	0.00577885	57	0.00189505	2.24209	2.11173e-24	no BLAST hit	-	-	-	-	-	-	-
a22635_128	C	23	0.000918013	1432	0.0394616	4.7633	2.64293e-218	10	0.000309478	676	0.0143043	4.80301	3.94998e-101	1455	0.0237193	686	0.00862127	2.09363	5.50385e-234	Omega-hydroxypalmitate O-feruloyl transferase [Medicago truncatula]	0	663	Uncharacterized protein OS=Rhizopus delemar (strain RA 99-880 / ATCC MYA-4621 / FGSC 9543 / NRRL 43880) GN=RO3G_08750 PE=4 SV=1	27.75	9e-06	54.7	-
a22685_193	C	15	0.00255613	569	0.0669445	4.04844	7.73025e-81	0	0	18	0.00162616	3.89398	0.00285394	584	0.0406465	18	0.000965808	6.02879	3.00041e-199	AF137353_1 lipid transfer protein precursor [Pisum sativum]	3e-34	118	-	-	-	-	-
a227548_34	C	1	0.000390746	21	0.00566532	3.19536	0.00238769	0	0	11	0.00227869	3.18349	0.0393327	22	0.00351104	11	0.00135336	2.00889	0.000284981	U3 small nucleolar RNA-associated protein-like protein [Medicago truncatula]	5e-27	104	Probable U3 small nucleolar RNA-associated protein 18 OS=Schizosaccharomyces pombe (strain 972 / ATCC 24843) GN=SPBC29A3.06 PE=2 SV=3	44	2e-06	47.8	-
a228894_19	C	2	0.000336149	56	0.00649831	3.6104	3.63894e-08	0	0	28	0.00249493	4.53141	6.28772e-05	58	0.00398151	28	0.00148179	2.05952	4.5614e-10	unknown [Lotus japonicus]	2e-51	172	-	-	-	-	-
a230182_23	C	4	0.000757373	80	0.010458	3.12497	4.13075e-10	0	0	13	0.00130494	3.4245	0.0187344	84	0.00649602	13	0.000775031	3.70077	4.15316e-25	hypothetical protein MTR_5g066760 [Medicago truncatula]	5e-41	134	-	-	-	-	-
a232210_17	C	12	0.000542495	266	0.00830246	3.27336	7.29522e-33	6	0.000210318	71	0.00170165	2.28884	1.37896e-06	278	0.00513308	77	0.00109605	2.86105	9.08772e-65	ATP-dependent DNA helicase PIF1 [Medicago truncatula]	1e-96	305	Transcriptional factor B3 OS=Coprinopsis cinerea (strain Okayama-7 / 130 / ATCC MYA-4618 / FGSC 9003) GN=CC1G_10243 PE=4 SV=2	40.91	1e-44	135	-
a233178_22	C	1	0.000117749	116	0.0094303	5.66102	3.9986e-19	0	0	27	0.00168546	4.47894	9.21694e-05	117	0.00562679	27	0.00100103	3.12437	3.14213e-30	Fasciclin-like arabinogalactan protein [Medicago truncatula]	6e-44	150	-	-	-	-	-
a24483_80	C	22	0.00072796	873	0.0199439	4.11345	1.09445e-124	12	0.000307876	367	0.00643797	3.65873	7.46365e-48	895	0.0120956	379	0.00394867	2.24858	1.14651e-157	ER glycerol-phosphate acyltransferase [Medicago truncatula]	0	966	-	-	-	-	4.31499
a259652_14	C	6	0.000778189	56	0.00501455	2.02543	7.67818e-05	0	0	18	0.00123767	3.89398	0.00285394	62	0.0032843	18	0.000735076	2.79316	7.2836e-15	ethylene response factor 5 [Medicago sativa]	4e-86	256	-	-	-	-	-
a262178_13	C	6	0.000748137	57	0.00490699	2.05097	5.59395e-05	2	0.000193361	29	0.00191701	2.58204	0.00149964	63	0.0032084	31	0.00121708	2.03197	1.10076e-10	no BLAST hit	-	-	-	-	-	-	-
a262859_22	C	4	0.000584259	93	0.00937862	3.3422	2.88107e-12	0	0	40	0.00309744	5.04598	6.83727e-07	97	0.00578676	40	0.00183963	2.28688	2.42475e-18	unknown [Lotus japonicus]	4e-86	262	-	-	-	-	-
a267306_18	C	0	0	30	0.00613841	4.70993	2.07376e-05	0	0	14	0.00219963	3.53141	0.0127722	30	0.00363131	14	0.00130641	2.10843	8.65464e-06	Cellulose synthase [Medicago truncatula]	1e-40	144	-	-	-	-	-
a278408_11	C	0	0	34	0.00271712	4.8905	4.40505e-06	0	0	16	0.000981831	3.72406	0.00605956	34	0.00160737	16	0.000583129	2.09635	2.11991e-06	DnaJ homolog subfamily B member [Medicago truncatula]	8e-73	226	Protein psi1 OS=Schizosaccharomyces pombe (strain 972 / ATCC 24843) GN=psi1 PE=2 SV=2	44.95	1e-22	102	-
a278682_16	C	2	0.000172082	118	0.00700967	4.68568	1.04043e-18	0	0	37	0.00168774	4.93351	2.09763e-06	120	0.00421701	37	0.00100238	2.70633	5.33534e-27	unknown [Lotus japonicus]	6e-150	429	-	-	-	-	-
a284282_16	C	2	0.000261609	54	0.0048767	3.55793	7.93865e-08	0	0	27	0.00187233	4.47894	9.21694e-05	56	0.00299177	27	0.00111202	2.06136	9.22685e-10	no BLAST hit	-	-	-	-	-	-	-
a290836_13	C	7	0.000217985	343	0.00737451	4.41775	2.18319e-51	0	0	15	0.000247638	3.63095	0.008875	350	0.00445159	15	0.000147077	5.55321	6.84361e-120	putative gag/pol polyprotein [Phaseolus vulgaris]	0	591	Putative transposon Ty5-1 protein YCL074W OS=Saccharomyces cerevisiae (strain ATCC 204508 / S288c) GN=TY5A PE=5 SV=2	28.48	7e-28	122	-
a292547_15	C	0	0	115	0.00620488	6.64853	1.34342e-18	0	0	46	0.00190581	5.24762	7.41312e-08	115	0.00367063	46	0.0011319	2.33082	4.82089e-22	putative class 5 chitinase [Medicago truncatula]	8e-109	323	Endochitinase 1 OS=Coccidioides posadasii (strain C735) GN=CTS1 PE=3 SV=1	28.72	6e-10	61.6	-
a294765_13	C	2	0.00019201	63	0.00417585	3.78032	2.35712e-09	0	0	27	0.00137422	4.47894	9.21694e-05	65	0.00254874	27	0.000816176	2.27637	1.54778e-12	no BLAST hit	-	-	-	-	-	-	-
a300709_9	C	3	0.000525833	32	0.00387246	2.21808	0.00204468	1	0.000135905	14	0.00130093	2.53141	0.0385432	35	0.00250561	15	0.000827836	2.23128	5.06836e-07	hypothetical protein MTR_4g019040 [Medicago truncatula]	6e-27	107	-	-	-	-	-
a306206_11	C	3	0.000578747	46	0.00612683	2.74164	1.55281e-05	1	0.000149581	19	0.00194321	2.97198	0.00662311	49	0.00386084	20	0.00121485	2.30167	8.54572e-10	pol [Pisum sativum]	9e-23	92	-	-	-	-	-
a313919_9	C	0	0	31	0.00436215	4.75724	1.41122e-05	0	0	11	0.00118855	3.18349	0.0393327	31	0.00258053	11	0.000705906	2.50366	4.1289e-07	no BLAST hit	-	-	-	-	-	-	-
a326559_15	C	0	0	35	0.00612573	4.93232	2.99807e-06	0	0	11	0.00147832	3.18349	0.0393327	35	0.00362381	11	0.000878007	2.67874	1.87154e-08	PREDICTED: probable carboxylesterase 18-like [Glycine max]	6e-27	103	-	-	-	-	-
a329281_11	C	0	0	66	0.0046513	5.84744	2.92502e-11	0	0	23	0.00124465	4.24762	0.000423148	66	0.00275158	23	0.000739221	2.52972	2.92359e-14	hypothetical protein MTR_6g060670 [Medicago truncatula]	3e-07	53.9	-	-	-	-	-
a340622_12	C	0	0	76	0.00509333	6.05097	8.25695e-13	0	0	27	0.00138944	4.47894	9.21694e-05	76	0.00301307	27	0.000825216	2.50193	4.34041e-16	hypothetical protein MTR_5g010600 [Medicago truncatula]	0.0004	41.6	-	-	-	-	-
a344755_9	C	0	0	134	0.00486756	6.86913	2.69963e-21	0	0	11	0.000306822	3.18349	0.0393327	134	0.00287951	11	0.000182228	4.61555	1.45072e-44	no BLAST hit	-	-	-	-	-	-	-
a34485_102	C	134	0.00437728	1369	0.0308754	2.15586	5.45645e-106	8	0.000202628	465	0.00805285	4.58514	1.16062e-68	1503	0.0200529	473	0.00486504	2.67682	0	PREDICTED: high affinity nitrate transporter 2.5-like [Glycine max]	0	883	Nitrate transporter OS=Emericella nidulans (strain FGSC A4 / ATCC 38163 / CBS 112.46 / NRRL 194 / M139) GN=crnA PE=2 SV=2	35.26	1e-19	95.5	-
a346471_10	C	19	0.000777064	195	0.00550616	2.16244	6.28537e-16	1	3.17112e-05	28	0.000607099	3.53141	0.000236256	214	0.00357467	29	0.000373446	3.89238	1.49778e-64	no BLAST hit	-	-	-	-	-	-	-
a356122_10	C	0	0	29	0.0040272	4.66102	3.07052e-05	0	0	12	0.0012796	3.30902	0.026965	29	0.00238238	12	0.00075998	2.28191	4.11153e-06	Pentatricopeptide repeat-containing protein [Medicago truncatula]	4e-18	82	-	-	-	-	-
a359993_12	C	2	0.000545308	24	0.00451787	2.388	0.00574501	0	0	13	0.00187911	3.4245	0.0187344	26	0.00289537	13	0.00111604	2.00889	6.96731e-05	no BLAST hit	-	-	-	-	-	-	-
a36143_102	C	43	0.00291162	470	0.0219723	2.25329	5.19502e-39	14	0.000735028	201	0.0072154	2.56775	2.19006e-19	513	0.0141874	215	0.00458386	2.26351	1.43919e-91	unknown [Medicago truncatula]	1e-150	427	Uncharacterized protein OS=Wallemia sebi (strain ATCC MYA-4683 / CBS 633.66) GN=WALSEDRAFT_34020 PE=4 SV=1	27.4	3e-09	65.1	6.62252
a374343_7	C	2	0.000299255	33	0.00340906	2.84744	0.000237919	1	0.000116017	14	0.00111055	2.53141	0.0385432	35	0.00213893	15	0.000706689	2.23128	5.06836e-07	no BLAST hit	-	-	-	-	-	-	-
a395107_8	C	3	0.000321751	46	0.00340618	2.74164	1.55281e-05	1	8.31588e-05	14	0.000796021	2.53141	0.0385432	49	0.00214641	15	0.000506543	2.71671	1.25402e-11	hypothetical protein MTR_3g073230 [Medicago truncatula]	3e-61	191	-	-	-	-	-
a39514_90	C	4	0.000364078	699	0.0439261	6.25219	5.13143e-110	3	0.000211722	168	0.00810666	4.53141	2.88202e-25	703	0.0261341	171	0.00490069	3.04842	2.06899e-172	no BLAST hit	-	-	-	-	-	-	-
a402024_10	C	2	0.000203136	46	0.00322572	3.3266	1.75795e-06	0	0	23	0.00123846	4.24762	0.000423148	48	0.00199121	23	0.000735549	2.07029	1.53107e-08	no BLAST hit	-	-	-	-	-	-	-
a415322_6	C	0	0	27	0.00232436	4.55793	6.68759e-05	0	0	13	0.000859351	3.4245	0.0187344	27	0.00137503	13	0.000510386	2.06334	3.51066e-05	no BLAST hit	-	-	-	-	-	-	-
a421657_9	C	1	0.000133363	43	0.00395928	4.22931	4.5148e-07	0	0	12	0.00084843	3.30902	0.026965	44	0.00239667	12	0.0005039	2.88336	3.83072e-11	putative class 5 chitinase [Medicago truncatula]	2e-69	218	Bacteriodes thetaiotaomicron symbiotic chitinase OS=Cordyceps militaris (strain CM01) GN=CCM_00318 PE=4 SV=1	32.52	6e-09	62	-
a422409_9	C	2	0.000216775	44	0.00329262	3.26247	3.78891e-06	0	0	21	0.00120669	4.11637	0.000902863	46	0.00203636	21	0.000716677	2.14014	1.54184e-08	no BLAST hit	-	-	-	-	-	-	-
a44607_146	C	1	0.000277589	66	0.012649	4.84744	5.729e-11	0	0	28	0.00412058	4.53141	6.28772e-05	67	0.00759618	28	0.0024473	2.26763	7.73257e-13	Endo-beta-1 3-glucanase [Medicago truncatula]	7e-36	126	-	-	-	-	-
a455971_6	C	2	0.000172082	34	0.00201974	2.8905	0.000165388	1	6.67136e-05	16	0.000729832	2.72406	0.0191625	36	0.0012651	17	0.000460554	2.09135	1.04491e-06	PREDICTED: uncharacterized protein LOC100782657 [Glycine max]	7e-17	80.5	-	-	-	-	-
a55304_54	C	13	0.00110612	307	0.0180347	3.3647	1.15739e-38	8	0.000527787	106	0.00478149	2.45198	3.88974e-10	320	0.0111206	114	0.00305415	2.49793	1.86175e-64	unknown [Medicago truncatula]	1e-65	202	Glutaredoxin-1 OS=Glomus intraradices GN=GRX1 PE=2 SV=2	30.61	1e-08	57.4	-
a56291_37	C	3	0.000195581	186	0.00837199	4.75724	3.97841e-29	0	0	91	0.00314517	6.23185	9.70575e-15	189	0.00503252	91	0.00186798	2.06334	9.59613e-31	no BLAST hit	-	-	-	-	-	-	-
a75946_55	C	4	0.000804553	161	0.0223579	4.13396	8.40966e-24	0	0	59	0.00629136	5.6067	6.61493e-10	165	0.0135549	59	0.00373657	2.49257	1.17245e-33	Fasciclin-like arabinogalactan protein [Medicago truncatula]	1e-40	139	-	-	-	-	-
a85723_86	C	7	0.00149108	76	0.011177	2.24361	5.22551e-07	3	0.000495488	33	0.00372661	2.18349	0.00223909	83	0.00722102	36	0.00241452	2.21401	2.96125e-15	predicted protein [Populus trichocarpa]	2e-52	172	-	-	-	-	-
a99093_60	C	0	0	154	0.0239804	7.06983	4.6303e-24	0	0	18	0.00215227	3.89398	0.00285394	154	0.0141862	18	0.00127828	4.10575	2.8459e-48	unknown [Medicago truncatula]	2e-05	45.4	-	-	-	-	-
a101238_44	D	48	0.00156631	289	0.00651096	1.393	5.83315e-13	45	0.00113857	621	0.010743	2.51065	1.36826e-56	337	0.00449143	666	0.00684285	0.0261174	0.84598	hypothetical protein MTR_3g087390 [Medicago truncatula]	3e-39	154	-	-	-	-	-
a102070_59	D	47	0.00566467	49	0.0040774	-1.13684	0.000380542	0	0	199	0.0127153	7.36068	1.81642e-29	96	0.0047257	199	0.0075519	-0.0427712	0.858533	putative senescence-associated protein [Pisum sativum]	3e-08	55.8	-	-	-	-	-
a102474_29	D	140	0.00300091	417	0.00617123	0.377662	0.0106839	20	0.000332403	293	0.00332959	2.59688	3.45726e-28	557	0.00487639	313	0.00211249	1.84041	2.70587e-76	LETM1 and EF-hand domain-containing protein [Medicago truncatula]	0	1244	LETM1 domain-containing protein mdm28, mitochondrial OS=Schizosaccharomyces pombe (strain 972 / ATCC 24843) GN=mdm28 PE=2 SV=3	43.87	2e-47	188	-
a103074_38	D	12	0.00127144	90	0.00658369	1.70993	6.00235e-06	17	0.00139661	172	0.00966145	2.06286	4.72832e-13	102	0.00441402	189	0.00630528	0.119074	0.598514	no BLAST hit	-	-	-	-	-	-	-
a107511_70	D	11	0.00315336	51	0.010094	1.01604	0.0356516	9	0.00200047	93	0.0141339	2.09329	1.41689e-07	62	0.00725923	102	0.00920677	0.290662	0.297588	Quinone-oxidoreductase-like protein [Medicago truncatula]	2e-36	127	Zinc-binding alcohol dehydrogenase domain-containing protein cipB OS=Emericella nidulans (strain FGSC A4 / ATCC 38163 / CBS 112.46 / NRRL 194 / M139) GN=cipB PE=1 SV=1	45.76	8e-09	55.5	-
a108698_63	D	6	0.0024216	36	0.0100315	1.388	0.022539	2	0.000625879	63	0.01348	3.70134	5.23531e-09	42	0.00692339	65	0.0082602	0.378841	0.266826	no BLAST hit	-	-	-	-	-	-	-
a111400_24	D	43	0.00158054	174	0.00441568	0.819721	0.000609835	0	0	13	0.000253326	3.4245	0.0187344	217	0.00325774	13	0.000150455	5.07	1.09027e-73	PREDICTED: probable mitochondrial chaperone BCS1-B-like [Glycine max]	1e-165	483	Probable mitochondrial chaperone bcs1 OS=Schizosaccharomyces pombe (strain 972 / ATCC 24843) GN=SPAC644.07 PE=2 SV=1	39.67	3e-28	124	-
a112757_52	D	35	0.00432022	137	0.0116753	0.771791	0.00474316	14	0.00133991	139	0.00909601	2.03564	1.51403e-10	172	0.00867132	153	0.00594642	1.17777	5.82595e-13	Fasciclin-like arabinogalactan protein [Medicago truncatula]	5e-74	227	-	-	-	-	-
a113218_63	D	10	0.00261052	71	0.0127966	1.63086	0.000129865	2	0.000404824	47	0.00650463	3.27865	2.22159e-06	81	0.00863635	49	0.00402763	1.73403	4.65973e-11	Serine/threonine protein kinase [Medicago truncatula]	9e-43	150	-	-	-	-	-
a115020_60	D	18	0.00488606	15	0.00281118	-1.45999	0.0100142	0	0	97	0.013959	6.32397	1.2922e-15	33	0.00365863	97	0.00829057	-0.546628	0.0797098	PREDICTED: uncharacterized protein LOC100854821 [Vitis vinifera]	6e-19	77.8	Uncharacterized protein OS=Neurospora tetrasperma (strain FGSC 2509 / P0656) GN=NEUTE2DRAFT_76243 PE=4 SV=1	58.97	1e-10	46.6	-
a116158_79	D	5	0.00153368	33	0.00698858	1.52551	0.0184479	7	0.00166484	74	0.0120336	2.12615	2.61323e-06	38	0.00476065	81	0.00782305	-0.0830315	0.827297	1-aminocyclopropane-1-carboxylate oxidase-like protein [Medicago truncatula]	3e-32	117	-	-	-	-	-
a116474_30	D	9	0.000826534	45	0.00285326	1.12497	0.0314823	6	0.000427247	172	0.00837422	3.56536	1.74202e-22	54	0.00202549	178	0.00514712	-0.711955	0.00143029	no BLAST hit	-	-	-	-	-	-	-
a116679_51	D	8	0.00196311	68	0.0115206	1.8905	2.84119e-05	1	0.000190267	41	0.00533379	4.08161	1.64626e-06	76	0.00761704	42	0.00324512	1.8645	1.97465e-11	PREDICTED: histidine kinase 3-like [Glycine max]	2e-44	156	-	-	-	-	-
a11707_79	D	64	0.00335574	505	0.0182815	1.78318	4.39235e-31	48	0.00195146	740	0.0205702	2.67048	6.32695e-72	569	0.0121854	788	0.0130095	0.539124	2.46082e-11	Soft fertilization envelope protein [Medicago truncatula]	4e-53	182	-	-	-	-	-
a117092_47	D	21	0.00236384	157	0.0122014	1.70535	1.0567e-09	10	0.000872786	127	0.00757879	2.39081	1.18349e-11	178	0.00818345	137	0.00485562	1.38659	5.58714e-17	hypothetical protein MTR_1g064260 [Medicago truncatula]	2e-59	186	LOG family protein YJL055W OS=Saccharomyces cerevisiae (strain ATCC 204508 / S288c) GN=YJL055W PE=1 SV=1	50.77	3e-13	71.6	-
a11900_351	D	11	0.0038342	96	0.0231028	1.92857	2.91865e-07	21	0.00567559	246	0.0454585	2.27425	1.50154e-20	107	0.015233	267	0.0293035	-0.310338	0.0868288	unknown [Medicago truncatula]	3e-28	104	-	-	-	-	-
a119710_29	D	27	0.00139543	237	0.00845674	1.9369	9.59819e-17	7	0.000280512	167	0.00457571	3.30041	1.38398e-20	264	0.00557271	174	0.00283152	1.61034	1.31033e-30	hypothetical protein VITISV_034565 [Vitis vinifera]	8e-49	178	Uncharacterized protein (Fragment) OS=Moniliophthora perniciosa (strain FA553 / isolate CP02) GN=MPER_12841 PE=4 SV=1	33.14	4e-18	95.1	-
a120936_44	D	38	0.00193139	226	0.00793061	1.37529	3.84417e-10	19	0.000748774	448	0.0120716	3.28348	1.79576e-53	264	0.00548037	467	0.00747361	0.186006	0.148808	PREDICTED: 1-aminocyclopropane-1-carboxylate oxidase homolog 1-like [Glycine max]	0	539	Sexual differentiation process protein isp7 OS=Schizosaccharomyces pombe (strain 972 / ATCC 24843) GN=isp7 PE=2 SV=1	35.71	8e-10	62	-
a122267_40	D	8	0.00110535	71	0.00677299	1.95279	1.13322e-05	8	0.00085706	101	0.00739828	2.38227	2.08823e-09	79	0.00445817	109	0.00474203	0.544487	0.0215984	no BLAST hit	-	-	-	-	-	-	-
a122812_50	D	15	0.00279698	68	0.00875423	0.983614	0.0162283	9	0.00130122	94	0.00929233	2.10872	1.03474e-07	83	0.00632114	103	0.00604731	0.69743	0.0025582	no BLAST hit	-	-	-	-	-	-	-
a123123_25	D	6	0.000870173	46	0.00460599	1.74164	0.00156031	2	0.000224902	37	0.00284481	2.93351	8.87241e-05	52	0.00308018	39	0.00178092	1.42393	8.44044e-06	BTB/POZ domain-containing protein [Medicago truncatula]	7e-50	171	-	-	-	-	-
a123814_46	D	3	0.00112909	23	0.00597648	1.74164	0.0326071	0	0	24	0.00478868	4.30902	0.000288795	26	0.00399667	24	0.0028441	1.12437	0.0132792	Pentatricopeptide repeat-containing protein [Medicago truncatula]	3e-16	74.3	-	-	-	-	-
a128224_33	D	12	0.00154982	59	0.00526094	1.10072	0.0137851	8	0.000801125	128	0.00876413	2.72406	1.93019e-13	71	0.00374522	136	0.00553052	0.0711752	0.806202	no BLAST hit	-	-	-	-	-	-	-
a129223_35	D	33	0.00156813	175	0.00574139	1.20986	9.45503e-07	24	0.000884279	279	0.00702863	2.26322	4.68775e-23	208	0.00403692	303	0.00453354	0.466157	0.000788773	hypothetical protein MTR_142s1018 [Medicago truncatula]	0	687	-	-	-	-	-
a130117_44	D	12	0.00209138	80	0.00962615	1.54001	9.4147e-05	6	0.000810798	116	0.0107179	2.99707	2.04543e-13	92	0.00654875	122	0.00669481	0.601716	0.00578264	no BLAST hit	-	-	-	-	-	-	-
a130363_51	D	3	0.000611434	27	0.00379929	1.97297	0.0100087	2	0.000316059	137	0.0148029	4.82209	3.02411e-21	30	0.00249728	139	0.00892009	-1.20316	6.45633e-06	ABR18_PEA RecName: Full=ABA-responsive protein ABR18	1e-57	178	-	-	-	-	-
a132070_57	D	32	0.00650036	30	0.00420746	-1.29007	0.00135058	0	0	113	0.0121693	6.54424	6.50928e-18	62	0.00514396	113	0.00722757	0.142908	0.624589	no BLAST hit	-	-	-	-	-	-	-
a133308_30	D	9	0.000850732	55	0.00358941	1.41448	0.00317818	11	0.000806217	185	0.00927085	2.79601	1.53739e-19	64	0.00247086	196	0.00583354	-0.605819	0.00411336	Kinase-like protein [Medicago truncatula]	8e-44	155	-	-	-	-	-
a13424_336	D	38	0.00673755	283	0.034643	1.69977	1.01854e-16	35	0.00481167	408	0.038351	2.2672	2.27563e-33	321	0.0232457	443	0.0247314	0.544158	6.82424e-07	plastid fusion and/or translation factor [Ipomoea sp. Kenyan]	5e-69	210	Mitochondrial respiratory chain complexes assembly protein rca1 OS=Schizosaccharomyces pombe (strain 972 / ATCC 24843) GN=yta12 PE=3 SV=1	45.69	2e-24	107	-
a136169_29	D	17	0.000786502	109	0.00348167	1.48376	7.04419e-06	29	0.0010403	417	0.0102279	2.56998	2.72365e-39	126	0.00238089	446	0.00649699	-0.814729	2.43338e-09	retrotransposon protein, putative, unclassified [Oryza sativa Japonica Group]	1e-27	77.8	-	-	-	-	-
a13624_346	D	60	0.0106382	354	0.0433344	1.36376	3.28554e-15	25	0.00343691	973	0.0914596	4.0065	3.40821e-133	414	0.0299804	998	0.0557154	-0.260518	0.00303757	PREDICTED: cucumisin-like [Glycine max]	3e-54	184	Subtilisin-like protease OS=Colletotrichum gloeosporioides (strain Nara gc5) GN=CGGC5_2662 PE=4 SV=1	41.13	1e-17	90.9	-
a137266_52	D	13	0.00275956	66	0.00967278	1.147	0.00648962	7	0.00115214	80	0.00900294	2.23863	3.84242e-07	79	0.00684924	87	0.0058149	0.869728	0.000287459	no BLAST hit	-	-	-	-	-	-	-
a139087_46	D	3	0.00121882	24	0.00673193	1.80304	0.02442	0	0	19	0.00409232	3.97198	0.00194518	27	0.00448022	19	0.00243051	1.51585	0.00107782	no BLAST hit	-	-	-	-	-	-	-
a140777_49	D	16	0.00183126	77	0.00608459	1.06983	0.00535732	17	0.00150865	178	0.0108006	2.11233	7.27008e-14	93	0.00434741	195	0.00702734	-0.0592806	0.81226	no BLAST hit	-	-	-	-	-	-	-
a141121_36	D	2	0.000734697	18	0.00456521	1.97297	0.0412234	1	0.000284831	24	0.00467398	3.30902	0.00105505	20	0.00300073	25	0.00289164	0.686963	0.177813	no BLAST hit	-	-	-	-	-	-	-
a141191_35	D	175	0.0100334	322	0.0127461	-0.317252	0.0383937	1	4.4455e-05	14	0.000425536	2.53141	0.0385432	497	0.0116382	15	0.000270787	6.0591	1.2377e-169	DNA-binding protein SMUBP-2 [Medicago truncatula]	1e-65	228	Helicase sen1 OS=Schizosaccharomyces pombe (strain 972 / ATCC 24843) GN=sen1 PE=1 SV=1	32.97	7e-08	55.5	-
a141623_54	D	8	0.00235951	49	0.00997787	1.41775	0.0056032	4	0.000914747	68	0.0106326	2.81152	9.119e-08	57	0.00686633	72	0.00668636	0.671856	0.0182641	no BLAST hit	-	-	-	-	-	-	-
a141949_70	D	6	0.00133363	49	0.00751956	1.83279	0.000650764	5	0.000861718	59	0.00695241	2.28477	1.31519e-05	55	0.00499306	64	0.00447911	0.790251	0.0068172	preproMP73 [Cucurbita maxima]	6e-27	106	-	-	-	-	-
a144869_35	D	15	0.00207722	67	0.00640584	0.96224	0.0197874	7	0.00075162	94	0.00690107	2.47129	3.68734e-09	82	0.00463792	101	0.00440391	0.708231	0.00236262	no BLAST hit	-	-	-	-	-	-	-
a14583_126	D	50	0.00154139	261	0.00555511	1.18709	2.2023e-09	246	0.00588012	2501	0.0408746	2.06983	1.76973e-178	311	0.0039158	2747	0.0266641	-2.13398	6.20261e-225	Heat-shock protein [Medicago truncatula]	0	1022	Heat shock protein HSS1 OS=Puccinia graminis GN=HSS1 PE=3 SV=1	61.22	0	666	1.00503
a146301_34	D	18	0.00131302	135	0.00679897	1.70993	1.71314e-08	6	0.000339359	204	0.00788908	3.81152	9.12845e-28	153	0.00455836	210	0.0048233	0.552033	0.000781537	hypothetical protein MTR_3g099520 [Medicago truncatula]	4e-40	140	-	-	-	-	-
a1466_392	D	72	0.0147233	564	0.0796275	1.77267	2.45345e-34	36	0.00570802	659	0.0714425	2.91827	3.22477e-70	636	0.0531189	695	0.0447491	0.880905	1.74149e-28	PREDICTED: uncharacterized protein LOC100853570 [Vitis vinifera]	0.0008	41.2	-	-	-	-	-
a147378_43	D	51	0.00620775	41	0.00344555	-1.51183	2.14516e-06	1	9.43786e-05	170	0.0109701	6.13345	7.95542e-27	92	0.00457373	171	0.0065537	0.1146	0.633346	hypothetical protein [Arabidopsis thaliana]	6e-22	90.5	Putative uncharacterized protein ART2 OS=Saccharomyces cerevisiae (strain ATCC 204508 / S288c) GN=ART2 PE=5 SV=1	50.88	5e-09	57.4	-
a147441_40	D	57	0.00507517	197	0.0121102	0.592204	0.00768947	8	0.0005523	136	0.00641966	2.81152	1.12785e-14	254	0.00923693	144	0.00403705	1.82765	4.93939e-35	no BLAST hit	-	-	-	-	-	-	-
a148270_43	D	3	0.000832767	22	0.00421634	1.67751	0.0437449	4	0.000860938	45	0.00662236	2.21591	0.000239383	25	0.0028344	49	0.00428277	0.0380373	0.946989	PREDICTED: uncharacterized protein LOC100781046 [Glycine max]	1e-19	78.2	-	-	-	-	-
a1499_355	D	133	0.00886867	1208	0.055614	1.98616	2.23693e-84	126	0.00651459	1722	0.0608748	2.49665	2.50635e-154	1341	0.0365219	1848	0.0388003	0.546235	5.05614e-26	uncharacterized protein LOC100792377 [Glycine max]	6e-28	110	-	-	-	-	-
a152007_36	D	10	0.00137242	54	0.00511672	1.236	0.00947791	11	0.00117055	136	0.00989518	2.35209	3.38064e-12	64	0.00358745	147	0.00635229	-0.190781	0.467083	no BLAST hit	-	-	-	-	-	-	-
a15320_149	D	63	0.00570882	554	0.0346598	1.9395	5.25571e-38	60	0.00421567	688	0.0330516	2.24343	6.05124e-55	617	0.0228354	748	0.0213419	0.731123	2.45481e-20	ABR18_PEA RecName: Full=ABA-responsive protein ABR18	1e-107	310	-	-	-	-	-
a154770_57	D	21	0.00703984	20	0.00462897	-1.26735	0.0128276	0	0	60	0.0106633	5.63095	4.61929e-10	41	0.00561365	60	0.00633317	0.459552	0.179809	hypothetical protein VITISV_001840 [Vitis vinifera]	0.0003	40.4	Uncharacterized protein OS=Baudoinia compniacensis UAMH 10762 GN=BAUCODRAFT_80761 PE=4 SV=1	61.29	2e-11	70.1	-
a154832_41	D	9	0.00124073	62	0.00590115	1.58731	0.000512204	7	0.000748242	85	0.00621228	2.32609	7.4865e-08	71	0.00399771	92	0.00399345	0.635076	0.0117081	hypothetical protein MTR_4g009950 [Medicago truncatula]	4e-57	179	-	-	-	-	-
a15613_242	D	13	0.00511227	96	0.0260646	1.68756	3.45393e-06	10	0.00304916	218	0.045449	3.17031	1.04853e-25	109	0.0175071	228	0.0282313	-0.0558147	0.808114	PREDICTED: cucumisin-like [Glycine max]	1e-06	47	-	-	-	-	-
a15634_174	D	53	0.00632568	404	0.0332907	1.73333	4.0797e-24	32	0.00296136	455	0.0287899	2.55378	1.70306e-42	457	0.0222775	487	0.0183015	0.917163	3.90837e-22	amino acid transporter [Pisum sativum]	7e-28	112	-	-	-	-	-
a158852_35	D	29	0.00409924	22	0.00214703	-1.59551	0.000288483	2	0.000219202	102	0.00764369	4.39648	1.74082e-15	51	0.00294438	104	0.00462876	-0.0191234	0.970074	no BLAST hit	-	-	-	-	-	-	-
a159247_46	D	4	0.00124563	28	0.00602001	1.6104	0.0248578	4	0.000965824	68	0.0112263	2.81152	9.119e-08	32	0.00407002	72	0.00705971	-0.161034	0.689539	no BLAST hit	-	-	-	-	-	-	-
a161475_24	D	9	0.000548287	72	0.00302836	1.80304	3.06047e-05	9	0.000425126	190	0.00613644	3.12399	3.11605e-22	81	0.00201543	199	0.0038172	-0.287884	0.178522	PREDICTED: BTB/POZ and TAZ domain-containing protein 2-like [Glycine max]	3e-153	436	-	-	-	-	-
a16278_165	D	193	0.00657778	1691	0.0397902	1.93425	9.92649e-114	235	0.00621011	2411	0.0435629	2.08296	1.76259e-173	1884	0.0262254	2646	0.0283948	0.518877	5.02078e-33	ubiquitin carboxyl-terminal hydrolase-like protein [Arabidopsis thaliana]	6e-108	154	-	-	-	-	-
a163022_23	D	97	0.0020843	61	0.000904959	-1.86613	4.83356e-15	13	0.000216592	594	0.00676664	4.23794	2.66349e-84	158	0.00138664	607	0.0041068	-0.932881	2.44407e-15	Pyrimidine-specific ribonucleoside hydrolase rihA [Medicago truncatula]	0	1521	Uncharacterized protein C1683.06c OS=Schizosaccharomyces pombe (strain 972 / ATCC 24843) GN=SPBC1683.06c PE=3 SV=1	32.17	1e-08	59.7	-
a163194_28	D	8	0.000823452	50	0.00355328	1.4469	0.00439213	10	0.000798101	109	0.00594802	2.17031	4.23726e-09	58	0.00243834	119	0.00385675	-0.0279458	0.936358	6-phosphofructokinase [Medicago truncatula]	1e-69	224	-	-	-	-	-
a163732_20	D	14	0.000864915	71	0.00302841	1.14543	0.00467794	8	0.000383217	87	0.00284946	2.167	2.01455e-07	85	0.00214478	95	0.00184797	0.848426	0.000226325	extensin-like protein [Arabidopsis thaliana]	0.0007	46.2	-	-	-	-	-
a166933_36	D	14	0.00196536	84	0.00814147	1.388	0.000232193	10	0.00108849	136	0.0101216	2.48959	5.69513e-13	98	0.00561898	146	0.00645345	0.433776	0.0401241	no BLAST hit	-	-	-	-	-	-	-
a167283_26	D	27	0.00537784	29	0.00398798	-1.09386	0.0119663	2	0.000308875	30	0.00316784	2.63095	0.00105791	56	0.00455565	32	0.00200687	1.81625	2.1591e-08	no BLAST hit	-	-	-	-	-	-	-
a169430_22	D	21	0.00158267	7	0.000364233	-2.78192	7.90409e-06	0	0	26	0.00103882	4.4245	0.000134797	28	0.00086188	26	0.000616978	1.11581	0.0102885	Narbonin [Medicago truncatula]	7e-88	267	-	-	-	-	-
a169497_29	D	28	0.0011154	234	0.00643577	1.86605	8.81154e-16	21	0.000648639	260	0.00549092	2.35411	1.51832e-22	262	0.00426279	281	0.00352457	0.907888	6.89484e-13	Bromodomain protein [Medicago truncatula]	0	536	-	-	-	-	-
a170252_31	D	4	0.000443741	35	0.0026807	1.93232	0.00331218	14	0.00120422	170	0.00999807	2.32609	7.61432e-15	39	0.00176706	184	0.00642708	-1.22927	9.07396e-08	no BLAST hit	-	-	-	-	-	-	-
a170457_19	D	33	0.00151192	184	0.00582026	1.28221	1.2084e-07	4	0.000142097	56	0.00136019	2.53141	6.13873e-06	217	0.00406062	60	0.000865549	2.86355	7.81894e-51	PREDICTED: uncharacterized protein LOC100797919 [Glycine max]	2e-126	374	Ubiquitin carboxyl-terminal hydrolase OS=Mixia osmundae (strain CBS 9802 / IAM 14324 / JCM 22182 / KY 12970) GN=Mo06609 PE=3 SV=1	31.03	5e-08	62	-
a174442_19	D	9	0.00110646	51	0.00432887	1.30554	0.00834012	2	0.000190649	44	0.00286777	3.18349	6.78555e-06	60	0.00301275	46	0.00178065	1.39222	2.2964e-06	Tubby-like F-box protein [Medicago truncatula]	2e-07	53.5	-	-	-	-	-
a174456_29	D	36	0.0012678	136	0.00330671	0.72058	0.00853537	14	0.000382282	481	0.00898027	3.82659	2.11395e-64	172	0.00247396	495	0.00548881	-0.516129	4.52025e-05	Cysteine-rich receptor-like protein kinase [Medicago truncatula]	0	900	Serine/threonine-protein kinase ATG1 OS=Kluyveromyces lactis (strain ATCC 8585 / CBS 2359 / DSM 70799 / NBRC 1267 / NRRL Y-1140 / WM37) GN=ATG1 PE=3 SV=1	34.07	1e-06	52	-
a177214_24	D	6	0.0001824	49	0.00102844	1.83279	0.000650764	25	0.000589282	277	0.00446428	2.19394	4.49751e-22	55	0.000682896	302	0.00289072	-1.44815	2.22312e-15	Ankyrin repeat-containing protein [Medicago truncatula]	0	1099	Ankyrin repeat-containing protein C6C3.08 OS=Schizosaccharomyces pombe (strain 972 / ATCC 24843) GN=SPAC6C3.08 PE=4 SV=1	26.06	9e-10	62.8	-
a178490_20	D	6	0.000613472	46	0.00324722	1.74164	0.00156031	12	0.000951337	119	0.00645042	2.03391	3.84016e-09	52	0.00217153	131	0.00421736	-0.324092	0.231376	no BLAST hit	-	-	-	-	-	-	-
a178603_46	D	11	0.00277703	55	0.00958653	1.12497	0.015784	2	0.000391497	53	0.00709352	3.45198	2.3312e-07	66	0.00680535	55	0.00437197	1.27193	3.9448e-06	no BLAST hit	-	-	-	-	-	-	-
a17991_237	D	387	0.0459214	682	0.0558726	-0.37952	8.85702e-05	6	0.000552033	79	0.00496969	2.44287	9.62612e-08	1069	0.0518084	85	0.00317577	4.66155	0	Small heat shock protein [Medicago truncatula]	1e-81	244	Heat shock protein 16 OS=Schizosaccharomyces pombe (strain 972 / ATCC 24843) GN=hsp16 PE=1 SV=1	24.76	7e-06	47	-
a181683_38	D	6	0.00144346	55	0.0091354	1.99944	0.000104562	0	0	72	0.009183	5.89398	6.65327e-12	61	0.0059938	72	0.00545398	0.769703	0.00516929	no BLAST hit	-	-	-	-	-	-	-
a18389_104	D	30	0.00193932	264	0.0117826	1.94055	1.35257e-18	37	0.00185455	490	0.0167928	2.45124	1.1621e-43	294	0.00776236	527	0.0107267	0.166904	0.167725	Mitochondrial import inner membrane translocase subunit tim23 [Medicago truncatula]	4e-109	318	Mitochondrial import inner membrane translocase subunit tim23 OS=Schizosaccharomyces pombe (strain 972 / ATCC 24843) GN=tim23 PE=3 SV=1	40.15	8e-13	71.6	-
a1842_465	D	522	0.0175566	3862	0.0896794	1.69027	4.40117e-215	331	0.00863192	4611	0.0822172	2.52423	0	4384	0.0602225	4942	0.0523358	0.836044	4.2813e-174	Protein TRANSPARENT TESTA [Medicago truncatula]	0	901	Uncharacterized transporter C4B3.13 OS=Schizosaccharomyces pombe (strain 972 / ATCC 24843) GN=SPCC4B3.13 PE=3 SV=1	27.65	3e-44	177	-
a184237_18	D	5	0.000427805	42	0.00248105	1.87343	0.00147428	2	0.000132683	48	0.00217728	3.30902	1.52787e-06	47	0.00164245	50	0.00134701	0.919624	0.0041695	PREDICTED: heat stress transcription factor B-2a-like [Glycine max]	3e-56	185	-	-	-	-	-
a190666_18	D	5	0.000251423	45	0.00156228	1.97297	0.000589447	21	0.000818773	276	0.00735769	2.44026	7.28073e-25	50	0.00102689	297	0.00470238	-1.56157	8.15084e-17	hypothetical protein MTR_6g061830 [Medicago truncatula]	4e-10	61.2	-	-	-	-	-
a193731_21	D	12	0.00120092	74	0.00511301	1.42753	0.000443808	5	0.000387984	62	0.00328945	2.35632	4.88561e-06	86	0.00351521	67	0.00211123	1.36907	1.55664e-08	no BLAST hit	-	-	-	-	-	-	1.63132
a19386_145	D	59	0.00723897	368	0.0311733	1.44396	4.03104e-17	42	0.00399561	412	0.0267991	2.01824	3.18903e-29	427	0.0213979	454	0.0175391	0.920435	7.29e-21	PREDICTED: 70 kDa peptidyl-prolyl isomerase-like isoform 2 [Glycine max]	8e-54	181	FK506-binding protein 1 OS=Cryptococcus	68.75	3e-15	78.2	-
a19542_136	D	144	0.00248285	1316	0.0156659	1.99506	2.26379e-92	359	0.00479946	3570	0.0326328	2.03792	2.22877e-249	1460	0.0102816	3929	0.0213303	-0.419303	1.98099e-23	Glutamate receptor 2.7 [Medicago truncatula]	0	1439	-	-	-	-	0.281057
a198421_22	D	7	0.000845335	48	0.00400205	1.58065	0.00270271	3	0.000280906	54	0.00345718	2.89398	1.66159e-06	55	0.00271276	57	0.00216736	0.957361	0.00117685	no BLAST hit	-	-	-	-	-	-	-
a200575_14	D	30	0.00103685	202	0.00482012	1.55436	8.07284e-11	15	0.000401973	146	0.00267514	2.00699	7.56153e-11	232	0.00327493	161	0.00175206	1.53596	2.74642e-25	Cc-nbs-lrr resistance protein [Medicago truncatula]	9e-96	320	Polyprotein OS=Phanerochaete chrysosporium (strain RP-78 / ATCC MYA-4764 / FGSC 9002) GN=pol PE=4 SV=1	24.15	3e-17	92.8	-
a20059_137	D	110	0.00276	856	0.0148286	1.76315	2.91365e-51	220	0.00428004	2506	0.0333346	2.23387	1.05682e-196	966	0.00989945	2726	0.0215361	-0.4878	1.45342e-21	PREDICTED: adenine/guanine permease AZG1-like [Glycine max]	0	1017	Putative xanthine/uracil permease C887.17 OS=Schizosaccharomyces pombe (strain 972 / ATCC 24843) GN=SPBC887.17 PE=3 SV=1	43.96	9e-113	405	2.04499
a200648_17	D	42	0.00197137	175	0.0056711	0.861935	0.000311102	0	0	77	0.00191605	5.99084	1.16761e-12	217	0.00416004	77	0.00113798	2.50366	3.69248e-44	no BLAST hit	-	-	-	-	-	-	-
a203219_16	D	7	0.000907887	56	0.00501455	1.80304	0.000286122	6	0.000603385	66	0.00453811	2.18349	6.95306e-06	63	0.00333728	72	0.0029403	0.816246	0.00259103	gag/pol polyprotein [Pisum sativum]	6e-82	266	Retrotran	25.69	2e-06	48.5	-
a20428_97	D	26	0.00188761	229	0.0114785	1.94181	2.91876e-16	35	0.00197022	585	0.022516	2.78707	1.21298e-59	255	0.0075613	620	0.0141728	-0.27288	0.0167267	PREDICTED: receptor-like protein kinase FERONIA-like [Vitis vinifera]	1e-37	145	-	-	-	-	-
a20487_273	D	39	0.00923761	161	0.0263288	0.848556	0.000695162	9	0.0016529	274	0.0344067	3.65216	6.52131e-36	200	0.0193483	283	0.0211061	0.508089	0.000337277	Peroxidase [Medicago truncatula]	2e-52	169	-	-	-	-	-
a204944_32	D	3	0.00109549	23	0.00579861	1.74164	0.0326071	0	0	19	0.00367821	3.97198	0.00194518	26	0.00387772	19	0.00218457	1.4614	0.0018837	no BLAST hit	-	-	-	-	-	-	-
a205686_14	D	11	0.000928224	58	0.00337908	1.20159	0.00839021	4	0.000261716	80	0.00357889	3.04598	1.18418e-09	69	0.00237809	84	0.00223185	0.725098	0.00470743	hypothetical protein MtrDRAFT_AC151522g16v2 [Medicago truncatula]	1e-12	68.9	-	-	-	-	-
a207066_24	D	3	0.000411726	24	0.0022741	1.80304	0.02442	2	0.000212827	107	0.00778518	4.46552	2.58653e-16	27	0.00151345	109	0.00471021	-1.00441	0.000771513	no BLAST hit	-	-	-	-	-	-	-
a207647_35	D	6	0.00150854	42	0.00729062	1.6104	0.00478934	3	0.000584838	33	0.00439862	2.18349	0.00223909	48	0.00492906	36	0.00284993	1.42393	2.01123e-05	no BLAST hit	-	-	-	-	-	-	-
a208607_19	D	8	0.000813893	45	0.00316082	1.29489	0.0145621	9	0.000709953	97	0.00523175	2.15404	4.0175e-08	53	0.00220227	106	0.00339554	0.00889095	1	no BLAST hit	-	-	-	-	-	-	-
a210385_21	D	9	0.00101122	50	0.00387867	1.27697	0.0105668	6	0.000522712	68	0.0040505	2.22656	3.65772e-06	59	0.00270752	74	0.00261794	0.682081	0.0147219	no BLAST hit	-	-	-	-	-	-	-
a211149_35	D	6	0.00164323	37	0.00699615	1.42753	0.0174098	3	0.000637056	36	0.00522693	2.30902	0.000850088	43	0.00480987	39	0.00336308	1.14975	0.000830942	no BLAST hit	-	-	-	-	-	-	-
a211680_26	D	40	0.00164801	146	0.00415301	0.670938	0.0107633	24	0.000766692	276	0.00602847	2.24762	1.24044e-22	186	0.00312991	300	0.00389177	0.319231	0.0333645	PREDICTED: phosphate transporter PHO1 homolog 1-like isoform 1 [Glycine max]	0	572	Related to putative phosphate transporter 1 OS=Piriformospora indica (strain DSM 11827) GN=PIIN_08219 PE=4 SV=1	37.7	1e-14	84	-
a21235_61	D	137	0.00654052	123	0.00405422	-1.35248	1.97247e-13	47	0.0017398	586	0.0148316	2.36422	6.27665e-50	260	0.00506971	633	0.00951528	-0.274803	0.0149282	hypothetical protein MTR_4g010250 [Medicago truncatula]	4e-131	381	-	-	-	-	-
a213857_33	D	24	0.00688006	13	0.00257297	-2.08148	6.53021e-05	0	0	29	0.00440734	4.58204	4.31282e-05	37	0.00433212	29	0.00261761	1.36036	0.000372611	peroxidase [Pisum sativum]	6e-38	132	-	-	-	-	-
a214639_14	D	10	0.00254553	3	0.000527241	-2.93392	0.00230898	0	0	12	0.00161941	3.30902	0.026965	13	0.00135157	12	0.000961801	1.12437	0.092672	hypothetical protein MTR_7g093950 [Medicago truncatula]	4e-07	49.7	-	-	-	-	-
a214853_25	D	9	0.000765776	73	0.00428838	1.82294	2.27231e-05	4	0.000263894	164	0.00739777	4.08161	1.87001e-23	82	0.00284965	168	0.00450085	-0.0258745	0.927269	no BLAST hit	-	-	-	-	-	-	-
a215239_15	D	4	0.000929503	35	0.00561525	1.93232	0.00331218	2	0.000360355	31	0.003819	2.67825	0.000747387	39	0.00370146	33	0.00241452	1.2499	0.000654377	uncharacterized protein LOC100527299 [Glycine max]	7e-45	144	-	-	-	-	-
a215509_30	D	26	0.00454424	20	0.00241339	-1.57547	0.000733843	1	0.000135518	18	0.00166785	2.89398	0.00944121	46	0.0032837	19	0.0010456	2.28453	3.54733e-09	hypothetical protein MTR_4g082600 [Medicago truncatula]	7e-30	116	-	-	-	-	-
a216383_22	D	18	0.00134174	108	0.00555814	1.388	2.33925e-05	9	0.000520172	138	0.00545345	2.66266	4.24282e-14	126	0.00383604	147	0.00345015	0.786499	2.0364e-05	no BLAST hit	-	-	-	-	-	-	-
a217419_18	D	47	0.0055236	47	0.00381358	-1.19696	0.000199081	2	0.000182248	45	0.00280372	3.21591	4.68319e-06	94	0.00451201	47	0.00173919	2.00889	2.85541e-15	no BLAST hit	-	-	-	-	-	-	-
a219_858	D	190	0.0314177	1034	0.118046	1.24721	2.64732e-37	96	0.0123084	1224	0.1073	2.39648	6.21691e-105	1224	0.0826648	1320	0.068726	0.899957	7.94851e-56	dormancy-associated protein [Pisum sativum]	4e-59	182	-	-	-	-	2.69542
a220332_25	D	7	0.00125198	46	0.00568027	1.51925	0.0046468	2	0.000277358	40	0.00379279	3.04598	2.96644e-05	53	0.00387164	42	0.00236524	1.34449	1.77376e-05	no BLAST hit	-	-	-	-	-	-	-
a222178_16	D	10	0.00104867	59	0.00427171	1.36376	0.00292052	5	0.000406554	58	0.00322452	2.26011	1.82481e-05	69	0.00295533	63	0.0020802	1.14014	1.68476e-05	Desiccation-associated protein [Medicago truncatula]	6e-94	276	-	-	-	-	-
a223287_22	D	8	0.000947447	51	0.00417009	1.47547	0.00338685	5	0.000459139	68	0.00426945	2.48959	6.49833e-07	59	0.00285388	73	0.00272216	0.701709	0.0121355	Pentatricopeptide repeat protein [Medicago truncatula]	1e-84	266	Putative uncharacterized protein OS=Batrachochytrium dendrobatidis (strain JAM81 / FGSC 10211) GN=BATDEDRAFT_90007 PE=4 SV=1	26.54	6e-06	52.4	-
a224086_19	D	10	0.00181501	60	0.00751865	1.388	0.00229835	0	0	18	0.001732	3.89398	0.00285394	70	0.00518913	18	0.00102867	2.96825	1.19955e-17	no BLAST hit	-	-	-	-	-	-	-
a226392_21	D	13	0.00233191	2	0.00024769	-3.8974	5.8254e-05	2	0.000278169	49	0.00465975	3.33877	1.04843e-06	15	0.00109895	51	0.00288048	-0.756644	0.0921273	hypothetical protein MTR_4g082590 [Medicago truncatula]	3e-32	118	-	-	-	-	-
a226518_13	D	7	0.000390037	56	0.0021543	1.80304	0.000286122	6	0.00025922	126	0.00372199	3.11637	5.24731e-15	63	0.00143373	132	0.00231583	-0.0582232	0.842923	PREDICTED: probable sulfate transporter 3.3-like [Glycine max]	0	571	Probable sulfate permease C3H7.02 OS=Schizosaccharomyces pombe (strain 972 / ATCC 24843) GN=SPBC3H7.02 PE=3 SV=1	32.21	4e-44	176	-
a227662_22	D	19	0.00142493	2	0.000103558	-4.44489	2.61123e-07	10	0.000581502	146	0.00580486	2.59195	1.84311e-14	21	0.000643249	156	0.00368377	-1.88419	8.56852e-12	hypothetical protein MTR_4g082590 [Medicago truncatula]	1e-129	373	-	-	-	-	-
a227788_15	D	10	0.000685444	66	0.00312339	1.52551	0.000495321	8	0.000425178	95	0.00345218	2.29391	1.5202e-08	76	0.00212767	103	0.00222298	0.570318	0.0185036	no BLAST hit	-	-	-	-	-	-	-
a23166_118	D	15	0.00117975	74	0.0040183	1.1056	0.00501658	3	0.000182949	335	0.0139683	5.52711	4.37131e-52	89	0.00285896	338	0.00837034	-0.916255	1.03356e-08	hypothetical protein MTR_2g037760 [Medicago truncatula]	3e-111	322	-	-	-	-	-
a23360_139	D	45	0.00404191	337	0.0208985	1.70779	7.28061e-20	50	0.0034822	532	0.0253328	2.13548	3.25972e-40	382	0.0140138	582	0.0164597	0.401444	5.58567e-05	putative zinc dependent protease [Trifolium pratense]	3e-57	196	-	-	-	-	-
a234745_20	D	11	0.00111725	73	0.00511907	1.53343	0.000216299	1	7.8753e-05	77	0.00414616	4.99084	1.93123e-12	84	0.00348462	78	0.00249447	1.11581	2.61895e-06	no BLAST hit	-	-	-	-	-	-	-
a235031_24	D	8	0.00095482	49	0.00403774	1.41775	0.0056032	7	0.000647797	84	0.00531507	2.30902	1.0416e-07	57	0.00277859	91	0.00341979	0.333986	0.248781	PREDICTED: probable indole-3-acetic acid-amido synthetase GH3.5-like [Glycine max]	7e-24	101	-	-	-	-	-
a235154_23	D	6	0.000805434	53	0.00491207	1.946	0.000194404	7	0.000728595	72	0.005124	2.08663	4.89141e-06	59	0.00323481	79	0.00333912	0.587753	0.0355123	no BLAST hit	-	-	-	-	-	-	-
a237907_14	D	10	0.000283359	47	0.000919486	1.0357	0.0415956	4	8.78833e-05	112	0.00168249	3.53141	7.61784e-15	57	0.000659675	116	0.00103495	-0.0162	0.976751	Cysteine-rich receptor-like protein kinase [Medicago truncatula]	0	1158	Cell cycle serine/threonine-protein kinase CDC5/MSD2 OS=Saccharomyces cerevisiae (strain ATCC 204508 / S288c) GN=CDC5 PE=1 SV=1	30.74	8e-20	96.3	-
a238869_20	D	4	0.000570672	28	0.002758	1.6104	0.0248578	5	0.000553103	50	0.00378176	2.04598	0.000230571	32	0.00186464	55	0.00247067	0.227531	0.586764	no BLAST hit	-	-	-	-	-	-	-
a24030_157	D	55	0.00387827	473	0.0230275	1.90738	6.96884e-32	41	0.00224166	606	0.022654	2.60968	1.23421e-57	528	0.0152064	647	0.014365	0.715663	6.22586e-17	PREDICTED: uncharacterized protein LOC100797722 [Glycine max]	2e-66	207	-	-	-	-	-
a240947_24	D	4	0.000364078	36	0.00226229	1.97297	0.00241057	11	0.000776313	123	0.00593523	2.20714	2.35405e-10	40	0.00148701	134	0.00384031	-0.73527	0.00496211	N-hydroxycinnamoyl/benzoyltransferase [Medicago truncatula]	2e-94	287	Trichothecene 3-o-acetyltransferase OS=Colletotrichum gloeosporioides (strain Nara gc5) GN=CGGC5_4648 PE=4 SV=1	28.5	1e-10	68.9	-
a241735_19	D	8	0.00189489	5	0.000817665	-1.87503	0.0474123	3	0.000550967	39	0.00489731	2.4245	0.000315354	13	0.00125764	42	0.00313235	-0.682987	0.169277	no BLAST hit	-	-	-	-	-	-	-
a2432_384	D	434	0.0141395	2689	0.0604847	1.43434	3.14978e-118	364	0.00919507	4050	0.0699515	2.19997	0	3123	0.0415561	4414	0.0452796	0.509737	2.20874e-52	Glutamate decarboxylase [Medicago truncatula]	0	974	Glutamate decarboxylase OS=Saccharomyces cerevisiae (strain ATCC 204508 / S288c) GN=GAD1 PE=1 SV=1	38.75	3e-87	320	4.24854
a244247_16	D	14	0.000724166	81	0.00289271	1.33554	0.00047869	14	0.000561497	142	0.003894	2.06645	5.99279e-11	95	0.00200702	156	0.00254074	0.293344	0.179785	Pentatricopeptide repeat-containing protein [Medicago truncatula]	5e-59	209	-	-	-	-	-
a244478_14	D	6	0.000588933	49	0.00332064	1.83279	0.000650764	4	0.000304428	57	0.00296611	2.55695	4.34819e-06	55	0.00220493	61	0.00188526	0.859513	0.00333785	no BLAST hit	-	-	-	-	-	-	-
a247659_19	D	6	0.000297561	44	0.00150657	1.67751	0.00272788	0	0	73	0.00191931	5.91388	4.68928e-12	50	0.00101278	73	0.00113992	0.462923	0.133915	Dihydroflavonol reductase [Medicago truncatula]	0	616	Putative uncharacterized oxidoreductase C513.07 OS=Schizosaccharomyces pombe (strain 972 / ATCC 24843) GN=SPAC513.07 PE=3 SV=1	28.08	4e-26	116	-
a247752_17	D	9	0.00139778	44	0.00471803	1.09255	0.0391169	3	0.000361267	31	0.00255245	2.09329	0.00418898	53	0.00336195	34	0.00166266	1.64935	4.26984e-07	no BLAST hit	-	-	-	-	-	-	-
a249549_18	D	4	0.000522104	33	0.00297387	1.84744	0.00596234	4	0.000404824	63	0.00435948	2.70134	5.37453e-07	37	0.0019725	67	0.00275358	0.152255	0.700501	no BLAST hit	-	-	-	-	-	-	-
a249832_14	D	7	0.000730324	44	0.00316943	1.45512	0.00769209	5	0.00040448	52	0.0028762	2.10257	0.000124106	51	0.00217323	57	0.00187249	0.848426	0.00547296	no BLAST hit	-	-	-	-	-	-	-
a249855_20	D	16	0.00104089	92	0.0041322	1.3266	0.000194602	8	0.000403536	140	0.00482846	2.85334	2.70082e-15	108	0.00286962	148	0.00303159	0.554325	0.0054501	no BLAST hit	-	-	-	-	-	-	-
a25123_94	D	83	0.00317643	710	0.0187599	1.89968	3.73138e-47	87	0.00258161	865	0.0175499	2.03767	4.26718e-61	793	0.0123952	952	0.0114716	0.74525	1.04317e-26	PREDICTED: uncharacterized protein LOC100777398 isoform 1 [Glycine max]	0	537	Spindle pole body component 110 OS=Saccharomyces cerevisiae (strain ATCC 204508 / S288c) GN=SPC110 PE=1 SV=1	22.74	3e-11	67.4	-
a252008_15	D	12	0.00108739	60	0.00375377	1.12497	0.0113729	4	0.000281045	59	0.00283437	2.6067	2.17656e-06	72	0.00266475	63	0.00179752	1.20154	4.06501e-06	no BLAST hit	-	-	-	-	-	-	-
a25322_194	D	7	0.00249669	48	0.01182	1.58065	0.00270271	6	0.00165931	118	0.0223124	3.02174	9.85533e-14	55	0.00801211	124	0.0139256	-0.163946	0.581377	purple acid phosphatase [Medicago truncatula]	4e-27	104	-	-	-	-	-
a253745_15	D	20	0.00118203	78	0.00318275	0.766516	0.0418529	8	0.000366604	84	0.00263193	2.11637	5.20033e-07	98	0.0023656	92	0.00171203	1.10004	4.58748e-07	no BLAST hit	-	-	-	-	-	-	-
a254_1233	D	211	0.0703492	1117	0.257123	1.20736	2.88655e-38	113	0.0292122	1171	0.206981	2.0974	1.83446e-85	1328	0.180839	1284	0.134793	1.0575	9.61226e-79	Cold and drought-regulated protein CORA [Medicago truncatula]	4e-28	103	-	-	-	-	-
a25571_172	D	86	0.0178843	88	0.0126347	-1.16379	4.23057e-07	23	0.0037086	357	0.0393585	2.68027	2.61385e-35	174	0.0147788	380	0.0248818	-0.118021	0.462682	hypothetical protein MTR_040s0041 [Medicago truncatula]	7e-14	68.6	-	-	-	-	-
a255727_17	D	18	0.00187161	74	0.00531233	0.84257	0.0298068	3	0.000241865	49	0.00270107	2.7538	9.91914e-06	92	0.00390705	52	0.00170244	1.83201	2.42484e-13	no BLAST hit	-	-	-	-	-	-	-
a259339_15	D	10	0.000606198	74	0.00309711	1.69057	5.6217e-05	7	0.00032902	94	0.00302092	2.47129	3.68734e-09	84	0.00207975	101	0.0019278	0.742997	0.00124691	Pentatricopeptide repeat-containing protein [Medicago truncatula]	0	574	Pentatricopeptide repeat-containing protein 5, mitochondrial OS=Schizosaccharomyces pombe (strain 972 / ATCC 24843) GN=ppr5 PE=4 SV=2	25.59	8e-19	91.7	-
a259884_11	D	30	0.000838458	171	0.00329964	1.314	2.07538e-07	19	0.00041174	197	0.00291893	2.09818	3.95623e-15	201	0.00229443	216	0.00190082	0.905055	4.7066e-10	hypothetical protein [Beta vulgaris]	3e-88	213	Transposon Ty3-G Gag-Pol polyprotein OS=Saccharomyces cerevisiae (strain ATCC 204508 / S288c) GN=TY3B-G PE=1 SV=3	30.81	5e-21	75.1	-
a262070_14	D	7	0.000633378	42	0.00262376	1.388	0.0126401	4	0.00028063	39	0.0018708	2.00946	0.00156286	49	0.00181084	43	0.00122507	1.19734	0.000196837	proliferating cell nuclear antigen gene-controlling element binding factor [Pisum sativum]	1e-140	395	-	-	-	-	-
a26229_100	D	22	0.0038342	129	0.0155222	1.35484	4.87764e-06	7	0.000945931	279	0.0257783	4.04082	4.84288e-39	151	0.0107485	286	0.0156944	0.0874243	0.639572	Peroxidase [Medicago truncatula]	6e-17	78.6	-	-	-	-	-
a26285_141	D	150	0.0151849	225	0.0157259	-0.611996	0.000167153	14	0.0010989	180	0.00966034	2.40855	2.74756e-16	375	0.015505	194	0.00618372	1.95972	3.64184e-56	Beta-glucosidase [Medicago truncatula]	5e-56	189	Beta-glucosidase 1A OS=Phanerochaete chrysosporium GN=BGL1A PE=1 SV=1	39.8	1e-11	66.6	9.90099
a262962_17	D	3	0.000551023	22	0.00278985	1.67751	0.0437449	0	0	11	0.00107112	3.18349	0.0393327	25	0.00187545	11	0.000636161	2.19332	3.50562e-05	hypothetical protein MTR_4g054090 [Medicago truncatula]	6e-07	49.7	-	-	-	-	-
a263621_25	D	8	0.000801924	4	0.00027683	-2.19696	0.0252612	2	0.000155447	182	0.00967191	5.23185	1.66817e-28	12	0.000491295	184	0.00580747	-2.92971	1.76395e-22	no BLAST hit	-	-	-	-	-	-	-
a26378_149	D	174	0.00550795	1387	0.0303129	1.79785	9.92722e-85	105	0.00257715	1295	0.0217324	2.34855	2.2185e-108	1561	0.0201819	1400	0.0139539	1.16593	6.02282e-108	PREDICTED: uncharacterized protein LOC100801628 [Glycine max]	0	606	-	-	-	-	-
a265004_17	D	12	0.00142668	61	0.00500709	1.14882	0.00922747	4	0.000368735	39	0.00245814	2.00946	0.00156286	73	0.00354475	43	0.00160968	1.77245	2.43892e-10	no BLAST hit	-	-	-	-	-	-	-
a265350_14	D	4	0.00032806	31	0.00175536	1.75724	0.0107832	4	0.000254368	61	0.00265229	2.65479	1.08257e-06	35	0.00117241	65	0.00167854	0.115806	0.781671	no BLAST hit	-	-	-	-	-	-	-
a265748_14	D	31	0.00538743	22	0.00263969	-1.69172	8.09741e-05	2	0.0002695	27	0.00248761	2.47894	0.00296715	53	0.00376196	29	0.00158688	1.87883	2.51373e-08	no BLAST hit	-	-	-	-	-	-	-
a267009_18	D	13	0.00156069	84	0.00696247	1.49492	9.01484e-05	2	0.000186172	36	0.00229126	2.89398	0.000127212	97	0.00475624	38	0.00143643	2.36088	5.13855e-19	hypothetical protein MTR_8g054330 [Medicago truncatula]	2e-27	108	-	-	-	-	-
a267414_9	D	5	0.000192432	42	0.00111601	1.87343	0.00147428	2	5.96823e-05	27	0.000550894	2.47894	0.00296715	47	0.000738792	29	0.000351423	1.7055	1.15646e-06	GagPol3 [Arabidopsis lyrata subsp. lyrata]	1e-07	36.6	-	-	-	-	-
a268105_17	D	2	0.000331606	18	0.00206052	1.97297	0.0412234	0	0	28	0.00246121	4.53141	6.28772e-05	20	0.00135438	28	0.00146176	0.523464	0.308641	Limkain-b1 [Medicago truncatula]	1e-53	184	-	-	-	-	-
a269862_11	D	4	0.000546523	27	0.00254696	1.55793	0.0325038	2	0.000211879	24	0.00173843	2.30902	0.00805166	31	0.00172993	26	0.00111853	1.26265	0.00247286	no BLAST hit	-	-	-	-	-	-	-
a272393_13	D	82	0.00362165	56	0.00170762	-1.74716	8.1851e-12	10	0.000342454	111	0.00259904	2.19654	2.23956e-09	138	0.00248937	121	0.00168269	1.19855	7.45555e-11	Alpha amylase [Medicago truncatula]	0	757	Alpha-amylase A type-3 OS=Aspergillus oryzae (strain ATCC 42149 / RIB 40) GN=amy3 PE=3 SV=1	24.75	1e-08	58.2	-
a274301_14	D	20	0.00116408	15	0.000602776	-1.612	0.00298305	0	0	21	0.000647994	4.11637	0.000902863	35	0.000832033	21	0.000384857	1.74586	2.45787e-05	Peptide transporter PTR1 [Medicago truncatula]	2e-169	489	Putative uncharacterized protein OS=Nosema ceranae (strain BRL01) GN=NCER_100986 PE=3 SV=1	28.75	5e-09	64.7	-
a275340_11	D	7	0.0008072	38	0.00302536	1.24361	0.0325124	4	0.000357645	45	0.00275102	2.21591	0.000239383	45	0.0021194	49	0.00177912	0.886034	0.00698262	copia-type polyprotein [Glycine max]	1e-41	152	Uncharacterized protein OS=Agaricus bisporus var. bisporus (strain H97 / ATCC MYA-4626 / FGSC 10389) GN=	29.12	4e-12	73.2	-
a277300_13	D	8	0.00192462	5	0.000830491	-1.87503	0.0474123	0	0	18	0.00229575	3.89398	0.00285394	13	0.00127737	18	0.00136349	0.539406	0.408895	no BLAST hit	-	-	-	-	-	-	-
a27769_83	D	22	0.00233906	88	0.0064597	0.803042	0.0223628	15	0.00123657	220	0.0124005	2.59853	2.10029e-21	110	0.00477672	235	0.00786707	-0.0862663	0.69298	purple acid phosphatase [Medicago truncatula]	2e-38	140	-	-	-	-	-
a279801_14	D	5	0.000577657	31	0.00247271	1.43531	0.030781	2	0.000179159	63	0.00385868	3.70134	5.23531e-09	36	0.00169872	65	0.0023645	0.156448	0.695091	no BLAST hit	-	-	-	-	-	-	-
a27993_237	D	21	0.0042943	145	0.0204716	1.59063	2.96882e-08	17	0.00269545	347	0.0376184	3.07539	2.68973e-39	166	0.0138644	364	0.0234369	-0.123864	0.447875	hypothetical protein VITISV_011076 [Vitis vinifera]	1e-62	199	Putative uncharacterized protein OS=Penicillium marneffei (strain ATCC 18224 / CBS 334.59 / QM 7333) GN=PMAA_102180 PE=4 SV=1	39.33	1e-09	63.9	-
a28011_216	D	50	0.00770693	314	0.0334158	1.45381	7.01738e-15	38	0.00454156	538	0.0439634	2.54759	6.01103e-50	364	0.0229156	576	0.027955	0.346761	0.000739685	Dof zinc finger protein [Medicago truncatula]	3e-71	219	-	-	-	-	-
a280216_9	D	8	0.000629202	47	0.00255216	1.35763	0.00919792	4	0.000243932	43	0.00179294	2.15032	0.000452049	55	0.00176677	47	0.00116392	1.23566	4.57581e-05	TMV resistance protein N [Medicago truncatula]	3e-104	331	Uncharacterized protein OS=Agaricus bisporus var. bisporus (strain H97 / ATCC MYA-4626 / FGSC 10389) GN=	27.34	8e-10	66.6	-
a281359_21	D	4	0.0011205	26	0.00502845	1.50348	0.0427081	1	0.0002172	27	0.0040097	3.47894	0.000342525	30	0.00343234	28	0.00246965	1.10843	0.00805435	no BLAST hit	-	-	-	-	-	-	-
a285474_18	D	4	0.000516608	26	0.00231838	1.50348	0.0427081	2	0.000200281	59	0.00403972	3.6067	2.40384e-08	30	0.00158249	61	0.0024806	-0.0149558	0.995869	no BLAST hit	-	-	-	-	-	-	-
a290169_12	D	6	0.00076684	36	0.00317663	1.388	0.022539	3	0.000297293	30	0.0020327	2.04598	0.00571722	42	0.00219241	33	0.00132799	1.35681	0.000140032	no BLAST hit	-	-	-	-	-	-	-
a291444_12	D	5	0.000458499	38	0.00240582	1.72904	0.00476581	5	0.000355507	50	0.00243073	2.04598	0.000230571	43	0.00161048	55	0.00158803	0.653796	0.0499108	hypothetical protein MTR_2g063430 [Medicago truncatula]	0.0004	45.4	-	-	-	-	-
a291831_17	D	11	0.00416555	9	0.00235306	-1.48646	0.048938	0	0	13	0.00260988	3.4245	0.0187344	20	0.00309334	13	0.00155006	1.63038	0.00330876	no BLAST hit	-	-	-	-	-	-	-
a292738_12	D	7	0.00100805	48	0.0047724	1.58065	0.00270271	2	0.000223318	41	0.00313016	3.08161	2.05971e-05	55	0.00323494	43	0.00194975	1.36399	9.35462e-06	hypothetical protein VITISV_015290 [Vitis vinifera]	6e-07	51.2	-	-	-	-	-
a299849_12	D	12	0.00139956	63	0.00507294	1.19536	0.00590921	0	0	12	0.000741973	3.30902	0.026965	75	0.00357263	12	0.000440673	3.65275	2.56272e-22	no BLAST hit	-	-	-	-	-	-	-
a301152_15	D	7	0.000864045	48	0.00409063	1.58065	0.00270271	3	0.000287124	40	0.00261756	2.46102	0.000226052	55	0.0027728	43	0.00167122	1.36399	9.35462e-06	no BLAST hit	-	-	-	-	-	-	-
a302550_14	D	3	0.000464751	25	0.00267393	1.86194	0.0181694	1	0.000120118	29	0.00238174	3.58204	0.000161531	28	0.00177164	30	0.00146335	0.909355	0.0338509	no BLAST hit	-	-	-	-	-	-	-
a303412_14	D	7	0.000595604	53	0.00311348	1.72361	0.000681977	6	0.00039584	61	0.00275161	2.06983	3.36782e-05	60	0.00208511	67	0.00179498	0.849692	0.00232744	no BLAST hit	-	-	-	-	-	-	-
a30548_167	D	17	0.00508733	135	0.0278923	1.79239	5.20983e-09	14	0.00324847	145	0.0230042	2.09661	2.35716e-11	152	0.0185782	159	0.0149818	0.943936	2.47448e-08	Multidrug resistance protein ABC transporter family [Medicago truncatula]	9e-38	136	Metal resistance protein YCF1 OS=Saccharomyces cerevisiae (strain ATCC 204508 / S288c) GN=YCF1 PE=1 SV=2	39.39	3e-09	57	-
a309717_12	D	9	0.000492529	70	0.00264483	1.7624	5.47671e-05	9	0.000381892	95	0.0027562	2.12399	7.54924e-08	79	0.00176577	104	0.00179204	0.612232	0.00979029	PREDICTED: uncharacterized protein LOC100811508 [Glycine max]	2e-34	124	-	-	-	-	-
a311017_9	D	9	0.000803675	57	0.00351417	1.46601	0.00192774	0	0	23	0.00108884	4.24762	0.000423148	66	0.00240713	23	0.000646684	2.52972	2.92359e-14	no BLAST hit	-	-	-	-	-	-	-
a315359_10	D	3	0.000295412	22	0.00149568	1.67751	0.0437449	4	0.000305405	45	0.00234918	2.21591	0.000239383	25	0.00100546	49	0.00151925	0.0380373	0.946989	no BLAST hit	-	-	-	-	-	-	-
a315983_11	D	52	0.00404316	59	0.00316723	-1.01475	0.000696971	0	0	13	0.000535869	3.4245	0.0187344	111	0.003525	13	0.000318264	4.10287	4.57591e-35	RNA-directed DNA polymerase (Reverse transcriptase); Ribonuclease H [Medicago truncatula]	0.0004	44.7	-	-	-	-	-
a316978_8	D	14	0.00035286	61	0.00106149	0.926424	0.0331081	7	0.000136799	85	0.00113577	2.32609	7.4865e-08	75	0.000772065	92	0.00073011	0.714148	0.00352421	PREDICTED: receptor-like protein kinase BRI1-like 3-like [Vitis vinifera]	0	1069	Adenylate cyclase OS=Schizosaccharomyces pombe (strain 972 / ATCC 24843) GN=cyr1 PE=1 SV=1	28.18	4e-18	90.9	-
a323393_9	D	19	0.00125603	96	0.00438156	1.14008	0.000840868	0	0	28	0.000981302	4.53141	6.28772e-05	115	0.00310501	28	0.000582815	3.04703	4.56018e-29	hypothetical protein [Beta vulgaris]	1e-89	296	Uncharacterized protein OS=Rhizopus delemar (strain RA 99-880 / ATCC MYA-4621 / FGSC 9543 / NRRL 43880) GN=RO3G_08108 PE=4 SV=1	27.01	4e-06	54.7	-
a327413_11	D	13	0.00134943	62	0.00444334	1.0568	0.01476	0	0	12	0.000660368	3.30902	0.026965	75	0.0031797	12	0.000392206	3.65275	2.56272e-22	no BLAST hit	-	-	-	-	-	-	-
a328407_12	D	10	0.000642379	47	0.00208449	1.0357	0.0415956	2	9.96164e-05	53	0.00180495	3.45198	2.3312e-07	57	0.00149549	55	0.00111245	1.06042	0.000278725	Pentatricopeptide repeat-containing protein [Medicago truncatula]	0	618	Putative uncharacterized protein (Fragment) OS=Batrachochytrium dendrobatidis (strain JAM81 / FGSC 10211) GN=BATDEDRAFT_10309 PE=4 SV=1	20.72	3e-06	55.5	-
a330407_10	D	9	0.00102817	56	0.00441691	1.44047	0.00244824	0	0	24	0.00145355	4.30902	0.000288795	65	0.00303286	24	0.000863292	2.4463	1.44149e-13	no BLAST hit	-	-	-	-	-	-	-
a33088_80	D	20	0.000848509	143	0.00418864	1.64099	1.73839e-08	60	0.00197373	756	0.0170038	2.37941	1.27017e-64	163	0.00282444	816	0.0109004	-1.31481	1.37747e-34	PREDICTED: derlin-1-like [Glycine max]	1e-171	487	DER1-like family member protein 1 OS=Saccharomyces cerevisiae (strain ATCC 204508 / S288c) GN=DFM1 PE=1 SV=1	26.18	2e-13	74.7	2.76625
a331531_10	D	6	0.00061042	36	0.00252866	1.388	0.022539	2	0.000157767	34	0.00183381	2.81152	0.00026036	42	0.0017452	36	0.0011532	1.23128	0.000459133	no BLAST hit	-	-	-	-	-	-	-
a342942_10	D	19	0.00455311	6	0.000992696	-2.85992	1.74813e-05	0	0	14	0.00177861	3.53141	0.0127722	25	0.00244688	14	0.00105635	1.84539	0.00025558	no BLAST hit	-	-	-	-	-	-	-
a34453_140	D	113	0.00632503	945	0.0365196	1.86703	4.90209e-61	6	0.000260402	817	0.024244	5.81329	6.29602e-126	1058	0.0241873	823	0.0145047	1.37127	2.15942e-94	Calcium-responsive transactivator [Medicago truncatula]	2e-130	375	-	-	-	-	-
a345643_14	D	9	0.00162869	4	0.000499765	-2.36688	0.0117947	0	0	44	0.00422129	5.18349	1.55192e-07	13	0.000960852	44	0.00250711	-0.750101	0.12527	no BLAST hit	-	-	-	-	-	-	-
a347725_14	D	3	0.000593683	24	0.0032791	1.80304	0.02442	0	0	25	0.00262283	4.36791	0.000197623	27	0.0021823	25	0.00155775	1.11992	0.0117236	no BLAST hit	-	-	-	-	-	-	-
a34960_94	D	37	0.00257061	339	0.0162609	1.99873	1.58855e-24	56	0.0030167	543	0.0200001	2.00151	7.97201e-38	376	0.0106694	599	0.0131035	0.337068	0.000853846	hypothetical protein MTR_7g088200 [Medicago truncatula]	2e-99	304	-	-	-	-	-
a35410_132	D	72	0.00886947	293	0.0249197	0.827874	3.9284e-06	22	0.00210135	290	0.0189392	2.44453	3.94805e-26	365	0.0183644	312	0.0121017	1.23524	1.97199e-28	NBS resistance protein [Medicago truncatula]	3e-63	213	-	-	-	-	-
a354375_15	D	2	0.000286001	18	0.00177713	1.97297	0.0412234	0	0	12	0.000909738	3.30902	0.026965	20	0.00116812	12	0.000540312	1.74586	0.0019441	polyprotein [Arabidopsis thaliana]	4e-18	84	-	-	-	-	-
a355448_10	D	7	0.000760054	47	0.00352334	1.55028	0.00355179	0	0	20	0.00115126	4.04598	0.0013293	54	0.00239474	20	0.000683758	2.44185	2.08894e-11	no BLAST hit	-	-	-	-	-	-	-
a355794_10	D	8	0.00227212	3	0.000588265	-2.612	0.0120371	0	0	14	0.00210798	3.53141	0.0127722	11	0.001276	14	0.00125197	0.660968	0.351119	no BLAST hit	-	-	-	-	-	-	-
a362345_13	D	6	0.00227212	0	0	-4.78192	0.00570896	0	0	21	0.00421596	4.11637	0.000902863	6	0.000928003	21	0.00250395	-0.798464	0.281376	no BLAST hit	-	-	-	-	-	-	-
a363241_10	D	5	0.00165803	1	0.000228946	-3.51889	0.0241595	0	0	12	0.00210961	3.30902	0.026965	6	0.000812629	12	0.00125294	0.00889095	1	no BLAST hit	-	-	-	-	-	-	-
a36464_68	D	53	0.00373724	246	0.0119763	1.01764	4.01783e-07	22	0.00120284	364	0.0136074	2.77242	2.94597e-37	299	0.00861122	386	0.00857016	0.640436	2.23955e-08	PREDICTED: UPF0098 protein MTH_273-like [Glycine max]	2e-95	282	a passalidarum (strain NRRL Y-27907 / 11-Y1) GN=SPAPADRAFT_59025 PE=4 SV=1	26.7	5e-06	54.3	6.89655
a365305_11	D	8	0.000682584	42	0.00247415	1.19536	0.0287902	4	0.000264628	47	0.00212599	2.27865	0.000125388	50	0.00174242	51	0.00137013	0.980322	0.00165376	no BLAST hit	-	-	-	-	-	-	-
a366672_13	D	2	0.000595604	18	0.00370093	1.97297	0.0412234	0	0	13	0.00205243	3.4245	0.0187344	20	0.00243263	13	0.00121898	1.63038	0.00330876	Tir-nbs-lrr resistance protein [Medicago truncatula]	8e-06	45.4	-	-	-	-	-
a36893_155	D	8	0.00214313	72	0.0133169	1.97297	8.29469e-06	8	0.00166172	86	0.0122139	2.15032	2.76534e-07	80	0.00875321	94	0.0079289	0.77623	0.00105122	PREDICTED: DNA-directed RNA polymerase I subunit RPA2-like [Glycine max]	2e-25	91.7	DNA-directed RNA polymerase I subunit RPA2 OS=Ashbya gossypii (strain ATCC 10895 / CBS 109.51 / FGSC 9923 / NRRL Y-1056) GN=RPA2 PE=3 SV=2	43.14	2e-09	47.4	-
a369257_9	D	10	0.00188761	7	0.000912263	-1.71153	0.035404	0	0	16	0.00160114	3.72406	0.00605956	17	0.00131063	16	0.00095095	1.09635	0.0566317	no BLAST hit	-	-	-	-	-	-	-
a37273_42	D	15	0.00136125	129	0.00808255	1.90738	2.46982e-09	15	0.00105548	191	0.00918923	2.39459	4.04781e-17	144	0.00533739	206	0.00588629	0.492315	0.00381336	no BLAST hit	-	-	-	-	-	-	-
a3737_414	D	392	0.0105846	2846	0.0530557	1.66305	4.06506e-155	383	0.00801853	4193	0.0600218	2.17662	0	3238	0.0357093	4576	0.0389044	0.509907	2.64213e-54	hypothetical protein MTR_5g045160 [Medicago truncatula]	0	1146	Uncharacterized protein OS=Piriformospora indica (strain DSM 11827) GN=PIIN_05836 PE=4 SV=1	32.2	5e-81	305	6.16197
a374029_14	D	18	0.00421469	12	0.00193993	-1.78192	0.00242286	0	0	13	0.00161374	3.4245	0.0187344	30	0.00286902	13	0.000958436	2.21534	4.22365e-06	Enod93 protein [Medicago sativa subsp. x varia]	3e-44	142	-	-	-	-	-
a376924_10	D	6	0.000348894	41	0.00164603	1.57563	0.00617495	6	0.000270522	72	0.00221959	2.30902	9.9053e-07	47	0.00111624	78	0.00142811	0.278078	0.393645	no BLAST hit	-	-	-	-	-	-	-
a377092_10	D	3	0.000278008	22	0.00140757	1.67751	0.0437449	0	0	43	0.00211253	5.15032	2.2449e-07	25	0.000946226	43	0.00125468	0.226482	0.628541	hypothetical protein MTR_1g005000 [Medicago truncatula]	6e-61	189	-	-	-	-	-
a379360_8	D	3	0.000561102	23	0.00297002	1.74164	0.0326071	0	0	16	0.00158649	3.72406	0.00605956	26	0.00198615	16	0.000942252	1.70933	0.000424354	no BLAST hit	-	-	-	-	-	-	-
a381631_10	D	3	0.000460104	23	0.00243542	1.74164	0.0326071	1	0.000118917	18	0.00146354	2.89398	0.00944121	26	0.00162864	19	0.000917518	1.4614	0.0018837	no BLAST hit	-	-	-	-	-	-	-
a383052_9	D	3	0.000423084	23	0.00223946	1.74164	0.0326071	1	0.000109349	24	0.00179438	3.30902	0.00105505	26	0.0014976	25	0.00111012	1.06547	0.0182038	no BLAST hit	-	-	-	-	-	-	-
a38536_50	D	15	0.00200481	122	0.0112578	1.82689	2.02292e-08	14	0.00145084	144	0.0102033	2.08663	3.22055e-11	137	0.00747861	158	0.00664914	0.803142	5.41085e-06	no BLAST hit	-	-	-	-	-	-	-
a38592_54	D	6	0.00045953	45	0.0023795	1.70993	0.00207552	0	0	349	0.0141705	8.17114	1.61998e-47	51	0.00159533	349	0.00841616	-1.76577	3.72443e-23	unknown [Lotus japonicus]	3e-92	273	Hsp20/alpha crystallin family protein OS=Neosartorya fischeri (strain ATCC 1020 / DSM 3700 / FGSC A1164 / NRRL 181) GN=NFIA_077000 PE=3 SV=1	40	9e-07	56.6	-
a38606_120	D	125	0.0162123	213	0.0190732	-0.428033	0.0184454	21	0.00211185	366	0.0251659	2.84744	1.79489e-38	338	0.0179048	387	0.0158041	0.813581	9.91887e-14	Albumin [Medicago truncatula]	5e-44	145	-	-	-	-	-
a38794_109	D	73	0.00311645	363	0.0106993	1.11704	1.29222e-11	76	0.00251571	1174	0.0265707	2.67335	1.03454e-113	436	0.00760226	1250	0.0168025	-0.510637	3.19662e-11	unknown [Medicago truncatula]	0	688	-	-	-	-	-
a388734_9	D	6	0.000427507	52	0.00255803	1.91852	0.000264546	2	0.000110492	54	0.00203978	3.47894	1.59819e-07	58	0.00168787	56	0.00125634	1.05952	0.000247182	hypothetical protein MTR_8g075650 [Medicago truncatula]	5e-09	61.2	-	-	-	-	-
a39495_129	D	49	0.00601203	406	0.0343923	1.85367	1.72136e-26	8	0.000761069	304	0.0197741	3.97198	5.03662e-42	455	0.022801	312	0.0120533	1.55321	2.05922e-49	unknown [Medicago truncatula]	9e-74	224	Maleylacetoacetate isomerase OS=Emericella nidulans (strain FGSC A4 / ATCC 38163 / CBS 112.46 / NRRL 194 / M139) GN=maiA PE=1 SV=1	35.88	2e-14	75.1	-
a400847_8	D	28	0.00280216	20	0.00138189	-1.68239	0.000207737	0	0	11	0.000583613	3.18349	0.0393327	48	0.00196198	11	0.00034662	3.13442	5.32353e-13	no BLAST hit	-	-	-	-	-	-	-
a403435_10	D	13	0.00230495	6	0.000734481	-2.31244	0.00228998	2	0.000274953	21	0.00197395	2.11637	0.0207503	19	0.00137591	23	0.00128402	0.733257	0.161972	Tubby-like F-box protein [Medicago truncatula]	3e-15	74.3	-	-	-	-	-
a404385_9	D	9	0.000639774	48	0.00235578	1.21808	0.0163566	3	0.000165354	41	0.00154513	2.49665	0.000160904	57	0.00165492	44	0.000984833	1.38235	4.90025e-06	no BLAST hit	-	-	-	-	-	-	-
a40465_138	D	12	0.0038342	82	0.0180891	1.57563	5.53521e-05	12	0.00297293	148	0.0250699	2.34855	3.55635e-13	94	0.012267	160	0.0160968	0.241552	0.281346	no BLAST hit	-	-	-	-	-	-	-
a405495_13	D	8	0.00308665	0	0	-5.19696	0.00100429	1	0.000299162	14	0.00286367	2.53141	0.0385432	8	0.00126068	15	0.00182228	0.102	0.907718	no BLAST hit	-	-	-	-	-	-	-
a414263_8	D	4	0.000353077	26	0.00158451	1.50348	0.0427081	4	0.000273766	46	0.00215261	2.24762	0.000173364	30	0.00108156	50	0.00138965	0.271925	0.518818	putative RNA-directed DNA polymerase (Reverse transcriptase) [Malus x domestica]	8e-08	53.9	-	-	-	-	-
a414465_8	D	10	0.00144346	6	0.000597954	-1.93392	0.0207902	0	0	14	0.00107135	3.53141	0.0127722	16	0.000943287	14	0.000636297	1.20154	0.0451653	Type I inositol-1,4,5-trisphosphate 5-phosphatase [Medicago truncatula]	1e-86	267	Probable inositol polyphosphate 5-phosphatase C9G1.10c OS=Schizosaccharomyces pombe (strain 972 / ATCC 24843) GN=SPAC9G1.10c PE=1 SV=2	47.96	2e-16	81.3	-
a4151_420	D	3095	0.117276	5894	0.154194	-0.267651	4.67284e-17	34	0.000998933	539	0.0108277	2.71073	1.78513e-53	8989	0.139116	573	0.00683642	4.98044	0	hypothetical protein ARALYDRAFT_489781 [Arabidopsis lyrata subsp. lyrata]	1e-159	461	Putative agmatinase 3 OS=Schizosaccharomyces pombe (strain 972 / ATCC 24843) GN=SPAPB24D3.03 PE=3 SV=2	28.1	2e-19	94.7	-
a41575_149	D	10	0.00319517	69	0.0152213	1.58964	0.000223348	9	0.00222969	153	0.0259169	2.81152	2.1242e-16	79	0.0103095	162	0.016298	-0.0271783	0.924092	thaumatin-like protein PR-5a [Cicer arietinum]	9e-37	124	Uncharacterized protein (Fragment) OS=Mycosphaerella graminicola (strain CBS 115943 / IPO323) GN=MYCGRDRAFT_15838 PE=4 SV=1	56.06	1e-12	73.9	-
a41811_92	D	201	0.0249611	281	0.0240926	-0.713584	2.86505e-07	2	0.000192578	72	0.00474021	3.89398	1.67797e-10	482	0.0244474	74	0.00289351	3.71233	1.79078e-139	no BLAST hit	-	-	-	-	-	-	-
a419473_8	D	4	0.00023415	32	0.00129328	1.80304	0.00807771	4	0.000181553	75	0.00232751	2.95287	7.33473e-09	36	0.000860705	79	0.00145608	-0.124965	0.743499	PREDICTED: probable galacturonosyltransferase-like 2-like [Glycine max]	0	556	Uncharacterized protein OS=Mixia osmundae (strain CBS 9802 / IAM 14324 / JCM 22182 / KY 12970) GN=Mo03095 PE=4 SV=1	29.63	1e-16	89.7	-
a423900_7	D	2	0.000257761	18	0.00160166	1.97297	0.0412234	2	0.000199861	20	0.00136652	2.04598	0.0280595	20	0.00105278	22	0.000892764	0.871387	0.0910942	Receptor kinase-like protein [Medicago truncatula]	1e-62	211	Putative uncharacterized protein OS=Batrachochytrium dendrobatidis (strain JAM81 / FGSC 10211) GN=BATDEDRAFT_89741 PE=4 SV=1	44.44	8e-06	51.6	-
a424110_8	D	18	0.00206788	16	0.00126907	-1.36688	0.0147622	0	0	13	0.000791762	3.4245	0.0187344	34	0.00159533	13	0.000470244	2.39591	2.24676e-07	Histidine kinase osmosensor protein [Medicago truncatula]	4e-106	333	-	-	-	-	-
a425796_9	D	7	0.000385139	52	0.0019753	1.69613	0.000906189	2	8.53217e-05	65	0.00189597	3.74642	2.44639e-09	59	0.00132584	67	0.0011607	0.825445	0.0033176	hypothetical protein [Beta vulgaris]	9e-61	110	Retrotran	34.19	9e-14	60.8	-
a426186_7	D	24	0.00232964	22	0.00147438	-1.32249	0.00534772	1	7.5264e-05	16	0.000823371	2.72406	0.0191625	46	0.0018237	17	0.00051958	2.44499	7.256e-10	no BLAST hit	-	-	-	-	-	-	-
a429220_7	D	2	0.000221871	18	0.00137865	1.97297	0.0412234	1	8.6016e-05	26	0.00152912	3.4245	0.00050242	20	0.000906187	27	0.000943104	0.575932	0.258568	no BLAST hit	-	-	-	-	-	-	-
a43278_119	D	6	0.00198964	38	0.00869996	1.46601	0.0136197	5	0.00128559	53	0.00931744	2.13005	9.05953e-05	44	0.00595928	58	0.00605588	0.610342	0.0646589	no BLAST hit	-	-	-	-	-	-	-
a43438_59	D	20	0.00309054	127	0.0135493	1.4698	1.26161e-06	0	0	69	0.00565264	5.83258	1.90059e-11	147	0.00927769	69	0.00335722	2.10004	1.16789e-24	unknown [Medicago truncatula]	9e-39	129	-	-	-	-	-
a448487_8	D	13	0.00156682	10	0.000832123	-1.57547	0.0225682	2	0.000186903	26	0.0016613	2.4245	0.00413782	23	0.0011322	28	0.00106258	0.725098	0.127173	PREDICTED: uncharacterized protein LOC100817547 [Glycine max]	5e-52	177	-	-	-	-	-
a450513_7	D	6	0.000819784	1	9.4332e-05	-3.78192	0.0100382	0	0	13	0.00094165	3.4245	0.0187344	7	0.000390629	13	0.000559265	0.115806	0.901878	GDSL esterase/lipase [Medicago truncatula]	2e-26	108	-	-	-	-	-
a450841_7	D	14	0.00123222	5	0.000303838	-2.68239	0.000471564	0	0	39	0.0018198	5.00946	9.91086e-07	19	0.000683021	39	0.00108082	-0.0285838	0.975572	Receptor protein kinase-like protein [Medicago truncatula]	5e-120	369	Adenylate cyclase OS=Neurospora crassa (strain ATCC 24698 / 74-OR23-1A / CBS 708.71 / DSM 1257 / FGSC 987) GN=cr-1 PE=3 SV=2	24.66	7e-09	57.8	-
a452130_7	D	2	0.000233704	18	0.00145217	1.97297	0.0412234	0	0	25	0.00154872	4.36791	0.000197623	20	0.000954517	25	0.000919817	0.686963	0.177813	hypothetical protein MTR_2g015020 [Medicago truncatula]	2e-74	226	-	-	-	-	-
a454979_8	D	7	0.00119618	2	0.000235961	-3.00431	0.0116106	2	0.000264996	27	0.00244603	2.47894	0.00296715	9	0.000628147	29	0.00156036	-0.679165	0.26874	Transcription factor ORG2 [Medicago truncatula]	6e-54	172	Putative uncharacterized protein OS=Komagataella pastoris (strain GS115 / ATCC 20864) GN=PAS_chr1-1_0265 PE=4 SV=1	38.67	7e-06	51.6	-
a456272_9	D	8	0.00170409	1	0.000147066	-4.19696	0.00167186	2	0.000330325	24	0.00271026	2.30902	0.00805166	9	0.000783002	26	0.00174382	-0.521624	0.428444	no BLAST hit	-	-	-	-	-	-	-
a458317_7	D	2	0.000290745	18	0.00180661	1.97297	0.0412234	1	0.000112718	16	0.0012331	2.72406	0.0191625	20	0.00118749	17	0.000778139	1.24336	0.0191398	no BLAST hit	-	-	-	-	-	-	-
a458339_7	D	4	0.00030146	29	0.00150896	1.66102	0.0188814	2	0.000116872	20	0.000799094	2.04598	0.0280595	33	0.00101579	22	0.000522058	1.59385	0.000141522	no BLAST hit	-	-	-	-	-	-	-
a45946_58	D	53	0.00138593	359	0.00648144	1.56296	1.08205e-18	16	0.000324411	913	0.0126571	4.55853	1.28764e-133	412	0.0044003	929	0.00764907	-0.164143	0.0822423	Kinase-like protein [Medicago truncatula]	0	662	Negative regulator of the PHO system OS=Yarrowia lipolytica (strain CLIB 122 / E 150) GN=PHO85 PE=3 SV=1	31.63	4e-18	90.9	-
a461621_7	D	9	0.00142668	3	0.000328334	-2.78192	0.00533831	0	0	21	0.00176482	4.11637	0.000902863	12	0.000776932	21	0.00104816	0.201536	0.78054	Helicase-like protein [Medicago truncatula]	2e-46	164	Uncharacterized protein OS=Puccinia triticina (isolate 1-1 / race 1 (BBBD)) GN=PTTG_07635 PE=4 SV=1	2.54	8e-12	71.2	-
a46216_78	D	12	0.00448882	66	0.0170453	1.26247	0.00304156	1	0.000290042	83	0.0164599	5.0991	2.06846e-13	78	0.0119169	84	0.00989364	0.901976	0.000195706	preproMP73 [Cucurbita maxima]	1e-13	67	-	-	-	-	-
a46238_67	D	27	0.00340818	120	0.010458	0.955045	0.0012921	8	0.000782993	119	0.00796348	2.61887	4.5111e-12	147	0.00757869	127	0.00504764	1.21988	8.43439e-12	unknown [Medicago truncatula]	3e-76	227	-	-	-	-	-
a463400_7	D	2	0.000267892	18	0.00166461	1.97297	0.0412234	0	0	14	0.000994157	3.53141	0.0127722	20	0.00109415	14	0.00059045	1.52346	0.00545633	no BLAST hit	-	-	-	-	-	-	-
a485246_7	D	13	0.00220918	5	0.000586635	-2.57547	0.0010634	0	0	12	0.0010811	3.30902	0.026965	18	0.00124933	12	0.000642088	1.59385	0.0065695	PREDICTED: uncharacterized protein LOC100795062 [Glycine max]	0.0002	43.9	-	-	-	-	-
a486556_8	D	9	0.0019441	6	0.000894825	-1.78192	0.0412106	0	0	19	0.00217584	3.97198	0.00194518	15	0.00132338	19	0.00129228	0.667854	0.265555	no BLAST hit	-	-	-	-	-	-	-
a48803_110	D	105	0.00899645	432	0.025555	0.843684	6.90141e-09	28	0.00186016	489	0.022212	2.85039	3.79011e-51	537	0.0187921	517	0.0139476	1.06365	9.29536e-33	repetitive proline-rich cell wall protein 2 precursor [Glycine max]	2e-106	310	Pc13g00140 protein OS=Penicillium chrysogenum (strain ATCC 28089 / DSM 1075 / Wisconsin 54-1255) GN=Pc13g00140 PE=4 SV=1	23.68	3e-12	74.3	-
a489825_6	D	2	0.000266148	18	0.00165378	1.97297	0.0412234	1	0.000103182	19	0.00134043	2.97198	0.00662311	20	0.00108703	20	0.000838011	1.00889	0.0528636	no BLAST hit	-	-	-	-	-	-	-
a49_1553	D	1066	0.0738105	8132	0.388749	1.73444	0	773	0.0415002	10676	0.391893	2.51182	0	9198	0.260119	11449	0.249606	0.693061	2.56201e-263	pherophorin-dz1 protein [Volvox carteri f. nagariensis]	6e-47	172	-	-	-	-	-
a49685_63	D	14	0.00339471	118	0.0197545	1.87833	1.8732e-08	12	0.00225613	165	0.0212107	2.50542	1.17274e-15	132	0.0130727	177	0.0135137	0.58568	0.00102982	no BLAST hit	-	-	-	-	-	-	-
a50145_46	D	8	0.0019322	43	0.00717034	1.22931	0.0231784	7	0.0013109	68	0.00870698	2.00416	1.68513e-05	51	0.00503094	75	0.00570359	0.452498	0.139307	unnamed protein product [Vitis vinifera]	0.0003	41.6	-	-	-	-	-
a501886_7	D	2	0.000270252	18	0.00167928	1.97297	0.0412234	0	0	18	0.00128946	3.89398	0.00285394	20	0.00110379	18	0.000765839	1.16089	0.0278019	DYW9 protein [Arabidopsis thaliana]	0.0002	43.1	-	-	-	-	-
a50619_104	D	41	0.00308997	153	0.00796108	0.702878	0.00602299	48	0.00280492	730	0.0291669	2.65085	2.06859e-70	194	0.00597159	778	0.0184619	-0.994823	1.77961e-21	putative transporter-like protein [Trifolium pratense]	9e-154	441	Uncharacterized membrane protein YCR023C OS=Saccharomyces cerevisiae (strain ATCC 204508 / S288c) GN=YCR023C PE=1 SV=2	33.33	1e-13	73.9	-
a50931_98	D	3	0.00116482	26	0.00696982	1.91852	0.0135277	2	0.000602112	75	0.0154382	3.95287	5.3235e-11	29	0.0045989	77	0.00941357	-0.399915	0.264428	unknown [Medicago truncatula]	2e-16	69.3	-	-	-	-	-
a51085_69	D	98	0.0027898	773	0.0151928	1.78266	4.41724e-47	51	0.00112571	911	0.0137488	2.88294	1.43264e-95	871	0.0101271	962	0.00862281	0.865527	1.5679e-37	Leucine-rich repeat, plant specific [Medicago truncatula]	4e-139	421	Uncharacterized protein OS=Rhizopus delemar (strain RA 99-880 / ATCC MYA-4621 / FGSC 9543 / NRRL 43880) GN=RO3G_11619 PE=4 SV=1	31.6	3e-14	83.2	-
a51100_98	D	9	0.00259213	50	0.0099425	1.27697	0.0105668	11	0.0024565	186	0.0284005	2.80378	1.07669e-19	59	0.00694041	197	0.0178652	-0.730518	0.000547248	Dof zinc finger protein [Medicago truncatula]	5e-22	90.9	-	-	-	-	-
a517054_6	D	4	0.000331159	31	0.00177194	1.75724	0.0107832	0	0	24	0.00105338	4.30902	0.000288795	35	0.00118349	24	0.000625625	1.55321	0.000118003	Auxin efflux carrier component [Medicago truncatula]	2e-96	296	-	-	-	-	-
a52348_55	D	29	0.00248821	245	0.0145133	1.8817	1.17306e-16	9	0.000598743	238	0.0108259	3.44895	5.31673e-30	274	0.00960191	247	0.00667286	1.15856	1.36435e-19	uncharacterized protein LOC100500480 [Glycine max]	4e-38	132	-	-	-	-	-
a52650_116	D	3	0.00106382	25	0.00612067	1.86194	0.0181694	6	0.00164972	65	0.0122197	2.16146	9.55657e-06	28	0.00405532	71	0.00792744	-0.333501	0.376123	Somatic embryogenesis receptor-like kinase [Medicago truncatula]	2e-25	100	-	-	-	-	-
a526751_5	D	6	0.00115387	2	0.000265549	-2.78192	0.0266491	0	0	13	0.00132539	3.4245	0.0187344	8	0.000628365	13	0.000787179	0.308451	0.720685	no BLAST hit	-	-	-	-	-	-	-
a529376_6	D	9	0.00178105	4	0.000546517	-2.36688	0.0117947	0	0	12	0.00125896	3.30902	0.026965	13	0.00105074	12	0.000747722	1.12437	0.092672	no BLAST hit	-	-	-	-	-	-	-
a53200_46	D	89	0.00601974	143	0.00667781	-0.51282	0.0189938	27	0.00141599	304	0.0109008	2.2171	1.9316e-24	232	0.00640905	331	0.00704923	0.496185	0.000145441	hypothetical protein VITISV_027369 [Vitis vinifera]	7e-42	97.8	Putative uncharacterized protein OS=Cryptococcus	44.29	4e-18	68.2	-
a53431_82	D	45	0.00368083	263	0.0148525	1.35011	2.32699e-11	33	0.00209294	337	0.0146137	2.07627	6.25e-25	308	0.0102897	370	0.00952931	0.744296	6.27996e-11	unknown [Medicago truncatula]	3e-111	321	-	-	-	-	-
a542129_4	D	13	0.00118678	6	0.00037817	-2.31244	0.00228998	1	7.0784e-05	15	0.000725963	2.63095	0.0268868	19	0.000708431	16	0.000459909	1.25682	0.0215181	no BLAST hit	-	-	-	-	-	-	-
a553118_6	D	10	0.00172324	3	0.000356925	-2.93392	0.00230898	0	0	13	0.00118764	3.4245	0.0187344	13	0.000914969	13	0.000705365	1.00889	0.129154	no BLAST hit	-	-	-	-	-	-	-
a56132_83	D	9	0.00175278	55	0.00739533	1.41448	0.00317818	1	0.000151006	146	0.0150742	5.91388	3.07937e-23	64	0.00509076	147	0.00901421	-0.190781	0.467083	no BLAST hit	-	-	-	-	-	-	-
a57201_72	D	81	0.00233841	711	0.0141715	1.9369	1.95511e-48	79	0.00176837	790	0.012091	2.04598	3.60528e-56	792	0.00933854	869	0.00789917	0.875035	7.68515e-35	Protein CHUP1 [Medicago truncatula]	0	797	Uncharacterized protein OS=Bipolaris maydis C5 GN=COCHEDRAFT_28664 PE=4 SV=1	20.94	4e-06	56.2	-
a57448_79	D	55	0.00441636	453	0.0251137	1.84505	2.84848e-29	18	0.00112068	289	0.0123026	2.72906	2.70635e-29	508	0.0166603	307	0.00776186	1.73548	2.47282e-64	no BLAST hit	-	-	-	-	-	-	-
a5781_274	D	185	0.0103741	1393	0.0539311	1.71564	8.72563e-80	137	0.00595672	1665	0.0494982	2.32733	1.3479e-137	1578	0.0361412	1802	0.0318169	0.817389	5.38695e-61	NAC domain protein [Medicago truncatula]	8e-179	500	-	-	-	-	-
a58791_70	D	31	0.00208756	234	0.0108793	1.71921	3.45926e-14	35	0.00182749	520	0.0185642	2.61714	9.72063e-50	265	0.00728854	555	0.0117678	-0.0576045	0.685213	bZIP transcription factor bZIP35 [Glycine max]	2e-85	258	-	-	-	-	-
a61801_98	D	15	0.00188182	63	0.00545679	0.873431	0.0407337	9	0.000875463	145	0.00964388	2.73404	3.63759e-15	78	0.00399667	154	0.00608321	0.0275066	0.924532	WRKY transcription factor [Medicago truncatula]	4e-75	231	-	-	-	-	-
a624160_5	D	7	0.00119618	1	0.000117981	-4.00431	0.00410305	0	0	12	0.00108712	3.30902	0.026965	8	0.000558353	12	0.000645666	0.423928	0.619545	Cellulose synthase-like protein H1 [Medicago truncatula]	6e-40	144	-	-	-	-	-
a64509_53	D	65	0.00394028	246	0.0102958	0.723188	0.00023024	22	0.00103406	323	0.0103804	2.60001	5.05679e-31	311	0.00770004	345	0.00658506	0.859209	7.36749e-14	Zinc finger protein [Medicago truncatula]	2e-133	383	-	-	-	-	-
a64675_81	D	12	0.00209734	104	0.0125496	1.91852	9.56122e-08	17	0.00230381	229	0.0212188	2.4758	4.07656e-21	116	0.00828064	246	0.0135378	-0.0756426	0.721023	no BLAST hit	-	-	-	-	-	-	-
a65618_42	D	40	0.00486882	38	0.00319344	-1.27096	0.000339397	0	0	102	0.00658206	6.39648	2.43938e-16	78	0.00387772	102	0.00390922	0.621868	0.00921617	hypothetical protein SORBIDRAFT_0016s002040 [Sorghum bicolor]	4e-10	57.4	-	-	-	-	-
a65899_71	D	17	0.0031893	100	0.0129526	1.35944	6.79395e-05	4	0.000581857	42	0.00417728	2.11637	0.000621278	117	0.00896502	46	0.00271726	2.35569	1.10652e-22	KTEL motif-containing protein [Medicago truncatula]	2e-62	201	-	-	-	-	-
a68339_59	D	22	0.00243617	159	0.0121561	1.65649	1.87615e-09	15	0.00128791	184	0.0108019	2.34073	4.14488e-16	181	0.00818619	199	0.00693848	0.872112	1.20602e-08	hypothetical protein MTR_4g128470 [Medicago truncatula]	4e-61	189	-	-	-	-	-
a69850_84	D	81	0.00450102	543	0.0208322	1.548	1.95261e-27	29	0.00124949	381	0.011224	2.43972	5.67906e-34	624	0.0141621	410	0.00717357	1.61481	3.15906e-71	PREDICTED: histidine kinase 3-like [Glycine max]	0	541	Transcription factor SKN7 OS=Saccharomyces cerevisiae (strain ATCC 204508 / S288c) GN=SKN7 PE=1 SV=1	30.89	2e-10	64.3	-
a7039_240	D	75	0.00895144	512	0.0421902	1.57422	1.52839e-26	61	0.00564509	660	0.0417612	2.15964	2.31533e-50	587	0.0286146	721	0.0270952	0.712252	1.43493e-18	hypothetical protein MTR_3g087510 [Medicago truncatula]	8e-58	182	-	-	-	-	-
a70655_78	D	10	0.00227212	55	0.00862788	1.26247	0.00748799	2	0.000352347	128	0.0154184	4.72406	8.99168e-20	65	0.00603202	130	0.00930037	0.00889095	1	purple acid phosphatase [Medicago truncatula]	1e-17	79.7	-	-	-	-	-
a72330_58	D	55	0.00138966	221	0.00385522	0.809585	0.000109394	77	0.0015085	812	0.0108768	2.12261	1.93716e-60	276	0.00284822	889	0.00707252	-0.678624	3.97647e-13	Cysteine-rich receptor-like protein kinase [Medicago truncatula]	0	963	Negative regulator of the PHO system OS=Yarrowia lipolytica (strain CLIB 122 / E 150) GN=PHO85 PE=3 SV=1	29.36	6e-19	93.6	-
a72446_48	D	52	0.00341914	236	0.0107136	0.985245	1.48485e-06	4	0.000203931	60	0.00209152	2.63095	1.53723e-06	288	0.00773435	64	0.00132501	3.17882	4.84472e-74	Root phototropism protein [Medicago truncatula]	0	528	-	-	-	-	-
a72968_52	D	7	0.00165803	45	0.00735899	1.48754	0.00591831	6	0.00110193	66	0.00828775	2.18349	6.95306e-06	52	0.00503056	72	0.00536974	0.539406	0.0722037	no BLAST hit	-	-	-	-	-	-	-
a73100_58	D	15	0.00170094	105	0.00822048	1.6104	2.60863e-06	0	0	264	0.0158708	7.76845	1.50409e-37	120	0.00555772	264	0.009426	-0.128613	0.512542	PREDICTED: uncharacterized protein LOC100791528 [Glycine max]	6e-32	115	-	-	-	-	-
a7379_88	D	34	0.00162572	132	0.00435765	0.759973	0.00636702	38	0.00140884	542	0.0137393	2.55828	1.52531e-50	166	0.00324186	580	0.00873217	-0.795979	1.93234e-11	UDP-glucuronosyltransferase 1-6 [Medicago truncatula]	7e-26	113	-	-	-	-	-
a75480_72	D	21	0.00262917	105	0.00907608	1.12497	0.000517918	16	0.0015532	171	0.0113499	2.14191	1.41849e-13	126	0.00644299	187	0.00737168	0.439276	0.0167004	PREDICTED: probable cyclic nucleotide-gated ion channel 20, chloroplastic-like [Glycine max]	2e-86	272	-	-	-	-	-
a76221_54	D	48	0.00248285	438	0.0156421	1.99287	2.63148e-31	29	0.0011631	368	0.0100915	2.38964	4.40428e-32	486	0.0102675	397	0.00646587	1.30071	1.38184e-40	no BLAST hit	-	-	-	-	-	-	-
a7829_315	D	850	0.0356426	3595	0.104078	0.883499	6.10894e-73	116	0.00377153	1812	0.0402816	2.68944	3.87966e-176	4445	0.0761273	1928	0.0254556	2.21397	0	Cytochrome P450 [Medicago truncatula]	9e-131	392	Putative cytochrome P450 monooxygenase OS=Melampsora larici-populina (strain 98AG31 / pathotype 3-4-7) GN=MELLADRAFT_47825 PE=3 SV=1	37.14	1e-09	67.4	-
a7851_165	D	56	0.00613472	225	0.0170177	0.809468	9.34475e-05	25	0.00212352	580	0.0336847	3.26011	1.5624e-68	281	0.0125728	605	0.0208684	-0.0974741	0.43933	hypothetical protein MTR_3g016200 [Medicago truncatula]	6e-23	90.9	-	-	-	-	-
a7910_371	D	48	0.0135076	191	0.0371092	0.795508	0.000451154	15	0.00327295	335	0.0499782	3.20518	2.15621e-39	239	0.0274697	350	0.0310122	0.458547	0.000363676	Peroxidase [Medicago truncatula]	5e-38	132	-	-	-	-	-
a80284_63	D	28	0.00308388	245	0.0186301	1.93232	3.14869e-17	14	0.00119558	156	0.00910881	2.2021	7.22486e-13	273	0.0122806	170	0.00589542	1.69226	7.25308e-34	hypothetical protein MTR_1g064260 [Medicago truncatula]	2e-84	251	LOG family protein YJL055W OS=Saccharomyces cerevisiae (strain ATCC 204508 / S288c) GN=YJL055W PE=1 SV=1	40.97	2e-21	99	-
a83841_49	D	18	0.00123242	97	0.00458531	1.23303	0.000317479	29	0.00153955	354	0.0128495	2.33368	4.55494e-30	115	0.0032159	383	0.0082568	-0.72682	7.53606e-07	TMV resistance protein N [Medicago truncatula]	5e-144	408	-	-	-	-	-
a84014_62	D	22	0.00153717	200	0.00964807	1.98747	9.88087e-15	37	0.00200452	364	0.0134834	2.0224	5.45047e-26	222	0.00633536	401	0.00882207	0.155848	0.277336	PREDICTED: putative disease resistance protein At1g50180-like [Glycine max]	2e-72	241	-	-	-	-	-
a84045_62	D	21	0.00433768	161	0.0229601	1.74164	3.36369e-10	3	0.000480473	123	0.0134692	4.08161	8.20009e-18	182	0.0153542	126	0.00819474	1.53941	4.15431e-20	no BLAST hit	-	-	-	-	-	-	-
a85041_74	D	6	0.00176963	36	0.00733068	1.388	0.022539	1	0.000228687	63	0.00985076	4.70134	3.7244e-10	42	0.0050594	64	0.00594343	0.401208	0.237851	no BLAST hit	-	-	-	-	-	-	-
a8515_164	D	204	0.00995611	1430	0.0481843	1.61242	4.90285e-75	143	0.00541134	1669	0.0431831	2.26895	8.39626e-134	1634	0.0325709	1812	0.0278448	0.859716	1.01979e-68	unknown [Medicago truncatula]	0	515	-	-	-	-	-
a85253_49	D	300	0.015135	532	0.0185303	-0.370494	0.000911672	2	7.82349e-05	53	0.00141754	3.45198	2.3312e-07	832	0.0171436	55	0.000873675	4.92797	1.97956e-277	hypothetical protein MTR_2g030510 [Medicago truncatula]	2e-123	374	-	-	-	-	-
a85492_62	D	5	0.00141353	43	0.00839294	1.90738	0.00108056	2	0.000438404	86	0.0128894	4.15032	7.88712e-13	48	0.00554236	88	0.00783328	0.134422	0.696824	PREDICTED: receptor-like protein kinase FERONIA-like [Vitis vinifera]	1e-11	62.4	-	-	-	-	-
a8552_118	D	31	0.00617456	149	0.0204899	1.06801	5.77913e-05	1	0.000154438	65	0.00686365	4.74642	1.74668e-10	180	0.0146432	66	0.00413918	2.45635	4.92823e-36	Cytokinin-O-glucosyltransferase [Medicago truncatula]	3e-06	48.1	-	-	-	-	-
a86138_62	D	31	0.00296687	37	0.00244483	-0.941701	0.0181508	15	0.00111311	175	0.00887917	2.26838	7.92965e-15	68	0.00265805	190	0.00572554	-0.473502	0.028121	PREDICTED: probable pectinesterase/pectinesterase inhibitor 41-like [Glycine max]	6e-101	306	Probable pectinesterase A OS=Aspergillus oryzae (strain ATCC 42149 / RIB 40) GN=pmeA PE=3 SV=1	31.71	7e-16	80.9	-
a87940_54	D	43	0.00194538	292	0.0091207	1.5666	2.0308e-15	59	0.00206965	591	0.0141749	2.04843	2.57774e-42	335	0.00619011	650	0.00925922	0.0526123	0.68195	no BLAST hit	-	-	-	-	-	-	-
a88211_84	D	6	0.00179553	52	0.0107437	1.91852	0.000264546	6	0.0013922	88	0.0139612	2.59853	4.42327e-09	58	0.00708903	94	0.00885717	0.312283	0.27943	ABR18_PEA RecName: Full=ABA-responsive protein ABR18	8e-38	126	-	-	-	-	-
a89151_55	D	16	0.0014872	89	0.00571151	1.27878	0.000395619	21	0.00151349	298	0.0146847	2.55091	4.13936e-28	105	0.00398619	319	0.00933614	-0.594276	0.000227697	PREDICTED: NADP-dependent alkenal double bond reductase P2 [Vitis vinifera]	4e-84	257	Zinc-type alcohol dehydrogenase-like protein PB24D3.08c OS=Schizosaccharomyces pombe (strain 972 / ATCC 24843) GN=SPAPB24D3.08c PE=3 SV=1	34	4e-22	101	-
a90460_61	D	15	0.00206788	137	0.0130396	1.99418	2.09116e-10	13	0.00138959	127	0.00928188	2.0123	1.41062e-09	152	0.00855848	140	0.00607699	1.12754	7.61585e-11	putative endosomal protein [Arachis hypogaea]	3e-52	164	Transmembrane 9 superfamily protein C1105.08 OS=Schizosaccharomyces pombe (strain 972 / ATCC 24843) GN=SPBC1105.08 PE=3 SV=1	32.91	4e-11	63.9	-
a91552_59	D	175	0.0133363	243	0.0127854	-0.723357	1.41917e-06	10	0.000590892	257	0.0103832	3.40775	5.09754e-32	418	0.0130105	267	0.00640673	1.65555	9.06554e-50	no BLAST hit	-	-	-	-	-	-	-
a91844_34	D	15	0.00185152	116	0.00988569	1.75413	1.17294e-07	6	0.000574247	89	0.00582406	2.61483	3.13117e-09	131	0.00660432	95	0.00369222	1.47246	7.31998e-14	hypothetical protein MTR_8g093620 [Medicago truncatula]	3e-40	134	-	-	-	-	-
a91889_77	D	38	0.00721732	43	0.0056386	-1.01862	0.00435178	0	0	140	0.0140967	6.85334	1.13241e-21	81	0.00628341	140	0.00837233	0.219458	0.367711	PREDICTED: protein TAR1-like [Glycine max]	4e-10	57	Protein TAR1 OS=Saccharomyces cerevisiae (strain ATCC 204508 / S288c) GN=TAR1 PE=2 SV=1	69.44	2e-08	53.9	-
a92157_104	D	6	0.00196836	45	0.0101924	1.70993	0.00207552	6	0.00152621	122	0.0212183	3.06983	2.27591e-14	51	0.00683347	128	0.0132218	-0.318684	0.24314	PREDICTED: uncharacterized protein LOC100805899 [Glycine max]	2e-16	75.5	-	-	-	-	-
a93380_57	D	5	0.00121721	45	0.0075634	1.97297	0.000589447	8	0.00151006	79	0.0101957	2.02784	2.4586e-06	50	0.00497144	87	0.00666867	0.209804	0.51522	no BLAST hit	-	-	-	-	-	-	-
a9349_263	D	51	0.00922922	252	0.0314852	1.1079	3.14275e-08	43	0.00603355	702	0.0673488	2.75312	1.71991e-70	303	0.0223952	745	0.04245	-0.289032	0.00489581	PREDICTED: cucumisin-like [Glycine max]	2e-21	91.7	-	-	-	-	-
a93621_45	D	7	0.00212589	40	0.00838714	1.31761	0.0205913	0	0	43	0.00692324	5.15032	2.2449e-07	47	0.00582988	43	0.00411186	1.13722	0.000507333	auxin induced proline rich protein [Medicago sativa]	8e-19	76.3	-	-	-	-	-
a93725_18	D	23	0.000678032	180	0.00366358	1.77133	1.5032e-11	11	0.000251434	255	0.0039853	3.25898	1.23659e-30	203	0.0024442	266	0.00246905	0.618944	1.11679e-05	copia-type reverse transcriptase-like protein [Arabidopsis thaliana]	3e-131	307	Truncated transposon Ty1-A Gag-Pol polyprotein OS=Saccharomyces cerevisiae (strain ATCC 204508 / S288c) GN=TY1B-A PE=3 SV=3	29.63	1e-09	55.8	-
a93926_43	D	15	0.00228339	67	0.00704166	0.96224	0.0197874	8	0.000944255	87	0.00702112	2.167	2.01455e-07	82	0.00509826	95	0.00455344	0.796587	0.000657501	Cysteine-rich receptor-like protein kinase [Medicago truncatula]	3e-33	126	-	-	-	-	-
a95712_50	D	12	0.00138118	89	0.00707242	1.69381	7.97152e-06	6	0.000535461	186	0.0113495	3.67825	8.61615e-25	101	0.00474796	192	0.00695817	0.0821399	0.726491	LEA2_CICAR RecName: Full=Late embryogenesis abundant protein 2; AltName: Full=CapLEA-2	2e-64	198	-	-	-	-	-
a96375_64	D	16	0.0019284	80	0.00665698	1.12497	0.00288517	19	0.00177558	303	0.0193605	2.7193	1.47387e-30	96	0.0047257	322	0.0122197	-0.737063	5.01182e-06	Kinase-like protein [Medicago truncatula]	2e-50	171	-	-	-	-	-
a96714_38	D	6	0.000800181	49	0.00451173	1.83279	0.000650764	11	0.00113747	120	0.0084843	2.17152	6.16098e-10	55	0.00299583	131	0.00550091	-0.243172	0.373113	no BLAST hit	-	-	-	-	-	-	-
a97787_70	D	16	0.00400635	115	0.0198809	1.64853	4.92924e-07	8	0.0015532	88	0.0116818	2.18349	1.46498e-07	131	0.0133973	96	0.00756878	1.45735	1.15292e-13	no BLAST hit	-	-	-	-	-	-	-
a97983_32	D	20	0.00146939	127	0.00644203	1.4698	1.26161e-06	19	0.00108236	213	0.00829632	2.21084	2.47642e-17	147	0.00441107	232	0.00536689	0.350582	0.039114	no BLAST hit	-	-	-	-	-	-	-
a98935_60	D	4	0.00133363	31	0.0071359	1.75724	0.0107832	2	0.000517031	41	0.007247	3.08161	2.05971e-05	35	0.0047661	43	0.0045141	0.711909	0.05781	no BLAST hit	-	-	-	-	-	-	-
a9966_201	D	146	0.0200823	512	0.0486228	0.613217	2.6434e-06	22	0.00234635	539	0.0393049	3.33877	4.75171e-65	658	0.0369661	561	0.0242968	1.23898	1.12762e-50	hypothetical protein MTR_1g093960 [Medicago truncatula]	4e-18	77	-	-	-	-	-
a100212_43	E	3	0.000760502	31	0.00542565	2.17228	0.00280324	8	0.00157246	55	0.00739162	1.50542	0.00221191	34	0.00352027	63	0.00502859	0.119074	0.777844	hypothetical protein MtrDRAFT_AC148340g12v2 [Medicago truncatula]	9e-23	87.8	-	-	-	-	-
a100381_39	E	1	0.00023778	18	0.002955	2.97297	0.00737677	5	0.000921838	39	0.00491629	1.68753	0.00567751	19	0.00184521	44	0.00329423	-0.202613	0.694602	PREDICTED: uncharacterized protein LOC100816021 [Glycine max]	1e-09	57.4	-	-	-	-	-
a101785_55	E	1	0.0002751	16	0.00303893	2.80304	0.0152895	3	0.000639912	27	0.00393778	1.89398	0.0139034	17	0.0019101	30	0.00259859	0.189463	0.748295	101 kDa heat shock protein [Nicotiana tabacum]	6e-17	77.4	-	-	-	-	-
a101978_60	E	2	0.000130249	24	0.00107911	2.388	0.00574501	345	0.017421	450	0.0155365	-0.892615	1.72042e-17	26	0.000691569	795	0.0163019	-3.92548	7.01468e-119	no BLAST hit	-	-	-	-	-	-	-
a103344_72	E	3	0.000803675	59	0.0109124	3.10072	1.23599e-07	25	0.00519288	100	0.0142022	0.724056	0.0290316	62	0.00678374	125	0.0105438	-0.00269703	1	no BLAST hit	-	-	-	-	-	-	-
a104255_33	E	21	0.000952174	203	0.00635482	2.07606	9.31326e-16	27	0.000949227	238	0.005721	1.86399	1.29183e-15	224	0.00414823	265	0.00378328	0.766397	1.4065e-08	ZIP-like zinc transporter [Medicago truncatula]	0	607	Zinc-regulated transporter 2 OS=Saccharomyces cerevisiae (strain ATCC 204508 / S288c) GN=ZRT2 PE=1 SV=1	33.53	1e-19	95.1	-
a104746_65	E	0	0	13	0.00252576	3.50348	0.0155042	23	0.00501852	94	0.0140237	0.755083	0.0279399	13	0.00149417	117	0.0103669	-2.16103	1.14716e-10	predicted protein [Populus trichocarpa]	6e-09	53.5	-	-	-	-	-
a10492_364	E	14	0.00487989	157	0.0377826	2.29031	7.02774e-14	38	0.0102701	215	0.03973	1.22432	4.88952e-08	171	0.0243442	253	0.027767	0.44375	0.00419081	Sucrose transport protein [Medicago truncatula]	7e-26	101	Uncharacterized protein OS=Baudoinia compniacensis UAMH 10762 GN=BAUCODRAFT_23688 PE=4 SV=1	47.17	1e-06	54.3	-
a105086_46	E	3	0.000920208	44	0.00931811	2.67751	3.20811e-05	10	0.00237834	72	0.0117083	1.57205	0.000226997	47	0.00588818	82	0.00791963	0.205928	0.54144	hypothetical protein VITISV_017319 [Vitis vinifera]	3e-18	80.5	Putative uncharacterized protein OS=Arthroderma gypseum (strain ATCC MYA-4604 / CBS 118893) GN=MGYG_09171 PE=4 SV=1	38.6	2e-06	53.1	-
a105129_41	E	9	0.0011222	91	0.00783396	2.14091	8.31907e-08	17	0.00164357	111	0.00733754	1.43101	1.43271e-05	100	0.0050927	128	0.00502534	0.652747	0.00171857	no BLAST hit	-	-	-	-	-	-	-
a105482_45	E	16	0.00120141	197	0.0102129	2.42509	2.47049e-18	27	0.00157198	251	0.00999181	1.94071	2.75855e-17	213	0.00653237	278	0.0065727	0.624659	5.37888e-06	E3 ubiquitin-protein ligase MARCH6 [Medicago truncatula]	2e-110	322	-	-	-	-	-
a10628_118	E	290	0.0033204	2770	0.0218969	2.0588	1.76428e-201	508	0.00450988	3090	0.0187563	1.32876	8.42945e-118	3060	0.0143097	3598	0.0129712	0.775227	3.99302e-107	DNA-directed RNA polymerase subunit beta [Medicago truncatula]	0	2712	DNA-directed RNA polymerase I subunit rpa1 OS=Schizosaccharomyces pombe (strain 972 / ATCC 24843) GN=rpa1 PE=1 SV=2	35.01	0	921	-
a106387_29	E	0	0	35	0.00433458	4.93232	2.99807e-06	16	0.00222535	99	0.00941459	1.35341	0.000101602	35	0.00256422	115	0.0064952	-0.707316	0.0130788	unknown [Glycine max]	3e-19	83.6	-	-	-	-	-
a106495_54	E	5	0.000356255	167	0.00821521	3.86482	1.08182e-23	35	0.00193361	316	0.0119365	1.89855	6.15921e-21	172	0.00500539	351	0.00787453	-0.0201715	0.914461	no BLAST hit	-	-	-	-	-	-	-
a108600_64	E	1	0.00038342	16	0.0042355	2.80304	0.0152895	6	0.00178376	47	0.00955367	1.69368	0.0020422	17	0.00266221	53	0.00639848	-0.631567	0.152445	hypothetical protein MTR_1g071370 [Medicago truncatula]	2e-27	105	-	-	-	-	-
a108605_35	E	17	0.00182007	177	0.0130835	2.18318	1.05829e-14	10	0.000830137	66	0.00374612	1.44652	0.00104141	194	0.00848321	76	0.002562	2.36088	4.70646e-37	hypothetical protein MTR_1g084780 [Medicago truncatula]	2e-38	131	-	-	-	-	-
a109212_46	E	13	0.000858465	181	0.00825217	2.60245	3.01803e-18	66	0.00337934	329	0.0115179	1.04161	2.49339e-09	194	0.00523238	395	0.00821301	-0.0169051	0.92689	no BLAST hit	-	-	-	-	-	-	-
a109389_47	E	10	0.000904826	143	0.00893329	2.64099	7.99545e-15	37	0.00259583	229	0.010985	1.35381	8.47391e-10	153	0.00565425	266	0.00757832	0.210996	0.221869	no BLAST hit	-	-	-	-	-	-	-
a11012_229	E	412	0.00819554	3838	0.0527103	2.02268	1.47233e-272	540	0.00832882	4266	0.0449882	1.70591	2.51848e-234	4250	0.0345293	4806	0.0301016	0.831517	2.96027e-167	SUS2_PEA RecName: Full=Sucrose synthase 2; AltName: Full=Sucrose-UDP glucosyltransferase 2	0	1606	UDP-Glycosyltransferase/glycogen phosphorylase (Fragment) OS=Wallemia sebi (strain ATCC MYA-4683 / CBS 633.66) GN=WALSEDRAFT_59654 PE=4 SV=1	27.23	1e-08	65.1	-
a11130_159	E	354	0.00493118	3457	0.0332474	2.09074	3.105e-256	566	0.00611327	3858	0.028491	1.49304	5.64107e-175	3811	0.0216823	4424	0.0194039	0.793709	1.24624e-138	PREDICTED: uncharacterized membrane protein YLR241W-like [Glycine max]	0	1153	Uncharacterized protein RSN1 OS=Saccharomyces cerevisiae (strain ATCC 204508 / S288c) GN=RSN1 PE=1 SV=1	22.93	1e-27	123	-
a11194_347	E	45	0.00784268	426	0.0512592	2.0459	1.68385e-31	87	0.0117566	581	0.0536817	1.46351	2.36085e-26	471	0.0335267	668	0.0366568	0.50477	1.43945e-08	unknown [Medicago truncatula]	7e-69	214	Uncharacterized ABC transporter ATP-binding protein/permease YOL075C OS=Saccharomyces cerevisiae (strain ATCC 204508 / S288c) GN=YOL075C PE=1 SV=3	48.78	1e-21	97.8	-
a111963_30	E	21	0.00144915	252	0.0120062	2.388	8.30585e-23	9	0.000481554	81	0.0029633	1.89398	5.46067e-06	273	0.00769438	90	0.00195552	2.60979	7.46731e-58	no BLAST hit	-	-	-	-	-	-	-
a112341_36	E	7	0.000617885	111	0.00676462	2.7901	2.3842e-12	16	0.00109506	118	0.00552191	1.6067	8.42011e-07	118	0.00425412	134	0.00372427	0.825445	1.69057e-05	PREDICTED: probable F-box protein At1g60180-like [Glycine max]	7e-73	228	-	-	-	-	-
a112643_33	E	0	0	40	0.00400521	5.12497	4.42384e-07	10	0.00112451	52	0.00399812	1.10257	0.0241686	40	0.00236937	62	0.00283121	0.376623	0.284781	Natural resistance-associated macrophage protein [Medicago truncatula]	9e-32	122	3'(2'),5'-bisphosphate nucleotidase OS=Emericella nidulans (strain FGSC A4 / ATCC 38163 / CBS 112.46 / NRRL 194 / M139) GN=AN1769 PE=1 SV=1	52.54	1e-10	62	-
a112654_41	E	2	0.000192613	33	0.00219422	2.84744	0.000237919	134	0.0100062	178	0.0090881	-0.8663	5.33151e-07	35	0.00137671	312	0.00946098	-2.14723	1.14763e-26	Callose synthase [Medicago truncatula]	8e-31	123	-	-	-	-	-
a11317_109	E	57	0.00241491	590	0.0172579	2.17472	1.08248e-46	109	0.00358065	817	0.0183504	1.63006	8.2306e-43	647	0.0111956	926	0.0123527	0.491644	6.21443e-11	ORF58f [Pinus koraiensis]	4e-07	51.2	-	-	-	-	-
a113625_28	E	6	0.000473115	104	0.00566186	2.91852	3.98442e-12	12	0.000733679	91	0.00380412	1.64689	1.32043e-05	110	0.00354263	103	0.00255728	1.10375	7.38278e-08	no BLAST hit	-	-	-	-	-	-	-
a113995_64	E	3	0.000793283	42	0.00766772	2.6104	6.56106e-05	17	0.0034855	78	0.0109345	0.921996	0.0164287	45	0.00486001	95	0.00790964	-0.0691116	0.849447	Wall-associated receptor kinase-like protein [Medicago truncatula]	7e-26	102	-	-	-	-	-
a114042_19	E	2	7.03523e-05	32	0.000777157	2.80304	0.000344172	31	0.000845511	273	0.00509106	1.86262	9.0954e-18	34	0.000488478	304	0.00336704	-2.15157	4.5177e-26	PREDICTED: uncharacterized protein LOC100784078 [Glycine max]	0	734	Serine/threonine-protein kinase CLA4 OS=Candida albicans GN=CLA4 PE=3 SV=1	32.27	8e-23	105	-
a114059_52	E	6	0.000848118	82	0.00800257	2.57563	1.18702e-08	17	0.00186322	158	0.0118402	1.94037	3.36747e-11	88	0.00508049	175	0.00778877	0.0171115	0.959489	no BLAST hit	-	-	-	-	-	-	-
a114073_35	E	4	0.000494735	42	0.00358652	2.19536	0.000360101	21	0.00201392	151	0.0099012	1.57014	3.25404e-08	46	0.00232375	172	0.00669835	-0.893812	0.000102888	Serine/threonine protein kinase-like protein CCR4 [Medicago truncatula]	6e-63	209	-	-	-	-	-
a115453_50	E	182	0.00416612	1743	0.0275466	2.0626	2.15143e-127	14	0.000248483	5	6.06775e-05	-2.76137	0.000307112	1925	0.0179974	19	0.000136943	7.67161	0	polyprotein [Glycine max]	3e-162	517	Transposon Ty3-I Gag-Pol polyprotein OS=Saccharomyces cerevisiae (strain ATCC 204508 / S288c) GN=TY3B-I PE=3 SV=2	45.04	1e-28	125	-
a115843_46	E	10	0.000855609	103	0.00608448	2.16761	7.60594e-09	40	0.00265366	151	0.00684936	0.640533	0.0146183	113	0.00394886	191	0.00514559	0.251641	0.211931	hypothetical protein BevumaM_p100 [Beta vulgaris subsp. maritima]	2e-07	53.9	-	-	-	-	-
a11628_244	E	135	0.00457562	2191	0.0512707	2.8236	7.65851e-230	279	0.00733212	2636	0.0473652	1.96407	1.01939e-175	2326	0.0321991	2915	0.0311086	0.683246	1.00282e-65	PREDICTED: uncharacterized protein LOC100791666 [Glycine max]	0	595	-	-	-	-	-
a116280_70	E	3	0.000684169	74	0.0116516	3.42753	3.9564e-10	15	0.00265243	96	0.0116068	1.40213	8.28013e-05	77	0.00717218	111	0.00797061	0.481262	0.0463795	no BLAST hit	-	-	-	-	-	-	-
a116385_35	E	0	0	15	0.000609718	3.70993	0.00721183	16	0.000730393	119	0.00371425	1.61887	6.44313e-07	15	0.000360692	135	0.00250257	-2.16103	3.63663e-12	C94A2_VICSA RecName: Full=Cytochrome P450 94A2; AltName: Full=P450-dependent fatty acid omega-hydroxylase	0	544	Cytochrome P450 52A3 OS=Candida maltosa GN=CYP52A3 PE=1 SV=3	27.31	1e-12	71.2	-
a117932_33	E	5	0.00127807	46	0.00811805	2.00468	0.000432105	6	0.00118917	3	0.000406539	-2.27594	0.0490969	51	0.00532441	9	0.000724356	3.51139	4.71843e-15	no BLAST hit	-	-	-	-	-	-	-
a118131_43	E	0	0	20	0.00301459	4.12497	0.00102498	14	0.00236988	73	0.00844907	1.10653	0.0061085	20	0.00178335	87	0.00598045	-1.11212	0.0011379	Receptor-like protein kinase [Medicago truncatula]	2e-13	68.6	-	-	-	-	-
a118136_30	E	21	0.000900903	202	0.00598302	2.06894	1.28083e-15	33	0.0010977	237	0.0053902	1.56841	2.18916e-12	223	0.00390734	270	0.00364711	0.732975	5.65073e-08	PREDICTED: nephrocystin-3-like [Glycine max]	0	666	Clustered mitochondria protein homolog OS=Botryotinia fuckeliana (strain B05.10) GN=clu1 PE=3 SV=1	21.89	6e-07	52.8	-
a119167_33	E	4	0.000676002	48	0.00560067	2.388	4.81028e-05	6	0.000786229	53	0.00474856	1.86701	0.000375171	52	0.0035893	59	0.00313954	0.826688	0.00614603	no BLAST hit	-	-	-	-	-	-	-
a119212_58	E	12	0.00141843	117	0.00954825	2.08844	1.632e-09	37	0.00339108	196	0.0122823	1.12931	1.30018e-06	129	0.00622781	233	0.0086718	0.155932	0.424492	no BLAST hit	-	-	-	-	-	-	-
a11938_109	E	28	0.0020304	371	0.0185741	2.53096	2.2501e-35	34	0.00191167	291	0.011187	1.82147	2.4268e-18	399	0.0118172	325	0.00742051	1.30484	1.15599e-33	heat shock protein [Pisum sativum]	2e-108	314	Heat shock protein Hsp20/Hsp26, putative OS=Neosartorya fumigata (strain CEA10 / CBS 144.89 / FGSC A1163) GN=AFUB_057850 PE=3 SV=1	39.56	8e-09	63.5	-
a119529_50	E	0	0	18	0.00105888	3.97297	0.00225899	17	0.00112311	136	0.00614326	1.72406	1.9726e-08	18	0.000626402	153	0.00410468	-2.07857	4.71749e-13	MLO-like protein [Medicago truncatula]	1e-93	288	-	-	-	-	-
a120466_33	E	4	0.000867098	41	0.00613624	2.16059	0.000495524	8	0.00134465	53	0.00609091	1.45198	0.0036735	45	0.00398418	61	0.00416355	0.570007	0.0786522	no BLAST hit	-	-	-	-	-	-	-
a120748_39	E	2	0.000312199	48	0.00517314	3.388	8.12209e-07	15	0.00181553	118	0.00976522	1.69981	2.67459e-07	50	0.00318779	133	0.00653702	-0.402535	0.129456	hypothetical protein MTR_3g071530 [Medicago truncatula]	4e-13	68.9	-	-	-	-	-
a121944_36	E	14	0.00100452	169	0.00837193	2.39657	1.19289e-15	34	0.00189155	183	0.00696109	1.15229	2.08906e-06	183	0.00536288	217	0.00490246	0.76304	3.99056e-07	no BLAST hit	-	-	-	-	-	-	-
a122173_46	E	32	0.00196902	307	0.0130421	2.06514	3.20021e-23	49	0.00233779	281	0.0091665	1.24377	1.7691e-10	339	0.00851957	330	0.00639351	1.04771	1.49944e-20	no BLAST hit	-	-	-	-	-	-	-
a123302_29	E	17	0.000665541	174	0.00470311	2.15852	2.82479e-14	122	0.00370335	486	0.0100869	0.718131	1.63767e-07	191	0.00305406	608	0.00749472	-0.661608	6.6717e-09	ECA1 gametogenesis related family protein [Arabidopsis thaliana]	7e-08	47.4	-	-	-	-	-
a123985_28	E	1	0.000265572	26	0.00476723	3.50348	0.000354925	3	0.000617751	29	0.00408299	1.99707	0.00779604	27	0.00292863	32	0.00267583	0.763778	0.0778726	no BLAST hit	-	-	-	-	-	-	-
a124044_32	E	9	0.000185401	87	0.00123737	2.07606	3.01365e-07	166	0.00265148	1096	0.0119696	1.44705	4.15152e-48	96	0.000807717	1262	0.00818569	-2.70764	9.12139e-137	hypothetical protein [Beta vulgaris subsp. vulgaris]	4e-86	198	Uncharacterized protein OS=Rhizopus delemar (strain RA 99-880 / ATCC MYA-4621 / FGSC 9543 / NRRL 43880) GN=RO3G_10676 PE=4 SV=1	36.47	2e-16	90.9	-
a125073_42	E	24	0.000961053	489	0.0135193	3.15177	1.03529e-57	52	0.00161454	345	0.00732407	1.45407	7.30304e-16	513	0.00839018	397	0.00500556	1.37871	1.08416e-46	hypothetical protein MTR_5g095430 [Medicago truncatula]	2e-14	80.1	-	-	-	-	-
a125444_60	E	3	0.000864045	35	0.00695975	2.34736	0.000746733	8	0.00178655	76	0.0116045	1.97198	6.15381e-06	38	0.0044701	84	0.00761764	-0.135499	0.714564	no BLAST hit	-	-	-	-	-	-	-
a126282_36	E	9	0.000813144	147	0.00916965	2.83279	2.60593e-16	15	0.00105081	125	0.00598732	1.78295	3.75311e-08	156	0.00575662	140	0.00398271	1.16501	1.18105e-11	unknown [Medicago truncatula]	1e-57	184	-	-	-	-	-
a127251_25	E	4	0.000326749	118	0.00665499	3.68568	1.75893e-16	17	0.00107675	130	0.00562984	1.65896	1.02921e-07	122	0.00407036	147	0.00378093	0.739956	7.76513e-05	no BLAST hit	-	-	-	-	-	-	-
a127567_34	E	2	0.000479275	34	0.00562528	2.8905	0.000165388	6	0.00111485	38	0.00482765	1.38702	0.0207174	36	0.00352351	44	0.00331997	0.719384	0.0511632	no BLAST hit	-	-	-	-	-	-	-
a127802_30	E	26	0.000661837	295	0.00518454	2.30717	1.62708e-25	84	0.00165793	778	0.0104992	1.93537	1.64974e-51	321	0.00333734	862	0.00690893	-0.416224	8.62896e-06	RNA-directed DNA polymerase (Reverse transcriptase) [Medicago truncatula]	2e-42	116	-	-	-	-	-
a128331_54	E	1	0.000259946	43	0.00771723	4.22931	4.5148e-07	5	0.00100777	37	0.00509897	1.61158	0.00965425	44	0.00467147	42	0.00343762	1.07601	0.00141658	PREDICTED: DNA-directed RNA polymerase I subunit RPA2-like [Glycine max]	1e-37	136	-	-	-	-	-
a12841_187	E	6	0.00031273	777	0.0279608	5.81985	5.55676e-123	268	0.0108308	1744	0.0481906	1.42615	2.21114e-74	783	0.0166686	2012	0.0330196	-0.352655	2.83766e-09	Dihydroflavonol-4-reductase [Medicago truncatula]	1e-171	486	Putative uncharacterized oxidoreductase C513.07 OS=Schizosaccharomyces pombe (strain 972 / ATCC 24843) GN=SPAC513.07 PE=3 SV=1	28.43	1e-14	78.2	11.8946
a128607_50	E	0	0	18	0.0042121	3.97297	0.00225899	5	0.001314	46	0.00826555	1.92569	0.000769941	18	0.00249176	51	0.00544268	-0.493609	0.27174	no BLAST hit	-	-	-	-	-	-	-
a128966_52	E	14	0.000984932	249	0.0120945	2.95569	3.90908e-28	30	0.00163647	271	0.0101075	1.89931	4.32553e-18	263	0.00755705	301	0.00666762	0.81419	6.67808e-11	Pentatricopeptide repeat-containing protein [Medicago truncatula]	1e-129	395	-	-	-	-	-
a128996_36	E	0	0	44	0.00711306	5.26247	9.71914e-08	5	0.000907764	41	0.0050895	1.75968	0.00328734	44	0.00420789	46	0.00339139	0.944761	0.00463055	PREDICTED: PAP-specific phosphatase HAL2-like [Glycine max]	5e-39	136	3'(2'),5'-bisphosphate nucleotidase OS=Wallemia ichthyophaga EXF-994 GN=J056_002044 PE=4 SV=1	34.25	4e-06	52.4	-
a129839_23	E	6	0.000454424	104	0.00543818	2.91852	3.98442e-12	22	0.00129194	106	0.00425611	0.992545	0.00220176	110	0.00340268	128	0.00305243	0.790251	7.04576e-05	no BLAST hit	-	-	-	-	-	-	-
a130209_60	E	7	0.00139425	123	0.0169145	2.9382	2.85425e-14	16	0.002471	85	0.00897554	1.13345	0.00225611	130	0.0105756	101	0.0063342	1.37305	1.76368e-12	no BLAST hit	-	-	-	-	-	-	-
a130350_29	E	4	0.000251423	102	0.00442645	3.47547	8.90655e-14	17	0.000828521	144	0.0047985	1.80652	2.05078e-09	106	0.00272125	161	0.00318638	0.405895	0.0456785	PAP-specific phosphatase HAL2-like protein [Medicago truncatula]	2e-114	343	3'(2'),5'-bisphosphate nucleotidase 2 OS=Candida albicans (strain SC5314 / ATCC MYA-2876) GN=HAL22 PE=3 SV=2	32.78	4e-13	72.8	2.04918
a130472_54	E	0	0	16	0.00333833	3.80304	0.00493488	7	0.00164024	59	0.00945254	1.79934	0.000241808	16	0.00197486	66	0.00628013	-1.0355	0.00884979	Protein kinase-coding resistance protein [Medicago truncatula]	6e-39	135	-	-	-	-	-
a130840_40	E	2	0.000461257	20	0.00318459	2.12497	0.0218791	3	0.000536468	23	0.00281215	1.66266	0.0433638	22	0.00207231	26	0.00188805	0.767883	0.115281	no BLAST hit	-	-	-	-	-	-	-
a131550_45	E	12	0.000707852	195	0.00794157	2.82541	2.71958e-21	50	0.00228687	386	0.0120711	1.67266	1.90719e-21	207	0.00498712	436	0.00809793	-0.0658064	0.680319	hypothetical protein VITISV_017741 [Vitis vinifera]	7e-76	258	Transposon Ty4-J Gag-Pol polyprotein OS=Saccharomyces cerevisiae (strain ATCC 204508 / S288c) GN=TY4B-J PE=2 SV=3	35.37	6e-06	48.9	-
a132069_27	E	14	0.000857146	162	0.00684782	2.33554	1.29855e-14	27	0.00128174	165	0.00535561	1.33549	3.63882e-07	176	0.00440107	192	0.0037013	0.88336	1.34932e-08	no BLAST hit	-	-	-	-	-	-	-
a132167_34	E	10	0.00031935	144	0.00317497	2.65104	5.5859e-15	35	0.000866652	339	0.00573938	1.99991	6.27215e-24	154	0.00200866	374	0.00376067	-0.271217	0.0736224	Extended synaptotagmin-2 [Medicago truncatula]	0	1092	-	-	-	-	-
a133146_28	E	15	0.0013714	142	0.00896336	2.0459	4.33142e-11	13	0.000921563	67	0.00324747	1.08971	0.00999523	157	0.0058626	80	0.00230297	1.98158	1.93104e-24	no BLAST hit	-	-	-	-	-	-	-
a136908_29	E	11	0.000584765	122	0.00447774	2.27435	6.8021e-11	31	0.00127779	199	0.00560841	1.40648	4.3081e-09	133	0.00288774	230	0.00384984	0.218683	0.237176	nine-cis-epoxycarotenoid dioxygenase2 [Pisum sativum]	0	605	Putative lignostilbene dioxygenase protein OS=	32.12	7e-17	90.9	-
a138341_18	E	1	0.000133074	14	0.00128627	2.6104	0.0313868	21	0.00216682	25	0.00176373	-1.02441	0.0382262	15	0.000815273	46	0.00192743	-0.60778	0.199909	no BLAST hit	-	-	-	-	-	-	-
a138409_43	E	11	0.00144192	141	0.0127608	2.48316	1.02365e-13	14	0.00142294	110	0.00764433	1.69806	7.45956e-07	152	0.00813787	124	0.00511796	1.30262	2.19255e-13	no BLAST hit	-	-	-	-	-	-	-
a138810_25	E	0	0	19	0.00222921	4.05097	0.00152561	11	0.0014494	52	0.00468477	0.965064	0.0472895	19	0.00131874	63	0.00337096	-0.720461	0.0714763	WRKY transcription factor [Medicago truncatula]	4e-14	70.9	-	-	-	-	-
a139783_26	E	5	0.000330891	79	0.00360955	2.78489	5.06621e-09	35	0.00179594	143	0.00501705	0.754645	0.00531346	84	0.00227045	178	0.00370904	-0.0745251	0.77248	no BLAST hit	-	-	-	-	-	-	-
a140097_26	E	11	0.000711084	148	0.00660542	2.55306	8.76876e-15	27	0.00135332	117	0.0040097	0.839533	0.00578177	159	0.00419801	144	0.00293101	1.15185	1.15555e-11	no BLAST hit	-	-	-	-	-	-	-
a140330_27	E	12	0.000757373	119	0.00518544	2.1129	8.5705e-10	21	0.00102768	94	0.00314524	0.886328	0.0101796	131	0.0033769	115	0.00228535	1.19682	2.50041e-10	hypothetical protein MTR_5g077710 [Medicago truncatula]	6e-157	401	-	-	-	-	-
a14034_75	E	9	0.00130218	129	0.0128863	2.64434	1.7876e-13	28	0.00314121	170	0.0130399	1.32609	2.75087e-07	138	0.00815504	198	0.00902028	0.488059	0.00509565	no BLAST hit	-	-	-	-	-	-	-
a14049_170	E	19	0.0027952	282	0.028643	2.69467	5.79399e-29	32	0.00365021	243	0.0189523	1.64887	1.4584e-13	301	0.018086	275	0.0127385	1.13922	6.95935e-21	unknown [Medicago truncatula]	4e-16	73.6	-	-	-	-	-
a140681_31	E	14	0.001183	133	0.00775926	2.05097	1.79861e-10	60	0.00393114	97	0.00434538	-0.582922	0.0300979	147	0.00507334	157	0.00417719	0.913943	1.04274e-07	no BLAST hit	-	-	-	-	-	-	-
a14103_326	E	3	0.00117224	43	0.0116004	2.64434	4.58051e-05	42	0.0127249	227	0.0470239	1.15829	8.44016e-08	46	0.00734127	269	0.0330958	-1.53901	5.13159e-15	no BLAST hit	-	-	-	-	-	-	-
a141037_25	E	4	0.00018775	105	0.00340266	3.51729	2.7796e-14	39	0.00141936	309	0.0076891	1.71012	7.24034e-18	109	0.0020896	348	0.00514309	-0.665868	1.55655e-05	Pol polyprotein [Medicago truncatula]	2e-83	275	Uncharacterized protein OS=Magnaporthe poae (strain ATCC 64411 / 73-15) PE=4 SV=1	47.73	9e-06	54.3	-
a14144_179	E	38	0.00151672	397	0.0109401	2.18811	5.97169e-32	967	0.0299266	1885	0.0398869	-0.312967	7.25505e-08	435	0.00709134	2852	0.0358424	-1.704	4.66634e-173	PREDICTED: O-acyltransferase WSD1-like [Glycine max]	0	672	-	-	-	-	0.650618
a141491_39	E	6	0.000891243	62	0.00635838	2.17228	1.11565e-05	14	0.00161243	68	0.0053549	1.00416	0.0161042	68	0.00412545	82	0.00383517	0.738802	0.00430074	ATP-dependent helicase BRM [Medicago truncatula]	4e-78	254	SNF2-family ATP dependent chromatin remodeling factor snf21 OS=Cryptococcus	28.17	5e-06	52	-
a141502_33	E	0	0	56	0.0111881	5.6104	1.11294e-09	7	0.0015706	50	0.00767055	1.56056	0.00283404	56	0.00661858	57	0.0051935	0.983356	0.000781112	no BLAST hit	-	-	-	-	-	-	-
a1422_505	E	60	0.00567154	1696	0.110684	3.62407	4.13599e-222	253	0.018543	2008	0.100626	1.71261	2.25061e-111	1756	0.0677942	2261	0.0672941	0.644223	4.75974e-45	MYB transcription factor MYB114 [Medicago truncatula]	1e-46	152	-	-	-	-	-
a14231_160	E	105	0.00325162	1142	0.0244167	2.24614	3.95702e-93	241	0.00578678	1998	0.0328022	1.77551	1.68888e-116	1247	0.0157723	2239	0.0218318	0.164498	0.00248727	Mitochondrial chaperone BCS1 [Medicago truncatula]	0	880	Probable mitochondrial chaperone bcs1 OS=Schizosaccharomyces pombe (strain 972 / ATCC 24843) GN=SPAC644.07 PE=2 SV=1	32.37	1e-21	102	-
a143634_31	E	11	0.000673472	193	0.00815821	2.93607	7.11126e-22	13	0.000617134	121	0.00392744	1.94248	8.66633e-09	204	0.00510124	134	0.0025832	1.61523	5.62306e-24	PREDICTED: reticuline oxidase-like protein-like [Glycine max]	2e-133	395	Putative uncharacterized protein OS=Phaeosphaeria nodorum (strain SN15 / ATCC MYA-4574 / FGSC 10173) GN=SNOG_07261 PE=4 SV=2	25.79	7e-07	57.4	8.98204
a144275_32	E	5	0.00108006	51	0.00760601	2.15354	8.7942e-05	8	0.00133991	52	0.00595494	1.4245	0.00467383	56	0.00494063	60	0.00408088	0.909355	0.00177901	no BLAST hit	-	-	-	-	-	-	-
a144447_30	E	2	0.000239637	60	0.00496348	3.70993	7.62429e-09	16	0.00148646	69	0.004383	0.832581	0.0431463	62	0.00303413	85	0.00320678	0.553696	0.0414467	hypothetical protein MTR_2g075490 [Medicago truncatula]	5e-20	82.8	-	-	-	-	-
a144784_29	E	39	0.00121944	376	0.00811697	2.07223	2.34901e-28	36	0.000872786	280	0.00464143	1.68341	6.21376e-16	415	0.00529983	316	0.00311106	1.40208	6.36214e-39	Dimethylaniline monooxygenase [Medicago truncatula]	0	753	Thiol-specific monooxygenase OS=Saccharomyces cerevisiae (strain ATCC 204508 / S288c) GN=FMO1 PE=1 SV=2	29.21	2e-11	68.6	-
a145807_49	E	4	0.00136327	37	0.00870632	2.0125	0.00178998	4	0.00105704	29	0.00523984	1.58204	0.0266559	41	0.00570722	33	0.0035413	1.32205	0.000237636	no BLAST hit	-	-	-	-	-	-	-
a146100_26	E	2	0.000353586	26	0.00317358	2.50348	0.00291398	8	0.00109664	52	0.00487378	1.4245	0.00467383	28	0.00202182	60	0.00333997	-0.0906447	0.841204	no BLAST hit	-	-	-	-	-	-	-
a146833_32	E	23	0.000948881	219	0.0062379	2.05427	1.03292e-16	41	0.00131153	270	0.00590534	1.44332	1.79209e-12	242	0.00407772	311	0.0040399	0.646983	4.62515e-07	Protein kinase-like protein [Medicago truncatula]	1e-164	491	-	-	-	-	-
a14716_257	E	9	0.00153368	163	0.0191774	2.98184	6.99084e-19	24	0.00317112	204	0.0184298	1.81152	5.01624e-13	172	0.0119712	228	0.0122336	0.602266	9.33863e-05	PREDICTED: uncharacterized protein LOC100781274 [Glycine max]	2e-51	177	-	-	-	-	-
a147280_27	E	0	0	41	0.00575019	5.16059	3.02137e-07	7	0.00110254	47	0.00506155	1.47129	0.00604421	41	0.00340165	54	0.00345388	0.611555	0.0742059	hypothetical protein MTR_8g105190 [Medicago truncatula]	1e-31	109	-	-	-	-	-
a147780_45	E	1	9.54078e-05	94	0.00619187	5.35763	1.36035e-15	26	0.00192339	227	0.0114817	1.85017	8.58376e-15	95	0.00370191	253	0.00760029	-0.404247	0.0286958	hypothetical protein MTR_3g071530 [Medicago truncatula]	2e-139	408	-	-	-	-	-
a147841_36	E	4	0.000644065	51	0.00566957	2.47547	1.70746e-05	7	0.000873931	54	0.00460958	1.67159	0.000969208	55	0.00361702	61	0.00309261	0.859513	0.00333785	no BLAST hit	-	-	-	-	-	-	-
a14791_216	E	50	0.00391745	594	0.0321314	2.3735	3.72348e-52	150	0.00911242	714	0.0296571	0.975018	2.42463e-17	644	0.0206081	864	0.0213144	0.58492	1.4186e-14	hypothetical protein MTR_2g104400 [Medicago truncatula]	2e-135	416	-	-	-	-	-
a148703_34	E	3	0.000396641	34	0.0031036	2.30554	0.00103946	74	0.00758609	71	0.0049766	-1.33565	1.03825e-07	37	0.00199801	145	0.0060363	-0.961565	0.000154977	no BLAST hit	-	-	-	-	-	-	-
a14901_244	E	133	0.00661197	1328	0.0455814	2.1228	7.00345e-101	136	0.00524237	1156	0.0304674	1.81152	1.16446e-69	1461	0.0296652	1292	0.0202241	1.18624	6.86445e-104	senescence-inducible chloroplast stay-green protein [Pisum sativum]	0	531	-	-	-	-	2.43112
a149070_36	E	1	7.0514e-05	41	0.00199604	4.16059	9.91812e-07	34	0.00185893	263	0.00983171	1.67551	6.34569e-15	42	0.0012096	297	0.00659414	-1.81311	1.49784e-20	unknown [Medicago truncatula]	2e-155	447	Cytochrome P450 OS=Phanerochaete chrysosporium GN=PcCYP_79a PE=2 SV=1	24.41	1e-08	63.2	-
a1501_179	E	32	0.00177496	778	0.0297941	3.40667	1.43111e-97	289	0.0124293	1352	0.039757	0.95001	1.01197e-30	810	0.0183503	1641	0.0286599	-0.00969048	0.910767	hypothetical protein MTR_3g083270 [Medicago truncatula]	1e-13	69.3	-	-	-	-	-
a150192_27	E	2	0.000127013	106	0.00464766	4.53096	1.10935e-16	20	0.00098482	143	0.0048145	1.562	8.99154e-08	108	0.0028013	163	0.00325935	0.41505	0.0386175	Kinase-like protein [Medicago truncatula]	1e-137	414	Serine/threonine-protein kinase BCK1/SLK1/SSP31 OS=Saccharomyces cerevisiae (strain ATCC 204508 / S288c) GN=BCK1 PE=1 SV=1	32.88	8e-13	71.6	-
a150774_50	E	3	0.000924832	42	0.00893926	2.6104	6.56106e-05	6	0.00143418	45	0.00735448	1.63095	0.00353887	45	0.00566595	51	0.00495037	0.828319	0.0113026	no BLAST hit	-	-	-	-	-	-	-
a15157_159	E	22	0.00586799	206	0.0379354	2.03011	1.50834e-15	50	0.0103406	215	0.0304021	0.828393	0.00012604	228	0.0248382	265	0.0222556	0.791932	3.60705e-09	PREDICTED: uncharacterized protein LOC100803505 [Glycine max]	3e-10	58.5	-	-	-	-	-
a153486_28	E	9	0.000424385	174	0.0056647	3.07606	1.13405e-20	63	0.00230339	279	0.0069746	0.870898	3.47638e-06	183	0.00352441	342	0.00507773	0.106738	0.520035	no BLAST hit	-	-	-	-	-	-	-
a153730_34	E	0	0	24	0.00211335	4.388	0.000214622	11	0.00108781	63	0.00425979	1.2419	0.00511004	24	0.0012502	74	0.00297172	-0.6156	0.0906296	conserved hypothetical protein [Ricinus communis]	2e-20	88.2	-	-	-	-	-
a153781_51	E	1	0.000408981	15	0.0042355	2.70993	0.0221835	36	0.011416	48	0.0104074	-0.860906	0.0167417	16	0.00267265	84	0.0108171	-1.38343	0.000115213	TIR-NBS-LRR RCT1-like resistance protein [Medicago sativa]	5e-14	67.8	-	-	-	-	-
a154080_34	E	8	0.00056803	133	0.00651993	2.85832	5.72249e-15	21	0.00115614	121	0.00455474	1.2506	4.9343e-05	141	0.00408901	142	0.00317465	0.998695	1.79498e-08	U3 small nucleolar RNA-associated protein-like protein [Medicago truncatula]	1e-153	444	Probable U3 small nucleolar RNA-associated protein 18 OS=Schizosaccharomyces pombe (strain 972 / ATCC 24843) GN=SPBC29A3.06 PE=2 SV=3	35.4	3e-36	149	-
a155644_43	E	0	0	14	0.00372938	3.6104	0.010675	4	0.00119665	29	0.00593189	1.58204	0.0266559	14	0.00220619	33	0.00400901	-0.228148	0.701437	no BLAST hit	-	-	-	-	-	-	-
a158243_29	E	4	0.000501818	41	0.00355124	2.16059	0.000495524	24	0.00233457	98	0.00651793	0.753804	0.0246915	45	0.00230577	122	0.00481917	-0.429993	0.121012	no BLAST hit	-	-	-	-	-	-	-
a160651_23	E	10	0.000530685	174	0.00637524	2.92406	9.88998e-20	30	0.00123443	124	0.00348864	0.771362	0.00868956	184	0.00398816	154	0.00257326	1.26567	2.40104e-15	PREDICTED: purple acid phosphatase 17-like isoform 1 [Glycine max]	1e-177	501	Putative uncharacterized protein OS=Batrachochytrium dendrobatidis (strain JAM81 / FGSC 10211) GN=BATDEDRAFT_28668 PE=4 SV=1	27.69	2e-20	102	-
a160796_30	E	2	0.000717511	19	0.00470612	2.05097	0.0297497	5	0.00139084	32	0.0060862	1.40213	0.0344711	21	0.00307706	37	0.00417952	0.191755	0.716981	no BLAST hit	-	-	-	-	-	-	-
a162161_22	E	0	0	28	0.00215626	4.6104	4.52001e-05	13	0.00112431	75	0.00443497	1.25244	0.00186286	28	0.00127558	88	0.00309059	-0.643186	0.0515956	Phospholipid-translocating P-type ATPase flippase family protein [Medicago truncatula]	9e-65	219	-	-	-	-	-
a162235_41	E	3	0.000561102	56	0.00723135	3.02543	3.82951e-07	10	0.00145021	89	0.00882488	1.87786	1.97273e-06	59	0.00450704	99	0.00583018	0.262177	0.360465	no BLAST hit	-	-	-	-	-	-	-
a162617_32	E	1	0.000201138	43	0.00597137	4.22931	4.5148e-07	9	0.00140361	52	0.00554493	1.25457	0.0113519	44	0.00361465	61	0.00386323	0.537585	0.103813	no BLAST hit	-	-	-	-	-	-	-
a162937_44	E	0	0	53	0.00635926	5.53096	3.37594e-09	24	0.00323401	110	0.0101347	0.920453	0.00361811	53	0.00376196	134	0.00733248	-0.329278	0.216911	no BLAST hit	-	-	-	-	-	-	-
a163224_34	E	6	0.000658467	65	0.00492501	2.24045	4.13397e-06	26	0.00221241	115	0.00669081	0.869107	0.00472407	71	0.00318243	141	0.00487223	0.0190867	0.959391	no BLAST hit	-	-	-	-	-	-	-
a16412_169	E	26	0.00237709	342	0.0215878	2.52045	1.57277e-32	74	0.00524582	462	0.022393	1.36635	3.82023e-19	368	0.0137416	536	0.0154299	0.466364	4.39719e-06	ATP-dependent Clp protease ATP-binding subunit clpL [Medicago truncatula]	1e-84	275	-	-	-	-	-
a164596_24	E	3	0.000291667	62	0.00416167	3.17228	3.96701e-08	20	0.00150766	126	0.00649432	1.37941	6.43389e-06	65	0.00258105	146	0.00446935	-0.158566	0.56064	hypothetical protein MTR_8g075650 [Medicago truncatula]	2e-20	92.4	-	-	-	-	-
a165890_30	E	10	0.0005045	151	0.00525955	2.71952	4.49904e-16	89	0.00348145	65	0.00173849	-1.72931	6.52531e-13	161	0.00331746	154	0.00244629	1.07302	1.27275e-10	PREDICTED: auxin-induced protein 5NG4-like [Glycine max]	2e-138	404	Uncharacterized protein OS=Taphrina deformans PYCC 5710 GN=TAPDE_002245 PE=4 SV=1	22.14	1e-06	57.4	-
a166293_28	E	2	0.000451082	21	0.00327006	2.19536	0.0155739	6	0.00104927	37	0.0044241	1.34855	0.0261858	23	0.00211871	43	0.00305366	0.106188	0.835784	no BLAST hit	-	-	-	-	-	-	-
a168011_30	E	4	0.000741356	55	0.00703785	2.5844	4.16567e-06	10	0.00143706	55	0.00540415	1.18349	0.0129749	59	0.00446619	65	0.0037932	0.869166	0.00205602	no BLAST hit	-	-	-	-	-	-	-
a168570_37	E	2	0.000160595	23	0.00127509	2.3266	0.00813394	24	0.00149425	114	0.00485293	0.971984	0.00176135	25	0.000819898	138	0.00348904	-1.45578	1.403e-07	MLO-like protein [Medicago truncatula]	7e-150	432	-	-	-	-	-
a16924_185	E	43	0.00301478	531	0.0257035	2.42935	5.50942e-48	328	0.0178308	1161	0.0431536	0.547656	1.14511e-10	574	0.0164368	1489	0.0328706	-0.36633	1.47746e-07	unknown [Medicago truncatula]	9e-77	234	-	-	-	-	-
a16928_167	E	124	0.00462435	1262	0.0324937	2.15034	1.81584e-97	176	0.00508922	1525	0.0301506	1.83922	1.64438e-93	1386	0.0211111	1701	0.0199737	0.713435	1.24812e-42	Zinc finger CCCH domain-containing protein [Medicago truncatula]	0	837	Uncharacterized protein OS=Rhizopus delemar (strain RA 99-880 / ATCC MYA-4621 / FGSC 9543 / NRRL 43880) GN=RO3G_00417 PE=4 SV=1	31.01	1e-06	57.8	-
a171643_31	E	10	0.000564891	103	0.0040171	2.16761	7.60594e-09	74	0.0032412	246	0.00736712	0.457117	0.022733	113	0.00260712	320	0.00569169	-0.492858	0.00221243	unknown [Medicago truncatula]	5e-07	40.8	-	-	-	-	-
a172378_31	E	0	0	54	0.00568948	5.55793	2.33038e-09	13	0.00153823	60	0.0048542	0.930507	0.0376664	54	0.00336574	73	0.00350766	0.573954	0.0506328	no BLAST hit	-	-	-	-	-	-	-
a172961_25	E	3	0.000361575	50	0.00416061	2.86194	3.57666e-06	18	0.00168213	90	0.00575065	1.04598	0.00340498	53	0.00260898	108	0.00409852	-0.0180761	0.972431	no BLAST hit	-	-	-	-	-	-	-
a173198_22	E	14	0.000598092	286	0.00843562	3.15556	3.60268e-34	30	0.000993736	137	0.00310283	0.915198	0.00104869	300	0.00523455	167	0.00224638	1.85401	5.54752e-42	hypothetical protein [Lotus japonicus]	3e-66	27.3	Transposon Ty3-G Gag-Pol polyprotein OS=Saccharomyces cerevisiae (strain ATCC 204508 / S288c) GN=TY3B-G PE=1 SV=3	40.5	6e-19	90.1	-
a175499_24	E	6	0.000567154	76	0.00495991	2.46601	9.76023e-08	36	0.00263853	154	0.00771735	0.820918	0.00160928	82	0.00316579	190	0.00565496	-0.203413	0.366048	PREDICTED: chromodomain-helicase-DNA-binding protein 1-like [Glycine max]	5e-77	255	Putative transposon Ty5-1 protein YCL074W OS=Saccharomyces cerevisiae (strain ATCC 204508 / S288c) GN=TY5A PE=5 SV=2	28.64	3e-18	89	-
a175999_31	E	5	0.000462649	67	0.00428022	2.5472	3.77557e-07	31	0.00222409	160	0.00784872	1.09179	2.639e-05	72	0.00272102	191	0.00556469	-0.398613	0.0660474	no BLAST hit	-	-	-	-	-	-	-
a176033_24	E	9	0.0004375	93	0.00312125	2.17228	4.33601e-08	22	0.000829216	199	0.00512845	1.90125	1.56335e-13	102	0.00202513	221	0.00338262	-0.106586	0.625113	PREDICTED: uncharacterized protein LOC100807304 [Glycine max]	7e-179	509	-	-	-	-	-
a176305_34	E	2	0.000367348	56	0.00710145	3.6104	3.63894e-08	10	0.00142416	63	0.0061346	1.37941	0.00215025	58	0.00435105	73	0.0042218	0.677047	0.0165675	no BLAST hit	-	-	-	-	-	-	-
a176689_17	E	11	0.000876388	120	0.00660079	2.2505	1.32542e-10	14	0.000864851	63	0.00266098	0.893981	0.0393079	131	0.00426279	77	0.00193162	1.77553	7.45949e-18	Pantoate-beta-alanine ligase [Medicago truncatula]	3e-11	65.5	-	-	-	-	-
a176977_41	E	3	0.00100569	28	0.00648055	2.02543	0.00728576	4	0.00103971	38	0.00675344	1.97198	0.00210076	31	0.00424447	42	0.00443322	0.57077	0.155937	Receptor-like protein kinase [Medicago truncatula]	2e-12	63.9	-	-	-	-	-
a178124_28	E	3	0.00064576	36	0.00535011	2.388	0.000528576	5	0.000834506	32	0.00365172	1.40213	0.0344711	39	0.00342873	37	0.00250771	1.08484	0.00264567	hypothetical protein MTR_2g066480 [Medicago truncatula]	0.0003	40.8	-	-	-	-	-
a178395_36	E	1	0.000154139	49	0.00521457	4.41775	4.28461e-08	21	0.00250981	147	0.0120123	1.53141	9.19004e-08	50	0.00314775	168	0.00815356	-0.73957	0.00135449	no BLAST hit	-	-	-	-	-	-	-
a179332_35	E	6	0.000579659	88	0.00586968	2.67751	1.39124e-09	20	0.00149817	165	0.00845089	1.76845	2.22292e-10	94	0.00370909	185	0.00562754	0.0320983	0.898273	hypothetical protein MTR_3g071530 [Medicago truncatula]	6e-129	381	-	-	-	-	-
a17970_122	E	35	0.0016144	729	0.0232157	3.18353	2.30101e-86	237	0.00847619	1242	0.0303712	1.11376	1.78569e-36	764	0.0143931	1479	0.0214802	0.0559134	0.484269	hypothetical protein MTR_4g119780 [Medicago truncatula]	3e-72	231	-	-	-	-	-
a179879_23	E	3	0.000413577	68	0.00647223	3.30554	4.00963e-09	11	0.00117581	68	0.00496983	1.35209	0.00164561	71	0.00399771	79	0.00342916	0.854857	0.000771342	hypothetical protein MTR_3g026820 [Medicago truncatula]	1e-17	81.6	-	-	-	-	-
a181156_19	E	2	0.000194753	37	0.00248752	3.0125	5.40679e-05	9	0.000679526	74	0.00382018	1.76358	4.14703e-05	39	0.00155109	83	0.00254483	-0.0807463	0.831099	no BLAST hit	-	-	-	-	-	-	-
a181271_22	E	4	0.000308665	97	0.00516785	3.40295	6.1606e-13	11	0.000658157	105	0.00429551	1.97887	6.55139e-08	101	0.00318322	116	0.00281846	0.809121	0.000105467	PREDICTED: uncharacterized protein LOC100797817 [Glycine max]	6e-37	110	-	-	-	-	-
a181962_31	E	12	0.00105167	111	0.0067163	2.0125	1.09397e-08	35	0.00237834	132	0.00613293	0.639167	0.0240196	123	0.00440271	167	0.00460828	0.567701	0.00221263	no BLAST hit	-	-	-	-	-	-	-
a182007_31	E	2	0.000408981	25	0.00352959	2.4469	0.00414063	40	0.00634224	39	0.00422801	-1.31247	0.000184202	27	0.00225505	79	0.00508659	-0.540002	0.125075	no BLAST hit	-	-	-	-	-	-	-
a182278_22	E	28	0.000618999	369	0.00563208	2.52316	4.5351e-35	81	0.00138844	523	0.00612959	1.41487	1.11505e-22	397	0.0035846	604	0.00420431	0.403481	3.5284e-05	AC079679_3 reverse transcriptase, putative; 16838-20266 [Arabidopsis thaliana]	5e-123	159	Uncharacterized protein OS=Rhizopus delemar (strain RA 99-880 / ATCC MYA-4621 / FGSC 9543 / NRRL 43880) GN=RO3G_10070 PE=4 SV=1	31.45	7e-14	66.6	-
a182666_26	E	5	0.000168815	406	0.00946403	5.14645	6.71685e-64	25	0.000654469	181	0.00323978	1.58005	9.31038e-10	411	0.00566761	206	0.00218994	2.00539	2.6092e-63	Cellulose synthase [Medicago truncatula]	0	1006	-	-	-	-	-
a184991_27	E	4	0.000707172	49	0.00598097	2.41775	3.41573e-05	7	0.000959561	39	0.00365534	1.2021	0.0389693	53	0.00382701	46	0.00256064	1.21325	8.40896e-05	no BLAST hit	-	-	-	-	-	-	-
a187643_40	E	1	0.000350555	35	0.00847101	3.93232	1.05257e-05	5	0.00135905	38	0.00706217	1.65006	0.00748085	36	0.00515439	43	0.00474626	0.752551	0.0413034	no BLAST hit	-	-	-	-	-	-	-
a188482_43	E	0	0	12	0.00332196	3.388	0.0230373	4	0.00124358	36	0.0076525	1.89398	0.00384274	12	0.00196518	40	0.00504998	-0.728075	0.157716	no BLAST hit	-	-	-	-	-	-	-
a189124_30	E	3	0.000773284	41	0.00729646	2.57563	9.32201e-05	4	0.000799442	35	0.00478281	1.85334	0.0050839	44	0.00463221	39	0.00316525	1.18292	0.000518471	no BLAST hit	-	-	-	-	-	-	-
a189768_36	E	2	0.00044943	39	0.00605072	3.08844	2.54622e-05	7	0.00121966	44	0.00524182	1.37613	0.01243	41	0.003763	51	0.00360851	0.694018	0.0427842	PREDICTED: E3 ubiquitin-protein ligase UPL1-like [Glycine max]	4e-45	158	-	-	-	-	-
a190519_33	E	2	0.00038342	96	0.0127065	4.388	5.51671e-15	6	0.000891878	42	0.00426866	1.53141	0.00777002	98	0.00767342	48	0.00289742	2.03864	3.6145e-16	no BLAST hit	-	-	-	-	-	-	-
a191011_26	E	4	0.000467407	55	0.0044372	2.5844	4.16567e-06	12	0.00108724	74	0.00458421	1.34855	0.000985642	59	0.00281582	86	0.00316417	0.465269	0.0975684	no BLAST hit	-	-	-	-	-	-	-
a191099_30	E	2	0.000435086	21	0.0031541	2.19536	0.0155739	7	0.00118074	58	0.00668916	1.77468	0.000320188	23	0.00204358	65	0.00445231	-0.489915	0.212677	unknown [Medicago truncatula]	1e-37	127	-	-	-	-	-
a191500_15	E	0	0	20	0.00239972	4.12497	0.00102498	5	0.000673751	41	0.00377747	1.75968	0.00328734	20	0.00141961	46	0.00251712	-0.192743	0.700021	no BLAST hit	-	-	-	-	-	-	-
a193629_17	E	4	0.000820698	37	0.00524126	2.0125	0.00178998	28	0.00445442	30	0.00326319	-1.17641	0.00543708	41	0.00343578	58	0.00374695	0.508462	0.140442	no BLAST hit	-	-	-	-	-	-	-
a193906_30	E	6	0.000629202	79	0.00571974	2.52186	3.41815e-08	17	0.00138228	106	0.00589308	1.36451	4.81366e-05	85	0.00364063	123	0.00406135	0.475767	0.0373797	hypothetical protein MTR_7g068220 [Medicago truncatula]	1e-60	200	-	-	-	-	-
a194140_37	E	1	0.000324588	28	0.00627482	3.6104	0.000163906	2	0.000503353	19	0.00326952	1.97198	0.038518	29	0.00384458	21	0.00214624	1.47455	0.000882967	Pinus taeda anonymous locus CL17Contig4_07 genomic sequence	6e-37	122	Probable heat shock protein ssa2 OS=Schizosaccharomyces pombe (strain 972 / ATCC 24843) GN=ssa2 PE=1 SV=3	80.95	1e-09	58.2	-
a19487_158	E	70	0.00653623	680	0.0438378	2.08315	6.94639e-51	102	0.0073848	701	0.0347012	1.5049	6.53936e-33	750	0.0286028	803	0.0236086	0.910382	2.89217e-35	unknown [Medicago truncatula]	2e-67	212	-	-	-	-	-
a19495_68	E	7	0.0015015	73	0.0108109	2.18551	1.40676e-06	12	0.00199581	57	0.00648188	0.971984	0.0351687	80	0.00700869	69	0.00466019	1.22229	7.4134e-07	Polyamine oxidase [Medicago truncatula]	0.0009	40.8	-	-	-	-	-
a195380_17	E	2	0.000250397	36	0.0031118	2.97297	7.84441e-05	9	0.000873676	51	0.00338506	1.22656	0.013982	38	0.00194312	60	0.00236524	0.349928	0.333113	no BLAST hit	-	-	-	-	-	-	-
a195721_18	E	5	0.000288286	109	0.004339	3.2493	6.56959e-14	16	0.000715291	84	0.00256762	1.11637	0.00279004	114	0.00268458	100	0.00181543	1.19792	4.05138e-09	Midasin [Medicago truncatula]	3e-130	385	-	-	-	-	-
a196062_26	E	5	0.00109159	54	0.0081394	2.236	3.29345e-05	10	0.00169277	8	0.000925926	-1.59787	0.0440161	59	0.00526088	18	0.00123733	2.72161	7.77033e-14	no BLAST hit	-	-	-	-	-	-	-
a19628_165	E	120	0.0048785	1165	0.0326996	2.08227	1.74376e-86	176	0.00554789	1363	0.0293764	1.67719	1.04269e-73	1285	0.0213367	1539	0.0197002	0.748666	5.49986e-43	Zinc finger CCCH domain-containing protein [Medicago truncatula]	0	535	-	-	-	-	-
a196496_27	E	1	0.000114882	65	0.00515558	4.82541	8.42808e-11	14	0.00124707	89	0.00542052	1.39243	0.000175179	66	0.00309682	103	0.00372578	0.366785	0.164846	PREDICTED: 2-oxoglutarate dehydrogenase, mitochondrial-like [Glycine max]	2e-109	338	2-oxoglutarate dehydrogenase, mitochondrial OS=Saccharomyces cerevisiae (strain ATCC 204508 / S288c) GN=KGD1 PE=1 SV=2	49.72	1e-45	179	-
a196523_19	E	2	0.000307505	24	0.00254767	2.388	0.00574501	12	0.00143058	59	0.00480919	1.02174	0.0239918	26	0.00163273	71	0.00343721	-0.440416	0.238277	no BLAST hit	-	-	-	-	-	-	-
a196721_24	E	5	0.000491564	50	0.00339383	2.12497	0.000121542	13	0.000990976	93	0.0048472	1.56278	2.3466e-05	55	0.00220847	106	0.00328127	0.0623302	0.847287	no BLAST hit	-	-	-	-	-	-	-
a197456_30	E	1	0.000294938	19	0.00386897	3.05097	0.00511298	3	0.00068606	24	0.00375267	1.72406	0.0329204	20	0.00240924	27	0.00250739	0.575932	0.258568	no BLAST hit	-	-	-	-	-	-	-
a197463_28	E	8	0.00063408	77	0.00421362	2.06983	1.71844e-06	21	0.00129057	91	0.00382378	0.839533	0.0167396	85	0.00275164	112	0.0027951	0.610927	0.00729932	Limkain-b1 [Medicago truncatula]	9e-70	236	-	-	-	-	-
a197664_40	E	0	0	11	0.00306517	3.26247	0.0335218	20	0.00625879	23	0.00492126	-1.07431	0.0349735	11	0.00181327	43	0.00546444	-0.957942	0.0557404	no BLAST hit	-	-	-	-	-	-	-
a197871_24	E	16	0.000979596	160	0.00676328	2.12497	5.88899e-13	21	0.00099691	178	0.00577756	1.80747	1.91829e-11	176	0.00440107	199	0.00383624	0.831698	7.58264e-08	Zeon1 gag protein [Medicago truncatula]	1e-08	58.9	-	-	-	-	-
a198181_26	E	10	0.000922514	147	0.00936269	2.68079	1.90359e-15	10	0.000715291	81	0.00396146	1.74198	1.9705e-05	157	0.00591549	91	0.00264326	1.79572	1.58616e-21	no BLAST hit	-	-	-	-	-	-	-
a198354_20	E	4	0.000408301	96	0.00676553	3.388	9.0686e-13	5	0.000395731	43	0.00232695	1.82839	0.00185393	100	0.00416906	48	0.00154272	2.06778	9.13263e-17	PREDICTED: DUF21 domain-containing protein At1g55930, chloroplastic-like [Glycine max]	2e-47	168	-	-	-	-	-
a199785_32	E	0	0	33	0.00314801	4.84744	6.49292e-06	15	0.00160699	120	0.00879004	1.72406	1.53677e-07	33	0.00186228	135	0.00587316	-1.02353	0.000118031	PREDICTED: proline-rich receptor-like protein kinase PERK10-like [Glycine max]	6e-05	46.2	-	-	-	-	-
a199842_17	E	0	0	17	0.00167062	3.8905	0.00332678	27	0.00297982	26	0.00196195	-1.33039	0.00239719	17	0.00098829	53	0.00237531	-0.631567	0.152445	no BLAST hit	-	-	-	-	-	-	-
a200957_25	E	4	0.000311012	119	0.00638815	3.69786	1.19052e-16	26	0.00156747	115	0.00474038	0.869107	0.00472407	123	0.00390608	141	0.00345194	0.811854	1.47294e-05	no BLAST hit	-	-	-	-	-	-	-
a201475_23	E	1	0.000181501	31	0.00388463	3.75724	5.06187e-05	5	0.000703651	40	0.00384889	1.72406	0.00430765	32	0.00237217	45	0.00257168	0.517038	0.188613	no BLAST hit	-	-	-	-	-	-	-
a201737_17	E	0	0	32	0.00414484	4.80304	9.55234e-06	6	0.000872786	36	0.00358053	1.30902	0.033069	32	0.00245197	42	0.00248097	0.616574	0.117197	no BLAST hit	-	-	-	-	-	-	-
a202767_24	E	2	0.000388273	28	0.00375298	2.6104	0.00145059	9	0.00135475	53	0.00545483	1.28205	0.0090863	30	0.00237874	62	0.00378988	-0.0384148	0.937247	no BLAST hit	-	-	-	-	-	-	-
a202859_16	E	3	0.000282706	65	0.004229	3.24045	1.26263e-08	13	0.000949875	61	0.00304748	0.954354	0.0311932	68	0.00261722	74	0.00219569	0.8869	0.00067482	no BLAST hit	-	-	-	-	-	-	-
a20322_184	E	10	0.00363001	144	0.0360895	2.65104	5.5859e-15	40	0.0112584	256	0.0492658	1.40213	2.11467e-11	154	0.0228322	296	0.0338319	0.0662241	0.727047	Cytochrome P450 [Medicago truncatula]	1e-12	63.9	-	-	-	-	-
a20437_257	E	24	0.00755042	234	0.0508261	2.08844	3.69703e-18	49	0.0119527	200	0.0333571	0.753203	0.000777418	258	0.0331511	249	0.0246653	1.06012	3.70131e-16	no BLAST hit	-	-	-	-	-	-	-
a204460_16	E	0	0	14	0.00211022	3.6104	0.010675	4	0.000677108	29	0.00335648	1.58204	0.0266559	14	0.00124835	33	0.00226845	-0.228148	0.701437	O-methyltransferase [Medicago truncatula]	2e-12	65.1	-	-	-	-	-
a204617_40	E	4	0.00106691	37	0.00681364	2.0125	0.00178998	6	0.00124087	40	0.0056562	1.46102	0.0126964	41	0.00446652	46	0.00386323	0.842881	0.0145117	PREDICTED: E3 ubiquitin-protein ligase UPL1-like [Glycine max]	2e-29	112	-	-	-	-	-
a204639_15	E	1	0.000108965	26	0.00195601	3.50348	0.000354925	12	0.00101386	63	0.00363936	1.11637	0.011053	27	0.00120162	75	0.0025732	-0.46504	0.199083	no BLAST hit	-	-	-	-	-	-	-
a204684_18	E	4	0.000379272	44	0.00288041	2.26247	0.000185907	10	0.000735191	78	0.00392087	1.68753	4.53551e-05	48	0.00185887	88	0.00262724	0.134422	0.696824	no BLAST hit	-	-	-	-	-	-	-
a205021_13	E	5	0.000301905	52	0.00216778	2.18155	6.36143e-05	30	0.00140453	118	0.00377729	0.699809	0.0204891	57	0.0014057	148	0.00281377	-0.367672	0.143618	no BLAST hit	-	-	-	-	-	-	3.93701
a205374_28	E	4	0.000611942	72	0.0076049	2.97297	8.38738e-09	9	0.00106758	55	0.00446078	1.33549	0.0057394	76	0.00474878	64	0.00308288	1.25682	8.22382e-07	hypothetical protein MTR_8g051830 [Medicago truncatula]	2e-21	85.5	-	-	-	-	-
a206066_33	E	2	0.000486882	32	0.00537842	2.80304	0.000344172	6	0.00113254	57	0.00735642	1.97198	0.000114805	34	0.00338058	63	0.00482904	0.119074	0.777844	no BLAST hit	-	-	-	-	-	-	-
a208289_13	E	1	0.000147825	45	0.00459272	4.29489	2.05861e-07	5	0.000573094	31	0.00242944	1.35632	0.0436944	46	0.0027773	36	0.00167562	1.36253	5.88818e-05	hypothetical protein MTR_3g087270 [Medicago truncatula]	3e-84	248	-	-	-	-	-
a208385_21	E	9	0.0004417	94	0.0031851	2.18771	3.12094e-08	35	0.00133187	163	0.00424102	0.943501	0.000202789	103	0.00206462	198	0.00305968	0.0660349	0.785701	Ankyrin repeat domain-containing protein [Medicago truncatula]	0	629	Uncharacterized protein OS=Arthrobotrys oligospora (strain ATCC 24927 / CBS 115.81 / DSM 1491) GN=AOL_s00075g92 PE=4 SV=1	34.34	1e-09	67	-
a208519_34	E	1	0.000257761	31	0.00551683	3.75724	5.06187e-05	5	0.000999303	47	0.00642264	1.95672	0.000574668	32	0.00336888	52	0.00422034	0.308451	0.442244	no BLAST hit	-	-	-	-	-	-	-
a20888_138	E	241	0.00790202	2250	0.0509347	2.02586	1.90093e-160	644	0.0163725	2505	0.0435438	0.683734	2.74391e-32	2491	0.033359	3149	0.0325102	0.670722	4.32932e-68	no BLAST hit	-	-	-	-	-	-	-
a209230_31	E	2	0.000252978	36	0.00314388	2.97297	7.84441e-05	16	0.00156921	110	0.00737638	1.50542	6.78216e-06	38	0.00196316	126	0.00501822	-0.720461	0.00774291	Phospholipid-translocating P-type ATPase flippase family protein [Medicago truncatula]	7e-101	318	Probable phospholipid-transporting ATPase C887.12 OS=Schizosaccharomyces pombe (strain 972 / ATCC 24843) GN=SPBC887.12 PE=3 SV=1	40.83	3e-21	97.8	-
a209601_41	E	0	0	28	0.00634193	4.6104	4.52001e-05	5	0.00127184	31	0.00539154	1.35632	0.0436944	28	0.00375171	36	0.00371862	0.646321	0.128651	hypothetical protein MTR_4g012340 [Medicago truncatula]	2e-06	46.6	-	-	-	-	-
a210110_24	E	1	0.000374068	18	0.00464872	2.97297	0.00737677	3	0.000870125	23	0.00456117	1.66266	0.0433638	19	0.00290284	26	0.00306232	0.556379	0.289922	2-succinylbenzoate-CoA ligase [Medicago truncatula]	2e-20	86.3	-	-	-	-	-
a210201_30	E	1	0.000219882	15	0.00227715	2.70993	0.0221835	10	0.0017049	73	0.00850964	1.59195	0.000174431	16	0.00143691	83	0.00574639	-1.36615	0.000149411	Wall-associated receptor kinase-like protein [Medicago truncatula]	2e-26	105	-	-	-	-	-
a210980_17	E	0	0	59	0.00300354	5.68568	3.7067e-10	18	0.00102909	133	0.00519901	1.60941	1.42312e-07	59	0.00177681	151	0.0035057	-0.346871	0.159198	Cellular nucleic acid-binding protein [Medicago truncatula]	6e-92	288	Zinc finger protein GIS2 OS=Saccharomyces cerevisiae (strain ATCC 204508 / S288c) GN=GIS2 PE=1 SV=1	38.71	4e-08	55.8	-
a211119_30	E	5	0.000572269	72	0.00568948	2.65104	6.36889e-08	22	0.00195237	118	0.00715994	1.14727	0.000207267	77	0.00359947	140	0.00504527	0.146394	0.580769	no BLAST hit	-	-	-	-	-	-	-
a212089_24	E	0	0	18	0.00240502	3.97297	0.00225899	9	0.00135048	53	0.00543762	1.28205	0.0090863	18	0.00142274	62	0.00377792	-0.77538	0.0547931	predicted protein [Arabidopsis lyrata subsp. lyrata]	0.0004	40.8	-	-	-	-	-
a21431_156	E	56	0.00429968	524	0.0277773	2.02911	3.86243e-38	119	0.00708442	675	0.0274757	1.22798	1.71968e-23	580	0.0181884	794	0.0191953	0.555805	3.87364e-12	unknown [Medicago truncatula]	2e-95	282	-	-	-	-	-
a214610_22	E	2	0.000430507	26	0.00386397	2.50348	0.00291398	5	0.000834506	36	0.00410819	1.57205	0.012557	28	0.00246165	41	0.00277882	0.458694	0.282568	Pentatricopeptide repeat-containing protein [Medicago truncatula]	7e-57	192	Uncharacterized protein OS=Wallemia sebi (strain ATCC MYA-4683 / CBS 633.66) GN=WALSEDRAFT_28781 PE=4 SV=1	34.48	7e-08	58.2	-
a214659_25	E	6	0.000659647	61	0.00463021	2.14882	1.54606e-05	14	0.00119343	103	0.00600337	1.6032	4.98041e-06	67	0.00300852	117	0.00405016	0.204615	0.453029	no BLAST hit	-	-	-	-	-	-	-
a214993_24	E	0	0	13	0.00160999	3.50348	0.0155042	14	0.00194718	74	0.00703717	1.12615	0.00497145	13	0.000952424	88	0.00497024	-1.7501	1.85284e-06	hypothetical protein MTR_2g087460 [Medicago truncatula]	1e-30	114	-	-	-	-	-
a21646_139	E	88	0.00341897	877	0.0235246	2.12004	8.09857e-67	264	0.00795291	781	0.0160865	0.288841	0.00716111	965	0.0153129	1045	0.0127837	0.893989	9.46473e-44	ER glycerol-phosphate acyltransferase [Medicago truncatula]	0	869	-	-	-	-	-
a216771_20	E	9	0.000327476	126	0.00316532	2.6104	5.21872e-13	56	0.00157992	231	0.00445602	0.76845	0.000204685	135	0.00200627	287	0.0032881	-0.0792004	0.69089	no BLAST hit	-	-	-	-	-	-	-
a21864_112	E	1	4.18467e-05	44	0.00127123	4.26247	3.04337e-07	793	0.0257302	1513	0.0335658	-0.343925	1.00586e-07	45	0.000769115	2306	0.0303841	-4.67043	0	Midasin [Medicago truncatula]	6e-35	97.8	-	-	-	-	-
a21917_176	E	106	0.00408467	1225	0.032591	2.33369	1.67614e-104	253	0.0075593	1617	0.0330339	1.40017	3.63728e-67	1331	0.0209483	1870	0.0226892	0.518363	1.39966e-23	hypothetical protein MTR_4g114900 [Medicago truncatula]	0	713	-	-	-	-	-
a21971_162	E	128	0.00380079	1485	0.030444	2.33929	7.57419e-127	205	0.00471984	1617	0.0254549	1.70368	3.2816e-89	1613	0.0195622	1822	0.0170349	0.833114	2.33587e-64	Dof zinc finger protein [Medicago truncatula]	0	792	-	-	-	-	0.484027
a220383_21	E	6	0.000821614	57	0.00538892	2.05097	5.59395e-05	8	0.000849408	44	0.00319424	1.18349	0.02878	63	0.00352351	52	0.00224205	1.28573	5.60539e-06	no BLAST hit	-	-	-	-	-	-	-
a22057_80	E	42	0.0032047	503	0.0264982	2.38514	1.47556e-44	39	0.00230735	173	0.00699814	0.873282	0.000353177	545	0.0169845	212	0.00509332	2.37108	1.05606e-102	unknown [Medicago truncatula]	2e-10	63.5	-	-	-	-	-
a22105_68	E	3	0.000757373	31	0.00540332	2.17228	0.00280324	5	0.000978741	31	0.00414904	1.35632	0.0436944	34	0.00350579	36	0.00286165	0.926429	0.0161513	no BLAST hit	-	-	-	-	-	-	-
a22142_120	E	10	0.00117075	212	0.017136	3.20903	6.17166e-26	37	0.00335873	332	0.0206063	1.88964	8.05475e-22	222	0.0106154	369	0.0136024	0.27583	0.0441427	hypothetical protein MTR_2g062220 [Medicago truncatula]	1e-78	233	-	-	-	-	-
a221985_27	E	0	0	11	0.0024393	3.26247	0.0335218	19	0.00473178	21	0.00357584	-1.13155	0.0314816	11	0.00144302	40	0.00404527	-0.853606	0.0994316	no BLAST hit	-	-	-	-	-	-	-
a22514_104	E	2	0.000629202	60	0.0130323	3.70993	7.62429e-09	11	0.00268326	55	0.00917319	1.04598	0.026811	62	0.00796654	66	0.00653778	0.918693	0.000846264	hypothetical protein MTR_7g090570 [Medicago truncatula]	7e-17	71.6	-	-	-	-	-
a225214_31	E	0	0	18	0.00370093	3.97297	0.00225899	3	0.000692721	23	0.00363122	1.66266	0.0433638	18	0.00218937	26	0.00243796	0.478376	0.376639	no BLAST hit	-	-	-	-	-	-	-
a226101_28	E	4	0.000799312	57	0.00786397	2.63593	2.04247e-06	18	0.00278893	20	0.00211877	-1.12394	0.0385068	61	0.00497857	38	0.00239093	1.6917	2.70889e-08	no BLAST hit	-	-	-	-	-	-	-
a226290_18	E	6	0.000746619	77	0.00661529	2.48487	6.87709e-08	6	0.000578907	44	0.00290267	1.59853	0.0045985	83	0.00421836	50	0.00195904	1.74007	2.33402e-11	no BLAST hit	-	-	-	-	-	-	-
a226617_29	E	2	0.000613472	25	0.00529438	2.4469	0.00414063	7	0.00166484	41	0.00666724	1.27425	0.0248137	27	0.00338257	48	0.00463588	0.178816	0.701003	no BLAST hit	-	-	-	-	-	-	-
a2268_544	E	75	0.0115026	752	0.0796275	2.12881	1.02091e-57	169	0.020097	755	0.0613874	0.88351	1.24359e-15	827	0.0518034	924	0.0446203	0.848885	1.47136e-34	Ammonium transporter [Medicago truncatula]	9e-40	145	-	-	-	-	-
a227991_15	E	0	0	64	0.00244871	5.80304	6.01685e-11	28	0.00120314	126	0.00370182	0.893981	0.00223005	64	0.00144859	154	0.00268716	-0.257896	0.302892	AC073555_1 copia-type polyprotein, putative [Arabidopsis thaliana]	3e-120	263	Transposon Ty4-J Gag-Pol polyprotein OS=Saccharomyces cerevisiae (strain ATCC 204508 / S288c) GN=TY4B-J PE=2 SV=3	30.43	5e-14	75.9	-
a229040_12	E	5	0.000335231	63	0.00291625	2.45839	1.53473e-06	13	0.000675813	83	0.00295019	1.39866	0.000290714	68	0.00186209	96	0.00202661	0.511391	0.0477847	no BLAST hit	-	-	-	-	-	-	-
a229554_16	E	4	0.000243441	70	0.00294132	2.93232	1.76573e-08	14	0.00066065	105	0.00338783	1.63095	2.92258e-06	74	0.00183943	119	0.00228038	0.323527	0.196395	lectin receptor kinase [Arabidopsis thaliana]	5e-48	60.5	Uncharacterized protein OS=Fibroporia radiculosa (strain TFFH 294) GN=FIBRA_08861 PE=4 SV=1	35.29	1e-27	103	-
a230302_22	E	2	0.000268478	43	0.00398527	3.22931	5.56391e-06	6	0.00062451	58	0.00412766	1.99707	8.4895e-05	45	0.00246723	64	0.00270511	0.500744	0.125263	no BLAST hit	-	-	-	-	-	-	-
a231662_18	E	14	0.000539147	162	0.00430729	2.33554	1.29855e-14	38	0.00113468	177	0.00361368	0.943734	9.992e-05	176	0.00276828	215	0.00260701	0.72013	2.58584e-06	PREDICTED: uncharacterized protein LOC100799415 [Glycine max]	3e-117	385	Putative uncharacterized protein OS=Ustilago maydis (strain 521 / FGSC 9021) GN=UM06265.1 PE=4 SV=1	27.36	1e-30	137	-
a232_160	E	29	0.00154836	565	0.0208273	3.08717	2.64093e-65	293	0.0121297	2082	0.0589323	1.55305	1.87869e-100	594	0.0129533	2375	0.0399268	-0.990502	4.72661e-63	Cold and drought-regulated protein CORA [Medicago truncatula]	2e-06	52	-	-	-	-	-
a232785_14	E	10	0.000404665	121	0.00338058	2.39998	1.80888e-11	18	0.000564778	147	0.00315363	1.7538	3.05021e-09	131	0.00216514	165	0.00210235	0.675992	0.0001658	Pol polyprotein [Medicago truncatula]	3e-123	313	Retrotransposon gag protein (Fragment) OS=Macrophomina phaseolina (strain MS6) GN=MPH_14135 PE=4 SV=1	31.69	4e-09	65.9	-
a232815_25	E	9	0.000587992	89	0.00401448	2.10885	1.58606e-07	32	0.00162102	124	0.00429486	0.678253	0.0208747	98	0.00261501	156	0.00320907	0.338199	0.114617	PSII 32 kDa protein [Vitis vinifera]	2e-06	53.9	-	-	-	-	-
a233844_14	E	5	0.00022131	85	0.00259753	2.8905	5.56286e-10	14	0.000480473	83	0.00194763	1.29174	0.000713632	90	0.00162702	97	0.00135185	0.900831	5.69346e-05	no BLAST hit	-	-	-	-	-	-	-
a2339_415	E	29	0.0013529	1864	0.0600379	4.80925	7.58237e-285	508	0.0183756	3303	0.0816912	1.42493	6.99465e-140	1893	0.0360693	3811	0.0559801	-0.00060425	1	hypothetical protein MTR_3g099670 [Medicago truncatula]	3e-179	507	-	-	-	-	-
a23437_139	E	3	0.000179203	65	0.0026807	3.24045	1.26263e-08	877	0.0406194	1621	0.051334	-0.389708	1.86688e-10	68	0.00165902	2498	0.0469832	-4.1902	0	no BLAST hit	-	-	-	-	-	-	-
a234464_15	E	5	0.00039477	56	0.00305262	2.28847	1.68467e-05	10	0.000612186	65	0.00272073	1.4245	0.00133242	61	0.00196708	75	0.00186449	0.71081	0.00955757	hypothetical protein VITISV_032980 [Vitis vinifera]	4e-120	375	Putative transposon Ty5-1 protein YCL075W OS=Saccharomyces cerevisiae (strain ATCC 204508 / S288c) GN=TY5B PE=5 SV=1	34.09	4e-09	58.9	-
a235859_25	E	0	0	27	0.00231028	4.55793	6.68759e-05	25	0.00240236	120	0.0078844	0.987091	0.00109118	27	0.00136669	145	0.00565827	-1.41613	1.23905e-07	no BLAST hit	-	-	-	-	-	-	-
a238063_19	E	2	0.000363001	32	0.00400995	2.80304	0.000344172	4	0.000562921	36	0.003464	1.89398	0.00384274	34	0.00252043	40	0.00228594	0.774426	0.0422514	no BLAST hit	-	-	-	-	-	-	-
a238134_15	E	0	0	10	0.00266384	3.12497	0.049664	2	0.000598325	19	0.00388641	1.97198	0.038518	10	0.00157585	21	0.00255119	-0.0614984	0.943682	no BLAST hit	-	-	-	-	-	-	-
a238150_20	E	0	0	22	0.00140757	4.26247	0.000468785	22	0.00158077	125	0.00614108	1.23041	4.61775e-05	22	0.000832679	147	0.00428924	-1.73135	4.832e-10	hypothetical protein MTR_1g026010 [Medicago truncatula]	0.0007	43.5	-	-	-	-	-
a240749_13	E	0	0	11	0.0012695	3.26247	0.0335218	6	0.000777659	36	0.00319028	1.30902	0.033069	11	0.000750999	42	0.00221057	-0.923995	0.0687034	no BLAST hit	-	-	-	-	-	-	-
a241493_16	E	0	0	26	0.00222022	4.50348	9.82972e-05	10	0.000959009	51	0.00334411	1.07455	0.0295601	26	0.00131342	61	0.00237558	-0.221407	0.595499	no BLAST hit	-	-	-	-	-	-	-
a241823_18	E	11	0.000505482	111	0.00352166	2.13803	2.56378e-09	18	0.00064135	113	0.00275289	1.37431	2.27276e-05	122	0.00228977	131	0.00189544	0.906205	1.80213e-06	no BLAST hit	-	-	-	-	-	-	-
a242662_25	E	3	0.000399223	51	0.0046857	2.8905	2.47688e-06	14	0.00144455	105	0.00740766	1.63095	2.92258e-06	54	0.00293498	119	0.00498617	-0.131039	0.670624	no BLAST hit	-	-	-	-	-	-	-
a242677_27	E	0	0	16	0.0042355	3.80304	0.00493488	3	0.000891878	26	0.00528501	1.83953	0.018697	16	0.00250561	29	0.00350105	0.15091	0.808179	no BLAST hit	-	-	-	-	-	-	-
a243118_14	E	2	0.000205863	19	0.00135024	2.05097	0.0297497	11	0.000877911	74	0.00403811	1.47408	0.000382862	21	0.000882848	85	0.00275482	-1.00818	0.00328592	no BLAST hit	-	-	-	-	-	-	-
a243151_25	E	2	0.000387049	32	0.00427559	2.80304	0.000344172	7	0.00105037	55	0.00564282	1.69806	0.000738653	34	0.0026874	62	0.00377792	0.142157	0.728276	no BLAST hit	-	-	-	-	-	-	-
a243403_18	E	4	0.000699113	40	0.00482679	2.12497	0.000689906	5	0.00067759	34	0.00315039	1.48959	0.0208892	44	0.00314093	39	0.00214624	1.18292	0.000518471	no BLAST hit	-	-	-	-	-	-	-
a24344_193	E	3	0.00118737	97	0.0265061	3.81799	5.02806e-14	23	0.0070583	152	0.0318937	1.44842	1.97534e-07	100	0.0161652	175	0.0218086	0.201536	0.35377	no BLAST hit	-	-	-	-	-	-	-
a243804_15	E	1	0.000171841	14	0.00166098	2.6104	0.0313868	4	0.000532962	38	0.00346185	1.97198	0.00210076	15	0.00105278	42	0.00227249	-0.476536	0.335197	no BLAST hit	-	-	-	-	-	-	-
a244265_18	E	2	0.000117862	134	0.00545204	4.86913	2.14292e-21	15	0.000685401	118	0.00368658	1.69981	2.67459e-07	136	0.00327342	133	0.00246787	1.04107	1.01349e-08	unknown [Medicago truncatula]	3e-89	268	-	-	-	-	-
a244448_22	E	3	0.000405378	61	0.00569088	3.14882	5.79662e-08	8	0.000838182	63	0.00451312	1.70134	0.000266773	64	0.00353213	71	0.00302081	0.859144	0.00141906	no BLAST hit	-	-	-	-	-	-	-
a244453_17	E	10	0.000281022	138	0.00267751	2.58964	4.75443e-14	32	0.000697269	124	0.0018474	0.678253	0.0208747	148	0.00169872	156	0.00138036	0.932942	5.36268e-08	Histone deacetylase [Medicago truncatula]	3e-30	81.3	Putative uncharacterized protein (Fragment) OS=Serpula lacrymans var. lacrymans (strain S7.3) GN=SERLA73DRAFT_82501 PE=4 SV=1	39.29	3e-09	44.3	-
a245103_14	E	1	8.73892e-05	46	0.0027754	4.3266	1.38607e-07	10	0.00067759	87	0.00403065	1.84507	3.53816e-06	47	0.00167754	97	0.00266904	-0.036433	0.920888	no BLAST hit	-	-	-	-	-	-	-
a245410_22	E	3	0.000564545	29	0.00376778	2.07606	0.00534015	6	0.000875463	43	0.00428986	1.56536	0.00597341	32	0.00245949	49	0.00290335	0.394181	0.321622	no BLAST hit	-	-	-	-	-	-	-
a245696_22	E	4	0.000912226	41	0.0064556	2.16059	0.000495524	4	0.000707313	32	0.00386892	1.72406	0.0119571	45	0.00419154	36	0.00258506	1.33082	0.000100039	no BLAST hit	-	-	-	-	-	-	-
a245968_14	E	7	0.00032582	100	0.00321358	2.63954	1.27424e-10	19	0.000685713	101	0.00249229	1.13434	0.000757814	107	0.00203414	120	0.00175868	0.843467	3.15945e-05	no BLAST hit	-	-	-	-	-	-	-
a247068_15	E	6	0.000283359	70	0.00228241	2.34736	7.67744e-07	16	0.000585889	152	0.00380563	1.97198	5.06957e-11	76	0.00146594	168	0.00249816	-0.135499	0.595186	no BLAST hit	-	-	-	-	-	-	-
a24717_145	E	46	0.00363188	476	0.0259472	2.1743	7.75717e-38	128	0.00783598	675	0.0282537	1.1228	1.73532e-20	522	0.016833	803	0.0199625	0.387541	4.06324e-06	unknown [Medicago truncatula]	1e-90	270	-	-	-	-	-
a247251_20	E	1	0.000163157	20	0.00225293	3.12497	0.00351623	16	0.00202412	77	0.00666032	0.990843	0.0107794	21	0.00139941	93	0.00477767	-1.13795	0.000568814	no BLAST hit	-	-	-	-	-	-	-
a247298_14	E	0	0	22	0.00184152	4.26247	0.000468785	6	0.000564034	42	0.00269955	1.53141	0.00777002	22	0.00108939	48	0.00183236	-0.11664	0.821179	no BLAST hit	-	-	-	-	-	-	-
a24739_90	E	7	0.00214715	83	0.0175773	2.37073	4.92238e-08	9	0.00214051	81	0.0131719	1.89398	5.46067e-06	90	0.0112752	90	0.00869227	1.00889	8.13575e-06	PREDICTED: uncharacterized protein LOC100809152 [Glycine max]	5e-34	125	-	-	-	-	-
a248116_27	E	1	0.000400962	25	0.00692076	3.4469	0.000519185	8	0.00248715	2	0.000425139	-3.27594	0.00389268	26	0.00425789	10	0.00126249	2.3874	7.8395e-06	no BLAST hit	-	-	-	-	-	-	-
a248935_17	E	0	0	20	0.00218325	4.12497	0.00102498	9	0.00110335	47	0.00393966	1.10872	0.0326667	20	0.00129155	56	0.0027879	-0.476536	0.262684	no BLAST hit	-	-	-	-	-	-	-
a250193_14	E	2	8.10934e-05	25	0.000699852	2.4469	0.00414063	28	0.000880285	195	0.00419168	1.52403	5.93475e-10	27	0.000447134	223	0.002847	-2.03712	3.84645e-18	copia-type polyprotein [Arabidopsis thaliana]	1e-28	85.1	-	-	-	-	-
a250195_16	E	4	0.000245144	120	0.00507753	3.70993	8.05336e-17	24	0.00114046	99	0.00321657	0.76845	0.0212976	124	0.00310385	123	0.00237351	1.02057	8.39467e-08	hypothetical protein VITISV_029627 [Vitis vinifera]	6e-35	89.7	Uncharacterized protein (Fragment) OS=Dichomitus squalens (strain LYAD-421) GN=DICSQDRAFT_25697 PE=4 SV=1	30.4	6e-11	54.7	-
a250297_21	E	5	0.000606198	46	0.00385046	2.00468	0.000432105	47	0.00441826	44	0.0028281	-1.3711	2.18972e-05	51	0.00252541	91	0.00347386	0.173522	0.598274	no BLAST hit	-	-	-	-	-	-	-
a251892_19	E	4	0.000353586	46	0.0028074	2.3266	9.47501e-05	25	0.0017135	97	0.00454574	0.680113	0.0442906	50	0.00180519	122	0.00339564	-0.27799	0.323855	RNA-directed DNA polymerase (Reverse transcriptase) [Medicago truncatula]	1e-15	57.8	-	-	-	-	-
a252162_29	E	1	0.000406273	15	0.00420746	2.70993	0.0221835	13	0.00409516	9	0.00193847	-1.80646	0.00968344	16	0.00265495	22	0.00281428	0.549459	0.337188	no BLAST hit	-	-	-	-	-	-	-
a252573_15	E	3	0.000268674	59	0.0036481	3.10072	1.23599e-07	7	0.000486084	63	0.00299118	1.89398	7.56904e-05	62	0.00226785	70	0.00197391	0.833804	0.00232036	no BLAST hit	-	-	-	-	-	-	-
a253037_14	E	1	0.000269067	15	0.00278652	2.70993	0.0221835	4	0.000834506	27	0.00385142	1.47894	0.0445567	16	0.00175832	31	0.00262632	0.0546946	0.935029	retrofit [Oryza longistaminata]	2e-20	87	Reverse transcriptase (Fragment) OS=Auricularia delicata (strain TFB10046) GN=AURDEDRAFT_36794 PE=4 SV=1	51.35	2e-09	63.5	-
a257401_24	E	3	0.000617589	28	0.00397967	2.02543	0.00728576	5	0.000798101	35	0.00381983	1.53141	0.0162815	31	0.0026065	40	0.00259277	0.641159	0.109405	no BLAST hit	-	-	-	-	-	-	-
a258949_16	E	2	0.000188182	24	0.00155908	2.388	0.00574501	10	0.000729553	88	0.00438963	1.86156	2.64088e-06	26	0.000999168	98	0.00290335	-0.905379	0.00398373	Phospholipid-translocating P-type ATPase flippase family protein [Medicago truncatula]	7e-83	271	-	-	-	-	-
a25949_148	E	48	0.00320072	722	0.0332395	2.71393	2.74623e-73	119	0.00615267	972	0.0343614	1.75405	3.34163e-56	770	0.0209708	1091	0.0229064	0.50617	1.73898e-13	RING finger protein [Medicago truncatula]	6e-108	326	-	-	-	-	-
a259999_12	E	2	0.000125583	42	0.00182079	3.19536	8.13635e-06	17	0.000827673	110	0.00366177	1.41795	1.83458e-05	44	0.00112842	127	0.0025109	-0.520362	0.0537068	no BLAST hit	-	-	-	-	-	-	-
a260229_18	E	1	0.000122694	29	0.00245659	3.66102	0.000110502	9	0.000856203	72	0.00468333	1.72406	7.25968e-05	30	0.00150336	81	0.00312922	-0.424068	0.225557	gag/pol polyprotein [Pisum sativum]	2e-15	77	-	-	-	-	-
a261255_13	E	1	0.00023778	14	0.00229834	2.6104	0.0313868	14	0.00258115	10	0.00126059	-1.76137	0.00828575	15	0.00145675	24	0.00179685	0.330819	0.594998	no BLAST hit	-	-	-	-	-	-	-
a261763_14	E	19	0.00052152	195	0.00369541	2.16244	6.28537e-16	47	0.00100029	162	0.00235738	0.509317	0.045121	214	0.0023991	209	0.0018063	1.043	3.13293e-13	DNA repair and recombination protein RAD54-like protein [Medicago truncatula]	0	1194	DNA repair protein rhp54 OS=Schizosaccharomyces pombe (strain 972 / ATCC 24843) GN=rhp54 PE=1 SV=2	47.16	1e-137	488	-
a262166_24	E	1	0.000228907	15	0.00237062	2.70993	0.0221835	7	0.00124242	38	0.00461149	1.16463	0.0482771	16	0.00149588	45	0.00324339	-0.482962	0.319861	no BLAST hit	-	-	-	-	-	-	-
a263604_12	E	4	0.000152038	95	0.00249302	3.3729	1.33318e-12	31	0.000913613	141	0.00284124	0.909411	0.000927407	99	0.0015369	172	0.00205848	0.211983	0.332154	hypothetical protein VITISV_031503 [Vitis vinifera]	1e-42	113	Polyprotein OS=Phanerochaete chrysosporium (strain RP-78 / ATCC MYA-4764 / FGSC 9002) GN=pol PE=4 SV=1	40	8e-10	52	-
a265375_16	E	0	0	30	0.00246728	4.70993	2.07376e-05	8	0.000738902	60	0.0037891	1.63095	0.000604483	30	0.00145958	68	0.00255048	-0.171681	0.67678	no BLAST hit	-	-	-	-	-	-	-
a26702_127	E	135	0.00357131	1676	0.0306111	2.43703	4.93704e-150	330	0.00676889	2186	0.0306579	1.45181	1.66802e-95	1811	0.0195673	2516	0.0209571	0.534546	1.70317e-33	PREDICTED: high affinity cationic amino acid transporter 1-like [Glycine max]	0	905	Uncharacterized amino-acid permease C74.04 OS=Schizosaccharomyces pombe (strain 972 / ATCC 24843) GN=SPCC74.04 PE=3 SV=1	25.9	5e-13	73.9	-
a26850_83	E	2	0.000438194	38	0.00574818	3.05097	3.71405e-05	8	0.00135905	53	0.00615617	1.45198	0.0036735	40	0.00357944	61	0.00420816	0.400082	0.251792	Fruit weight 2.2-like protein [Medicago truncatula]	5e-06	46.6	-	-	-	-	-
a268715_13	E	0	0	30	0.00284899	4.70993	2.07376e-05	7	0.000746565	43	0.00313564	1.34297	0.0157531	30	0.00168539	50	0.00216549	0.271925	0.518818	no BLAST hit	-	-	-	-	-	-	-
a269238_17	E	9	0.000761551	88	0.00514103	2.09255	2.18981e-07	9	0.000590485	63	0.00282615	1.53141	0.000808993	97	0.00335233	72	0.00191829	1.43888	3.52437e-10	U-box domain-containing protein [Medicago truncatula]	3e-22	99.4	-	-	-	-	-
a269819_8	E	1	9.67621e-05	19	0.00126932	3.05097	0.00511298	17	0.00127545	17	0.000872072	-1.27594	0.0243075	20	0.000790412	34	0.00103588	0.243356	0.645558	no BLAST hit	-	-	-	-	-	-	-
a27030_134	E	28	0.00350555	299	0.0258452	2.21969	1.0507e-24	28	0.0027181	267	0.0177218	1.9774	9.07843e-19	327	0.0167211	295	0.0116291	1.15747	3.66458e-23	unknown [Medicago truncatula]	2e-47	156	-	-	-	-	-
a27045_83	E	0	0	17	0.00039519	3.8905	0.00332678	492	0.0128446	1466	0.0261685	0.299211	6.93362e-05	17	0.000233783	1958	0.020758	-5.83881	0	Isoflavone-7-O-methyltransferase [Medicago truncatula]	0	603	Sterigmatocystin 8-O-methyltransferase OS=Aspergillus flavus GN=omtA PE=4 SV=1	26.79	2e-17	88.2	-
a271410_13	E	10	0.000388273	105	0.00281473	2.19536	3.95679e-09	31	0.000933273	126	0.00259362	0.74714	0.010199	115	0.0018237	157	0.00191939	0.55976	0.00364158	Histone deacetylase [Medicago truncatula]	2e-44	112	Gag-Pol OS=Trichosporon asahii var. asahii (strain ATCC 90039 / CBS 2479 / JCM 2466 / KCTC 7840 / NCYC 2677 / UAMH 7654) GN=A1Q1_06356 PE=4 SV=1	36.36	7e-10	51.6	-
a271743_21	E	0	0	14	0.00111881	3.6104	0.010675	4	0.000358995	31	0.0019023	1.67825	0.0156046	14	0.000661858	35	0.0012756	-0.313037	0.587057	Mitogen-activated protein kinase kinase kinase [Medicago truncatula]	4e-93	288	Serine/threonine-protein kinase STE11 OS=Saccharomyces cerevisiae (strain ATCC 204508 / S288c) GN=STE11 PE=1 SV=3	40.34	8e-32	133	-
a272074_15	E	1	0.000148182	19	0.00194383	3.05097	0.00511298	8	0.000919166	46	0.00361368	1.24762	0.0187545	20	0.00121044	54	0.0025195	-0.424068	0.330033	no BLAST hit	-	-	-	-	-	-	-
a272800_13	E	4	0.000349059	51	0.0030727	2.47547	1.70746e-05	8	0.000541301	63	0.00291459	1.70134	0.000266773	55	0.00196029	71	0.00195085	0.640504	0.0276151	no BLAST hit	-	-	-	-	-	-	-
a272923_16	E	1	0.000228907	14	0.00221258	2.6104	0.0313868	14	0.00248483	12	0.00145626	-1.49834	0.0205905	15	0.00140239	26	0.00187396	0.215342	0.730669	no BLAST hit	-	-	-	-	-	-	-
a273433_19	E	2	0.000289374	26	0.00259724	2.50348	0.00291398	10	0.00112186	61	0.00467904	1.33287	0.003467	28	0.00165465	71	0.00323455	-0.333501	0.376123	no BLAST hit	-	-	-	-	-	-	-
a27381_130	E	17	0.00143453	187	0.0108946	2.26247	3.88091e-16	128	0.0083749	561	0.0250969	0.855913	2.9139e-11	204	0.00703086	689	0.0183065	-0.747044	4.07259e-12	PREDICTED: uncharacterized protein LOC100255441 [Vitis vinifera]	2e-36	140	-	-	-	-	-
a274921_13	E	0	0	42	0.00363786	5.19536	2.06973e-07	3	0.000291821	29	0.00192878	1.99707	0.00779604	42	0.00215205	32	0.00126404	1.40121	9.1667e-05	no BLAST hit	-	-	-	-	-	-	-
a276304_12	E	0	0	13	0.00170999	3.50348	0.0155042	4	0.000590892	31	0.00313111	1.67825	0.0156046	13	0.00101158	35	0.00209958	-0.419952	0.448651	no BLAST hit	-	-	-	-	-	-	-
a276620_15	E	6	0.000776547	65	0.00580818	2.24045	4.13397e-06	6	0.000602112	35	0.0024015	1.26838	0.0415835	71	0.00375312	41	0.00167081	1.80109	2.75825e-10	no BLAST hit	-	-	-	-	-	-	-
a276719_25	E	0	0	15	0.00334382	3.70993	0.00721183	3	0.000751055	25	0.00427936	1.78295	0.0247716	15	0.00197811	28	0.00284659	0.108427	0.863007	no BLAST hit	-	-	-	-	-	-	-
a277492_16	E	2	0.000312199	21	0.00226325	2.19536	0.0155739	26	0.00314691	28	0.00231717	-1.16903	0.00811542	23	0.00146639	54	0.00265413	-0.222435	0.621525	no BLAST hit	-	-	-	-	-	-	-
a27770_167	E	39	0.00305561	652	0.0352688	2.86637	4.56069e-70	454	0.0275803	634	0.0263342	-0.794153	8.76909e-19	691	0.0221121	1088	0.0268403	0.35397	9.92935e-07	PREDICTED: LOW QUALITY PROTEIN: cytochrome P450 82C2-like [Glycine max]	5e-106	321	Isotrichodermin C-15 hydroxylase OS=Fusarium sporotrichioides GN=TRI11 PE=3 SV=1	29.86	9e-19	90.9	-
a27810_102	E	101	0.00349271	1039	0.0248066	2.16581	4.0277e-81	132	0.00353936	1074	0.0196899	1.74844	9.89048e-62	1140	0.0161014	1206	0.0131315	0.927695	9.65571e-55	Multidrug resistance protein ABC transporter family [Medicago truncatula]	0	965	Metal resistance protein YCF1 OS=Saccharomyces cerevisiae (strain ATCC 204508 / S288c) GN=YCF1 PE=1 SV=2	31.18	2e-39	160	-
a280615_20	E	2	0.000817963	21	0.00592971	2.19536	0.0155739	10	0.00317112	7	0.00151775	-1.79052	0.0270922	23	0.00384193	17	0.00218917	1.44499	0.00401875	hypothetical protein MTR_4g070010 [Medicago truncatula]	2e-10	57.4	-	-	-	-	-
a281334_24	E	0	0	12	0.00321684	3.388	0.0230373	3	0.000903168	25	0.00514607	1.78295	0.0247716	12	0.00190299	28	0.00342312	-0.213501	0.74296	no BLAST hit	-	-	-	-	-	-	-
a28206_116	E	44	0.00200839	437	0.0137717	2.1151	1.17832e-33	42	0.00148646	308	0.00745322	1.59853	2.94808e-16	481	0.00896724	350	0.00503025	1.46757	4.54488e-48	PREDICTED: heat shock cognate 70 kDa protein-like [Glycine max]	0	736	Heat shock 70 kDa protein 2 OS=Ustilago maydis (strain 521 / FGSC 9021) GN=UMS2 PE=3 SV=2	70.76	2e-161	566	-
a282461_24	E	0	0	14	0.00249147	3.6104	0.010675	3	0.000599582	26	0.00355295	1.83953	0.018697	14	0.00147389	29	0.00235365	-0.0417351	0.960702	no BLAST hit	-	-	-	-	-	-	-
a283499_17	E	3	0.000317861	44	0.00321869	2.67751	3.20811e-05	6	0.00049292	57	0.00320176	1.97198	0.000114805	47	0.00203391	63	0.00210176	0.5862	0.0657123	no BLAST hit	-	-	-	-	-	-	-
a283717_15	E	0	0	42	0.00552457	5.19536	2.06973e-07	20	0.00295446	2	0.000202007	-4.59787	6.06997e-08	42	0.00326818	22	0.00131974	1.94178	4.75367e-07	UDP-glucosyltransferase HRA25 [Medicago truncatula]	5e-50	167	-	-	-	-	-
a284616_13	E	5	0.000217852	70	0.00210572	2.6104	1.30186e-07	31	0.00104728	127	0.00293355	0.758545	0.00885527	75	0.00133466	158	0.00216758	-0.0660711	0.811688	hypothetical protein [Lotus japonicus]	3e-21	75.9	-	-	-	-	-
a288885_12	E	0	0	24	0.00163691	4.388	0.000214622	15	0.00114896	15	0.000785583	-1.27594	0.0365252	24	0.00096835	30	0.000933148	0.686963	0.139297	no BLAST hit	-	-	-	-	-	-	-
a289235_20	E	0	0	35	0.00441198	4.93232	2.99807e-06	6	0.000849408	45	0.00435578	1.63095	0.00353887	35	0.00261001	51	0.00293192	0.465749	0.2165	no BLAST hit	-	-	-	-	-	-	-
a290146_7	E	0	0	17	0.000979641	3.8905	0.00332678	7	0.000453017	55	0.0024337	1.69806	0.000738653	17	0.000579528	62	0.00162939	-0.857843	0.0341902	copia-type reverse transcriptase-like protein [Arabidopsis thaliana]	8e-36	95.5	Uncharacterized protein OS=Fibroporia radiculosa (strain TFFH 294) GN=FIBRA_08861 PE=4 SV=1	40	1e-18	60.5	-
a290199_21	E	2	0.00056803	25	0.0049022	2.4469	0.00414063	3	0.00066065	23	0.00346311	1.66266	0.0433638	27	0.00313201	26	0.00232509	1.06334	0.0162969	no BLAST hit	-	-	-	-	-	-	-
a29093_102	E	41	0.00343143	499	0.0288338	2.40839	1.05272e-44	46	0.00298509	372	0.0165056	1.73965	7.92516e-22	540	0.0184588	418	0.0110152	1.37835	4.48065e-49	NAC domain-containing protein [Medicago truncatula]	2e-109	316	-	-	-	-	-
a291320_17	E	5	0.000252043	73	0.00254061	2.67094	4.45298e-08	27	0.0010553	171	0.00456981	1.38702	8.73155e-08	78	0.00160589	198	0.00314265	-0.335063	0.116951	AC079604_5 copia-type polyprotein, putative [Arabidopsis thaliana]	5e-107	347	Transposon Ty2-OR2 Gag-Pol polyprotein OS=Saccharomyces cerevisiae (strain ATCC 204508 / S288c) GN=TY2B-OR2 PE=1 SV=1	28.14	1e-14	78.2	-
a293622_11	E	2	0.000148182	50	0.00255767	3.4469	3.74964e-07	9	0.000517031	48	0.0018854	1.13909	0.0266258	52	0.00157357	57	0.00132974	0.876441	0.00377623	no BLAST hit	-	-	-	-	-	-	-
a294242_11	E	1	0.000183126	17	0.00214936	2.8905	0.0106997	4	0.000567962	33	0.00320377	1.76845	0.00904982	18	0.0013463	37	0.00213343	-0.0306374	0.973032	lectin receptor kinase [Arabidopsis thaliana]	6e-24	99	Uncharacterized protein OS=Piriformospora indica (strain DSM 11827) GN=PIIN_07656 PE=4 SV=1	39.76	7e-09	61.6	-
a294246_10	E	2	0.000248369	22	0.00188626	2.26247	0.011374	4	0.000385156	29	0.00190925	1.58204	0.0266559	24	0.0012173	33	0.00129035	0.549459	0.236383	no BLAST hit	-	-	-	-	-	-	-
a294903_18	E	0	0	10	0.00255151	3.12497	0.049664	13	0.00372511	7	0.00137146	-2.16903	0.00307068	10	0.0015094	20	0.00232725	0.00889095	1	no BLAST hit	-	-	-	-	-	-	-
a295511_13	E	3	0.000280551	52	0.00335741	2.91852	1.70693e-06	10	0.000725104	52	0.00257805	1.10257	0.0241686	55	0.00210074	62	0.00182561	0.836054	0.00426811	no BLAST hit	-	-	-	-	-	-	-
a295702_12	E	4	0.000197258	37	0.00125976	2.0125	0.00178998	41	0.00156772	164	0.00428762	0.724056	0.00387105	41	0.000825803	205	0.00318313	-1.31304	2.2296e-09	PREDICTED: uncharacterized protein LOC100804594 [Glycine max]	2e-27	98.6	-	-	-	-	-
a296628_14	E	0	0	15	0.00113654	3.70993	0.00721183	9	0.000765834	67	0.00389812	1.62022	0.000284262	15	0.000672345	76	0.00262617	-1.33215	0.000407434	no BLAST hit	-	-	-	-	-	-	-
a29738_144	E	7	0.00166446	106	0.0174017	2.72361	1.47023e-11	27	0.00497792	142	0.0179003	1.11892	5.78998e-05	113	0.0109742	169	0.0126528	0.42819	0.0286874	hypothetical protein MTR_2g104430 [Medicago truncatula]	1e-24	99.8	-	-	-	-	-
a297674_14	E	1	0.000235047	13	0.00210964	2.50348	0.0452621	3	0.000546745	25	0.00311524	1.78295	0.0247716	14	0.001344	28	0.00207223	0.00889095	1	PREDICTED: uncharacterized protein LOC100777173 [Glycine max]	1e-08	54.3	-	-	-	-	-
a300294_17	E	4	0.00049374	38	0.00323841	2.05097	0.00130133	11	0.00105279	61	0.00399177	1.19536	0.00797621	42	0.00211741	72	0.00279832	0.231283	0.51275	no BLAST hit	-	-	-	-	-	-	-
a300345_9	E	0	0	22	0.00160657	4.26247	0.000468785	21	0.00172225	25	0.00140186	-1.02441	0.0382262	22	0.000950403	46	0.00153197	-0.0552394	0.916305	no BLAST hit	-	-	-	-	-	-	-
a300818_14	E	2	0.000132786	46	0.00210858	3.3266	1.75795e-06	50	0.00257396	77	0.00271026	-0.653013	0.0281059	48	0.00130161	127	0.00265493	-0.394831	0.148633	PREDICTED: zinc finger CCCH domain-containing protein 66-like [Glycine max]	9e-45	167	-	-	-	-	-
a301384_17	E	15	0.00112633	164	0.00850211	2.2537	3.38356e-14	7	0.000407549	3	0.000119424	-2.49834	0.0217654	179	0.00548964	10	0.000236428	5.17078	3.09833e-61	no BLAST hit	-	-	-	-	-	-	-
a30148_109	E	1	8.789e-05	31	0.0018811	3.75724	5.06187e-05	100	0.00681473	603	0.0280966	1.31621	2.18256e-23	32	0.0011487	703	0.0194545	-3.44849	6.1882e-96	Cytochrome P450 [Medicago truncatula]	3e-134	389	Uncharacterized protein OS=Bipolaris maydis ATCC 48331 GN=COCC4DRAFT_66509 PE=4 SV=1	29.44	7e-15	83.2	-
a301934_15	E	3	0.000213505	51	0.00250593	2.8905	2.47688e-06	12	0.000662183	66	0.00249017	1.18349	0.00592926	54	0.00156964	78	0.00174787	0.478376	0.105329	Pentatricopeptide repeat-containing protein [Medicago truncatula]	5e-157	456	Putative uncharacterized protein (Fragment) OS=Batrachochytrium dendrobatidis (strain JAM81 / FGSC 10211) GN=BATDEDRAFT_10309 PE=4 SV=1	24.36	7e-08	60.5	-
a303782_12	E	0	0	21	0.00181893	4.19536	0.000696513	13	0.00126456	11	0.000731604	-1.51695	0.0247947	21	0.00107603	24	0.000948032	0.816246	0.104015	Serine/threonine protein kinase [Medicago truncatula]	9e-68	205	SNF1-like protein kinase ssp2 OS=Schizosaccharomyces pombe (strain 972 / ATCC 24843) GN=ssp2 PE=1 SV=1	32	2e-14	75.5	-
a304621_19	E	1	0.000252458	13	0.00226591	2.50348	0.0452621	18	0.00352347	17	0.00227528	-1.35841	0.013899	14	0.00144356	35	0.00278216	-0.313037	0.587057	no BLAST hit	-	-	-	-	-	-	-
a30524_203	E	13	0.00421965	135	0.0302536	2.17942	2.14034e-11	41	0.0103187	182	0.0313186	0.874299	0.000235056	148	0.0196206	223	0.022791	0.417444	0.0132114	FERONIA receptor-like kinase [Glycine max]	8e-24	96.3	-	-	-	-	-
a307086_14	E	1	6.84679e-05	13	0.000614526	2.50348	0.0452621	20	0.00106176	139	0.00504544	1.52107	2.53732e-07	14	0.000391501	159	0.00342776	-2.49664	1.1898e-16	hypothetical protein [Beta vulgaris subsp. vulgaris]	1e-53	192	-	-	-	-	-
a308331_15	E	3	0.000377134	39	0.00338493	2.50348	0.000188603	7	0.000682311	48	0.003199	1.50166	0.00470495	42	0.00215646	55	0.00217703	0.619849	0.0675982	no BLAST hit	-	-	-	-	-	-	-
a30908_93	E	80	0.00244047	785	0.0165334	2.09766	4.10831e-59	181	0.00428125	814	0.0131645	0.893095	4.44017e-17	865	0.0107775	995	0.00955723	0.806895	3.52309e-33	hypothetical protein MTR_7g034800 [Medicago truncatula]	0	867	-	-	-	-	-
a309242_14	E	0	0	13	0.00259724	3.50348	0.0155042	2	0.000448744	19	0.00291481	1.97198	0.038518	13	0.00153646	21	0.00191339	0.317013	0.631498	no BLAST hit	-	-	-	-	-	-	-
a311707_13	E	1	0.000170884	18	0.00212365	2.97297	0.00737677	3	0.000397494	24	0.00217425	1.72406	0.0329204	19	0.00132609	27	0.00145275	0.501931	0.334965	no BLAST hit	-	-	-	-	-	-	-
a311721_15	E	2	0.00035257	19	0.00231249	2.05097	0.0297497	4	0.000546745	28	0.0026168	1.53141	0.03468	21	0.001512	32	0.0017762	0.401208	0.42773	no BLAST hit	-	-	-	-	-	-	-
a31217_142	E	13	0.00160143	194	0.0164998	2.70251	2.88187e-20	187	0.0178614	545	0.0355926	0.267274	0.044161	207	0.0104149	732	0.0283924	-0.813322	1.07199e-14	Dual specificity protein phosphatase [Medicago truncatula]	2e-102	313	Tyrosine-protein phosphatase MSG5 OS=Saccharomyces cerevisiae (strain ATCC 204508 / S288c) GN=MSG5 PE=1 SV=2	44.83	6e-08	53.9	-
a312678_14	E	10	0.000474823	107	0.00350773	2.22258	2.04478e-09	10	0.000368164	55	0.0013845	1.18349	0.0129749	117	0.00226901	65	0.000971788	1.85689	5.28518e-17	Heat shock 70 kDa protein [Medicago truncatula]	0	659	Heat shock protein 70 1 OS=Pichia angusta GN=HSA1 PE=1 SV=2	34.45	2e-49	193	-
a313148_18	E	6	0.000716115	65	0.00535618	2.24045	4.13397e-06	7	0.000647797	54	0.00341683	1.67159	0.000969208	71	0.00346105	61	0.00229238	1.2279	3.17252e-06	no BLAST hit	-	-	-	-	-	-	-
a31361_189	E	4	0.00139425	60	0.0144392	2.70993	6.92475e-07	12	0.00324319	107	0.0197726	1.88056	1.42516e-07	64	0.0091113	119	0.0130604	0.114073	0.698561	FtsH-like protein [Triticum urartu]	2e-33	115	ATP-dependent zinc metalloprotease YME1 homolog OS=Schizosaccharomyces pombe (strain 972 / ATCC 24843) GN=SPCC965.04c PE=3 SV=1	61.4	5e-17	82.8	-
a314155_13	E	2	0.000110139	42	0.00159687	3.19536	8.13635e-06	14	0.000597788	92	0.00268593	1.44026	8.44221e-05	44	0.000989647	106	0.00183798	-0.259598	0.399117	OSJNBa0033G05.13 [Oryza sativa Japonica Group]	1e-42	163	Uncharacterized protein OS=Piriformospora indica (strain DSM 11827) GN=PIIN_10253 PE=4 SV=1	29.91	1e-05	53.9	-
a315293_12	E	2	0.000292827	26	0.00262824	2.50348	0.00291398	5	0.000567623	35	0.00271673	1.53141	0.0162815	28	0.00167439	40	0.00184403	0.494318	0.243796	no BLAST hit	-	-	-	-	-	-	-
a31640_84	E	12	0.0019322	171	0.0190097	2.63593	1.61673e-17	25	0.00312118	171	0.014597	1.49805	1.23884e-08	183	0.0120348	196	0.00993692	0.909881	2.60867e-09	no BLAST hit	-	-	-	-	-	-	-
a316503_14	E	3	0.000276339	58	0.00368858	3.07606	1.80415e-07	7	0.000499952	52	0.00253934	1.61714	0.00166543	61	0.00229493	59	0.00171119	1.05699	0.000169167	no BLAST hit	-	-	-	-	-	-	-
a31789_169	E	15	0.004036	170	0.0315805	2.30554	4.52428e-15	60	0.0125176	254	0.0362319	0.80585	4.1977e-05	185	0.0203306	314	0.0266021	0.245652	0.108351	no BLAST hit	-	-	-	-	-	-	-
a3180_434	E	524	0.0125865	4908	0.0813933	2.03054	0	1323	0.0246401	6353	0.0809003	0.987681	2.32678e-150	5432	0.0532907	7676	0.0580544	0.51002	2.04934e-90	Protein tolB [Medicago truncatula]	0	1208	Six-bladed beta-propeller TolB-like protein OS=Macrophomina phaseolina (strain MS6) GN=MPH_13573 PE=4 SV=1	25.14	4e-26	123	-
a318247_12	E	0	0	12	0.00169987	3.388	0.0230373	3	0.000477259	26	0.0028281	1.83953	0.018697	12	0.00100559	29	0.00187347	-0.264128	0.680305	no BLAST hit	-	-	-	-	-	-	-
a32041_181	E	20	0.00406273	185	0.025946	2.0125	6.66184e-14	58	0.00913535	209	0.0225077	0.573434	0.00878419	205	0.0170083	267	0.0170775	0.627675	7.58179e-06	E3 ubiquitin-protein ligase HUWE1 [Medicago truncatula]	3e-55	187	-	-	-	-	-
a320773_14	E	2	0.000281409	19	0.00184575	2.05097	0.0297497	8	0.000872786	45	0.00335675	1.21591	0.0231464	21	0.00120683	53	0.00234807	-0.326712	0.464479	no BLAST hit	-	-	-	-	-	-	-
a321215_18	E	0	0	28	0.0029501	4.6104	4.52001e-05	6	0.000709953	47	0.00380246	1.69368	0.0020422	28	0.0017452	53	0.00254666	0.0883254	0.845928	no BLAST hit	-	-	-	-	-	-	-
a323077_14	E	0	0	16	0.000720937	3.80304	0.00493488	31	0.00156869	125	0.00432489	0.735644	0.0118705	16	0.000426486	156	0.00320566	-2.27651	8.99786e-15	hypothetical protein VITISV_037927 [Vitis vinifera]	9e-06	52	-	-	-	-	-
a32328_112	E	17	0.00116136	302	0.0142441	2.95398	6.49477e-34	121	0.00640934	784	0.0283944	1.4199	1.00418e-33	319	0.00890076	905	0.0194667	-0.49547	5.59916e-08	Cytochrome P450 [Medicago truncatula]	5e-96	295	Probable sterigmatocystin biosynthesis P450 monooxygenase stcF OS=Emericella nidulans (strain FGSC A4 / ATCC 38163 / CBS 112.46 / NRRL 194 / M139) GN=stcF PE=3 SV=3	29.12	8e-17	84.7	-
a32367_66	E	34	0.00137677	483	0.0135033	2.63146	9.41432e-48	77	0.00241759	553	0.0118715	1.56841	9.88802e-28	517	0.00855049	630	0.00803246	0.723703	6.57836e-17	uncharacterized protein LOC100527780 [Glycine max]	1e-70	227	-	-	-	-	-
a323957_11	E	3	0.000257761	32	0.00189827	2.21808	0.00204468	7	0.000466341	50	0.00227753	1.56056	0.00283404	35	0.00122824	57	0.00154205	0.305284	0.428471	no BLAST hit	-	-	-	-	-	-	-
a32440_42	E	3	0.000469494	43	0.00464609	2.64434	4.58051e-05	16	0.0019415	124	0.0102879	1.67825	1.66201e-07	46	0.00294025	140	0.00689863	-0.59683	0.0189909	Glucosyltransferase [Medicago truncatula]	3e-10	52	-	-	-	-	-
a324689_14	E	0	0	21	0.00281473	4.19536	0.000696513	4	0.000602112	33	0.0033964	1.76845	0.00904982	21	0.00166512	37	0.0022617	0.191755	0.716981	no BLAST hit	-	-	-	-	-	-	-
a325057_14	E	3	0.00040009	32	0.00294644	2.21808	0.00204468	6	0.000620437	51	0.00360583	1.81152	0.000669719	35	0.00190644	57	0.00239352	0.305284	0.428471	TNP1 [Medicago truncatula]	1e-41	145	-	-	-	-	-
a325290_12	E	0	0	24	0.00363043	4.388	0.000214622	3	0.000509645	23	0.00267154	1.66266	0.0433638	24	0.00214766	26	0.00179364	0.893414	0.0558701	no BLAST hit	-	-	-	-	-	-	-
a325627_8	E	0	0	32	0.001376	4.80304	9.55234e-06	7	0.000338038	61	0.00201412	1.84744	0.000135625	32	0.000814004	68	0.0013335	-0.0785719	0.850178	RNA-directed DNA polymerase (Reverse transcriptase); Chromo; Zinc finger, CCHC-type; Peptidase aspartic, active site; Polynucleotidyl transferase, Ribonuclease H fold [Medicago truncatula]	2e-27	117	Retrotran	25.68	3e-07	40	-
a325740_11	E	0	0	48	0.00149269	5.388	2.16444e-08	15	0.000523864	75	0.00179092	1.04598	0.0082938	48	0.000883033	90	0.0012764	0.102	0.771334	AC069473_8 gypsy/Ty-3 retroelement polyprotein; 69905-74404 [Arabidopsis thaliana]	8e-19	52.4	-	-	-	-	-
a327124_11	E	1	0.000196626	14	0.00190055	2.6104	0.0313868	16	0.00243932	13	0.00135513	-1.5755	0.00917387	15	0.00120462	29	0.00179541	0.0578005	0.932797	no BLAST hit	-	-	-	-	-	-	-
a328076_9	E	2	0.000200481	26	0.0017994	2.50348	0.00291398	3	0.000233171	27	0.00143484	1.89398	0.0139034	28	0.00114636	30	0.000946871	0.909355	0.0338509	no BLAST hit	-	-	-	-	-	-	-
a328375_16	E	0	0	20	0.00217205	4.12497	0.00102498	8	0.00097573	42	0.00350249	1.11637	0.0440122	20	0.00128493	50	0.00247643	-0.313037	0.503944	no BLAST hit	-	-	-	-	-	-	-
a32864_114	E	69	0.00326365	768	0.0250799	2.27948	4.78515e-64	107	0.00392417	819	0.020537	1.66031	4.95692e-44	837	0.0161696	926	0.0137909	0.863106	6.14029e-36	Cyclin dependent kinase inhibitor [Medicago truncatula]	6e-108	321	-	-	-	-	-
a329213_12	E	7	0.000356078	88	0.00309058	2.45512	8.80334e-09	16	0.000631069	77	0.00207652	0.990843	0.0107794	95	0.00197374	93	0.00148955	1.03959	2.36716e-06	hypothetical protein VITISV_042489 [Vitis vinifera]	4e-115	143	Uncharacterized protein OS=Agaricus bisporus var. bisporus (strain H97 / ATCC MYA-4626 / FGSC 10389) GN=	45.79	2e-34	87.4	-
a329605_15	E	0	0	11	0.00304513	3.26247	0.0335218	10	0.00310894	4	0.000850278	-2.59787	0.00400288	11	0.00180142	14	0.00176749	0.660968	0.351119	no BLAST hit	-	-	-	-	-	-	-
a332674_10	E	0	0	27	0.00149099	4.55793	6.68759e-05	8	0.000496134	59	0.00250178	1.6067	0.000784936	27	0.000882026	67	0.00168733	-0.302311	0.441806	no BLAST hit	-	-	-	-	-	-	-
a33322_154	E	139	0.00310082	2218	0.0341613	2.79914	1.32343e-230	398	0.00688422	3183	0.0376441	1.7236	1.33454e-177	2357	0.0214753	3581	0.0251532	0.40548	1.90224e-26	Beta-galactosidase [Medicago truncatula]	0	1415	Probable beta-galactosidase A OS=Aspergillus oryzae (strain ATCC 42149 / RIB 40) GN=lacA PE=3 SV=1	27.06	5e-27	120	-
a338043_12	E	0	0	13	0.00140822	3.50348	0.0155042	4	0.000486617	33	0.00274492	1.76845	0.00904982	13	0.000833066	37	0.00182787	-0.500123	0.347415	no BLAST hit	-	-	-	-	-	-	-
a33835_136	E	18	0.00286075	235	0.0257861	2.50963	1.56746e-22	30	0.0036969	270	0.0227493	1.89398	5.81379e-18	253	0.0164228	300	0.0150126	0.763066	1.66802e-09	Multidrug resistance protein ABC transporter family [Medicago truncatula]	6e-67	222	-	-	-	-	-
a338479_12	E	0	0	13	0.00125711	3.50348	0.0155042	4	0.0004344	30	0.00222761	1.63095	0.0204913	13	0.000743673	34	0.00149943	-0.378132	0.506422	no BLAST hit	-	-	-	-	-	-	-
a341733_10	E	2	0.000146764	20	0.00101328	2.12497	0.0218791	9	0.000512083	54	0.00210078	1.30902	0.00726215	22	0.00065937	63	0.00145564	-0.508957	0.201731	disease resistance protein [Brassica rapa subsp. pekinensis]	7e-27	69.7	Chromo domain-like protein OS=Macrophomina phaseolina (strain MS6) GN=MPH_14169 PE=4 SV=1	44.78	3e-09	50.1	-
a342231_9	E	6	0.000276963	61	0.00194406	2.14882	1.54606e-05	17	0.000608455	74	0.00181092	0.846047	0.0322085	67	0.00126317	91	0.00132263	0.567185	0.0295061	Short internode related sequence [Medicago truncatula]	2e-134	393	-	-	-	-	-
a343021_12	E	0	0	13	0.00252576	3.50348	0.0155042	14	0.00305475	4	0.000596755	-3.0833	0.000126099	13	0.00149417	18	0.00159491	0.539406	0.408895	no BLAST hit	-	-	-	-	-	-	-
a343044_14	E	2	0.000281409	20	0.00194289	2.12497	0.0218791	6	0.000654589	41	0.00305837	1.49665	0.00988495	22	0.0012643	47	0.00208225	-0.0862663	0.863606	hypothetical protein VITISV_008342 [Vitis vinifera]	1e-25	101	-	-	-	-	-
a34438_129	E	98	0.00324098	1059	0.0241801	2.23682	5.41522e-86	234	0.00600034	1633	0.0286309	1.527	4.53212e-77	1157	0.015628	1867	0.0194411	0.318558	6.68466e-09	Lipase [Medicago truncatula]	0	929	Lipase OS=Rhizopus oryzae PE=1 SV=1	38.89	3e-08	57.8	-
a344394_8	E	0	0	53	0.00298513	5.53096	3.37594e-09	5	0.000316269	31	0.00134071	1.35632	0.0436944	53	0.00176592	36	0.00092471	1.56689	1.17748e-06	no BLAST hit	-	-	-	-	-	-	-
a344529_11	E	0	0	11	0.00227271	3.26247	0.0335218	17	0.00394457	8	0.0012692	-2.36341	0.000261677	11	0.00134447	25	0.00235563	-0.175534	0.803652	no BLAST hit	-	-	-	-	-	-	-
a345234_14	E	2	0.000263293	32	0.0029085	2.80304	0.000344172	5	0.000510374	41	0.00286148	1.75968	0.00328734	34	0.00182813	46	0.00190675	0.572792	0.133379	no BLAST hit	-	-	-	-	-	-	-
a346413_12	E	0	0	36	0.00277233	4.97297	2.04145e-06	10	0.000864851	50	0.00295665	1.04598	0.0363261	36	0.00164003	60	0.00210722	0.271925	0.474199	no BLAST hit	-	-	-	-	-	-	-
[truncated: 5,312 more rows]
