# Supplementary material for: Allelic diversity in the transcriptomes of contrasting rust-infected genotypes of Lathyrus sativus, a lasting resource for smart breeding
Source: BMC Plant Biol. 2014 Dec 19;14:376. doi: 10.1186/s12870-014-0376-2 (PMC4331309; doi:10.1186/s12870-014-0376-2)
Supplement: Additional file 2: — List of contigs, mapped to the reference assembly, present only in the inoculated condition with a higher bit-score in fungal databases than in plant databases. [file 12870_2014_376_MOESM2_ESM.xlsx]

## Sheet: ad2
Additional File 2 – List of contigs, mapped to the reference assembly, present only in the inoculated condition with a higher bit-score in fungal databases than in plant databases.
GeneNames	BGE015746 control counts	BGE015746 inoculated counts	BGE024709 control counts	BGE024709 inoculated counts	BLAST hit Plant	e-value Plant	bit score Plant	BLAST hit Fungi	%id Fungi	e-value fungi	bit score fungi
a1000004_3	0	1	0	3	no BLAST hit	-	-	tr|E3L2G7|E3L2G7_PUCGT Putative uncharacterized protein OS=Puccinia graminis f. sp. tritici (strain CRL 75-36-700-3 / race SCCL) GN=PGTG_16708 PE=4 SV=2	76.56	2e-20	99.8
a1000061_3	0	0	0	6	gi|168046590|ref|XP_001775756.1| predicted protein [Physcomitrella patens subsp. patens]_x0001_gi|162672908|gb|EDQ59439.1| predicted protein [Physcomitrella patens subsp. patens]	5e-08	51.2	sp|P87177|YB1C_SCHPO Uncharacterized WD repeat-containing protein C3D6.12 OS=Schizosaccharomyces pombe (strain 972 / ATCC 24843) GN=SPBC3D6.12 PE=1 SV=1	51.72	1e-09	58.5
a1000132_3	0	0	0	4	gi|307108048|gb|EFN56289.1| hypothetical protein CHLNCDRAFT_144675 [Chlorella variabilis]	9e-19	78.6	sp|Q9UU88|KAD6_SCHPO Adenylate kinase isoenzyme 6 homolog OS=Schizosaccharomyces pombe (strain 972 / ATCC 24843) GN=SPCC830.11c PE=3 SV=1	70.15	1e-20	94.7
a1000168_3	0	3	0	2	no BLAST hit	-	-	tr|E3K9V4|E3K9V4_PUCGT Putative uncharacterized protein OS=Puccinia graminis f. sp. tritici (strain CRL 75-36-700-3 / race SCCL) GN=PGTG_07210 PE=4 SV=2	90.32	1e-24	113
a1000272_3	0	1	0	3	gi|242047588|ref|XP_002461540.1| hypothetical protein SORBIDRAFT_02g004440 [Sorghum bicolor]_x0001_gi|241924917|gb|EER98061.1| hypothetical protein SORBIDRAFT_02g004440 [Sorghum bicolor]	9e-08	50.1	tr|J3PNS6|J3PNS6_PUCT1 Uncharacterized protein OS=Puccinia triticina (isolate 1-1 / race 1 (BBBD)) GN=PTTG_00792 PE=4 SV=1	58.82	2e-11	70.1
a1000447_3	0	1	0	3	no BLAST hit	-	-	tr|J3Q9N3|J3Q9N3_PUCT1 Uncharacterized protein OS=Puccinia triticina (isolate 1-1 / race 1 (BBBD)) GN=PTTG_08099 PE=4 SV=1	92.11	3e-13	75.9
a1000481_3	0	2	0	3	no BLAST hit	-	-	tr|E3KB40|E3KB40_PUCGT Putative uncharacterized protein OS=Puccinia graminis f. sp. tritici (strain CRL 75-36-700-3 / race SCCL) GN=PGTG_08002 PE=4 SV=1	61.54	6e-15	81.6
a1000557_2	0	0	0	4	no BLAST hit	-	-	tr|J3PRK1|J3PRK1_PUCT1 Uncharacterized protein OS=Puccinia triticina (isolate 1-1 / race 1 (BBBD)) GN=PTTG_01767 PE=4 SV=1	75.61	1e-10	67.4
a1000579_3	0	0	0	12	no BLAST hit	-	-	tr|E3KM04|E3KM04_PUCGT Putative uncharacterized protein OS=Puccinia graminis f. sp. tritici (strain CRL 75-36-700-3 / race SCCL) GN=PGTG_11522 PE=4 SV=1	68.67	2e-25	116
a1000689_3	0	0	0	4	no BLAST hit	-	-	sp|P46585|KPR1_CANAX Ribose-phosphate pyrophosphokinase 1 OS=Candida albicans GN=PRS1 PE=3 SV=1	77.42	3e-07	50.1
a1000885_2	0	2	0	2	no BLAST hit	-	-	tr|E3KZP5|E3KZP5_PUCGT Putative uncharacterized protein OS=Puccinia graminis f. sp. tritici (strain CRL 75-36-700-3 / race SCCL) GN=PGTG_15426 PE=4 SV=2	62.26	6e-08	58.5
a1000920_3	0	2	0	2	gi|356576244|ref|XP_003556243.1| PREDICTED: probable S-acyltransferase At5g04270-like [Glycine max]	0.0002	40.8	tr|E3KHF9|E3KHF9_PUCGT Putative uncharacterized protein OS=Puccinia graminis f. sp. tritici (strain CRL 75-36-700-3 / race SCCL) GN=PGTG_09447 PE=4 SV=2	77.78	7e-19	94.7
a1000960_3	0	0	0	2	no BLAST hit	-	-	tr|J3Q2J0|J3Q2J0_PUCT1 Uncharacterized protein OS=Puccinia triticina (isolate 1-1 / race 1 (BBBD)) GN=PTTG_05606 PE=4 SV=1	60.71	2e-14	79.7
a1001231_3	0	2	0	1	no BLAST hit	-	-	tr|J3PNE3|J3PNE3_PUCT1 Uncharacterized protein OS=Puccinia triticina (isolate 1-1 / race 1 (BBBD)) GN=PTTG_00659 PE=4 SV=1	71.67	6e-16	85.1
a1001417_3	0	2	0	6	gi|168000563|ref|XP_001752985.1| predicted protein [Physcomitrella patens subsp. patens]_x0001_gi|162695684|gb|EDQ82026.1| predicted protein [Physcomitrella patens subsp. patens]	2e-17	78.6	sp|O60155|YHY6_SCHPO Putative proline--tRNA ligase C19C7.06 OS=Schizosaccharomyces pombe (strain 972 / ATCC 24843) GN=SPBC19C7.06 PE=3 SV=1	51.81	2e-17	84.3
a1001795_3	0	1	0	1	no BLAST hit	-	-	tr|J3PTH0|J3PTH0_PUCT1 Uncharacterized protein OS=Puccinia triticina (isolate 1-1 / race 1 (BBBD)) GN=PTTG_02436 PE=4 SV=1	65.96	2e-10	66.6
a1001991_3	0	1	0	2	no BLAST hit	-	-	tr|E3KXY0|E3KXY0_PUCGT Putative uncharacterized protein OS=Puccinia graminis f. sp. tritici (strain CRL 75-36-700-3 / race SCCL) GN=PGTG_15022 PE=4 SV=2	63.08	9e-14	77.8
a1002009_3	0	2	0	4	no BLAST hit	-	-	tr|E3KB68|E3KB68_PUCGT Putative uncharacterized protein OS=Puccinia graminis f. sp. tritici (strain CRL 75-36-700-3 / race SCCL) GN=PGTG_07830 PE=4 SV=2	43.24	4e-06	52.4
a1002129_3	0	3	0	3	gi|124359394|gb|ABN05857.1| Dynamin central region; Dynamin [Medicago truncatula]	5e-07	48.9	tr|E3K0Q3|E3K0Q3_PUCGT Dynamin GTPase OS=Puccinia graminis f. sp. tritici (strain CRL 75-36-700-3 / race SCCL) GN=PGTG_03834 PE=3 SV=2	94.74	2e-12	73.2
a1002270_3	0	0	0	5	no BLAST hit	-	-	tr|E3K3P2|E3K3P2_PUCGT Putative uncharacterized protein OS=Puccinia graminis f. sp. tritici (strain CRL 75-36-700-3 / race SCCL) GN=PGTG_04650 PE=4 SV=1	52.46	2e-12	73.6
a1002708_3	0	0	0	2	no BLAST hit	-	-	tr|J3PXK3|J3PXK3_PUCT1 Uncharacterized protein OS=Puccinia triticina (isolate 1-1 / race 1 (BBBD)) GN=PTTG_03869 PE=4 SV=1	51.61	2e-06	53.5
a1003503_3	0	6	0	1	gi|302784128|ref|XP_002973836.1| hypothetical protein SELMODRAFT_100351 [Selaginella moellendorffii]_x0001_gi|300158168|gb|EFJ24791.1| hypothetical protein SELMODRAFT_100351 [Selaginella moellendorffii]	2e-07	50.4	sp|O14351|YB45_SCHPO Uncharacterized oxidoreductase C30D10.05c OS=Schizosaccharomyces pombe (strain 972 / ATCC 24843) GN=SPBC30D10.05c PE=3 SV=1	46.91	5e-17	82.8
a1003510_3	0	2	0	4	no BLAST hit	-	-	tr|E3KAP5|E3KAP5_PUCGT Putative uncharacterized protein OS=Puccinia graminis f. sp. tritici (strain CRL 75-36-700-3 / race SCCL) GN=PGTG_07073 PE=4 SV=2	70.51	3e-28	125
a1003657_2	0	6	0	2	gi|6136111|sp|Q43772.1|UGPA_HORVU RecName: Full=UTP--glucose-1-phosphate uridylyltransferase; AltName: Full=UDP-glucose pyrophosphorylase; Short=UDPGP; Short=UGPase_x0001_gi|1212996|emb|CAA62689.1| UDP-glucose pyrophosphorylase [Hordeum vulgare subsp. vulgare]	1e-26	105	sp|P78811|UGPA1_SCHPO Probable UTP--glucose-1-phosphate uridylyltransferase OS=Schizosaccharomyces pombe (strain 972 / ATCC 24843) GN=fuy1 PE=1 SV=2	53.4	5e-29	122
a1003850_3	0	0	0	4	no BLAST hit	-	-	tr|H6QUN0|H6QUN0_PUCGT Replication factor C subunit 1 OS=Puccinia graminis f. sp. tritici (strain CRL 75-36-700-3 / race SCCL) GN=PGTG_22494 PE=4 SV=1	69.84	1e-11	70.5
a1004107_3	0	0	0	7	no BLAST hit	-	-	tr|E3JX07|E3JX07_PUCGT Putative uncharacterized protein OS=Puccinia graminis f. sp. tritici (strain CRL 75-36-700-3 / race SCCL) GN=PGTG_02043 PE=4 SV=1	86.54	3e-18	92.8
a1004480_2	0	0	0	5	no BLAST hit	-	-	tr|E3KW71|E3KW71_PUCGT Poly(A) polymerase OS=Puccinia graminis f. sp. tritici (strain CRL 75-36-700-3 / race SCCL) GN=PGTG_14124 PE=4 SV=2	88.17	3e-43	175
a1004571_3	0	2	0	3	no BLAST hit	-	-	tr|E3L6J2|E3L6J2_PUCGT Putative uncharacterized protein OS=Puccinia graminis f. sp. tritici (strain CRL 75-36-700-3 / race SCCL) GN=PGTG_17897 PE=4 SV=2	86.21	2e-08	60.1
a1004712_3	0	1	0	2	no BLAST hit	-	-	tr|E3KKA9|E3KKA9_PUCGT Putative uncharacterized protein OS=Puccinia graminis f. sp. tritici (strain CRL 75-36-700-3 / race SCCL) GN=PGTG_10893 PE=4 SV=2	83.93	8e-18	91.3
a1005235_3	0	1	0	2	no BLAST hit	-	-	tr|E3JTT1|E3JTT1_PUCGT Putative uncharacterized protein OS=Puccinia graminis f. sp. tritici (strain CRL 75-36-700-3 / race SCCL) GN=PGTG_00744 PE=4 SV=2	87.5	2e-19	96.7
a1005474_3	0	0	0	2	gi|294460141|gb|ADE75653.1| unknown [Picea sitchensis]	4e-15	70.1	sp|A1CX72|PRP28_NEOFI Pre-mRNA-splicing ATP-dependent RNA helicase prp28 OS=Neosartorya fischeri (strain ATCC 1020 / DSM 3700 / FGSC A1164 / NRRL 181) GN=prp28 PE=3 SV=1	75.93	3e-18	86.7
a1005518_3	0	1	0	3	no BLAST hit	-	-	sp|Q9P8I0|PUT2_EMENI Delta-1-pyrroline-5-carboxylate dehydrogenase, mitochondrial OS=Emericella nidulans (strain FGSC A4 / ATCC 38163 / CBS 112.46 / NRRL 194 / M139) GN=prnC PE=3 SV=2	83.02	3e-22	100
a1005525_2	0	0	0	5	no BLAST hit	-	-	tr|J3Q8F8|J3Q8F8_PUCT1 Uncharacterized protein OS=Puccinia triticina (isolate 1-1 / race 1 (BBBD)) GN=PTTG_07674 PE=4 SV=1	60.34	1e-10	67.4
a1005574_3	0	1	0	1	gi|384244762|gb|EIE18260.1| kinase-like protein, partial [Coccomyxa subellipsoidea C-169]	2e-19	82.8	sp|Q9P6P3|PPK15_SCHPO Serine/threonine-protein kinase ppk15 OS=Schizosaccharomyces pombe (strain 972 / ATCC 24843) GN=ppk15 PE=1 SV=1	68.42	1e-18	88.2
a1005743_2	0	2	0	2	no BLAST hit	-	-	tr|E3L502|E3L502_PUCGT Putative uncharacterized protein OS=Puccinia graminis f. sp. tritici (strain CRL 75-36-700-3 / race SCCL) GN=PGTG_17681 PE=3 SV=2	63.89	8e-21	101
a1005856_3	0	0	0	5	gi|303286579|ref|XP_003062579.1| predicted protein [Micromonas pusilla CCMP1545]_x0001_gi|226456096|gb|EEH53398.1| predicted protein [Micromonas pusilla CCMP1545]	6e-10	57.4	tr|E3K408|E3K408_PUCGT Putative uncharacterized protein OS=Puccinia graminis f. sp. tritici (strain CRL 75-36-700-3 / race SCCL) GN=PGTG_04766 PE=4 SV=2	83.33	1e-19	97.1
a1006394_2	0	3	0	1	gi|357137218|ref|XP_003570198.1| PREDICTED: probable monodehydroascorbate reductase, cytoplasmic isoform 2-like [Brachypodium distachyon]	0.0005	39.7	tr|F4R4A0|F4R4A0_MELLP Putative uncharacterized protein OS=Melampsora larici-populina (strain 98AG31 / pathotype 3-4-7) GN=MELLADRAFT_73855 PE=4 SV=1	84.62	2e-19	96.7
a1006609_3	0	0	0	1	no BLAST hit	-	-	tr|E3KUS8|E3KUS8_PUCGT Putative uncharacterized protein OS=Puccinia graminis f. sp. tritici (strain CRL 75-36-700-3 / race SCCL) GN=PGTG_13832 PE=4 SV=2	58.33	2e-08	60.1
a1007071_3	0	0	0	2	no BLAST hit	-	-	tr|E3K0A1|E3K0A1_PUCGT Putative uncharacterized protein OS=Puccinia graminis f. sp. tritici (strain CRL 75-36-700-3 / race SCCL) GN=PGTG_03682 PE=4 SV=2	50	2e-07	57
a1007208_3	0	2	0	0	no BLAST hit	-	-	tr|E3KWW5|E3KWW5_PUCGT Putative uncharacterized protein OS=Puccinia graminis f. sp. tritici (strain CRL 75-36-700-3 / race SCCL) GN=PGTG_14197 PE=4 SV=2	66.67	3e-16	85.9
a1007246_3	0	0	0	3	gi|147784893|emb|CAN70824.1| hypothetical protein VITISV_042345 [Vitis vinifera]	9e-06	45.4	sp|P0CS54|YTM1_CRYNJ Ribosome biogenesis protein YTM1 OS=Cryptococcus neoformans var. neoformans serotype D (strain JEC21 / ATCC MYA-565) GN=YTM1 PE=3 SV=1	39.13	4e-07	49.7
a1007427_2	0	2	0	2	no BLAST hit	-	-	tr|J3QAP0|J3QAP0_PUCT1 Uncharacterized protein OS=Puccinia triticina (isolate 1-1 / race 1 (BBBD)) GN=PTTG_08456 PE=3 SV=1	80.77	1e-17	90.9
a1007823_2	0	0	0	5	no BLAST hit	-	-	tr|E3KJ17|E3KJ17_PUCGT Putative uncharacterized protein OS=Puccinia graminis f. sp. tritici (strain CRL 75-36-700-3 / race SCCL) GN=PGTG_10670 PE=4 SV=2	66.67	7e-11	58.5
a1007874_3	0	4	0	3	gi|297812715|ref|XP_002874241.1| predicted protein [Arabidopsis lyrata subsp. lyrata]_x0001_gi|297320078|gb|EFH50500.1| predicted protein [Arabidopsis lyrata subsp. lyrata]	0.0004	40.8	tr|J3PRZ3|J3PRZ3_PUCT1 Uncharacterized protein OS=Puccinia triticina (isolate 1-1 / race 1 (BBBD)) GN=PTTG_01909 PE=4 SV=1	77.78	2e-20	100
a1008056_3	0	4	0	0	no BLAST hit	-	-	tr|E3K3Z9|E3K3Z9_PUCGT Choline-phosphate cytidylyltransferase OS=Puccinia graminis f. sp. tritici (strain CRL 75-36-700-3 / race SCCL) GN=PGTG_04757 PE=4 SV=2	88.24	4e-08	58.9
a1008178_2	0	2	0	2	gi|217074228|gb|ACJ85474.1| unknown [Medicago truncatula]	2e-26	96.3	sp|P36614|PPE1_SCHPO Serine/threonine-protein phosphatase ppe1 OS=Schizosaccharomyces pombe (strain 972 / ATCC 24843) GN=ppe1 PE=1 SV=1	73.13	1e-22	101
a1008344_2	0	0	0	4	gi|16905219|gb|AAL31089.1|AC091749_18 hypothetical protein [Oryza sativa Japonica Group]_x0001_gi|22655735|gb|AAN04152.1| Hypothetical protein [Oryza sativa Japonica Group]_x0001_gi|31431202|gb|AAP53017.1| hypothetical protein LOC_Os10g18310 [Oryza sativa Japonica Group]	0.0006	39.7	tr|E3KPI6|E3KPI6_PUCGT Putative uncharacterized protein OS=Puccinia graminis f. sp. tritici (strain CRL 75-36-700-3 / race SCCL) GN=PGTG_12177 PE=4 SV=2	72.31	5e-23	108
a1008638_2	0	2	0	2	gi|302803706|ref|XP_002983606.1| hypothetical protein SELMODRAFT_118501 [Selaginella moellendorffii]_x0001_gi|300148849|gb|EFJ15507.1| hypothetical protein SELMODRAFT_118501 [Selaginella moellendorffii]	3e-17	75.9	tr|F4R4T2|F4R4T2_MELLP Putative uncharacterized protein OS=Melampsora larici-populina (strain 98AG31 / pathotype 3-4-7) GN=MELLADRAFT_87178 PE=4 SV=1	76	1e-15	84
a1008907_3	0	0	0	6	gi|302847847|ref|XP_002955457.1| hypothetical protein VOLCADRAFT_121426 [Volvox carteri f. nagariensis]_x0001_gi|300259299|gb|EFJ43528.1| hypothetical protein VOLCADRAFT_121426 [Volvox carteri f. nagariensis]	2e-12	63.9	sp|P15700|KCY_YEAST Uridylate kinase OS=Saccharomyces cerevisiae (strain ATCC 204508 / S288c) GN=URA6 PE=1 SV=1	61.54	4e-19	89.7
a1008922_3	0	0	0	2	no BLAST hit	-	-	tr|E3JXY6|E3JXY6_PUCGT Putative uncharacterized protein OS=Puccinia graminis f. sp. tritici (strain CRL 75-36-700-3 / race SCCL) GN=PGTG_02372 PE=4 SV=1	70	1e-21	103
a1009682_2	0	0	0	1	no BLAST hit	-	-	tr|J3Q200|J3Q200_PUCT1 Uncharacterized protein OS=Puccinia triticina (isolate 1-1 / race 1 (BBBD)) GN=PTTG_05416 PE=4 SV=1	54.9	1e-06	53.9
a1009749_2	0	4	0	4	gi|145346640|ref|XP_001417793.1| predicted protein [Ostreococcus lucimarinus CCE9901]_x0001_gi|144578021|gb|ABO96086.1| predicted protein [Ostreococcus lucimarinus CCE9901]	4e-13	66.6	sp|O94710|PGP1_SCHPO Probable tRNA threonylcarbamoyladenosine biosynthesis protein pgp1, mitochondrial OS=Schizosaccharomyces pombe (strain 972 / ATCC 24843) GN=pgp1 PE=3 SV=1	49.33	2e-14	73.9
a1009820_3	0	2	0	5	no BLAST hit	-	-	tr|E3KWH9|E3KWH9_PUCGT Putative uncharacterized protein OS=Puccinia graminis f. sp. tritici (strain CRL 75-36-700-3 / race SCCL) GN=PGTG_14859 PE=4 SV=1	70.37	8e-15	81.3
a1009961_3	0	0	0	6	gi|159480812|ref|XP_001698476.1| DNA damage inducible protein [Chlamydomonas reinhardtii]_x0001_gi|158282216|gb|EDP07969.1| DNA damage inducible protein [Chlamydomonas reinhardtii]	0.0002	42	sp|P0CS14|DDI1_CRYNJ DNA damage-inducible protein 1 OS=Cryptococcus neoformans var. neoformans serotype D (strain JEC21 / ATCC MYA-565) GN=DDI1 PE=3 SV=1	67.65	1e-06	48.5
a1010149_3	0	1	0	1	gi|168030492|ref|XP_001767757.1| predicted protein [Physcomitrella patens subsp. patens]_x0001_gi|162681077|gb|EDQ67508.1| predicted protein [Physcomitrella patens subsp. patens]	0.0009	39.3	sp|Q12200|NPC1_YEAST Niemann-Pick type C-related protein 1 OS=Saccharomyces cerevisiae (strain ATCC 204508 / S288c) GN=NCR1 PE=1 SV=1	51.72	1e-12	68.6
a1010207_3	0	0	0	4	no BLAST hit	-	-	tr|E3K941|E3K941_PUCGT Putative uncharacterized protein OS=Puccinia graminis f. sp. tritici (strain CRL 75-36-700-3 / race SCCL) GN=PGTG_06534 PE=4 SV=2	51.4	8e-10	64.7
a1010358_3	0	1	0	5	gi|308802720|ref|XP_003078673.1| Cactin (ISS) [Ostreococcus tauri]_x0001_gi|116057126|emb|CAL51553.1| Cactin (ISS) [Ostreococcus tauri]	3e-19	83.6	tr|J3PWU9|J3PWU9_PUCT1 Uncharacterized protein OS=Puccinia triticina (isolate 1-1 / race 1 (BBBD)) GN=PTTG_03615 PE=4 SV=1	95.65	5e-27	121
a1010558_3	0	1	0	4	gi|224123040|ref|XP_002330426.1| predicted protein [Populus trichocarpa]_x0001_gi|222871811|gb|EEF08942.1| predicted protein [Populus trichocarpa]	6e-15	71.6	sp|Q9UT34|YIQ9_SCHPO Uncharacterized protein C824.09c OS=Schizosaccharomyces pombe (strain 972 / ATCC 24843) GN=SPAC824.09c PE=4 SV=1	55.56	1e-20	95.1
a1010739_3	0	0	0	4	no BLAST hit	-	-	tr|J3QBT1|J3QBT1_PUCT1 Fe-S cluster assembly protein DRE2 OS=Puccinia triticina (isolate 1-1 / race 1 (BBBD)) GN=PTTG_08847 PE=3 SV=1	61.67	2e-06	53.5
a1010752_3	0	2	0	3	gi|255084355|ref|XP_002508752.1| predicted protein [Micromonas sp. RCC299]_x0001_gi|226524029|gb|ACO70010.1| predicted protein [Micromonas sp. RCC299]	2e-05	44.7	tr|E3K087|E3K087_PUCGT Putative uncharacterized protein OS=Puccinia graminis f. sp. tritici (strain CRL 75-36-700-3 / race SCCL) GN=PGTG_03668 PE=4 SV=2	73.24	3e-24	112
a1011076_3	0	1	0	7	gi|388522431|gb|AFK49277.1| unknown [Lotus japonicus]	3e-17	60.1	tr|F4R691|F4R691_MELLP Putative uncharacterized protein OS=Melampsora larici-populina (strain 98AG31 / pathotype 3-4-7) GN=MELLADRAFT_46521 PE=3 SV=1	94.12	8e-37	101
a1011146_3	0	0	0	1	no BLAST hit	-	-	tr|J3PQM0|J3PQM0_PUCT1 Uncharacterized protein OS=Puccinia triticina (isolate 1-1 / race 1 (BBBD)) GN=PTTG_01436 PE=4 SV=1	90	1e-18	94
a1011213_2	0	0	0	2	no BLAST hit	-	-	tr|E3KC11|E3KC11_PUCGT DNA topoisomerase OS=Puccinia graminis f. sp. tritici (strain CRL 75-36-700-3 / race SCCL) GN=PGTG_08051 PE=3 SV=2	74.19	4e-13	55.1
a1011237_2	0	0	0	2	no BLAST hit	-	-	tr|E3KAM3|E3KAM3_PUCGT Putative uncharacterized protein OS=Puccinia graminis f. sp. tritici (strain CRL 75-36-700-3 / race SCCL) GN=PGTG_06956 PE=4 SV=2	60	8e-08	58.2
a1011510_3	0	0	0	4	gi|168062414|ref|XP_001783175.1| predicted protein [Physcomitrella patens subsp. patens]_x0001_gi|162665317|gb|EDQ52006.1| predicted protein [Physcomitrella patens subsp. patens]	2e-16	75.9	sp|P41389|MCM5_SCHPO DNA replication licensing factor mcm5 OS=Schizosaccharomyces pombe (strain 972 / ATCC 24843) GN=mcm5 PE=1 SV=2	66.15	5e-19	89.4
a1011626_3	0	1	0	3	no BLAST hit	-	-	tr|J3PPE5|J3PPE5_PUCT1 Uncharacterized protein OS=Puccinia triticina (isolate 1-1 / race 1 (BBBD)) GN=PTTG_01011 PE=4 SV=1	73.68	1e-17	90.5
a1011880_3	0	0	0	2	no BLAST hit	-	-	tr|J3Q004|J3Q004_PUCT1 Uncharacterized protein OS=Puccinia triticina (isolate 1-1 / race 1 (BBBD)) GN=PTTG_04720 PE=4 SV=1	56.52	7e-06	51.6
a1012231_3	0	2	0	3	no BLAST hit	-	-	tr|E3KH04|E3KH04_PUCGT Putative uncharacterized protein OS=Puccinia graminis f. sp. tritici (strain CRL 75-36-700-3 / race SCCL) GN=PGTG_09292 PE=4 SV=1	50.75	4e-06	52.4
a1012240_3	0	2	0	4	no BLAST hit	-	-	tr|H6QQR2|H6QQR2_PUCGT Putative uncharacterized protein OS=Puccinia graminis f. sp. tritici (strain CRL 75-36-700-3 / race SCCL) GN=PGTG_21131 PE=4 SV=1	71.15	4e-06	52.4
a1012460_3	0	5	0	1	no BLAST hit	-	-	tr|E3KAD4|E3KAD4_PUCGT Putative uncharacterized protein OS=Puccinia graminis f. sp. tritici (strain CRL 75-36-700-3 / race SCCL) GN=PGTG_06912 PE=4 SV=1	71.7	4e-14	79
a1012527_3	0	0	0	6	no BLAST hit	-	-	tr|E3JZ16|E3JZ16_PUCGT Putative uncharacterized protein OS=Puccinia graminis f. sp. tritici (strain CRL 75-36-700-3 / race SCCL) GN=PGTG_03247 PE=4 SV=2	93.67	2e-37	156
a1012624_3	0	1	0	1	no BLAST hit	-	-	tr|J3Q870|J3Q870_PUCT1 Uncharacterized protein OS=Puccinia triticina (isolate 1-1 / race 1 (BBBD)) GN=PTTG_07586 PE=4 SV=1	68.33	1e-11	70.5
a1012753_2	0	0	0	3	no BLAST hit	-	-	tr|E3KY38|E3KY38_PUCGT Putative uncharacterized protein OS=Puccinia graminis f. sp. tritici (strain CRL 75-36-700-3 / race SCCL) GN=PGTG_15080 PE=4 SV=2	52.24	3e-10	65.9
a1012781_3	0	4	0	2	no BLAST hit	-	-	tr|J3PQE1|J3PQE1_PUCT1 Uncharacterized protein OS=Puccinia triticina (isolate 1-1 / race 1 (BBBD)) GN=PTTG_01357 PE=4 SV=1	50	2e-12	73.2
a1012932_3	0	2	0	2	no BLAST hit	-	-	tr|H6QT56|H6QT56_PUCGT Putative uncharacterized protein OS=Puccinia graminis f. sp. tritici (strain CRL 75-36-700-3 / race SCCL) GN=PGTG_22008 PE=4 SV=1	60.78	6e-12	71.6
a1013186_3	0	0	0	4	no BLAST hit	-	-	tr|E3KTW0|E3KTW0_PUCGT Putative uncharacterized protein OS=Puccinia graminis f. sp. tritici (strain CRL 75-36-700-3 / race SCCL) GN=PGTG_13449 PE=4 SV=2	54.84	2e-06	53.5
a1013215_3	0	0	0	5	no BLAST hit	-	-	tr|E3K814|E3K814_PUCGT Putative uncharacterized protein OS=Puccinia graminis f. sp. tritici (strain CRL 75-36-700-3 / race SCCL) GN=PGTG_06371 PE=4 SV=2	60.27	1e-14	80.9
a1013372_3	0	3	0	1	gi|145354863|ref|XP_001421694.1| predicted protein [Ostreococcus lucimarinus CCE9901]_x0001_gi|144581932|gb|ABO99987.1| predicted protein [Ostreococcus lucimarinus CCE9901]	2e-19	79	sp|Q7SAQ1|AP2S_NEUCR AP-2 complex subunit sigma OS=Neurospora crassa (strain ATCC 24698 / 74-OR23-1A / CBS 708.71 / DSM 1257 / FGSC 987) GN=aps-2 PE=3 SV=1	72.22	4e-19	89.7
a1013458_2	0	0	0	6	no BLAST hit	-	-	tr|E3KTP3|E3KTP3_PUCGT Putative uncharacterized protein OS=Puccinia graminis f. sp. tritici (strain CRL 75-36-700-3 / race SCCL) GN=PGTG_13530 PE=4 SV=1	93.85	3e-29	129
a1013768_3	0	0	0	1	gi|255593054|ref|XP_002535781.1| L-serine dehydratase, alpha chain, putative [Ricinus communis]_x0001_gi|223521980|gb|EEF26600.1| L-serine dehydratase, alpha chain, putative [Ricinus communis]	1e-06	47	tr|J3PZ51|J3PZ51_PUCT1 Uncharacterized protein OS=Puccinia triticina (isolate 1-1 / race 1 (BBBD)) GN=PTTG_04417 PE=4 SV=1	98.25	2e-24	113
a1013944_3	0	1	0	3	no BLAST hit	-	-	sp|P52497|SNF1_CANAX Carbon catabolite-derepressing protein kinase OS=Candida albicans GN=SNF1 PE=2 SV=2	59.46	4e-07	49.7
a1014352_2	0	0	0	4	gi|84453202|dbj|BAE71198.1| putative transporter-like protein [Trifolium pratense]	5e-10	57	tr|E3KG57|E3KG57_PUCGT Putative uncharacterized protein OS=Puccinia graminis f. sp. tritici (strain CRL 75-36-700-3 / race SCCL) GN=PGTG_09269 PE=4 SV=1	70.37	2e-14	79.7
a1014383_2	0	2	0	1	no BLAST hit	-	-	tr|J3PZM4|J3PZM4_PUCT1 Uncharacterized protein OS=Puccinia triticina (isolate 1-1 / race 1 (BBBD)) GN=PTTG_04590 PE=4 SV=1	90.48	2e-25	116
a1014490_3	0	0	0	6	gi|242086723|ref|XP_002439194.1| hypothetical protein SORBIDRAFT_09g002060 [Sorghum bicolor]_x0001_gi|197253645|gb|ACH54160.1| transcription factor IIIA [Sorghum bicolor]_x0001_gi|241944479|gb|EES17624.1| hypothetical protein SORBIDRAFT_09g002060 [Sorghum bicolor]	2e-07	49.3	sp|O74252|STE12_EMENI Transcription factor steA OS=Emericella nidulans (strain FGSC A4 / ATCC 38163 / CBS 112.46 / NRRL 194 / M139) GN=steA PE=2 SV=1	52.83	4e-11	63.2
a1014502_3	0	1	0	2	gi|242090415|ref|XP_002441040.1| hypothetical protein SORBIDRAFT_09g019260 [Sorghum bicolor]_x0001_gi|241946325|gb|EES19470.1| hypothetical protein SORBIDRAFT_09g019260 [Sorghum bicolor]	3e-11	60.1	sp|Q10752|CDC28_SCHPO Pre-mRNA-splicing factor ATP-dependent RNA helicase-like protein cdc28 OS=Schizosaccharomyces pombe (strain 972 / ATCC 24843) GN=cdc28 PE=3 SV=2	63.64	4e-14	73.2
a1014673_3	0	0	0	1	no BLAST hit	-	-	tr|E3JT82|E3JT82_PUCGT Putative uncharacterized protein OS=Puccinia graminis f. sp. tritici (strain CRL 75-36-700-3 / race SCCL) GN=PGTG_01954 PE=4 SV=1	57.53	7e-11	68.2
a1014691_3	0	0	0	2	no BLAST hit	-	-	tr|J3PT79|J3PT79_PUCT1 Uncharacterized protein OS=Puccinia triticina (isolate 1-1 / race 1 (BBBD)) GN=PTTG_02345 PE=4 SV=1	65.67	2e-18	93.6
a1014888_3	0	0	0	3	gi|303282661|ref|XP_003060622.1| type II secretory pathway family protein [Micromonas pusilla CCMP1545]_x0001_gi|226458093|gb|EEH55391.1| type II secretory pathway family protein [Micromonas pusilla CCMP1545]	2e-14	69.3	sp|P78979|SC61A_YARLI Protein transport protein SEC61 subunit alpha OS=Yarrowia lipolytica (strain CLIB 122 / E 150) GN=SEC61 PE=3 SV=2	70.18	3e-18	86.7
a1015150_3	0	0	0	4	gi|326496561|dbj|BAJ94742.1| predicted protein [Hordeum vulgare subsp. vulgare]	1e-09	55.8	sp|O74970|PRP39_SCHPO Pre-mRNA-processing factor 39 OS=Schizosaccharomyces pombe (strain 972 / ATCC 24843) GN=prp39 PE=3 SV=1	49.09	6e-10	59.3
a1015206_2	0	2	0	4	no BLAST hit	-	-	tr|J3PNW9|J3PNW9_PUCT1 Uncharacterized protein OS=Puccinia triticina (isolate 1-1 / race 1 (BBBD)) GN=PTTG_00835 PE=4 SV=1	78.08	3e-29	129
a1015248_2	0	0	0	1	gi|168021486|ref|XP_001763272.1| predicted protein [Physcomitrella patens subsp. patens]_x0001_gi|162685407|gb|EDQ71802.1| predicted protein [Physcomitrella patens subsp. patens]	9e-05	41.6	tr|E3L5N5|E3L5N5_PUCGT L-ascorbate oxidase OS=Puccinia graminis f. sp. tritici (strain CRL 75-36-700-3 / race SCCL) GN=PGTG_18054 PE=4 SV=2	64.71	6e-13	75.1
a1015267_3	0	0	0	4	no BLAST hit	-	-	tr|J3QCX8|J3QCX8_PUCT1 Uncharacterized protein OS=Puccinia triticina (isolate 1-1 / race 1 (BBBD)) GN=PTTG_09244 PE=4 SV=1	70.21	6e-10	65.1
a1015760_3	0	0	0	1	no BLAST hit	-	-	tr|F4S7U8|F4S7U8_MELLP Putative uncharacterized protein OS=Melampsora larici-populina (strain 98AG31 / pathotype 3-4-7) GN=MELLADRAFT_94767 PE=4 SV=1	61.11	3e-15	82.8
a1015851_3	0	3	0	5	no BLAST hit	-	-	tr|E3JZ97|E3JZ97_PUCGT Dynactin 4 OS=Puccinia graminis f. sp. tritici (strain CRL 75-36-700-3 / race SCCL) GN=PGTG_03328 PE=4 SV=2	90	6e-47	187
a1016188_2	0	2	0	1	gi|226495473|ref|NP_001147336.1| glyceraldehyde-3-phosphate dehydrogenase, cytosolic [Zea mays]_x0001_gi|30580446|sp|Q96UF2.1|G3P2_MUCCL RecName: Full=Glyceraldehyde-3-phosphate dehydrogenase 2; Short=GAPDH 2_x0001_gi|15722242|emb|CAC37404.1| glyceraldehyde-3-phosphate dehydrogenase [Mucor racemosus]_x0001_gi|195610190|gb|ACG26925.1| glyceraldehyde-3-phosphate dehydrogenase, cytosolic [Zea mays]	7e-13	64.7	sp|P17819|G3P1_KLULA Glyceraldehyde-3-phosphate dehydrogenase 1 OS=Kluyveromyces lactis (strain ATCC 8585 / CBS 2359 / DSM 70799 / NBRC 1267 / NRRL Y-1140 / WM37) GN=GAP1 PE=1 SV=1	14.89	3e-14	71.2
a1016586_3	0	0	0	4	no BLAST hit	-	-	tr|G3EC85|G3EC85_9BASI C-8 sterol isomerase OS=Puccinia striiformis f. sp. tritici PE=4 SV=1	72.34	7e-09	61.6
a1016843_3	0	0	0	5	no BLAST hit	-	-	tr|E3KRM6|E3KRM6_PUCGT Putative uncharacterized protein OS=Puccinia graminis f. sp. tritici (strain CRL 75-36-700-3 / race SCCL) GN=PGTG_12692 PE=4 SV=1	72.41	1e-14	52.8
a1016885_3	0	2	0	2	no BLAST hit	-	-	tr|J3Q6P2|J3Q6P2_PUCT1 Uncharacterized protein OS=Puccinia triticina (isolate 1-1 / race 1 (BBBD)) GN=PTTG_07058 PE=4 SV=1	78.05	9e-11	67.8
a1016888_2	0	0	0	1	no BLAST hit	-	-	tr|F4RU52|F4RU52_MELLP Putative uncharacterized protein OS=Melampsora larici-populina (strain 98AG31 / pathotype 3-4-7) GN=MELLADRAFT_37623 PE=4 SV=1	86.27	1e-19	97.1
a1017007_3	0	0	0	2	no BLAST hit	-	-	tr|J3PUS0|J3PUS0_PUCT1 Uncharacterized protein OS=Puccinia triticina (isolate 1-1 / race 1 (BBBD)) GN=PTTG_02886 PE=4 SV=1	62	2e-11	70.1
a1017106_3	0	3	0	2	no BLAST hit	-	-	tr|J3PU23|J3PU23_PUCT1 Uncharacterized protein OS=Puccinia triticina (isolate 1-1 / race 1 (BBBD)) GN=PTTG_02639 PE=4 SV=1	1.89	5e-21	102
a1017128_3	0	3	0	4	gi|297830680|ref|XP_002883222.1| SNF2 domain-containing protein [Arabidopsis lyrata subsp. lyrata]_x0001_gi|297329062|gb|EFH59481.1| SNF2 domain-containing protein [Arabidopsis lyrata subsp. lyrata]	0.0002	41.2	tr|E3JRK0|E3JRK0_PUCGT Putative uncharacterized protein OS=Puccinia graminis f. sp. tritici (strain CRL 75-36-700-3 / race SCCL) GN=PGTG_00718 PE=4 SV=2	67.69	6e-08	58.5
a1017152_3	0	1	0	0	gi|307110394|gb|EFN58630.1| hypothetical protein CHLNCDRAFT_34239 [Chlorella variabilis]	1e-18	80.5	sp|Q9USP0|EI2BA_SCHPO Translation initiation factor eIF-2B subunit alpha OS=Schizosaccharomyces pombe (strain 972 / ATCC 24843) GN=tif221 PE=3 SV=1	64.41	1e-17	84.7
a1017402_3	0	0	0	3	no BLAST hit	-	-	tr|J3PZH9|J3PZH9_PUCT1 Uncharacterized protein OS=Puccinia triticina (isolate 1-1 / race 1 (BBBD)) GN=PTTG_04545 PE=4 SV=1	45	3e-07	56.2
a101755_46	0	110	0	407	gi|226507767|ref|NP_001147360.1| 40S ribosomal protein S4 [Zea mays]_x0001_gi|195610502|gb|ACG27081.1| 40S ribosomal protein S4 [Zea mays]	6e-122	355	sp|P87158|RS4A_SCHPO 40S ribosomal protein S4-A OS=Schizosaccharomyces pombe (strain 972 / ATCC 24843) GN=rps4a PE=2 SV=2	72.09	6e-106	380
a1017592_3	0	0	0	2	no BLAST hit	-	-	sp|O60078|TYR1_SCHPO Probable prephenate dehydrogenase [NADP(+)] OS=Schizosaccharomyces pombe (strain 972 / ATCC 24843) GN=tyr1 PE=2 SV=1	55.77	2e-11	64.3
a1017645_3	0	3	0	5	no BLAST hit	-	-	tr|J3Q0R0|J3Q0R0_PUCT1 Uncharacterized protein OS=Puccinia triticina (isolate 1-1 / race 1 (BBBD)) GN=PTTG_04976 PE=4 SV=1	92.59	2e-07	57
a1017718_2	0	2	0	3	gi|227343621|gb|ACP27630.1| short-chain dehydrogenase/reductase [Oncidium Gower Ramsey]	8e-07	48.9	tr|E3KXT0|E3KXT0_PUCGT Putative uncharacterized protein OS=Puccinia graminis f. sp. tritici (strain CRL 75-36-700-3 / race SCCL) GN=PGTG_14983 PE=4 SV=1	76.62	4e-27	122
a1017720_3	0	1	0	2	no BLAST hit	-	-	sp|O13864|IMB1_SCHPO Importin subunit beta-1 OS=Schizosaccharomyces pombe (strain 972 / ATCC 24843) GN=kap95 PE=3 SV=1	47.17	1e-08	55.1
a1017882_3	0	1	0	1	no BLAST hit	-	-	tr|E3K2Q7|E3K2Q7_PUCGT Arginyl-tRNA synthetase OS=Puccinia graminis f. sp. tritici (strain CRL 75-36-700-3 / race SCCL) GN=PGTG_04582 PE=3 SV=1	57.89	9e-06	51.2
a1018030_3	0	0	0	2	no BLAST hit	-	-	tr|E3KGE3|E3KGE3_PUCGT Putative uncharacterized protein OS=Puccinia graminis f. sp. tritici (strain CRL 75-36-700-3 / race SCCL) GN=PGTG_08554 PE=4 SV=2	77.19	8e-18	91.3
a1018131_3	0	2	0	2	gi|307107124|gb|EFN55368.1| hypothetical protein CHLNCDRAFT_35621 [Chlorella variabilis]	1e-27	106	sp|Q10305|GDI1_SCHPO Probable secretory pathway GDP dissociation inhibitor 1 OS=Schizosaccharomyces pombe (strain 972 / ATCC 24843) GN=gdi1 PE=3 SV=1	75.36	3e-28	120
a1018178_3	0	0	0	3	no BLAST hit	-	-	tr|H6QQ35|H6QQ35_PUCGT Putative uncharacterized protein OS=Puccinia graminis f. sp. tritici (strain CRL 75-36-700-3 / race SCCL) GN=PGTG_21014 PE=4 SV=1	68.75	2e-09	63.2
a1018830_3	0	0	0	3	no BLAST hit	-	-	tr|E3L8P3|E3L8P3_PUCGT Putative uncharacterized protein OS=Puccinia graminis f. sp. tritici (strain CRL 75-36-700-3 / race SCCL) GN=PGTG_19047 PE=4 SV=1	85.96	2e-22	106
a1018844_3	0	3	0	8	no BLAST hit	-	-	tr|E3L419|E3L419_PUCGT Putative uncharacterized protein OS=Puccinia graminis f. sp. tritici (strain CRL 75-36-700-3 / race SCCL) GN=PGTG_17151 PE=4 SV=2	75.47	4e-31	135
a1018889_3	0	3	0	1	gi|255579138|ref|XP_002530417.1| laccase, putative [Ricinus communis]_x0001_gi|223530066|gb|EEF31987.1| laccase, putative [Ricinus communis]	0.0004	40	tr|E3L533|E3L533_PUCGT Putative uncharacterized protein OS=Puccinia graminis f. sp. tritici (strain CRL 75-36-700-3 / race SCCL) GN=PGTG_17514 PE=4 SV=2	75.86	2e-18	93.6
a1019017_3	0	0	0	3	no BLAST hit	-	-	tr|E3KN98|E3KN98_PUCGT Putative uncharacterized protein OS=Puccinia graminis f. sp. tritici (strain CRL 75-36-700-3 / race SCCL) GN=PGTG_11063 PE=3 SV=2	2.53	6e-18	91.7
a1019445_3	0	0	0	5	no BLAST hit	-	-	tr|J3PUU5|J3PUU5_PUCT1 Uncharacterized protein OS=Puccinia triticina (isolate 1-1 / race 1 (BBBD)) GN=PTTG_02911 PE=4 SV=1	64.91	1e-15	84.3
a1019651_3	0	3	0	3	no BLAST hit	-	-	tr|E3JVL0|E3JVL0_PUCGT Putative uncharacterized protein OS=Puccinia graminis f. sp. tritici (strain CRL 75-36-700-3 / race SCCL) GN=PGTG_02526 PE=4 SV=2	71.11	7e-33	141
a1020024_3	0	0	0	4	no BLAST hit	-	-	tr|E3KTG4|E3KTG4_PUCGT Putative uncharacterized protein OS=Puccinia graminis f. sp. tritici (strain CRL 75-36-700-3 / race SCCL) GN=PGTG_13960 PE=4 SV=1	98.15	1e-15	84
a1020151_2	0	1	0	3	no BLAST hit	-	-	tr|E3JTT1|E3JTT1_PUCGT Putative uncharacterized protein OS=Puccinia graminis f. sp. tritici (strain CRL 75-36-700-3 / race SCCL) GN=PGTG_00744 PE=4 SV=2	58.49	2e-06	53.1
a1020258_3	0	1	0	2	no BLAST hit	-	-	tr|E3JWS2|E3JWS2_PUCGT Putative uncharacterized protein OS=Puccinia graminis f. sp. tritici (strain CRL 75-36-700-3 / race SCCL) GN=PGTG_02938 PE=4 SV=2	70.91	1e-15	84
a1020320_2	0	0	0	4	gi|2935642|gb|AAC39372.1| Af12-amino acid [Avena fatua]	3e-05	43.1	sp|P87034|GPA3_USTMA Guanine nucleotide-binding protein alpha-3 subunit OS=Ustilago maydis (strain 521 / FGSC 9021) GN=GPA3 PE=1 SV=1	73.17	2e-11	63.9
a1020551_3	0	2	0	5	no BLAST hit	-	-	tr|E3JXH0|E3JXH0_PUCGT Putative uncharacterized protein OS=Puccinia graminis f. sp. tritici (strain CRL 75-36-700-3 / race SCCL) GN=PGTG_02206 PE=4 SV=2	83.33	1e-06	53.9
a1020730_3	0	2	0	4	gi|237682402|gb|ACR10250.1| branched-chain aminotransferase 3 [Brassica rapa subsp. pekinensis]	7e-05	42.7	sp|P47176|BCA2_YEAST Branched-chain-amino-acid aminotransferase, cytosolic OS=Saccharomyces cerevisiae (strain ATCC 204508 / S288c) GN=BAT2 PE=1 SV=1	51.85	5e-11	62.8
a1020741_3	0	2	0	5	gi|386686631|gb|AFJ20694.1| putative self-incompatibility S-RNase, partial [Prunus virginiana]	6e-06	45.1	sp|Q4WXZ5|RNY1_ASPFU Ribonuclease T2-like OS=Neosartorya fumigata (strain ATCC MYA-4609 / Af293 / CBS 101355 / FGSC A1100) GN=rny1 PE=3 SV=2	57.89	1e-21	97.8
a1020903_3	0	0	0	6	no BLAST hit	-	-	sp|O93869|GYS_NEUCR Glycogen [starch] synthase OS=Neurospora crassa (strain ATCC 24698 / 74-OR23-1A / CBS 708.71 / DSM 1257 / FGSC 987) GN=7F4.080 PE=2 SV=2	87.88	1e-30	127
a1021026_2	0	0	0	2	gi|168032164|ref|XP_001768589.1| predicted protein [Physcomitrella patens subsp. patens]_x0001_gi|162680088|gb|EDQ66527.1| predicted protein [Physcomitrella patens subsp. patens]	1e-11	62	sp|O94702|YC52_SCHPO Uncharacterized zinc metalloprotease C1259.02c OS=Schizosaccharomyces pombe (strain 972 / ATCC 24843) GN=SPCC1259.02c PE=3 SV=1	67.69	9e-21	95.1
a1021171_3	0	1	0	1	gi|302822683|ref|XP_002992998.1| hypothetical protein SELMODRAFT_187116 [Selaginella moellendorffii]_x0001_gi|300139198|gb|EFJ05944.1| hypothetical protein SELMODRAFT_187116 [Selaginella moellendorffii]	4e-07	48.9	sp|O14072|ATC4_SCHPO Cation-transporting ATPase 4 OS=Schizosaccharomyces pombe (strain 972 / ATCC 24843) GN=cta4 PE=3 SV=1	73.91	2e-14	73.9
a1021279_2	0	2	0	4	no BLAST hit	-	-	tr|E3KCP0|E3KCP0_PUCGT G2/mitotic-specific cyclin 1/2 OS=Puccinia graminis f. sp. tritici (strain CRL 75-36-700-3 / race SCCL) GN=PGTG_07589 PE=3 SV=2	94.12	1e-32	140
a1021406_2	0	0	0	3	no BLAST hit	-	-	tr|J3PQT5|J3PQT5_PUCT1 Uncharacterized protein OS=Puccinia triticina (isolate 1-1 / race 1 (BBBD)) GN=PTTG_01501 PE=4 SV=1	83.33	4e-15	82.4
a1021425_3	0	1	0	2	no BLAST hit	-	-	tr|E3K9K4|E3K9K4_PUCGT Putative uncharacterized protein OS=Puccinia graminis f. sp. tritici (strain CRL 75-36-700-3 / race SCCL) GN=PGTG_07155 PE=4 SV=2	88.46	4e-13	75.5
a1021650_4	0	1	0	3	gi|14275752|emb|CAC40032.1| P-type ATPase [Hordeum vulgare]	5e-05	42.7	tr|J3Q4H5|J3Q4H5_PUCT1 Uncharacterized protein OS=Puccinia triticina (isolate 1-1 / race 1 (BBBD)) GN=PTTG_06291 PE=3 SV=1	81.36	3e-20	99.4
a1021730_3	0	2	0	2	no BLAST hit	-	-	tr|E3KJK7|E3KJK7_PUCGT Putative uncharacterized protein OS=Puccinia graminis f. sp. tritici (strain CRL 75-36-700-3 / race SCCL) GN=PGTG_10202 PE=4 SV=1	40.23	2e-08	60.1
a1021948_3	0	2	0	3	no BLAST hit	-	-	tr|E3JXY6|E3JXY6_PUCGT Putative uncharacterized protein OS=Puccinia graminis f. sp. tritici (strain CRL 75-36-700-3 / race SCCL) GN=PGTG_02372 PE=4 SV=1	78	3e-14	79.3
a1021950_3	0	0	0	3	no BLAST hit	-	-	tr|J3QD05|J3QD05_PUCT1 Uncharacterized protein OS=Puccinia triticina (isolate 1-1 / race 1 (BBBD)) GN=PTTG_09271 PE=4 SV=1	70.83	9e-14	77.8
a1021967_3	0	1	0	3	no BLAST hit	-	-	tr|E3KBD8|E3KBD8_PUCGT MFS transporter, SHS family, lactate transporter OS=Puccinia graminis f. sp. tritici (strain CRL 75-36-700-3 / race SCCL) GN=PGTG_07900 PE=4 SV=2	73.21	9e-17	87.8
a1022204_3	0	0	0	4	no BLAST hit	-	-	tr|E3L559|E3L559_PUCGT Putative uncharacterized protein OS=Puccinia graminis f. sp. tritici (strain CRL 75-36-700-3 / race SCCL) GN=PGTG_17540 PE=4 SV=2	87.5	4e-20	99
a1022228_3	0	0	0	3	no BLAST hit	-	-	tr|E3KH47|E3KH47_PUCGT Putative uncharacterized protein OS=Puccinia graminis f. sp. tritici (strain CRL 75-36-700-3 / race SCCL) GN=PGTG_09335 PE=4 SV=1	86.27	2e-18	93.6
a1022329_3	0	0	0	4	gi|307109991|gb|EFN58228.1| hypothetical protein CHLNCDRAFT_20360 [Chlorella variabilis]	1e-07	50.1	tr|E3L4J6|E3L4J6_PUCGT tRNA uridine 5-carboxymethylaminomethyl modification enzyme GidA OS=Puccinia graminis f. sp. tritici (strain CRL 75-36-700-3 / race SCCL) GN=PGTG_17721 PE=3 SV=1	71.19	1e-15	84
a1022430_3	0	0	0	1	no BLAST hit	-	-	tr|E3KGF4|E3KGF4_PUCGT Putative uncharacterized protein OS=Puccinia graminis f. sp. tritici (strain CRL 75-36-700-3 / race SCCL) GN=PGTG_08565 PE=4 SV=1	70.97	2e-06	53.5
a1022451_3	0	0	0	5	no BLAST hit	-	-	tr|E3KB35|E3KB35_PUCGT Putative uncharacterized protein OS=Puccinia graminis f. sp. tritici (strain CRL 75-36-700-3 / race SCCL) GN=PGTG_07816 PE=4 SV=1	81.16	1e-26	120
a1022515_3	0	0	0	3	no BLAST hit	-	-	tr|J3PWX0|J3PWX0_PUCT1 Uncharacterized protein OS=Puccinia triticina (isolate 1-1 / race 1 (BBBD)) GN=PTTG_03636 PE=4 SV=1	57.63	3e-09	62.8
a1022621_3	0	0	0	2	gi|374095609|gb|AEY85032.1| spliceosomal-like protein [Camellia sinensis]	2e-12	63.5	sp|Q4PGM6|RSE1_USTMA Pre-mRNA-splicing factor RSE1 OS=Ustilago maydis (strain 521 / FGSC 9021) GN=RSE1 PE=3 SV=1	58.06	3e-13	70.1
a1022880_3	0	0	0	2	no BLAST hit	-	-	tr|E3KVQ7|E3KVQ7_PUCGT Putative uncharacterized protein OS=Puccinia graminis f. sp. tritici (strain CRL 75-36-700-3 / race SCCL) GN=PGTG_14481 PE=4 SV=2	72.13	4e-18	92.4
a1022906_3	0	3	0	2	no BLAST hit	-	-	tr|J3PU06|J3PU06_PUCT1 Uncharacterized protein (Fragment) OS=Puccinia triticina (isolate 1-1 / race 1 (BBBD)) GN=PTTG_02622 PE=4 SV=1	72.86	5e-23	108
a1023021_3	0	0	0	2	no BLAST hit	-	-	tr|J3Q8H8|J3Q8H8_PUCT1 Uncharacterized protein OS=Puccinia triticina (isolate 1-1 / race 1 (BBBD)) GN=PTTG_07694 PE=4 SV=1	85.94	5e-28	125
a1023184_2	0	0	0	4	no BLAST hit	-	-	tr|E3KL16|E3KL16_PUCGT Putative uncharacterized protein OS=Puccinia graminis f. sp. tritici (strain CRL 75-36-700-3 / race SCCL) GN=PGTG_11160 PE=4 SV=1	77.78	6e-13	75.1
a1023370_2	0	2	0	2	gi|242032759|ref|XP_002463774.1| hypothetical protein SORBIDRAFT_01g005940 [Sorghum bicolor]_x0001_gi|241917628|gb|EER90772.1| hypothetical protein SORBIDRAFT_01g005940 [Sorghum bicolor]	6e-07	47.8	tr|E3KIE8|E3KIE8_PUCGT Putative uncharacterized protein OS=Puccinia graminis f. sp. tritici (strain CRL 75-36-700-3 / race SCCL) GN=PGTG_10451 PE=4 SV=2	90	1e-22	107
a1023873_3	0	2	0	3	gi|242084120|ref|XP_002442485.1| hypothetical protein SORBIDRAFT_08g020740 [Sorghum bicolor]_x0001_gi|241943178|gb|EES16323.1| hypothetical protein SORBIDRAFT_08g020740 [Sorghum bicolor]	0.0004	40	sp|A8N5E5|SEY1_COPC7 Protein SEY1 OS=Coprinopsis cinerea (strain Okayama-7 / 130 / ATCC MYA-4618 / FGSC 9003) GN=SEY1 PE=3 SV=1	70.59	1e-17	85.1
a1023899_2	0	0	0	4	gi|303281690|ref|XP_003060137.1| predicted protein [Micromonas pusilla CCMP1545]_x0001_gi|226458792|gb|EEH56089.1| predicted protein [Micromonas pusilla CCMP1545]	5e-10	55.1	tr|E3KWF5|E3KWF5_PUCGT Putative uncharacterized protein OS=Puccinia graminis f. sp. tritici (strain CRL 75-36-700-3 / race SCCL) GN=PGTG_14835 PE=3 SV=2	76.12	2e-21	103
a1024277_2	0	4	0	2	no BLAST hit	-	-	tr|E3L355|E3L355_PUCGT Putative uncharacterized protein OS=Puccinia graminis f. sp. tritici (strain CRL 75-36-700-3 / race SCCL) GN=PGTG_17252 PE=4 SV=2	54.55	5e-13	75.5
a1024334_3	0	2	0	1	gi|168004499|ref|XP_001754949.1| predicted protein [Physcomitrella patens subsp. patens]_x0001_gi|162694053|gb|EDQ80403.1| predicted protein [Physcomitrella patens subsp. patens]	7e-07	48.1	tr|E3JSQ8|E3JSQ8_PUCGT Putative uncharacterized protein OS=Puccinia graminis f. sp. tritici (strain CRL 75-36-700-3 / race SCCL) GN=PGTG_01676 PE=4 SV=1	58.06	4e-08	58.9
a1024505_3	0	0	0	3	gi|168061768|ref|XP_001782858.1| predicted protein [Physcomitrella patens subsp. patens]_x0001_gi|162665636|gb|EDQ52313.1| predicted protein [Physcomitrella patens subsp. patens]	0.0005	40	sp|Q9UT16|ATP12_SCHPO Protein atp12, mitochondrial OS=Schizosaccharomyces pombe (strain 972 / ATCC 24843) GN=atp12 PE=3 SV=2	40.91	5e-06	46.2
a1024770_3	0	3	0	1	gi|222875214|gb|EEF12345.1| predicted protein [Populus trichocarpa]	3e-28	104	sp|Q9US47|SSDH1_SCHPO Putative succinate-semialdehyde dehydrogenase C1002.12c [NADP(+)] OS=Schizosaccharomyces pombe (strain 972 / ATCC 24843) GN=SPAC1002.12c PE=3 SV=2	64.47	1e-24	107
a1025042_3	0	4	0	6	no BLAST hit	-	-	tr|E3JQE4|E3JQE4_PUCGT Putative uncharacterized protein OS=Puccinia graminis f. sp. tritici (strain CRL 75-36-700-3 / race SCCL) GN=PGTG_00179 PE=4 SV=2	75	3e-29	129
a1025424_3	0	0	0	2	no BLAST hit	-	-	tr|E3KSZ3|E3KSZ3_PUCGT Trehalose-phosphatase OS=Puccinia graminis f. sp. tritici (strain CRL 75-36-700-3 / race SCCL) GN=PGTG_13607 PE=4 SV=2	90.38	2e-20	100
a1025458_3	0	0	0	5	no BLAST hit	-	-	tr|F4RV15|F4RV15_MELLP Putative uncharacterized protein OS=Melampsora larici-populina (strain 98AG31 / pathotype 3-4-7) GN=MELLADRAFT_44456 PE=4 SV=1	54.84	2e-11	69.7
a1025690_2	0	0	0	4	no BLAST hit	-	-	tr|E3KJU3|E3KJU3_PUCGT Putative uncharacterized protein OS=Puccinia graminis f. sp. tritici (strain CRL 75-36-700-3 / race SCCL) GN=PGTG_10727 PE=4 SV=1	49.3	2e-12	73.6
a1025790_3	0	2	0	2	no BLAST hit	-	-	tr|E3JX22|E3JX22_PUCGT Putative uncharacterized protein OS=Puccinia graminis f. sp. tritici (strain CRL 75-36-700-3 / race SCCL) GN=PGTG_02058 PE=4 SV=2	85	2e-22	106
a1025924_2	0	0	0	2	no BLAST hit	-	-	tr|E3JV13|E3JV13_PUCGT Putative uncharacterized protein OS=Puccinia graminis f. sp. tritici (strain CRL 75-36-700-3 / race SCCL) GN=PGTG_01219 PE=4 SV=2	86.84	2e-13	76.6
a1026218_3	0	1	0	3	no BLAST hit	-	-	tr|E3KW80|E3KW80_PUCGT Putative uncharacterized protein OS=Puccinia graminis f. sp. tritici (strain CRL 75-36-700-3 / race SCCL) GN=PGTG_14760 PE=4 SV=1	54.84	3e-24	112
a1026929_2	0	4	0	2	gi|168050283|ref|XP_001777589.1| ATP-binding cassette transporter, subfamily C, member 9, group MRP protein PpABCC9 [Physcomitrella patens subsp. patens]_x0001_gi|162671074|gb|EDQ57632.1| ATP-binding cassette transporter, subfamily C, member 9, group MRP protein PpABCC9 [Physcomitrella patens subsp. patens]	7e-05	42.4	tr|J3Q7T7|J3Q7T7_PUCT1 Uncharacterized protein OS=Puccinia triticina (isolate 1-1 / race 1 (BBBD)) GN=PTTG_07453 PE=3 SV=1	81.08	4e-12	72.4
a1027078_3	0	0	0	2	no BLAST hit	-	-	tr|J3PZC8|J3PZC8_PUCT1 Uncharacterized protein OS=Puccinia triticina (isolate 1-1 / race 1 (BBBD)) GN=PTTG_04494 PE=4 SV=1	71.05	2e-09	63.2
a1027118_3	0	0	0	3	no BLAST hit	-	-	tr|E3K655|E3K655_PUCGT Putative uncharacterized protein OS=Puccinia graminis f. sp. tritici (strain CRL 75-36-700-3 / race SCCL) GN=PGTG_05947 PE=4 SV=2	65.45	5e-15	82
a1027890_3	0	0	0	4	no BLAST hit	-	-	tr|J3Q5B3|J3Q5B3_PUCT1 Uncharacterized protein OS=Puccinia triticina (isolate 1-1 / race 1 (BBBD)) GN=PTTG_06579 PE=4 SV=1	74.14	1e-17	90.9
a1027907_3	0	0	0	2	no BLAST hit	-	-	sp|F0X8C8|LAP1_GROCL Leucine aminopeptidase 1 OS=Grosmannia clavigera (strain kw1407 / UAMH 11150) GN=LAP1 PE=3 SV=1	45.16	2e-10	60.8
a1028143_2	0	2	0	2	no BLAST hit	-	-	tr|J3Q9P5|J3Q9P5_PUCT1 Uncharacterized protein OS=Puccinia triticina (isolate 1-1 / race 1 (BBBD)) GN=PTTG_08111 PE=4 SV=1	60	9e-09	61.2
a1028407_3	0	0	0	5	no BLAST hit	-	-	tr|E3KDV1|E3KDV1_PUCGT Putative uncharacterized protein OS=Puccinia graminis f. sp. tritici (strain CRL 75-36-700-3 / race SCCL) GN=PGTG_08291 PE=4 SV=1	94.64	1e-22	107
a1028410_3	0	0	0	3	gi|356526360|ref|XP_003531786.1| PREDICTED: calcium and calcium/calmodulin-dependent serine/threonine-protein kinase-like [Glycine max]	0.0004	40	sp|Q09711|NCS1_SCHPO Calcium-binding protein NCS-1 OS=Schizosaccharomyces pombe (strain 972 / ATCC 24843) GN=ncs1 PE=1 SV=2	71.93	6e-18	85.9
a1028893_2	0	0	0	6	no BLAST hit	-	-	tr|E3K8C8|E3K8C8_PUCGT Putative uncharacterized protein OS=Puccinia graminis f. sp. tritici (strain CRL 75-36-700-3 / race SCCL) GN=PGTG_06694 PE=4 SV=2	59.38	3e-17	89.4
a1028930_3	0	3	0	4	no BLAST hit	-	-	tr|J3Q8Q7|J3Q8Q7_PUCT1 Uncharacterized protein OS=Puccinia triticina (isolate 1-1 / race 1 (BBBD)) GN=PTTG_07773 PE=4 SV=1	74.67	2e-14	80.1
a1029077_2	0	2	0	4	gi|297795977|ref|XP_002865873.1| hypothetical protein ARALYDRAFT_331546 [Arabidopsis lyrata subsp. lyrata]_x0001_gi|297311708|gb|EFH42132.1| hypothetical protein ARALYDRAFT_331546 [Arabidopsis lyrata subsp. lyrata]	6e-10	55.8	tr|J3PY12|J3PY12_PUCT1 Uncharacterized protein OS=Puccinia triticina (isolate 1-1 / race 1 (BBBD)) GN=PTTG_04028 PE=4 SV=1	82.46	3e-24	112
a1029101_3	0	0	0	2	no BLAST hit	-	-	tr|J3Q122|J3Q122_PUCT1 Uncharacterized protein OS=Puccinia triticina (isolate 1-1 / race 1 (BBBD)) GN=PTTG_05088 PE=4 SV=1	66.04	3e-09	62.8
a1029328_3	0	0	0	3	no BLAST hit	-	-	tr|J3PTQ7|J3PTQ7_PUCT1 Uncharacterized protein OS=Puccinia triticina (isolate 1-1 / race 1 (BBBD)) GN=PTTG_02523 PE=4 SV=1	88.71	3e-24	112
a1029476_3	0	0	0	3	no BLAST hit	-	-	tr|E3KP20|E3KP20_PUCGT Putative uncharacterized protein OS=Puccinia graminis f. sp. tritici (strain CRL 75-36-700-3 / race SCCL) GN=PGTG_12001 PE=4 SV=1	85.11	2e-16	86.7
a1029653_2	0	1	0	1	no BLAST hit	-	-	tr|E3JR85|E3JR85_PUCGT Putative uncharacterized protein OS=Puccinia graminis f. sp. tritici (strain CRL 75-36-700-3 / race SCCL) GN=PGTG_00153 PE=4 SV=2	66.67	1e-09	63.9
a1029676_3	0	1	0	3	gi|168060241|ref|XP_001782106.1| predicted protein [Physcomitrella patens subsp. patens]_x0001_gi|162666446|gb|EDQ53100.1| predicted protein [Physcomitrella patens subsp. patens]	3e-09	54.3	tr|J3PZC7|J3PZC7_PUCT1 Uncharacterized protein OS=Puccinia triticina (isolate 1-1 / race 1 (BBBD)) GN=PTTG_04493 PE=4 SV=1	96.36	2e-23	110
a1029901_3	0	2	0	8	gi|215686871|dbj|BAG89721.1| unnamed protein product [Oryza sativa Japonica Group]_x0001_gi|215695263|dbj|BAG90454.1| unnamed protein product [Oryza sativa Japonica Group]_x0001_gi|215695350|dbj|BAG90541.1| unnamed protein product [Oryza sativa Japonica Group]	1e-12	64.3	sp|O94413|KPR2_SCHPO Ribose-phosphate pyrophosphokinase 2 OS=Schizosaccharomyces pombe (strain 972 / ATCC 24843) GN=SPCC1620.06c PE=1 SV=1	70.93	1e-27	117
a1030339_3	0	0	0	5	no BLAST hit	-	-	tr|E3JTH1|E3JTH1_PUCGT Putative uncharacterized protein OS=Puccinia graminis f. sp. tritici (strain CRL 75-36-700-3 / race SCCL) GN=PGTG_01889 PE=4 SV=2	64.15	5e-15	82
a1030534_3	0	0	0	2	no BLAST hit	-	-	tr|J3PSC6|J3PSC6_PUCT1 Uncharacterized protein OS=Puccinia triticina (isolate 1-1 / race 1 (BBBD)) GN=PTTG_02042 PE=4 SV=1	45.61	7e-09	61.6
a1030612_3	0	0	0	2	gi|224153448|ref|XP_002337354.1| predicted protein [Populus trichocarpa]_x0001_gi|222838901|gb|EEE77252.1| predicted protein [Populus trichocarpa]	7e-14	63.5	sp|A7TGU7|DHH1_VANPO ATP-dependent RNA helicase DHH1 OS=Vanderwaltozyma polyspora (strain ATCC 22028 / DSM 70294) GN=DHH1 PE=3 SV=1	72.34	8e-15	75.5
a1030659_2	0	0	0	4	no BLAST hit	-	-	tr|E3L4B0|E3L4B0_PUCGT Putative uncharacterized protein OS=Puccinia graminis f. sp. tritici (strain CRL 75-36-700-3 / race SCCL) GN=PGTG_17341 PE=4 SV=2	50	1e-08	60.8
a1031041_3	0	2	0	5	no BLAST hit	-	-	tr|E3KAL2|E3KAL2_PUCGT Putative uncharacterized protein OS=Puccinia graminis f. sp. tritici (strain CRL 75-36-700-3 / race SCCL) GN=PGTG_07045 PE=4 SV=2	85.29	2e-11	69.7
a1031369_2	0	0	0	4	no BLAST hit	-	-	tr|J3PZ72|J3PZ72_PUCT1 Uncharacterized protein OS=Puccinia triticina (isolate 1-1 / race 1 (BBBD)) GN=PTTG_04438 PE=4 SV=1	89.19	2e-10	66.6
a1031426_3	0	0	0	3	no BLAST hit	-	-	tr|E3L8Y9|E3L8Y9_PUCGT Putative uncharacterized protein OS=Puccinia graminis f. sp. tritici (strain CRL 75-36-700-3 / race SCCL) GN=PGTG_18855 PE=4 SV=2	54.24	9e-11	67.8
a1031431_3	0	2	0	4	no BLAST hit	-	-	tr|E3L805|E3L805_PUCGT Putative uncharacterized protein OS=Puccinia graminis f. sp. tritici (strain CRL 75-36-700-3 / race SCCL) GN=PGTG_18195 PE=4 SV=1	74.6	9e-12	71.2
a1031436_2	0	0	0	1	gi|356555532|ref|XP_003546085.1| PREDICTED: mannosyl-oligosaccharide 1,2-alpha-mannosidase MNS3-like [Glycine max]	7e-12	62.4	sp|Q8J0Q0|MNS1_CANAX Mannosyl-oligosaccharide 1,2-alpha-mannosidase OS=Candida albicans GN=MNS1 PE=3 SV=2	57.89	7e-13	68.9
a1032437_3	0	2	0	3	no BLAST hit	-	-	tr|J3PXV2|J3PXV2_PUCT1 Uncharacterized protein OS=Puccinia triticina (isolate 1-1 / race 1 (BBBD)) GN=PTTG_03968 PE=4 SV=1	58.82	2e-09	63.2
a1032472_2	0	0	0	2	gi|384253539|gb|EIE27014.1| hypothetical protein COCSUDRAFT_83573 [Coccomyxa subellipsoidea C-169]	2e-15	70.5	sp|P40319|ELO3_YEAST Elongation of fatty acids protein 3 OS=Saccharomyces cerevisiae (strain ATCC 204508 / S288c) GN=SUR4 PE=1 SV=1	60.47	4e-25	109
a1032672_3	0	5	0	8	gi|242091039|ref|XP_002441352.1| hypothetical protein SORBIDRAFT_09g025050 [Sorghum bicolor]_x0001_gi|241946637|gb|EES19782.1| hypothetical protein SORBIDRAFT_09g025050 [Sorghum bicolor]	1e-49	168	sp|Q99150|SRP54_YARLI Signal recognition particle 54 kDa protein homolog OS=Yarrowia lipolytica (strain CLIB 122 / E 150) GN=SRP54 PE=3 SV=2	74.4	6e-49	189
a1032750_3	0	2	0	2	gi|308800522|ref|XP_003075042.1| AsnB Asparagine synthase (glutamine-hydrolyzing) or related prot (IC) [Ostreococcus tauri]_x0001_gi|116061596|emb|CAL52314.1| AsnB Asparagine synthase (glutamine-hydrolyzing) or related prot (IC) [Ostreococcus tauri]	4e-08	51.6	sp|O74397|ASND1_SCHPO Asparagine synthetase domain-containing protein C4F6.11c OS=Schizosaccharomyces pombe (strain 972 / ATCC 24843) GN=SPBC4F6.11c PE=3 SV=1	65.12	3e-10	60.1
a1032804_3	0	0	0	4	no BLAST hit	-	-	tr|J3PZA3|J3PZA3_PUCT1 Uncharacterized protein OS=Puccinia triticina (isolate 1-1 / race 1 (BBBD)) GN=PTTG_04469 PE=4 SV=1	60.38	5e-07	55.5
a1033014_3	0	0	0	3	no BLAST hit	-	-	tr|E3K5H7|E3K5H7_PUCGT Putative uncharacterized protein OS=Puccinia graminis f. sp. tritici (strain CRL 75-36-700-3 / race SCCL) GN=PGTG_06074 PE=4 SV=2	75	1e-17	90.5
a1033037_3	0	0	0	5	gi|168036873|ref|XP_001770930.1| predicted protein [Physcomitrella patens subsp. patens]_x0001_gi|162677794|gb|EDQ64260.1| predicted protein [Physcomitrella patens subsp. patens]	3e-10	57.4	sp|P0C1J0|CYP15_RHIO9 Peptidyl-prolyl cis-trans isomerase cyp15 OS=Rhizopus delemar (strain RA 99-880 / ATCC MYA-4621 / FGSC 9543 / NRRL 43880) GN=cyp15 PE=3 SV=1	58.82	1e-10	61.2
a1033245_2	0	0	0	5	no BLAST hit	-	-	sp|P38887|YH02_YEAST Uncharacterized protein YHR202W OS=Saccharomyces cerevisiae (strain ATCC 204508 / S288c) GN=YHR202W PE=1 SV=1	46.15	5e-07	49.7
a1033777_3	0	2	0	2	no BLAST hit	-	-	tr|E3JY46|E3JY46_PUCGT Putative uncharacterized protein OS=Puccinia graminis f. sp. tritici (strain CRL 75-36-700-3 / race SCCL) GN=PGTG_02432 PE=4 SV=1	71.43	3e-14	79.3
a1034043_2	0	1	0	2	gi|255080126|ref|XP_002503643.1| predicted protein [Micromonas sp. RCC299]_x0001_gi|226518910|gb|ACO64901.1| predicted protein [Micromonas sp. RCC299]	1e-06	47	sp|Q4WHG5|DOHH_ASPFU Deoxyhypusine hydroxylase OS=Neosartorya fumigata (strain ATCC MYA-4609 / Af293 / CBS 101355 / FGSC A1100) GN=lia1 PE=3 SV=2	53.12	2e-08	54.3
a1034671_2	0	1	0	2	no BLAST hit	-	-	tr|E3KTD0|E3KTD0_PUCGT Putative uncharacterized protein OS=Puccinia graminis f. sp. tritici (strain CRL 75-36-700-3 / race SCCL) GN=PGTG_13926 PE=4 SV=2	51.02	8e-07	54.7
a1034772_2	0	0	0	3	gi|297836010|ref|XP_002885887.1| GONST1 [Arabidopsis lyrata subsp. lyrata]_x0001_gi|297331727|gb|EFH62146.1| GONST1 [Arabidopsis lyrata subsp. lyrata]	9e-09	52.8	sp|P0CS02|GMT1_CRYNJ GDP-mannose transporter 1 OS=Cryptococcus neoformans var. neoformans serotype D (strain JEC21 / ATCC MYA-565) GN=GMT1 PE=2 SV=1	78	6e-18	85.9
a1034851_2	0	0	0	6	no BLAST hit	-	-	tr|E3KKB4|E3KKB4_PUCGT Putative uncharacterized protein OS=Puccinia graminis f. sp. tritici (strain CRL 75-36-700-3 / race SCCL) GN=PGTG_10898 PE=4 SV=1	62.5	4e-14	79
a1034907_2	0	2	0	0	no BLAST hit	-	-	tr|H6QR07|H6QR07_PUCGT Sodium/hydrogen exchanger OS=Puccinia graminis f. sp. tritici (strain CRL 75-36-700-3 / race SCCL) GN=PGTG_21352 PE=3 SV=1	92.16	6e-13	75.1
a1035385_3	0	1	0	2	no BLAST hit	-	-	tr|E3L3P7|E3L3P7_PUCGT Putative uncharacterized protein OS=Puccinia graminis f. sp. tritici (strain CRL 75-36-700-3 / race SCCL) GN=PGTG_16917 PE=4 SV=2	70.91	3e-14	79.3
a1035442_2	0	0	0	3	no BLAST hit	-	-	tr|E3KAT9|E3KAT9_PUCGT Putative uncharacterized protein OS=Puccinia graminis f. sp. tritici (strain CRL 75-36-700-3 / race SCCL) GN=PGTG_07086 PE=4 SV=2	69.81	7e-17	88.2
a1035794_2	0	0	0	2	no BLAST hit	-	-	tr|E3KL14|E3KL14_PUCGT Putative uncharacterized protein OS=Puccinia graminis f. sp. tritici (strain CRL 75-36-700-3 / race SCCL) GN=PGTG_11158 PE=4 SV=1	70	2e-15	83.6
a1036208_3	0	0	0	2	no BLAST hit	-	-	tr|E3JTG7|E3JTG7_PUCGT Putative uncharacterized protein OS=Puccinia graminis f. sp. tritici (strain CRL 75-36-700-3 / race SCCL) GN=PGTG_01885 PE=4 SV=1	74.55	5e-18	92
a1036474_2	0	1	0	4	gi|307107664|gb|EFN55906.1| hypothetical protein CHLNCDRAFT_22742 [Chlorella variabilis]	3e-11	60.5	sp|Q9P7C0|YKU5_SCHPO Uncharacterized WD repeat-containing protein C2E1P5.05 OS=Schizosaccharomyces pombe (strain 972 / ATCC 24843) GN=SPAC2E1P5.05 PE=4 SV=1	58.62	7e-13	68.9
a1036536_3	0	0	0	5	no BLAST hit	-	-	tr|E3L6B0|E3L6B0_PUCGT Putative uncharacterized protein OS=Puccinia graminis f. sp. tritici (strain CRL 75-36-700-3 / race SCCL) GN=PGTG_18175 PE=4 SV=1	53.33	2e-06	53.5
a1037088_2	0	1	0	1	gi|307111283|gb|EFN59518.1| hypothetical protein CHLNCDRAFT_19207 [Chlorella variabilis]	1e-05	44.7	tr|E3K4I6|E3K4I6_PUCGT COP9 signalosome complex subunit 5 OS=Puccinia graminis f. sp. tritici (strain CRL 75-36-700-3 / race SCCL) GN=PGTG_05493 PE=4 SV=1	80	5e-07	55.5
a1037300_3	0	0	0	4	no BLAST hit	-	-	tr|J3PZ22|J3PZ22_PUCT1 Uncharacterized protein OS=Puccinia triticina (isolate 1-1 / race 1 (BBBD)) GN=PTTG_04388 PE=4 SV=1	80.43	5e-14	78.6
a1037354_3	0	3	0	6	no BLAST hit	-	-	tr|E3KL30|E3KL30_PUCGT Putative uncharacterized protein OS=Puccinia graminis f. sp. tritici (strain CRL 75-36-700-3 / race SCCL) GN=PGTG_11174 PE=4 SV=2	66.32	9e-27	120
a1037637_4	0	3	0	2	no BLAST hit	-	-	tr|F4RCY4|F4RCY4_MELLP Putative uncharacterized protein OS=Melampsora larici-populina (strain 98AG31 / pathotype 3-4-7) GN=MELLADRAFT_115685 PE=4 SV=1	69.77	4e-09	62.4
a1037878_3	0	0	0	4	gi|58802473|gb|AAW82441.1| ornithine aminotransferase [Solanum lycopersicum]	1e-22	87.4	sp|Q9P7L5|OAT_SCHPO Ornithine aminotransferase car2 OS=Schizosaccharomyces pombe (strain 972 / ATCC 24843) GN=car2 PE=2 SV=1	62.5	5e-20	92.8
a1037897_3	0	2	0	4	no BLAST hit	-	-	sp|P43098|FAS2_CANAX Fatty acid synthase subunit alpha OS=Candida albicans GN=FAS2 PE=3 SV=1	69.57	6e-23	102
a1038049_2	0	0	0	3	no BLAST hit	-	-	tr|H6QTT8|H6QTT8_PUCGT Putative uncharacterized protein OS=Puccinia graminis f. sp. tritici (strain CRL 75-36-700-3 / race SCCL) GN=PGTG_22193 PE=4 SV=1	77.61	1e-22	107
a1038378_3	0	1	0	2	no BLAST hit	-	-	tr|E3KHU9|E3KHU9_PUCGT Putative uncharacterized protein OS=Puccinia graminis f. sp. tritici (strain CRL 75-36-700-3 / race SCCL) GN=PGTG_09587 PE=4 SV=2	62.71	2e-13	77
a1038733_2	0	0	0	3	no BLAST hit	-	-	tr|E3KWT7|E3KWT7_PUCGT Putative uncharacterized protein OS=Puccinia graminis f. sp. tritici (strain CRL 75-36-700-3 / race SCCL) GN=PGTG_14720 PE=4 SV=2	68.42	4e-06	52.4
a1038868_3	0	0	0	4	no BLAST hit	-	-	tr|H6QT70|H6QT70_PUCGT Putative uncharacterized protein OS=Puccinia graminis f. sp. tritici (strain CRL 75-36-700-3 / race SCCL) GN=PGTG_22041 PE=4 SV=1	67.86	8e-13	74.7
a1039002_3	0	0	0	3	no BLAST hit	-	-	tr|J3Q200|J3Q200_PUCT1 Uncharacterized protein OS=Puccinia triticina (isolate 1-1 / race 1 (BBBD)) GN=PTTG_05416 PE=4 SV=1	49.45	2e-11	69.7
a1039050_2	0	2	0	6	gi|255070849|ref|XP_002507506.1| glycosyltransferase family 20 protein [Micromonas sp. RCC299]_x0001_gi|226522781|gb|ACO68764.1| glycosyltransferase family 20 protein [Micromonas sp. RCC299]	7e-30	114	sp|Q00075|TPSA_ASPNG Alpha,alpha-trehalose-phosphate synthase [UDP-forming] 1 OS=Aspergillus niger GN=tpsA PE=3 SV=1	83.75	3e-36	146
a1039245_3	0	3	0	1	no BLAST hit	-	-	tr|E3L0Q6|E3L0Q6_PUCGT Putative uncharacterized protein OS=Puccinia graminis f. sp. tritici (strain CRL 75-36-700-3 / race SCCL) GN=PGTG_15958 PE=3 SV=1	71.43	3e-17	89.4
a1039310_2	0	4	0	1	no BLAST hit	-	-	tr|J3PPA7|J3PPA7_PUCT1 Uncharacterized protein OS=Puccinia triticina (isolate 1-1 / race 1 (BBBD)) GN=PTTG_00973 PE=4 SV=1	81.82	7e-25	114
a1039357_3	0	3	0	0	no BLAST hit	-	-	tr|E3K5D2|E3K5D2_PUCGT Putative uncharacterized protein OS=Puccinia graminis f. sp. tritici (strain CRL 75-36-700-3 / race SCCL) GN=PGTG_06049 PE=4 SV=2	67.21	1e-19	97.4
a1039366_3	0	2	0	4	no BLAST hit	-	-	tr|E3KXK5|E3KXK5_PUCGT Putative uncharacterized protein OS=Puccinia graminis f. sp. tritici (strain CRL 75-36-700-3 / race SCCL) GN=PGTG_14908 PE=4 SV=2	64.18	5e-15	82
a1039543_2	0	2	0	4	no BLAST hit	-	-	tr|E3K9F8|E3K9F8_PUCGT Putative uncharacterized protein OS=Puccinia graminis f. sp. tritici (strain CRL 75-36-700-3 / race SCCL) GN=PGTG_07330 PE=4 SV=1	65.31	3e-10	66.2
a1039599_3	0	1	0	0	gi|148905886|gb|ABR16105.1| unknown [Picea sitchensis]	3e-12	41.2	sp|O94320|AATM_SCHPO Aspartate aminotransferase, mitochondrial OS=Schizosaccharomyces pombe (strain 972 / ATCC 24843) GN=SPBC725.01 PE=3 SV=1	60.53	6e-12	48.9
a1039869_3	0	1	0	6	no BLAST hit	-	-	tr|H6QSU2|H6QSU2_PUCGT Putative uncharacterized protein OS=Puccinia graminis f. sp. tritici (strain CRL 75-36-700-3 / race SCCL) GN=PGTG_21874 PE=4 SV=1	46.43	6e-07	55.1
a103988_48	0	93	0	233	gi|159488703|ref|XP_001702342.1| ribosomal protein S7, component of cytosolic 80S ribosome and 40S small subunit [Chlamydomonas reinhardtii]_x0001_gi|158271136|gb|EDO96962.1| ribosomal protein S7 [Chlamydomonas reinhardtii]	4e-65	204	sp|Q10101|RS7_SCHPO 40S ribosomal protein S7 OS=Schizosaccharomyces pombe (strain 972 / ATCC 24843) GN=rps7 PE=1 SV=2	62.83	3e-62	235
a1040491_2	0	2	0	1	no BLAST hit	-	-	tr|E3KHK9|E3KHK9_PUCGT Putative uncharacterized protein OS=Puccinia graminis f. sp. tritici (strain CRL 75-36-700-3 / race SCCL) GN=PGTG_09497 PE=4 SV=2	68.97	4e-16	85.5
a1040509_3	0	2	0	4	gi|303288149|ref|XP_003063363.1| SNF2 super family [Micromonas pusilla CCMP1545]_x0001_gi|226455195|gb|EEH52499.1| SNF2 super family [Micromonas pusilla CCMP1545]	3e-17	78.6	tr|E3L2U7|E3L2U7_PUCGT Putative uncharacterized protein OS=Puccinia graminis f. sp. tritici (strain CRL 75-36-700-3 / race SCCL) GN=PGTG_17071 PE=4 SV=2	87.5	6e-37	154
a1040531_3	0	1	0	5	gi|159472763|ref|XP_001694514.1| predicted protein [Chlamydomonas reinhardtii]_x0001_gi|158276738|gb|EDP02509.1| predicted protein [Chlamydomonas reinhardtii]	2e-06	46.2	sp|Q9Y7J4|ARPC3_SCHPO Actin-related protein 2/3 complex subunit 3 OS=Schizosaccharomyces pombe (strain 972 / ATCC 24843) GN=arc3 PE=1 SV=1	53.45	2e-10	60.8
a1040901_3	0	1	0	4	no BLAST hit	-	-	tr|H6QTZ3|H6QTZ3_PUCGT Putative uncharacterized protein (Fragment) OS=Puccinia graminis f. sp. tritici (strain CRL 75-36-700-3 / race SCCL) GN=PGTG_22203 PE=4 SV=1	55.88	1e-08	60.8
a1040903_3	0	0	0	7	no BLAST hit	-	-	sp|Q9P789|YN8E_SCHPO Pumilio domain-containing protein P35G2.14 OS=Schizosaccharomyces pombe (strain 972 / ATCC 24843) GN=SPBP35G2.14 PE=1 SV=2	34.92	9e-06	45.4
a1041224_3	0	1	0	7	gi|302843764|ref|XP_002953423.1| hypothetical protein VOLCADRAFT_63770 [Volvox carteri f. nagariensis]_x0001_gi|300261182|gb|EFJ45396.1| hypothetical protein VOLCADRAFT_63770 [Volvox carteri f. nagariensis]	6e-34	124	sp|Q4P6G5|SPB1_USTMA AdoMet-dependent rRNA methyltransferase SPB1 OS=Ustilago maydis (strain 521 / FGSC 9021) GN=SPB1 PE=3 SV=1	72.63	1e-38	154
a1041275_3	0	3	0	2	gi|326531340|dbj|BAK05021.1| predicted protein [Hordeum vulgare subsp. vulgare]	1e-08	53.1	sp|O94313|CARB_SCHPO Carbamoyl-phosphate synthase arginine-specific large chain OS=Schizosaccharomyces pombe (strain 972 / ATCC 24843) GN=arg4 PE=3 SV=1	58.7	3e-11	63.5
a1041324_2	0	0	0	2	gi|303278258|ref|XP_003058422.1| predicted protein [Micromonas pusilla CCMP1545]_x0001_gi|226459582|gb|EEH56877.1| predicted protein [Micromonas pusilla CCMP1545]	4e-09	53.9	sp|Q7S519|EIF3E_NEUCR Eukaryotic translation initiation factor 3 subunit E OS=Neurospora crassa (strain ATCC 24698 / 74-OR23-1A / CBS 708.71 / DSM 1257 / FGSC 987) GN=int-6 PE=3 SV=1	83.33	8e-15	75.5
a1041464_3	0	0	0	7	no BLAST hit	-	-	tr|E3KRA0|E3KRA0_PUCGT C4-hydroxylase OS=Puccinia graminis f. sp. tritici (strain CRL 75-36-700-3 / race SCCL) GN=PGTG_13207 PE=4 SV=1	65	4e-16	85.5
a1041475_3	0	1	0	3	no BLAST hit	-	-	tr|F4RJG7|F4RJG7_MELLP Putative uncharacterized protein OS=Melampsora larici-populina (strain 98AG31 / pathotype 3-4-7) GN=MELLADRAFT_71686 PE=4 SV=1	90.57	3e-19	95.9
a1041587_2	0	0	0	9	gi|242039147|ref|XP_002466968.1| hypothetical protein SORBIDRAFT_01g017580 [Sorghum bicolor]_x0001_gi|241920822|gb|EER93966.1| hypothetical protein SORBIDRAFT_01g017580 [Sorghum bicolor]	8e-08	52.8	sp|P43561|FET5_YEAST Iron transport multicopper oxidase FET5 OS=Saccharomyces cerevisiae (strain ATCC 204508 / S288c) GN=FET5 PE=1 SV=1	39.29	3e-10	60.5
a1041624_2	0	2	0	2	gi|218117597|dbj|BAH03206.1| peroxisomal isocitrate lyase 2 [Glycine max]	1e-16	75.1	sp|O13439|ACEA_COPCI Isocitrate lyase OS=Coprinopsis cinerea GN=ACU-7 PE=3 SV=1	74	2e-16	80.5
a1041748_2	0	0	0	2	gi|159471914|ref|XP_001694101.1| predicted protein [Chlamydomonas reinhardtii]_x0001_gi|158277268|gb|EDP03037.1| predicted protein [Chlamydomonas reinhardtii]	0.0004	40.8	tr|J3PPZ5|J3PPZ5_PUCT1 Uncharacterized protein OS=Puccinia triticina (isolate 1-1 / race 1 (BBBD)) GN=PTTG_01211 PE=4 SV=1	85.29	2e-24	113
a1043179_3	0	0	0	5	gi|255083743|ref|XP_002508446.1| predicted protein [Micromonas sp. RCC299]_x0001_gi|226523723|gb|ACO69704.1| predicted protein [Micromonas sp. RCC299]	1e-06	46.6	tr|E3L9M4|E3L9M4_PUCGT Urease gamma subunit OS=Puccinia graminis f. sp. tritici (strain CRL 75-36-700-3 / race SCCL) GN=PGTG_19195 PE=3 SV=2	85.71	4e-18	92.4
a1043455_3	0	2	0	7	gi|302796420|ref|XP_002979972.1| hypothetical protein SELMODRAFT_112135 [Selaginella moellendorffii]_x0001_gi|300152199|gb|EFJ18842.1| hypothetical protein SELMODRAFT_112135 [Selaginella moellendorffii]	2e-21	89	sp|P32582|CBS_YEAST Cystathionine beta-synthase OS=Saccharomyces cerevisiae (strain ATCC 204508 / S288c) GN=CYS4 PE=1 SV=1	58.75	7e-21	95.5
a1043640_3	0	0	0	6	gi|384248790|gb|EIE22273.1| snare-like protein [Coccomyxa subellipsoidea C-169]	3e-11	58.9	sp|P36015|YKT6_YEAST Synaptobrevin homolog YKT6 OS=Saccharomyces cerevisiae (strain ATCC 204508 / S288c) GN=YKT6 PE=1 SV=1	52.83	4e-12	66.6
a1043664_3	0	3	0	0	gi|302794139|ref|XP_002978834.1| hypothetical protein SELMODRAFT_109322 [Selaginella moellendorffii]_x0001_gi|300153643|gb|EFJ20281.1| hypothetical protein SELMODRAFT_109322 [Selaginella moellendorffii]	3e-09	55.1	sp|Q9USI6|MYO2_SCHPO Myosin type-2 heavy chain 1 OS=Schizosaccharomyces pombe (strain 972 / ATCC 24843) GN=myo2 PE=1 SV=1	46.77	3e-11	63.5
a1043971_3	0	2	0	5	no BLAST hit	-	-	sp|O42872|RRP41_SCHPO Exosome complex component ski6 OS=Schizosaccharomyces pombe (strain 972 / ATCC 24843) GN=ski6 PE=2 SV=1	45	6e-07	49.3
a1044757_3	0	0	0	3	no BLAST hit	-	-	tr|J3QEM3|J3QEM3_PUCT1 Uncharacterized protein OS=Puccinia triticina (isolate 1-1 / race 1 (BBBD)) GN=PTTG_09839 PE=4 SV=1	79.59	3e-16	86.3
a1045006_2	0	1	0	4	gi|145346737|ref|XP_001417840.1| predicted protein [Ostreococcus lucimarinus CCE9901]_x0001_gi|144578068|gb|ABO96133.1| predicted protein [Ostreococcus lucimarinus CCE9901]	3e-18	80.5	sp|P14742|GFA1_YEAST Glutamine--fructose-6-phosphate aminotransferase [isomerizing] OS=Saccharomyces cerevisiae (strain ATCC 204508 / S288c) GN=GFA1 PE=1 SV=4	69.35	4e-21	96.3
a1045007_2	0	4	0	1	no BLAST hit	-	-	tr|E3KBL4|E3KBL4_PUCGT Putative uncharacterized protein OS=Puccinia graminis f. sp. tritici (strain CRL 75-36-700-3 / race SCCL) GN=PGTG_07945 PE=4 SV=2	65.96	1e-10	67.4
a1045750_3	0	2	0	2	no BLAST hit	-	-	tr|J3PPN3|J3PPN3_PUCT1 Uncharacterized protein OS=Puccinia triticina (isolate 1-1 / race 1 (BBBD)) GN=PTTG_01099 PE=4 SV=1	53.85	3e-11	69.3
a1045942_2	0	2	0	0	gi|326501152|dbj|BAJ98807.1| predicted protein [Hordeum vulgare subsp. vulgare]	4e-07	48.1	tr|E3KVM4|E3KVM4_PUCGT Putative uncharacterized protein OS=Puccinia graminis f. sp. tritici (strain CRL 75-36-700-3 / race SCCL) GN=PGTG_14448 PE=4 SV=2	74	4e-13	75.5
a1046377_2	0	1	0	3	no BLAST hit	-	-	tr|E3JVA6|E3JVA6_PUCGT CMGC/DYRK/PRP4 protein kinase OS=Puccinia graminis f. sp. tritici (strain CRL 75-36-700-3 / race SCCL) GN=PGTG_01312 PE=4 SV=1	65.85	6e-07	55.1
a1046535_3	0	2	0	4	no BLAST hit	-	-	tr|E3KMV2|E3KMV2_PUCGT Putative uncharacterized protein OS=Puccinia graminis f. sp. tritici (strain CRL 75-36-700-3 / race SCCL) GN=PGTG_11130 PE=4 SV=1	86.89	3e-16	85.9
a1046727_2	0	0	0	1	no BLAST hit	-	-	sp|O13728|AIN1_SCHPO Alpha-actinin-like protein 1 OS=Schizosaccharomyces pombe (strain 972 / ATCC 24843) GN=ain1 PE=3 SV=1	52.08	5e-08	52.8
a1046738_2	0	1	0	1	gi|302831690|ref|XP_002947410.1| hypothetical protein VOLCADRAFT_79713 [Volvox carteri f. nagariensis]_x0001_gi|300267274|gb|EFJ51458.1| hypothetical protein VOLCADRAFT_79713 [Volvox carteri f. nagariensis]	3e-16	74.7	sp|Q8WZJ7|C1TC_SCHPO C-1-tetrahydrofolate synthase, cytoplasmic OS=Schizosaccharomyces pombe (strain 972 / ATCC 24843) GN=SPBC839.16 PE=3 SV=1	69.23	1e-15	78.2
a1046874_3	0	2	0	2	no BLAST hit	-	-	sp|Q4P3W3|DBP10_USTMA ATP-dependent RNA helicase DBP10 OS=Ustilago maydis (strain 521 / FGSC 9021) GN=DBP10 PE=3 SV=1	79.31	8e-09	55.5
a1047040_3	0	0	0	2	no BLAST hit	-	-	tr|J3QAJ0|J3QAJ0_PUCT1 Uncharacterized protein OS=Puccinia triticina (isolate 1-1 / race 1 (BBBD)) GN=PTTG_08406 PE=3 SV=1	61.4	9e-09	61.2
a1047562_2	0	2	0	3	no BLAST hit	-	-	tr|J3Q4Q2|J3Q4Q2_PUCT1 Uncharacterized protein OS=Puccinia triticina (isolate 1-1 / race 1 (BBBD)) GN=PTTG_06368 PE=4 SV=1	89.23	3e-21	102
a1047601_3	0	6	0	2	gi|302839493|ref|XP_002951303.1| hypothetical protein VOLCADRAFT_120953 [Volvox carteri f. nagariensis]_x0001_gi|300263278|gb|EFJ47479.1| hypothetical protein VOLCADRAFT_120953 [Volvox carteri f. nagariensis]	3e-14	69.7	sp|Q4P7Z8|DBP5_USTMA ATP-dependent RNA helicase DBP5 OS=Ustilago maydis (strain 521 / FGSC 9021) GN=DBP5 PE=3 SV=1	69.62	6e-23	102
a1048071_2	0	0	0	2	no BLAST hit	-	-	tr|E3JQR3|E3JQR3_PUCGT Putative uncharacterized protein OS=Puccinia graminis f. sp. tritici (strain CRL 75-36-700-3 / race SCCL) GN=PGTG_00469 PE=4 SV=1	85.71	9e-11	67.8
a1048538_2	0	2	0	4	no BLAST hit	-	-	tr|E3KYY8|E3KYY8_PUCGT Putative uncharacterized protein OS=Puccinia graminis f. sp. tritici (strain CRL 75-36-700-3 / race SCCL) GN=PGTG_15662 PE=4 SV=2	76.25	2e-28	126
a1049019_3	0	3	0	1	gi|224155905|ref|XP_002337651.1| predicted protein [Populus trichocarpa]_x0001_gi|222869501|gb|EEF06632.1| predicted protein [Populus trichocarpa]	4e-21	89	sp|Q0H8X0|NU5M_USTMA NADH-ubiquinone oxidoreductase chain 5 OS=Ustilago maydis (strain 521 / FGSC 9021) GN=ND5 PE=3 SV=1	59.74	1e-21	98.2
a1049042_2	0	1	0	1	no BLAST hit	-	-	tr|E3KWJ6|E3KWJ6_PUCGT Putative uncharacterized protein OS=Puccinia graminis f. sp. tritici (strain CRL 75-36-700-3 / race SCCL) GN=PGTG_14629 PE=4 SV=1	61.29	2e-12	73.2
a1049250_3	0	0	0	3	no BLAST hit	-	-	tr|J3PYK9|J3PYK9_PUCT1 Uncharacterized protein OS=Puccinia triticina (isolate 1-1 / race 1 (BBBD)) GN=PTTG_04225 PE=4 SV=1	73.33	3e-16	85.9
a1049280_3	0	1	0	4	no BLAST hit	-	-	tr|E3KU10|E3KU10_PUCGT Putative uncharacterized protein OS=Puccinia graminis f. sp. tritici (strain CRL 75-36-700-3 / race SCCL) GN=PGTG_13491 PE=4 SV=2	73.17	5e-11	68.6
a1049362_3	0	0	0	6	no BLAST hit	-	-	tr|E3KGS4|E3KGS4_PUCGT Putative uncharacterized protein OS=Puccinia graminis f. sp. tritici (strain CRL 75-36-700-3 / race SCCL) GN=PGTG_08685 PE=4 SV=2	92.68	2e-14	79.7
a1050030_3	0	0	0	2	no BLAST hit	-	-	tr|H6QTL2|H6QTL2_PUCGT Putative uncharacterized protein OS=Puccinia graminis f. sp. tritici (strain CRL 75-36-700-3 / race SCCL) GN=PGTG_22123 PE=4 SV=1	93.33	7e-27	121
a1050970_3	0	0	0	3	gi|159486159|ref|XP_001701111.1| microtubule plus-end binding protein [Chlamydomonas reinhardtii]_x0001_gi|29124955|gb|AAO62368.1| microtubule-associated protein EB1 [Chlamydomonas reinhardtii]_x0001_gi|158272005|gb|EDO97813.1| microtubule plus-end binding protein [Chlamydomonas reinhardtii]	3e-05	43.1	sp|Q10113|MAL3_SCHPO Microtubule integrity protein mal3 OS=Schizosaccharomyces pombe (strain 972 / ATCC 24843) GN=mal3 PE=1 SV=1	48.84	1e-06	48.1
a1051082_3	0	1	0	5	no BLAST hit	-	-	tr|H6QT10|H6QT10_PUCGT Putative uncharacterized protein OS=Puccinia graminis f. sp. tritici (strain CRL 75-36-700-3 / race SCCL) GN=PGTG_21915 PE=4 SV=1	68.18	3e-18	92.4
a1051237_2	0	1	0	1	no BLAST hit	-	-	tr|E3L648|E3L648_PUCGT Putative uncharacterized protein OS=Puccinia graminis f. sp. tritici (strain CRL 75-36-700-3 / race SCCL) GN=PGTG_17854 PE=4 SV=2	83.02	7e-19	94.7
a1051442_2	0	2	0	1	gi|302801524|ref|XP_002982518.1| hypothetical protein SELMODRAFT_421950 [Selaginella moellendorffii]_x0001_gi|300149617|gb|EFJ16271.1| hypothetical protein SELMODRAFT_421950 [Selaginella moellendorffii]	0.0008	38.9	tr|J3PLP7|J3PLP7_PUCT1 Uncharacterized protein OS=Puccinia triticina (isolate 1-1 / race 1 (BBBD)) GN=PTTG_00063 PE=4 SV=1	89.8	1e-19	97.1
a1051783_2	0	2	0	0	no BLAST hit	-	-	tr|J3Q282|J3Q282_PUCT1 Uncharacterized protein OS=Puccinia triticina (isolate 1-1 / race 1 (BBBD)) GN=PTTG_05498 PE=4 SV=1	92	3e-19	95.9
a1052290_3	0	0	0	2	no BLAST hit	-	-	tr|E3KTJ9|E3KTJ9_PUCGT Putative uncharacterized protein OS=Puccinia graminis f. sp. tritici (strain CRL 75-36-700-3 / race SCCL) GN=PGTG_13492 PE=4 SV=1	80.95	4e-17	89
a1052359_3	0	0	0	3	no BLAST hit	-	-	tr|J3PQX5|J3PQX5_PUCT1 Uncharacterized protein OS=Puccinia triticina (isolate 1-1 / race 1 (BBBD)) GN=PTTG_01541 PE=4 SV=1	71.93	8e-18	91.3
a1052455_2	0	0	0	2	gi|384250403|gb|EIE23882.1| Exonuclease, partial [Coccomyxa subellipsoidea C-169]	6e-11	57.8	sp|Q4PER6|REXO4_USTMA RNA exonuclease 4 OS=Ustilago maydis (strain 521 / FGSC 9021) GN=REX4 PE=3 SV=1	58.49	2e-11	63.9
a1052469_3	0	0	0	3	gi|302800179|ref|XP_002981847.1| hypothetical protein SELMODRAFT_179170 [Selaginella moellendorffii]_x0001_gi|300150289|gb|EFJ16940.1| hypothetical protein SELMODRAFT_179170 [Selaginella moellendorffii]	5e-11	57	tr|E3LA44|E3LA44_PUCGT Putative uncharacterized protein OS=Puccinia graminis f. sp. tritici (strain CRL 75-36-700-3 / race SCCL) GN=PGTG_19496 PE=4 SV=1	94.74	2e-25	116
a1052482_3	0	1	0	2	gi|357478323|ref|XP_003609447.1| Splicing factor 3B subunit [Medicago truncatula]_x0001_gi|355510502|gb|AES91644.1| Splicing factor 3B subunit [Medicago truncatula]	2e-09	55.5	sp|P0CR22|RSE1_CRYNJ Pre-mRNA-splicing factor RSE1 OS=Cryptococcus neoformans var. neoformans serotype D (strain JEC21 / ATCC MYA-565) GN=RSE1 PE=3 SV=1	61.82	1e-14	74.7
a1052495_2	0	0	0	1	gi|192910856|gb|ACF06536.1| embryo-abundant protein EMB-like [Elaeis guineensis]	8e-06	44.7	tr|J3Q2P0|J3Q2P0_PUCT1 Uncharacterized protein OS=Puccinia triticina (isolate 1-1 / race 1 (BBBD)) GN=PTTG_05656 PE=4 SV=1	81.13	7e-22	104
a1052736_3	0	1	0	2	gi|255081130|ref|XP_002507787.1| isocitrate dehydrogenase/citrate hydrolyase [Micromonas sp. RCC299]_x0001_gi|226523063|gb|ACO69045.1| isocitrate dehydrogenase/citrate hydrolyase [Micromonas sp. RCC299]	2e-12	63.5	sp|P39533|ACON2_YEAST Probable aconitate hydratase 2 OS=Saccharomyces cerevisiae (strain ATCC 204508 / S288c) GN=ACO2 PE=1 SV=1	60.34	3e-13	70.1
a1052798_3	0	0	0	2	gi|1345933|sp|P49299.1|CYSZ_CUCMA RecName: Full=Citrate synthase, glyoxysomal; AltName: Full=GCS; Flags: Precursor_x0001_gi|1084323|pir||S53007 citrate synthase - cucurbit_x0001_gi|975633|dbj|BAA07328.1| glyoxysomal citrate synthase [Cucurbita cv. Kurokawa Amakuri]	1e-06	47.4	tr|J3Q338|J3Q338_PUCT1 Citrate synthase OS=Puccinia triticina (isolate 1-1 / race 1 (BBBD)) GN=PTTG_05804 PE=3 SV=1	86.21	5e-15	82
a1053876_3	0	0	0	2	no BLAST hit	-	-	tr|E3K427|E3K427_PUCGT Putative uncharacterized protein OS=Puccinia graminis f. sp. tritici (strain CRL 75-36-700-3 / race SCCL) GN=PGTG_04785 PE=4 SV=2	49.09	8e-07	54.7
a1054141_3	0	3	0	0	no BLAST hit	-	-	tr|F4RT08|F4RT08_MELLP Family 26 glycoside hydrolase OS=Melampsora larici-populina (strain 98AG31 / pathotype 3-4-7) GN=MELLADRAFT_56670 PE=4 SV=1	55.81	8e-10	64.7
a1054472_3	0	2	0	4	no BLAST hit	-	-	tr|J3Q593|J3Q593_PUCT1 Uncharacterized protein OS=Puccinia triticina (isolate 1-1 / race 1 (BBBD)) GN=PTTG_06559 PE=4 SV=1	72	1e-13	77.4
a1054619_3	0	0	0	6	no BLAST hit	-	-	tr|E3L337|E3L337_PUCGT Putative uncharacterized protein OS=Puccinia graminis f. sp. tritici (strain CRL 75-36-700-3 / race SCCL) GN=PGTG_17234 PE=4 SV=2	72.73	1e-16	87.4
a1055170_3	0	0	0	4	no BLAST hit	-	-	tr|E3JYX7|E3JYX7_PUCGT Putative uncharacterized protein OS=Puccinia graminis f. sp. tritici (strain CRL 75-36-700-3 / race SCCL) GN=PGTG_03208 PE=3 SV=1	59.76	2e-22	106
a1055291_3	0	3	0	0	no BLAST hit	-	-	tr|J3PV23|J3PV23_PUCT1 Uncharacterized protein OS=Puccinia triticina (isolate 1-1 / race 1 (BBBD)) GN=PTTG_02989 PE=4 SV=1	77.36	7e-17	88.2
a1055345_2	0	2	0	1	no BLAST hit	-	-	sp|Q12500|AVL9_YEAST Late secretory pathway protein AVL9 OS=Saccharomyces cerevisiae (strain ATCC 204508 / S288c) GN=AVL9 PE=1 SV=1	53.49	1e-08	55.1
a1055521_2	0	0	0	1	no BLAST hit	-	-	tr|H6QPQ8|H6QPQ8_PUCGT Putative uncharacterized protein OS=Puccinia graminis f. sp. tritici (strain CRL 75-36-700-3 / race SCCL) GN=PGTG_20787 PE=4 SV=1	64	5e-07	55.5
a1055549_3	0	0	0	4	no BLAST hit	-	-	tr|J3Q9J6|J3Q9J6_PUCT1 Uncharacterized protein OS=Puccinia triticina (isolate 1-1 / race 1 (BBBD)) GN=PTTG_08062 PE=4 SV=1	69.39	9e-11	67.8
a1055672_2	0	0	0	3	no BLAST hit	-	-	tr|E3L283|E3L283_PUCGT Putative uncharacterized protein OS=Puccinia graminis f. sp. tritici (strain CRL 75-36-700-3 / race SCCL) GN=PGTG_16684 PE=4 SV=1	47.44	5e-09	62
a1055732_2	0	0	0	4	no BLAST hit	-	-	tr|E3K798|E3K798_PUCGT Putative uncharacterized protein OS=Puccinia graminis f. sp. tritici (strain CRL 75-36-700-3 / race SCCL) GN=PGTG_05360 PE=4 SV=2	67.8	4e-15	82.4
a1055758_3	0	0	0	6	gi|255084860|ref|XP_002504861.1| predicted protein [Micromonas sp. RCC299]_x0001_gi|226520130|gb|ACO66119.1| predicted protein [Micromonas sp. RCC299]	1e-17	77.8	sp|B6K4J2|LIPA_SCHJY Lipoyl synthase, mitochondrial OS=Schizosaccharomyces japonicus (strain yFS275 / FY16936) GN=SJAG_03553 PE=3 SV=1	72.31	1e-19	91.7
a1055759_4	0	0	0	2	no BLAST hit	-	-	tr|J3PT50|J3PT50_PUCT1 Uncharacterized protein OS=Puccinia triticina (isolate 1-1 / race 1 (BBBD)) GN=PTTG_02316 PE=4 SV=1	63.16	2e-10	67
a1055930_3	0	0	0	7	no BLAST hit	-	-	sp|P0CM22|ARO1_CRYNJ Pentafunctional AROM polypeptide OS=Cryptococcus neoformans var. neoformans serotype D (strain JEC21 / ATCC MYA-565) GN=CNB01990 PE=3 SV=1	48.42	4e-09	56.6
a105597_45	0	107	0	283	no BLAST hit	-	-	tr|E3KNQ0|E3KNQ0_PUCGT Putative uncharacterized protein OS=Puccinia graminis f. sp. tritici (strain CRL 75-36-700-3 / race SCCL) GN=PGTG_11681 PE=4 SV=1	54.62	2e-34	147
a1056371_3	0	1	0	2	no BLAST hit	-	-	sp|O94200|K6PF2_CANAX 6-phosphofructokinase subunit beta OS=Candida albicans GN=PFK2 PE=1 SV=1	67.86	3e-19	90.1
a1056627_2	0	0	0	1	gi|357164263|ref|XP_003579999.1| PREDICTED: kelch domain-containing protein 4-like [Brachypodium distachyon]	1e-09	55.5	tr|J3PN75|J3PN75_PUCT1 Uncharacterized protein OS=Puccinia triticina (isolate 1-1 / race 1 (BBBD)) GN=PTTG_00591 PE=4 SV=1	93.88	1e-23	110
a1056721_3	0	1	0	2	gi|242061170|ref|XP_002451874.1| hypothetical protein SORBIDRAFT_04g009060 [Sorghum bicolor]_x0001_gi|241931705|gb|EES04850.1| hypothetical protein SORBIDRAFT_04g009060 [Sorghum bicolor]	3e-08	53.1	sp|Q9HGP4|YK82_SCHPO Bromodomain-containing protein C631.02 OS=Schizosaccharomyces pombe (strain 972 / ATCC 24843) GN=SPAC631.02 PE=1 SV=3	46.43	4e-09	56.6
a1056855_2	0	0	0	4	gi|302834653|ref|XP_002948889.1| hypothetical protein VOLCADRAFT_58602 [Volvox carteri f. nagariensis]_x0001_gi|300266080|gb|EFJ50269.1| hypothetical protein VOLCADRAFT_58602 [Volvox carteri f. nagariensis]	2e-29	110	sp|Q9P7J8|GAD8_SCHPO Serine/threonine-protein kinase gad8 OS=Schizosaccharomyces pombe (strain 972 / ATCC 24843) GN=gad8 PE=1 SV=1	79.75	2e-37	150
a1057017_2	0	0	0	4	no BLAST hit	-	-	tr|J3PTF7|J3PTF7_PUCT1 Uncharacterized protein OS=Puccinia triticina (isolate 1-1 / race 1 (BBBD)) GN=PTTG_02423 PE=4 SV=1	55.77	5e-10	65.5
a1057321_2	0	0	0	2	no BLAST hit	-	-	tr|H6QPL4|H6QPL4_PUCGT Putative uncharacterized protein OS=Puccinia graminis f. sp. tritici (strain CRL 75-36-700-3 / race SCCL) GN=PGTG_20881 PE=4 SV=1	77.27	2e-20	100
a1057479_2	0	0	0	5	no BLAST hit	-	-	tr|E3KVN1|E3KVN1_PUCGT Putative uncharacterized protein OS=Puccinia graminis f. sp. tritici (strain CRL 75-36-700-3 / race SCCL) GN=PGTG_14455 PE=4 SV=2	76	1e-15	84
a1057575_2	0	5	0	0	no BLAST hit	-	-	tr|E3K0N4|E3K0N4_PUCGT Putative uncharacterized protein OS=Puccinia graminis f. sp. tritici (strain CRL 75-36-700-3 / race SCCL) GN=PGTG_03815 PE=4 SV=1	71.93	2e-15	83.6
a1058254_2	0	0	0	5	no BLAST hit	-	-	sp|Q9Y719|MOK13_SCHPO Cell wall alpha-1,3-glucan synthase mok13 OS=Schizosaccharomyces pombe (strain 972 / ATCC 24843) GN=mok13 PE=3 SV=2	61.11	2e-15	77.4
a1058296_3	0	2	0	0	gi|255072415|ref|XP_002499882.1| predicted protein [Micromonas sp. RCC299]_x0001_gi|226515144|gb|ACO61140.1| predicted protein [Micromonas sp. RCC299]	1e-07	51.6	sp|P26659|RAD15_SCHPO DNA repair helicase rad15 OS=Schizosaccharomyces pombe (strain 972 / ATCC 24843) GN=rad15 PE=1 SV=2	57.89	4e-14	73.2
a1058354_3	0	0	0	3	no BLAST hit	-	-	tr|J3Q338|J3Q338_PUCT1 Citrate synthase OS=Puccinia triticina (isolate 1-1 / race 1 (BBBD)) GN=PTTG_05804 PE=3 SV=1	78.18	3e-19	95.9
a1058531_2	0	0	0	3	gi|159488721|ref|XP_001702351.1| eukaryotic initiation factor [Chlamydomonas reinhardtii]_x0001_gi|158271145|gb|EDO96971.1| eukaryotic initiation factor [Chlamydomonas reinhardtii]	1e-08	52.4	sp|Q4PHN4|EIF3E_USTMA Eukaryotic translation initiation factor 3 subunit E OS=Ustilago maydis (strain 521 / FGSC 9021) GN=INT6 PE=3 SV=1	48.15	3e-09	57
a1058672_3	0	6	0	3	gi|293333861|ref|NP_001169047.1| uncharacterized protein LOC100382887 [Zea mays]_x0001_gi|223974671|gb|ACN31523.1| unknown [Zea mays]	1e-09	55.8	tr|E3KDQ2|E3KDQ2_PUCGT Putative uncharacterized protein OS=Puccinia graminis f. sp. tritici (strain CRL 75-36-700-3 / race SCCL) GN=PGTG_08444 PE=4 SV=2	85.96	3e-15	82.8
a1058751_3	0	1	0	4	gi|384245951|gb|EIE19443.1| RFC1-domain-containing protein, partial [Coccomyxa subellipsoidea C-169]	0.0001	41.6	tr|J3Q839|J3Q839_PUCT1 Uncharacterized protein OS=Puccinia triticina (isolate 1-1 / race 1 (BBBD)) GN=PTTG_07555 PE=4 SV=1	89.74	4e-13	75.5
a1059028_2	0	0	0	2	no BLAST hit	-	-	tr|J3PMJ6|J3PMJ6_PUCT1 Uncharacterized protein OS=Puccinia triticina (isolate 1-1 / race 1 (BBBD)) GN=PTTG_00362 PE=4 SV=1	71.7	9e-17	87.8
a1059208_2	0	0	0	5	no BLAST hit	-	-	tr|E3LA34|E3LA34_PUCGT Putative uncharacterized protein OS=Puccinia graminis f. sp. tritici (strain CRL 75-36-700-3 / race SCCL) GN=PGTG_19486 PE=4 SV=2	76.19	6e-21	101
a1059248_3	0	1	0	2	no BLAST hit	-	-	tr|J3PMM5|J3PMM5_PUCT1 Uncharacterized protein OS=Puccinia triticina (isolate 1-1 / race 1 (BBBD)) GN=PTTG_00391 PE=4 SV=1	52.17	1e-08	60.5
a1059419_2	0	2	0	1	gi|326518128|dbj|BAK07316.1| predicted protein [Hordeum vulgare subsp. vulgare]	5e-17	76.6	sp|Q00955|ACAC_YEAST Acetyl-CoA carboxylase OS=Saccharomyces cerevisiae (strain ATCC 204508 / S288c) GN=ACC1 PE=1 SV=2	79.25	1e-17	85.1
a1059481_3	0	2	0	3	no BLAST hit	-	-	tr|E3L559|E3L559_PUCGT Putative uncharacterized protein OS=Puccinia graminis f. sp. tritici (strain CRL 75-36-700-3 / race SCCL) GN=PGTG_17540 PE=4 SV=2	89.58	4e-31	92
a1059660_3	0	4	0	1	no BLAST hit	-	-	tr|J3Q900|J3Q900_PUCT1 Uncharacterized protein OS=Puccinia triticina (isolate 1-1 / race 1 (BBBD)) GN=PTTG_07866 PE=4 SV=1	77.59	2e-20	100
a1059737_3	0	2	0	3	no BLAST hit	-	-	tr|E3K2B1|E3K2B1_PUCGT Putative uncharacterized protein OS=Puccinia graminis f. sp. tritici (strain CRL 75-36-700-3 / race SCCL) GN=PGTG_04436 PE=4 SV=2	76.6	1e-11	70.9
a1060061_3	0	0	0	6	gi|302808211|ref|XP_002985800.1| hypothetical protein SELMODRAFT_123078 [Selaginella moellendorffii]_x0001_gi|300146307|gb|EFJ12977.1| hypothetical protein SELMODRAFT_123078 [Selaginella moellendorffii]	1e-07	49.7	tr|J3Q0W5|J3Q0W5_PUCT1 Uncharacterized protein OS=Puccinia triticina (isolate 1-1 / race 1 (BBBD)) GN=PTTG_05031 PE=4 SV=1	89.09	2e-09	63.2
a1060295_2	0	0	0	3	no BLAST hit	-	-	tr|J3Q5S7|J3Q5S7_PUCT1 Uncharacterized protein OS=Puccinia triticina (isolate 1-1 / race 1 (BBBD)) GN=PTTG_06743 PE=4 SV=1	83.33	6e-16	72
a1060429_3	0	1	0	2	no BLAST hit	-	-	tr|J3QE67|J3QE67_PUCT1 Uncharacterized protein OS=Puccinia triticina (isolate 1-1 / race 1 (BBBD)) GN=PTTG_09683 PE=3 SV=1	52.94	2e-09	63.2
a1060511_2	0	0	0	2	no BLAST hit	-	-	tr|G7E385|G7E385_MIXOS Uncharacterized protein OS=Mixia osmundae (strain CBS 9802 / IAM 14324 / JCM 22182 / KY 12970) GN=Mo03943 PE=4 SV=1	56.72	5e-15	82
a1060649_3	0	3	0	1	no BLAST hit	-	-	sp|Q9URZ5|VPS1_SCHPO Vacuolar protein sorting-associated protein 1 OS=Schizosaccharomyces pombe (strain 972 / ATCC 24843) GN=vps1 PE=3 SV=2	47.83	2e-06	47.4
a1060702_2	0	0	0	6	no BLAST hit	-	-	tr|J3Q4U2|J3Q4U2_PUCT1 Uncharacterized protein OS=Puccinia triticina (isolate 1-1 / race 1 (BBBD)) GN=PTTG_06408 PE=4 SV=1	57.45	2e-22	106
a1060851_3	0	2	0	4	gi|303273442|ref|XP_003056082.1| predicted protein [Micromonas pusilla CCMP1545]_x0001_gi|226462166|gb|EEH59458.1| predicted protein [Micromonas pusilla CCMP1545]	6e-05	42.4	sp|Q6C1X5|ARO1_YARLI Pentafunctional AROM polypeptide OS=Yarrowia lipolytica (strain CLIB 122 / E 150) GN=ARO1 PE=3 SV=1	71.7	2e-15	77.4
a1061007_2	0	0	0	4	no BLAST hit	-	-	tr|E3KBN1|E3KBN1_PUCGT Putative uncharacterized protein OS=Puccinia graminis f. sp. tritici (strain CRL 75-36-700-3 / race SCCL) GN=PGTG_07951 PE=4 SV=2	82.26	2e-23	110
a1061173_3	0	0	0	3	gi|384253177|gb|EIE26652.1| cysteine proteinase [Coccomyxa subellipsoidea C-169]	5e-15	70.9	sp|Q9UTT1|UBP21_SCHPO Ubiquitin carboxyl-terminal hydrolase 21 OS=Schizosaccharomyces pombe (strain 972 / ATCC 24843) GN=ubp21 PE=3 SV=2	63.16	3e-16	80.1
a1061368_3	0	0	0	5	no BLAST hit	-	-	sp|Q4PIC4|SPT5_USTMA Transcription elongation factor SPT5 OS=Ustilago maydis (strain 521 / FGSC 9021) GN=SPT5 PE=3 SV=1	52.63	4e-07	50.1
a1061639_3	0	0	0	11	gi|225441838|ref|XP_002284088.1| PREDICTED: exosome complex component RRP43-like [Vitis vinifera]	6e-09	55.8	sp|Q10205|RRP43_SCHPO Exosome complex component rrp43 OS=Schizosaccharomyces pombe (strain 972 / ATCC 24843) GN=rrp43 PE=3 SV=1	31	7e-10	58.9
a1061849_3	0	0	0	3	no BLAST hit	-	-	tr|E3KGB2|E3KGB2_PUCGT Putative uncharacterized protein OS=Puccinia graminis f. sp. tritici (strain CRL 75-36-700-3 / race SCCL) GN=PGTG_08523 PE=4 SV=2	86.49	1e-11	70.9
a1062179_2	0	1	0	4	gi|308808252|ref|XP_003081436.1| rRNA processing protein Rrp5 (ISS) [Ostreococcus tauri]_x0001_gi|116059899|emb|CAL55958.1| rRNA processing protein Rrp5 (ISS) [Ostreococcus tauri]	1e-05	44.3	sp|O74835|RRP5_SCHPO rRNA biogenesis protein rrp5 OS=Schizosaccharomyces pombe (strain 972 / ATCC 24843) GN=rrp5 PE=1 SV=1	40.68	1e-08	55.1
a1062582_2	0	1	0	1	no BLAST hit	-	-	tr|J3Q4N4|J3Q4N4_PUCT1 Uncharacterized protein OS=Puccinia triticina (isolate 1-1 / race 1 (BBBD)) GN=PTTG_06350 PE=4 SV=1	82.69	4e-21	102
a1062668_3	0	0	0	1	no BLAST hit	-	-	tr|E3JZS5|E3JZS5_PUCGT Putative uncharacterized protein OS=Puccinia graminis f. sp. tritici (strain CRL 75-36-700-3 / race SCCL) GN=PGTG_03506 PE=4 SV=1	73.68	7e-16	84.7
a1062688_2	0	3	0	2	no BLAST hit	-	-	tr|E3KBR7|E3KBR7_PUCGT Putative uncharacterized protein OS=Puccinia graminis f. sp. tritici (strain CRL 75-36-700-3 / race SCCL) GN=PGTG_07779 PE=4 SV=1	54.17	7e-14	78.2
a1063149_3	0	2	0	4	gi|302832552|ref|XP_002947840.1| hypothetical protein VOLCADRAFT_88148 [Volvox carteri f. nagariensis]_x0001_gi|300266642|gb|EFJ50828.1| hypothetical protein VOLCADRAFT_88148 [Volvox carteri f. nagariensis]	1e-14	70.5	sp|Q9UUB8|YH9J_SCHPO NifU-like protein C1709.19c OS=Schizosaccharomyces pombe (strain 972 / ATCC 24843) GN=SPBC1709.19c PE=3 SV=1	45.45	2e-14	73.9
a1063758_2	0	2	0	4	no BLAST hit	-	-	tr|F4RZX6|F4RZX6_MELLP Putative uncharacterized protein OS=Melampsora larici-populina (strain 98AG31 / pathotype 3-4-7) GN=MELLADRAFT_78862 PE=4 SV=1	63.08	9e-14	77.8
a1063925_2	0	1	0	1	gi|115449031|ref|NP_001048295.1| Os02g0778400 [Oryza sativa Japonica Group]_x0001_gi|47497455|dbj|BAD19510.1| putative UMP/CMP kinase a [Oryza sativa Japonica Group]_x0001_gi|113537826|dbj|BAF10209.1| Os02g0778400 [Oryza sativa Japonica Group]	4e-16	72.4	sp|P15700|KCY_YEAST Uridylate kinase OS=Saccharomyces cerevisiae (strain ATCC 204508 / S288c) GN=URA6 PE=1 SV=1	56.06	3e-15	76.6
a1063996_3	0	2	0	2	no BLAST hit	-	-	tr|J3Q5J2|J3Q5J2_PUCT1 Uncharacterized protein OS=Puccinia triticina (isolate 1-1 / race 1 (BBBD)) GN=PTTG_06658 PE=4 SV=1	100	1e-15	84.3
a1064064_3	0	2	0	2	no BLAST hit	-	-	tr|E3L5L0|E3L5L0_PUCGT Putative uncharacterized protein OS=Puccinia graminis f. sp. tritici (strain CRL 75-36-700-3 / race SCCL) GN=PGTG_18029 PE=4 SV=2	96.08	2e-25	116
a1064349_3	0	1	0	2	no BLAST hit	-	-	tr|E3K9Q6|E3K9Q6_PUCGT Putative uncharacterized protein OS=Puccinia graminis f. sp. tritici (strain CRL 75-36-700-3 / race SCCL) GN=PGTG_07182 PE=3 SV=2	82.14	4e-20	99
a1064554_3	0	0	0	4	no BLAST hit	-	-	tr|E3JU22|E3JU22_PUCGT Putative uncharacterized protein OS=Puccinia graminis f. sp. tritici (strain CRL 75-36-700-3 / race SCCL) GN=PGTG_00878 PE=3 SV=2	74.14	2e-18	93.6
a1064768_2	0	0	0	1	gi|302837187|ref|XP_002950153.1| hypothetical protein VOLCADRAFT_104562 [Volvox carteri f. nagariensis]_x0001_gi|300264626|gb|EFJ48821.1| hypothetical protein VOLCADRAFT_104562 [Volvox carteri f. nagariensis]	0.0002	40.4	tr|E3K9A8|E3K9A8_PUCGT Putative uncharacterized protein OS=Puccinia graminis f. sp. tritici (strain CRL 75-36-700-3 / race SCCL) GN=PGTG_07112 PE=4 SV=1	94	7e-19	94.7
a1064855_2	0	1	0	0	no BLAST hit	-	-	tr|E3KNA5|E3KNA5_PUCGT Putative uncharacterized protein OS=Puccinia graminis f. sp. tritici (strain CRL 75-36-700-3 / race SCCL) GN=PGTG_11070 PE=4 SV=2	92.59	2e-16	87
a1064885_3	0	0	0	3	no BLAST hit	-	-	tr|E3K0F2|E3K0F2_PUCGT Putative uncharacterized protein OS=Puccinia graminis f. sp. tritici (strain CRL 75-36-700-3 / race SCCL) GN=PGTG_03733 PE=4 SV=2	69.12	3e-13	76.3
a1065645_3	0	2	0	2	no BLAST hit	-	-	tr|E3JQI6|E3JQI6_PUCGT Putative uncharacterized protein OS=Puccinia graminis f. sp. tritici (strain CRL 75-36-700-3 / race SCCL) GN=PGTG_00633 PE=4 SV=1	76.19	1e-12	73.9
a1065660_3	0	0	0	5	gi|302767318|ref|XP_002967079.1| hypothetical protein SELMODRAFT_169008 [Selaginella moellendorffii]_x0001_gi|300165070|gb|EFJ31678.1| hypothetical protein SELMODRAFT_169008 [Selaginella moellendorffii]	7e-08	51.6	sp|O13793|FSF1_SCHPO Probable mitochondrial transport protein fsf1 OS=Schizosaccharomyces pombe (strain 972 / ATCC 24843) GN=fsf1 PE=3 SV=2	52.86	9e-19	88.6
a1065702_3	0	2	0	3	gi|255074335|ref|XP_002500842.1| condensin complex component [Micromonas sp. RCC299]_x0001_gi|226516105|gb|ACO62100.1| condensin complex component [Micromonas sp. RCC299]	1e-12	64.7	sp|Q12267|SMC4_YEAST Structural maintenance of chromosomes protein 4 OS=Saccharomyces cerevisiae (strain ATCC 204508 / S288c) GN=SMC4 PE=1 SV=1	59.65	1e-13	71.2
a1065976_3	0	2	0	4	gi|226494317|ref|NP_001140672.1| uncharacterized protein LOC100272747 [Zea mays]_x0001_gi|194700512|gb|ACF84340.1| unknown [Zea mays]	4e-10	58.5	sp|O14295|PLR1_SCHPO Pyridoxal reductase OS=Schizosaccharomyces pombe (strain 972 / ATCC 24843) GN=plr1 PE=1 SV=1	55	2e-16	80.9
a1066032_3	0	0	0	1	no BLAST hit	-	-	sp|P32356|TREA_YEAST Neutral trehalase OS=Saccharomyces cerevisiae (strain ATCC 204508 / S288c) GN=NTH1 PE=1 SV=3	83.93	1e-21	98.2
a1066055_2	0	0	0	2	no BLAST hit	-	-	sp|Q9US20|YLD2_SCHPO Uncharacterized acyltransferase C1851.02 OS=Schizosaccharomyces pombe (strain 972 / ATCC 24843) GN=SPAC1851.02 PE=3 SV=1	44.68	1e-08	55.1
a1066129_3	0	0	0	3	gi|302808682|ref|XP_002986035.1| hypothetical protein SELMODRAFT_123364 [Selaginella moellendorffii]_x0001_gi|302815848|ref|XP_002989604.1| hypothetical protein SELMODRAFT_130187 [Selaginella moellendorffii]_x0001_gi|300142575|gb|EFJ09274.1| hypothetical protein SELMODRAFT_130187 [Selaginella moellendorffii]_x0001_gi|300146183|gb|EFJ12854.1| hypothetical protein SELMODRAFT_123364 [Selaginella moe…	0.0007	38.9	tr|J3PYN9|J3PYN9_PUCT1 Uncharacterized protein OS=Puccinia triticina (isolate 1-1 / race 1 (BBBD)) GN=PTTG_04255 PE=4 SV=1	87.76	3e-16	85.9
a1066509_3	0	0	0	4	gi|384247376|gb|EIE20863.1| RecF/RecN/SMC protein [Coccomyxa subellipsoidea C-169]	4e-10	57.4	sp|P32908|SMC1_YEAST Structural maintenance of chromosomes protein 1 OS=Saccharomyces cerevisiae (strain ATCC 204508 / S288c) GN=SMC1 PE=1 SV=1	45	1e-11	65.1
a1066510_2	0	0	0	4	gi|194705872|gb|ACF87020.1| unknown [Zea mays]	3e-17	72.4	sp|Q6BVA0|IPL1_DEBHA Spindle assembly checkpoint kinase OS=Debaryomyces hansenii (strain ATCC 36239 / CBS 767 / JCM 1990 / NBRC 0083 / IGC 2968) GN=IPL1 PE=3 SV=2	63.27	8e-15	75.5
a1066625_2	0	1	0	1	no BLAST hit	-	-	tr|J3Q8J4|J3Q8J4_PUCT1 Uncharacterized protein OS=Puccinia triticina (isolate 1-1 / race 1 (BBBD)) GN=PTTG_07710 PE=4 SV=1	86	1e-17	90.9
a1066833_2	0	1	0	1	gi|224138290|ref|XP_002322777.1| predicted protein [Populus trichocarpa]_x0001_gi|222867407|gb|EEF04538.1| predicted protein [Populus trichocarpa]	3e-10	57.4	tr|H6QQ22|H6QQ22_PUCGT Putative uncharacterized protein OS=Puccinia graminis f. sp. tritici (strain CRL 75-36-700-3 / race SCCL) GN=PGTG_20968 PE=4 SV=1	94.34	7e-22	104
a1066936_3	0	0	0	5	no BLAST hit	-	-	tr|E3L7Q8|E3L7Q8_PUCGT Putative uncharacterized protein OS=Puccinia graminis f. sp. tritici (strain CRL 75-36-700-3 / race SCCL) GN=PGTG_18715 PE=4 SV=2	78.31	3e-24	112
a1066980_3	0	0	0	5	no BLAST hit	-	-	tr|J3PRX5|J3PRX5_PUCT1 Uncharacterized protein OS=Puccinia triticina (isolate 1-1 / race 1 (BBBD)) GN=PTTG_01891 PE=4 SV=1	76.12	2e-22	106
a1067061_3	0	2	0	1	gi|294460031|gb|ADE75599.1| unknown [Picea sitchensis]	6e-17	72.4	sp|Q6CNG7|DHYS_KLULA Deoxyhypusine synthase OS=Kluyveromyces lactis (strain ATCC 8585 / CBS 2359 / DSM 70799 / NBRC 1267 / NRRL Y-1140 / WM37) GN=DYS1 PE=3 SV=1	66.67	6e-18	85.9
a1067164_2	0	0	0	6	no BLAST hit	-	-	tr|E3JXA5|E3JXA5_PUCGT Serine/threonine-protein kinase PRP4 OS=Puccinia graminis f. sp. tritici (strain CRL 75-36-700-3 / race SCCL) GN=PGTG_02141 PE=4 SV=2	90	4e-23	90.9
a1067222_2	0	0	0	1	no BLAST hit	-	-	tr|E3K8N7|E3K8N7_PUCGT Putative uncharacterized protein OS=Puccinia graminis f. sp. tritici (strain CRL 75-36-700-3 / race SCCL) GN=PGTG_06574 PE=4 SV=2	71.74	2e-10	66.6
a1067450_3	0	0	0	5	no BLAST hit	-	-	tr|E3K0N6|E3K0N6_PUCGT Putative uncharacterized protein OS=Puccinia graminis f. sp. tritici (strain CRL 75-36-700-3 / race SCCL) GN=PGTG_03817 PE=4 SV=2	67.31	9e-11	67.8
a1068293_2	0	3	0	1	no BLAST hit	-	-	tr|E3KW02|E3KW02_PUCGT Putative uncharacterized protein OS=Puccinia graminis f. sp. tritici (strain CRL 75-36-700-3 / race SCCL) GN=PGTG_14055 PE=4 SV=2	55.93	1e-14	80.5
a1068348_3	0	0	0	2	no BLAST hit	-	-	tr|E3KN67|E3KN67_PUCGT Putative uncharacterized protein OS=Puccinia graminis f. sp. tritici (strain CRL 75-36-700-3 / race SCCL) GN=PGTG_11032 PE=4 SV=2	81.03	2e-25	116
a1068519_2	0	0	0	4	no BLAST hit	-	-	tr|J3PPN6|J3PPN6_PUCT1 Uncharacterized protein OS=Puccinia triticina (isolate 1-1 / race 1 (BBBD)) GN=PTTG_01102 PE=4 SV=1	47.54	7e-08	58.2
a1069135_3	0	0	0	1	no BLAST hit	-	-	tr|J3PSS2|J3PSS2_PUCT1 Uncharacterized protein OS=Puccinia triticina (isolate 1-1 / race 1 (BBBD)) GN=PTTG_02188 PE=4 SV=1	67.31	2e-12	73.6
a1069294_2	0	4	0	2	no BLAST hit	-	-	tr|J3Q553|J3Q553_PUCT1 Uncharacterized protein OS=Puccinia triticina (isolate 1-1 / race 1 (BBBD)) GN=PTTG_06519 PE=4 SV=1	58.33	8e-10	54.3
a1069302_3	0	0	0	1	gi|302822635|ref|XP_002992974.1| hypothetical protein SELMODRAFT_136263 [Selaginella moellendorffii]_x0001_gi|300139174|gb|EFJ05920.1| hypothetical protein SELMODRAFT_136263 [Selaginella moellendorffii]	4e-08	51.2	tr|J3QFQ7|J3QFQ7_PUCT1 Uncharacterized protein (Fragment) OS=Puccinia triticina (isolate 1-1 / race 1 (BBBD)) GN=PTTG_10223 PE=4 SV=1	92.59	2e-21	103
a1069380_3	0	2	0	0	no BLAST hit	-	-	tr|E3JTG7|E3JTG7_PUCGT Putative uncharacterized protein OS=Puccinia graminis f. sp. tritici (strain CRL 75-36-700-3 / race SCCL) GN=PGTG_01885 PE=4 SV=1	82.89	1e-28	127
a1069574_3	0	0	0	4	gi|297812517|ref|XP_002874142.1| predicted protein [Arabidopsis lyrata subsp. lyrata]_x0001_gi|297319979|gb|EFH50401.1| predicted protein [Arabidopsis lyrata subsp. lyrata]	2e-17	77.8	sp|O14072|ATC4_SCHPO Cation-transporting ATPase 4 OS=Schizosaccharomyces pombe (strain 972 / ATCC 24843) GN=cta4 PE=3 SV=1	70.97	7e-21	95.5
a1069780_3	0	0	0	1	gi|380863074|gb|AFF18830.1| ribonucleotide reductase large subunit A, partial [Dimocarpus longan]	2e-23	87.8	sp|P36602|RIR1_SCHPO Ribonucleoside-diphosphate reductase large chain OS=Schizosaccharomyces pombe (strain 972 / ATCC 24843) GN=cdc22 PE=1 SV=2	76.79	3e-21	97.1
a1070182_2	0	1	0	0	no BLAST hit	-	-	tr|E3L710|E3L710_PUCGT Putative uncharacterized protein OS=Puccinia graminis f. sp. tritici (strain CRL 75-36-700-3 / race SCCL) GN=PGTG_18009 PE=4 SV=2	78.72	3e-30	85.1
a1070189_3	0	2	0	1	no BLAST hit	-	-	tr|E3KTE5|E3KTE5_PUCGT Putative uncharacterized protein OS=Puccinia graminis f. sp. tritici (strain CRL 75-36-700-3 / race SCCL) GN=PGTG_13941 PE=4 SV=2	76.81	1e-20	100
a1070655_2	0	1	0	3	no BLAST hit	-	-	tr|J3PQW4|J3PQW4_PUCT1 Uncharacterized protein OS=Puccinia triticina (isolate 1-1 / race 1 (BBBD)) GN=PTTG_01530 PE=4 SV=1	50	1e-07	57.8
a1070710_3	0	0	0	6	no BLAST hit	-	-	tr|E3K2N7|E3K2N7_PUCGT Putative uncharacterized protein OS=Puccinia graminis f. sp. tritici (strain CRL 75-36-700-3 / race SCCL) GN=PGTG_04562 PE=4 SV=2	79.63	4e-07	55.8
a1070808_2	0	2	0	5	no BLAST hit	-	-	sp|P78617|TREA_EMENI Acid trehalase OS=Emericella nidulans (strain FGSC A4 / ATCC 38163 / CBS 112.46 / NRRL 194 / M139) GN=treA PE=3 SV=1	42.71	1e-14	74.7
a1071375_3	0	0	0	2	gi|384253884|gb|EIE27358.1| lipoic acid synthetase [Coccomyxa subellipsoidea C-169]	6e-19	81.3	sp|B6K4J2|LIPA_SCHJY Lipoyl synthase, mitochondrial OS=Schizosaccharomyces japonicus (strain yFS275 / FY16936) GN=SJAG_03553 PE=3 SV=1	75.81	7e-22	99
a1071465_3	0	1	0	0	no BLAST hit	-	-	tr|E3KWK0|E3KWK0_PUCGT Putative uncharacterized protein OS=Puccinia graminis f. sp. tritici (strain CRL 75-36-700-3 / race SCCL) GN=PGTG_14633 PE=4 SV=2	53.33	6e-08	58.5
a107196_62	0	145	0	366	gi|294463387|gb|ADE77225.1| unknown [Picea sitchensis]	2e-87	261	sp|Q10157|RL11_SCHPO 60S ribosomal protein L11 OS=Schizosaccharomyces pombe (strain 972 / ATCC 24843) GN=rpl11a PE=1 SV=1	75.44	7e-74	273
a1072136_3	0	2	0	2	no BLAST hit	-	-	tr|E3KCW5|E3KCW5_PUCGT Putative uncharacterized protein OS=Puccinia graminis f. sp. tritici (strain CRL 75-36-700-3 / race SCCL) GN=PGTG_07648 PE=4 SV=2	81.58	6e-11	68.6
a1072459_2	0	0	0	2	no BLAST hit	-	-	tr|J3QDX4|J3QDX4_PUCT1 Uncharacterized protein OS=Puccinia triticina (isolate 1-1 / race 1 (BBBD)) GN=PTTG_09590 PE=4 SV=1	83.61	1e-22	107
a1072693_2	0	0	0	3	no BLAST hit	-	-	tr|E3L7Q8|E3L7Q8_PUCGT Putative uncharacterized protein OS=Puccinia graminis f. sp. tritici (strain CRL 75-36-700-3 / race SCCL) GN=PGTG_18715 PE=4 SV=2	82.05	1e-11	70.5
a1073163_2	0	2	0	3	gi|326517354|dbj|BAK00044.1| predicted protein [Hordeum vulgare subsp. vulgare]	4e-17	74.7	sp|Q9P6P5|BET3_SCHPO Transport protein particle subunit bet3 OS=Schizosaccharomyces pombe (strain 972 / ATCC 24843) GN=bet3 PE=3 SV=1	67.31	7e-16	79
a1073488_3	0	1	0	2	no BLAST hit	-	-	tr|E3KBN1|E3KBN1_PUCGT Putative uncharacterized protein OS=Puccinia graminis f. sp. tritici (strain CRL 75-36-700-3 / race SCCL) GN=PGTG_07951 PE=4 SV=2	87.27	1e-20	100
a1073744_3	0	2	0	2	no BLAST hit	-	-	tr|J3QDJ6|J3QDJ6_PUCT1 Uncharacterized protein OS=Puccinia triticina (isolate 1-1 / race 1 (BBBD)) GN=PTTG_09462 PE=4 SV=1	78.95	1e-16	87.4
a1073806_3	0	2	0	5	no BLAST hit	-	-	tr|E3JXR0|E3JXR0_PUCGT Putative uncharacterized protein OS=Puccinia graminis f. sp. tritici (strain CRL 75-36-700-3 / race SCCL) GN=PGTG_02296 PE=4 SV=1	66.22	1e-21	103
a1074280_2	0	0	0	3	no BLAST hit	-	-	tr|H6QV73|H6QV73_PUCGT Putative uncharacterized protein OS=Puccinia graminis f. sp. tritici (strain CRL 75-36-700-3 / race SCCL) GN=PGTG_22662 PE=4 SV=1	88.89	3e-21	102
a1074304_2	0	0	0	3	gi|255073301|ref|XP_002500325.1| hypothetical protein MICPUN_107637 [Micromonas sp. RCC299]_x0001_gi|226515587|gb|ACO61583.1| hypothetical protein MICPUN_107637 [Micromonas sp. RCC299]	1e-12	63.9	sp|Q5AY89|DDI1_EMENI DNA damage-inducible protein 1 OS=Emericella nidulans (strain FGSC A4 / ATCC 38163 / CBS 112.46 / NRRL 194 / M139) GN=ddi1 PE=3 SV=2	76	2e-17	84.3
a1074606_3	0	0	0	5	gi|296090366|emb|CBI40185.3| unnamed protein product [Vitis vinifera]	4e-06	45.8	tr|J3PN52|J3PN52_PUCT1 Uncharacterized protein OS=Puccinia triticina (isolate 1-1 / race 1 (BBBD)) GN=PTTG_00568 PE=4 SV=1	87.5	8e-23	107
a1074669_3	0	5	0	0	no BLAST hit	-	-	tr|J3Q2E4|J3Q2E4_PUCT1 Uncharacterized protein OS=Puccinia triticina (isolate 1-1 / race 1 (BBBD)) GN=PTTG_05560 PE=4 SV=1	56.67	1e-11	70.9
a1074671_3	0	0	0	2	gi|255589513|ref|XP_002534987.1| threonine synthase, putative [Ricinus communis]_x0001_gi|223524240|gb|EEF27396.1| threonine synthase, putative [Ricinus communis]	2e-07	49.3	sp|Q42598|THRC_SCHPO Threonine synthase OS=Schizosaccharomyces pombe (strain 972 / ATCC 24843) GN=thrc PE=1 SV=1	65.45	3e-14	73.6
a1074719_2	0	0	0	4	no BLAST hit	-	-	tr|E3KYK1|E3KYK1_PUCGT Putative uncharacterized protein OS=Puccinia graminis f. sp. tritici (strain CRL 75-36-700-3 / race SCCL) GN=PGTG_15457 PE=4 SV=1	88	3e-18	92.4
a1074823_3	0	4	0	2	no BLAST hit	-	-	tr|E3LAM1|E3LAM1_PUCGT Putative uncharacterized protein OS=Puccinia graminis f. sp. tritici (strain CRL 75-36-700-3 / race SCCL) GN=PGTG_19649 PE=4 SV=1	93.22	3e-26	119
a1075010_2	0	2	0	3	no BLAST hit	-	-	tr|J3PMU1|J3PMU1_PUCT1 Uncharacterized protein OS=Puccinia triticina (isolate 1-1 / race 1 (BBBD)) GN=PTTG_00457 PE=4 SV=1	80.39	6e-18	91.7
a1075043_3	0	0	0	5	gi|326488877|dbj|BAJ98050.1| predicted protein [Hordeum vulgare subsp. vulgare]	2e-10	59.3	sp|P45815|CRF1_YARLI Copper resistance protein CRF1 OS=Yarrowia lipolytica (strain CLIB 122 / E 150) GN=CRF1 PE=4 SV=1	53.85	7e-13	68.9
a1075268_3	0	3	0	3	no BLAST hit	-	-	tr|J3Q8I6|J3Q8I6_PUCT1 Uncharacterized protein OS=Puccinia triticina (isolate 1-1 / race 1 (BBBD)) GN=PTTG_07702 PE=4 SV=1	67.9	2e-16	86.7
a1075472_2	0	0	0	6	no BLAST hit	-	-	tr|E3KZS1|E3KZS1_PUCGT Putative uncharacterized protein OS=Puccinia graminis f. sp. tritici (strain CRL 75-36-700-3 / race SCCL) GN=PGTG_15758 PE=4 SV=2	55.56	2e-13	77
a1075702_3	0	2	0	5	no BLAST hit	-	-	tr|E3KHM6|E3KHM6_PUCGT Putative uncharacterized protein OS=Puccinia graminis f. sp. tritici (strain CRL 75-36-700-3 / race SCCL) GN=PGTG_09514 PE=4 SV=2	61.29	3e-06	52.8
a1075757_3	0	2	0	3	gi|326489059|dbj|BAK01513.1| predicted protein [Hordeum vulgare subsp. vulgare]	5e-06	46.6	tr|J3PZL8|J3PZL8_PUCT1 Uncharacterized protein OS=Puccinia triticina (isolate 1-1 / race 1 (BBBD)) GN=PTTG_04584 PE=4 SV=1	86.08	3e-32	139
a1075815_2	0	1	0	2	gi|312281579|dbj|BAJ33655.1| unnamed protein product [Thellungiella halophila]	4e-16	72.4	sp|Q4P6R3|CTU1_USTMA Cytoplasmic tRNA 2-thiolation protein 1 OS=Ustilago maydis (strain 521 / FGSC 9021) GN=NCS6 PE=3 SV=1	85.37	6e-15	75.9
a1076059_3	0	0	0	3	gi|18920434|gb|AAL82214.1|AF408218_1 NADH dehydrogenase subunit 5 [Klebsormidium subtilissimum]	1e-20	85.9	sp|P50365|NU5M_ALLMA NADH-ubiquinone oxidoreductase chain 5 OS=Allomyces macrogynus GN=ND5 PE=3 SV=1	66.15	2e-21	97.4
a1076241_3	0	0	0	4	no BLAST hit	-	-	tr|E3JR16|E3JR16_PUCGT Putative uncharacterized protein OS=Puccinia graminis f. sp. tritici (strain CRL 75-36-700-3 / race SCCL) GN=PGTG_00280 PE=4 SV=1	66.04	3e-14	79.3
a1076275_2	0	0	0	5	no BLAST hit	-	-	tr|E3L2E7|E3L2E7_PUCGT Putative uncharacterized protein OS=Puccinia graminis f. sp. tritici (strain CRL 75-36-700-3 / race SCCL) GN=PGTG_16760 PE=4 SV=2	53.03	2e-08	60.1
a1077083_3	0	0	0	1	no BLAST hit	-	-	tr|E3KPI8|E3KPI8_PUCGT Putative uncharacterized protein OS=Puccinia graminis f. sp. tritici (strain CRL 75-36-700-3 / race SCCL) GN=PGTG_12179 PE=4 SV=2	83.02	2e-18	93.6
a1077111_3	0	0	0	3	gi|357146509|ref|XP_003574018.1| PREDICTED: WD repeat-containing protein 70-like [Brachypodium distachyon]	2e-08	52.4	tr|J3Q0G5|J3Q0G5_PUCT1 Uncharacterized protein OS=Puccinia triticina (isolate 1-1 / race 1 (BBBD)) GN=PTTG_04881 PE=4 SV=1	83.93	2e-21	103
a1077449_2	0	0	0	6	no BLAST hit	-	-	tr|E3JZ08|E3JZ08_PUCGT Putative uncharacterized protein OS=Puccinia graminis f. sp. tritici (strain CRL 75-36-700-3 / race SCCL) GN=PGTG_03239 PE=4 SV=1	56.82	3e-06	52.8
a1077768_3	0	0	0	6	no BLAST hit	-	-	tr|J3PTY6|J3PTY6_PUCT1 Uncharacterized protein OS=Puccinia triticina (isolate 1-1 / race 1 (BBBD)) GN=PTTG_02602 PE=4 SV=1	80.39	3e-15	82.8
a1077783_3	0	0	0	8	gi|255640121|gb|ACU20351.1| unknown [Glycine max]	2e-06	47	sp|Q4W9B8|K6PF_ASPFU 6-phosphofructokinase OS=Neosartorya fumigata (strain ATCC MYA-4609 / Af293 / CBS 101355 / FGSC A1100) GN=pfkA PE=3 SV=1	72.86	3e-19	90.1
a1077802_2	0	0	0	2	no BLAST hit	-	-	tr|J3Q925|J3Q925_PUCT1 Uncharacterized protein OS=Puccinia triticina (isolate 1-1 / race 1 (BBBD)) GN=PTTG_07891 PE=4 SV=1	75.93	8e-07	54.7
a1078451_2	0	0	0	3	no BLAST hit	-	-	tr|E3KW29|E3KW29_PUCGT Putative uncharacterized protein OS=Puccinia graminis f. sp. tritici (strain CRL 75-36-700-3 / race SCCL) GN=PGTG_14082 PE=4 SV=1	84	5e-06	47
a1078458_3	0	0	0	3	gi|326512808|dbj|BAK03311.1| predicted protein [Hordeum vulgare subsp. vulgare]	3e-06	46.6	sp|Q09766|YA7D_SCHPO Uncharacterized membrane protein C24H6.13 OS=Schizosaccharomyces pombe (strain 972 / ATCC 24843) GN=SPAC24H6.13 PE=1 SV=1	48.44	8e-12	65.5
a1078483_3	0	3	0	3	no BLAST hit	-	-	tr|J3Q7W6|J3Q7W6_PUCT1 Uncharacterized protein OS=Puccinia triticina (isolate 1-1 / race 1 (BBBD)) GN=PTTG_07482 PE=4 SV=1	73.24	2e-14	80.1
a1078498_3	0	2	0	3	gi|224028703|gb|ACN33427.1| unknown [Zea mays]	2e-06	47	sp|Q02896|YDC1_YEAST Alkaline ceramidase YDC1 OS=Saccharomyces cerevisiae (strain ATCC 204508 / S288c) GN=YDC1 PE=1 SV=1	40.35	2e-08	53.9
a1078927_2	0	1	0	3	no BLAST hit	-	-	tr|J3PZZ1|J3PZZ1_PUCT1 Uncharacterized protein OS=Puccinia triticina (isolate 1-1 / race 1 (BBBD)) GN=PTTG_04707 PE=4 SV=1	55.88	4e-15	82.4
a1079302_3	0	5	0	6	no BLAST hit	-	-	tr|J3PWQ0|J3PWQ0_PUCT1 Uncharacterized protein OS=Puccinia triticina (isolate 1-1 / race 1 (BBBD)) GN=PTTG_03566 PE=4 SV=1	36.52	2e-09	63.2
a1079962_3	0	0	0	1	no BLAST hit	-	-	tr|E3KHD1|E3KHD1_PUCGT Putative uncharacterized protein OS=Puccinia graminis f. sp. tritici (strain CRL 75-36-700-3 / race SCCL) GN=PGTG_09419 PE=4 SV=2	76.6	2e-14	79.7
a1080095_3	0	0	0	4	gi|168010805|ref|XP_001758094.1| predicted protein [Physcomitrella patens subsp. patens]_x0001_gi|162690550|gb|EDQ76916.1| predicted protein [Physcomitrella patens subsp. patens]	0.0007	39.7	tr|E3KBV0|E3KBV0_PUCGT Putative uncharacterized protein OS=Puccinia graminis f. sp. tritici (strain CRL 75-36-700-3 / race SCCL) GN=PGTG_08211 PE=3 SV=2	79.69	2e-25	116
a1080566_2	0	0	0	2	no BLAST hit	-	-	tr|J3PSA8|J3PSA8_PUCT1 Uncharacterized protein OS=Puccinia triticina (isolate 1-1 / race 1 (BBBD)) GN=PTTG_02024 PE=4 SV=1	81.48	2e-09	63.2
a1081218_2	0	0	0	3	no BLAST hit	-	-	tr|E3KIA5|E3KIA5_PUCGT Putative uncharacterized protein OS=Puccinia graminis f. sp. tritici (strain CRL 75-36-700-3 / race SCCL) GN=PGTG_09743 PE=4 SV=2	74.51	7e-16	84.7
a1081229_2	0	1	0	1	gi|303276166|ref|XP_003057377.1| predicted protein [Micromonas pusilla CCMP1545]_x0001_gi|226461729|gb|EEH59022.1| predicted protein [Micromonas pusilla CCMP1545]	0.0007	39.3	sp|P52498|RSR1_CANAX Ras-related protein RSR1 OS=Candida albicans GN=RSR1 PE=3 SV=1	50.94	3e-09	57
a1081485_3	0	1	0	2	gi|357443291|ref|XP_003591923.1| Chorismate synthase, partial [Medicago truncatula]_x0001_gi|355480971|gb|AES62174.1| Chorismate synthase, partial [Medicago truncatula]	2e-16	72.4	sp|Q12640|AROC_NEUCR Chorismate synthase OS=Neurospora crassa (strain ATCC 24698 / 74-OR23-1A / CBS 708.71 / DSM 1257 / FGSC 987) GN=aro-2 PE=2 SV=2	86.27	3e-15	77
a1081571_2	0	1	0	1	gi|302756225|ref|XP_002961536.1| hypothetical protein SELMODRAFT_76400 [Selaginella moellendorffii]_x0001_gi|302775722|ref|XP_002971278.1| hypothetical protein SELMODRAFT_94683 [Selaginella moellendorffii]_x0001_gi|300161260|gb|EFJ27876.1| hypothetical protein SELMODRAFT_94683 [Selaginella moellendorffii]_x0001_gi|300170195|gb|EFJ36796.1| hypothetical protein SELMODRAFT_76400 [Selaginella moellen…	2e-06	47	sp|Q09818|YAC4_SCHPO Putative general negative regulator of transcription C16C9.04c OS=Schizosaccharomyces pombe (strain 972 / ATCC 24843) GN=SPAC16C9.04c PE=3 SV=1	54	2e-09	57.4
a1081604_2	0	1	0	0	no BLAST hit	-	-	sp|O36021|YEK9_SCHPO Uncharacterized protein C4F10.09c OS=Schizosaccharomyces pombe (strain 972 / ATCC 24843) GN=SPAC4F10.09c PE=1 SV=1	45.83	1e-08	55.1
a1081668_3	0	3	0	4	no BLAST hit	-	-	tr|J3Q550|J3Q550_PUCT1 Uncharacterized protein OS=Puccinia triticina (isolate 1-1 / race 1 (BBBD)) GN=PTTG_06516 PE=4 SV=1	66.38	2e-30	132
a1081863_3	0	0	0	1	gi|7209819|dbj|BAA92334.1| type 2A protein phosphatase-I [Vicia faba]	1e-20	80.1	sp|P48457|PP2B_EMENI Serine/threonine-protein phosphatase 2B catalytic subunit OS=Emericella nidulans (strain FGSC A4 / ATCC 38163 / CBS 112.46 / NRRL 194 / M139) GN=cnaA PE=3 SV=3	94.34	5e-27	115
a1081949_3	0	2	0	2	no BLAST hit	-	-	tr|E3K377|E3K377_PUCGT Putative uncharacterized protein OS=Puccinia graminis f. sp. tritici (strain CRL 75-36-700-3 / race SCCL) GN=PGTG_04890 PE=3 SV=2	65.28	5e-19	95.1
a1081989_2	0	2	0	2	no BLAST hit	-	-	tr|E3JRH8|E3JRH8_PUCGT Putative uncharacterized protein OS=Puccinia graminis f. sp. tritici (strain CRL 75-36-700-3 / race SCCL) GN=PGTG_00407 PE=4 SV=1	84	3e-08	59.3
a1081999_3	0	2	0	1	no BLAST hit	-	-	tr|J3PSI6|J3PSI6_PUCT1 Uncharacterized protein OS=Puccinia triticina (isolate 1-1 / race 1 (BBBD)) GN=PTTG_02102 PE=4 SV=1	89.83	2e-26	119
a1082073_3	0	3	0	2	no BLAST hit	-	-	tr|E3JSB6|E3JSB6_PUCGT Putative uncharacterized protein OS=Puccinia graminis f. sp. tritici (strain CRL 75-36-700-3 / race SCCL) GN=PGTG_01434 PE=4 SV=2	60	6e-08	58.5
a1082225_3	0	0	0	3	gi|307105900|gb|EFN54147.1| hypothetical protein CHLNCDRAFT_36029 [Chlorella variabilis]	5e-09	53.9	sp|Q12220|UTP12_YEAST U3 small nucleolar RNA-associated protein 12 OS=Saccharomyces cerevisiae (strain ATCC 204508 / S288c) GN=DIP2 PE=1 SV=1	45.61	1e-09	58.2
a1082415_3	0	0	0	4	no BLAST hit	-	-	tr|J3QC54|J3QC54_PUCT1 Uncharacterized protein OS=Puccinia triticina (isolate 1-1 / race 1 (BBBD)) GN=PTTG_08970 PE=4 SV=1	100	4e-14	79
a1082646_3	0	0	0	5	no BLAST hit	-	-	tr|J3Q1E2|J3Q1E2_PUCT1 Uncharacterized protein OS=Puccinia triticina (isolate 1-1 / race 1 (BBBD)) GN=PTTG_05208 PE=4 SV=1	82	2e-15	83.6
a1083481_2	0	2	0	2	no BLAST hit	-	-	tr|E3KC40|E3KC40_PUCGT Putative uncharacterized protein OS=Puccinia graminis f. sp. tritici (strain CRL 75-36-700-3 / race SCCL) GN=PGTG_08247 PE=4 SV=2	87.04	8e-21	101
a1083651_2	0	1	0	0	no BLAST hit	-	-	tr|E3K0V8|E3K0V8_PUCGT Putative uncharacterized protein OS=Puccinia graminis f. sp. tritici (strain CRL 75-36-700-3 / race SCCL) GN=PGTG_03889 PE=4 SV=1	70	7e-11	68.2
a1083686_3	0	1	0	3	no BLAST hit	-	-	tr|J3Q4V2|J3Q4V2_PUCT1 Uncharacterized protein OS=Puccinia triticina (isolate 1-1 / race 1 (BBBD)) GN=PTTG_06418 PE=4 SV=1	52.08	5e-07	55.5
a1084514_2	0	4	0	1	gi|255072619|ref|XP_002499984.1| predicted protein [Micromonas sp. RCC299]_x0001_gi|226515246|gb|ACO61242.1| predicted protein [Micromonas sp. RCC299]	3e-09	54.7	tr|E3JY13|E3JY13_PUCGT Putative uncharacterized protein OS=Puccinia graminis f. sp. tritici (strain CRL 75-36-700-3 / race SCCL) GN=PGTG_02399 PE=4 SV=2	84.78	5e-15	82
a1084779_3	0	0	0	7	no BLAST hit	-	-	tr|J3Q9N2|J3Q9N2_PUCT1 Uncharacterized protein OS=Puccinia triticina (isolate 1-1 / race 1 (BBBD)) GN=PTTG_08098 PE=4 SV=1	80.82	7e-30	131
a1084830_3	0	0	0	3	no BLAST hit	-	-	tr|E3JWT0|E3JWT0_PUCGT Putative uncharacterized protein OS=Puccinia graminis f. sp. tritici (strain CRL 75-36-700-3 / race SCCL) GN=PGTG_02946 PE=4 SV=2	66.67	1e-16	87.4
a1085077_3	0	0	0	2	no BLAST hit	-	-	tr|E3KCP3|E3KCP3_PUCGT Putative uncharacterized protein OS=Puccinia graminis f. sp. tritici (strain CRL 75-36-700-3 / race SCCL) GN=PGTG_07592 PE=4 SV=1	69.35	5e-17	88.6
a1085524_3	0	2	0	2	no BLAST hit	-	-	tr|E3L6A6|E3L6A6_PUCGT Putative uncharacterized protein OS=Puccinia graminis f. sp. tritici (strain CRL 75-36-700-3 / race SCCL) GN=PGTG_18171 PE=4 SV=1	66.67	3e-16	86.3
a1085544_2	0	0	0	3	no BLAST hit	-	-	tr|H6QUS9|H6QUS9_PUCGT Putative uncharacterized protein OS=Puccinia graminis f. sp. tritici (strain CRL 75-36-700-3 / race SCCL) GN=PGTG_22530 PE=4 SV=1	82.35	1e-09	64.3
a1086151_3	0	4	0	1	no BLAST hit	-	-	tr|E3JYB8|E3JYB8_PUCGT Putative uncharacterized protein OS=Puccinia graminis f. sp. tritici (strain CRL 75-36-700-3 / race SCCL) GN=PGTG_02999 PE=4 SV=1	57.41	1e-12	73.9
a1086954_3	0	1	0	3	no BLAST hit	-	-	tr|E3JR72|E3JR72_PUCGT Putative uncharacterized protein OS=Puccinia graminis f. sp. tritici (strain CRL 75-36-700-3 / race SCCL) GN=PGTG_00694 PE=4 SV=2	52.73	1e-09	64.3
a1087009_3	0	0	0	6	no BLAST hit	-	-	tr|E3LA43|E3LA43_PUCGT Putative uncharacterized protein OS=Puccinia graminis f. sp. tritici (strain CRL 75-36-700-3 / race SCCL) GN=PGTG_19495 PE=4 SV=1	79.66	1e-18	94
a1087998_3	0	0	0	3	no BLAST hit	-	-	tr|E3JXC1|E3JXC1_PUCGT Hydroxyacylglutathione hydrolase OS=Puccinia graminis f. sp. tritici (strain CRL 75-36-700-3 / race SCCL) GN=PGTG_02157 PE=3 SV=1	58.97	9e-06	51.2
a1088875_3	0	0	0	5	gi|159490164|ref|XP_001703056.1| type-II NADH dehydrogenase [Chlamydomonas reinhardtii]_x0001_gi|158270869|gb|EDO96701.1| type-II NADH dehydrogenase [Chlamydomonas reinhardtii]	0.0004	40.8	tr|J3Q825|J3Q825_PUCT1 Uncharacterized protein OS=Puccinia triticina (isolate 1-1 / race 1 (BBBD)) GN=PTTG_07541 PE=4 SV=1	60.29	3e-17	89.4
a1089033_3	0	0	0	2	no BLAST hit	-	-	tr|E3JS10|E3JS10_PUCGT Putative uncharacterized protein OS=Puccinia graminis f. sp. tritici (strain CRL 75-36-700-3 / race SCCL) GN=PGTG_01428 PE=4 SV=2	76.27	6e-18	91.7
a1089210_2	0	2	0	2	no BLAST hit	-	-	tr|F4S2T5|F4S2T5_MELLP Putative uncharacterized protein OS=Melampsora larici-populina (strain 98AG31 / pathotype 3-4-7) GN=MELLADRAFT_53693 PE=4 SV=1	100	1e-11	70.5
a1089949_2	0	4	0	0	no BLAST hit	-	-	tr|E3L3M8|E3L3M8_PUCGT Putative uncharacterized protein OS=Puccinia graminis f. sp. tritici (strain CRL 75-36-700-3 / race SCCL) GN=PGTG_16898 PE=4 SV=1	64.15	1e-13	77.4
a1090195_3	0	1	0	3	no BLAST hit	-	-	tr|E3KM19|E3KM19_PUCGT Putative uncharacterized protein OS=Puccinia graminis f. sp. tritici (strain CRL 75-36-700-3 / race SCCL) GN=PGTG_11537 PE=4 SV=1	71.05	1e-07	57.4
a1090464_3	0	2	0	5	gi|326491853|dbj|BAJ98151.1| predicted protein [Hordeum vulgare subsp. vulgare]	3e-30	115	sp|Q01217|ARG56_YEAST Protein ARG5,6, mitochondrial OS=Saccharomyces cerevisiae (strain ATCC 204508 / S288c) GN=ARG5,6 PE=1 SV=1	75	2e-28	120
a1091055_2	0	1	0	1	no BLAST hit	-	-	tr|H6QRR1|H6QRR1_PUCGT Putative uncharacterized protein OS=Puccinia graminis f. sp. tritici (strain CRL 75-36-700-3 / race SCCL) GN=PGTG_21534 PE=4 SV=1	86.05	2e-13	76.6
a1091116_2	0	0	0	3	gi|302851253|ref|XP_002957151.1| hypothetical protein VOLCADRAFT_77427 [Volvox carteri f. nagariensis]_x0001_gi|300257558|gb|EFJ41805.1| hypothetical protein VOLCADRAFT_77427 [Volvox carteri f. nagariensis]	1e-06	44.7	tr|E3L4J2|E3L4J2_PUCGT Putative uncharacterized protein OS=Puccinia graminis f. sp. tritici (strain CRL 75-36-700-3 / race SCCL) GN=PGTG_17717 PE=4 SV=2	96	7e-22	104
a1091258_3	0	0	0	6	no BLAST hit	-	-	tr|F4RIN9|F4RIN9_MELLP Putative uncharacterized protein OS=Melampsora larici-populina (strain 98AG31 / pathotype 3-4-7) GN=MELLADRAFT_77518 PE=4 SV=1	92.96	2e-30	133
a1091735_3	0	3	0	4	no BLAST hit	-	-	tr|E3JTG7|E3JTG7_PUCGT Putative uncharacterized protein OS=Puccinia graminis f. sp. tritici (strain CRL 75-36-700-3 / race SCCL) GN=PGTG_01885 PE=4 SV=1	80	9e-33	140
a1092260_2	0	0	0	4	gi|168016565|ref|XP_001760819.1| SNF2 family DNA-dependent ATPase [Physcomitrella patens subsp. patens]_x0001_gi|162687828|gb|EDQ74208.1| SNF2 family DNA-dependent ATPase [Physcomitrella patens subsp. patens]	9e-15	70.9	sp|Q4PGL2|INO80_USTMA Putative DNA helicase INO80 OS=Ustilago maydis (strain 521 / FGSC 9021) GN=INO80 PE=3 SV=1	70	1e-24	107
a1093027_3	0	2	0	0	no BLAST hit	-	-	tr|E3KFZ6|E3KFZ6_PUCGT Putative uncharacterized protein OS=Puccinia graminis f. sp. tritici (strain CRL 75-36-700-3 / race SCCL) GN=PGTG_09220 PE=4 SV=2	83.78	6e-31	134
a1093196_2	0	0	0	2	no BLAST hit	-	-	tr|J3QGI8|J3QGI8_PUCT1 Uncharacterized protein OS=Puccinia triticina (isolate 1-1 / race 1 (BBBD)) GN=PTTG_10504 PE=4 SV=1	92	2e-07	56.6
a1093262_3	0	0	0	2	no BLAST hit	-	-	tr|E3KX25|E3KX25_PUCGT Putative uncharacterized protein OS=Puccinia graminis f. sp. tritici (strain CRL 75-36-700-3 / race SCCL) GN=PGTG_14134 PE=4 SV=2	63.64	2e-16	86.7
a1093633_3	0	0	0	5	no BLAST hit	-	-	tr|E3KL95|E3KL95_PUCGT Putative uncharacterized protein OS=Puccinia graminis f. sp. tritici (strain CRL 75-36-700-3 / race SCCL) GN=PGTG_11239 PE=4 SV=1	77.19	1e-19	97.1
a1093861_3	0	2	0	2	no BLAST hit	-	-	tr|E3JPZ2|E3JPZ2_PUCGT Putative uncharacterized protein OS=Puccinia graminis f. sp. tritici (strain CRL 75-36-700-3 / race SCCL) GN=PGTG_00031 PE=4 SV=2	91.8	1e-25	117
a1094008_2	0	0	0	6	no BLAST hit	-	-	tr|E3KI70|E3KI70_PUCGT Putative uncharacterized protein OS=Puccinia graminis f. sp. tritici (strain CRL 75-36-700-3 / race SCCL) GN=PGTG_09708 PE=4 SV=1	69.49	9e-17	87.8
a1094091_2	0	0	0	3	no BLAST hit	-	-	tr|E3KRM9|E3KRM9_PUCGT Putative uncharacterized protein OS=Puccinia graminis f. sp. tritici (strain CRL 75-36-700-3 / race SCCL) GN=PGTG_12695 PE=4 SV=2	82.35	6e-20	98.2
a1094137_3	0	0	0	3	no BLAST hit	-	-	tr|J3PX11|J3PX11_PUCT1 Uncharacterized protein OS=Puccinia triticina (isolate 1-1 / race 1 (BBBD)) GN=PTTG_03677 PE=4 SV=1	74.55	2e-17	89.7
a1094213_3	0	0	0	4	no BLAST hit	-	-	tr|E3L0W3|E3L0W3_PUCGT Putative uncharacterized protein OS=Puccinia graminis f. sp. tritici (strain CRL 75-36-700-3 / race SCCL) GN=PGTG_16466 PE=4 SV=1	58.18	2e-12	73.2
a1094231_2	0	2	0	0	no BLAST hit	-	-	sp|Q9USN5|GDH2_SCHPO Probable NAD-specific glutamate dehydrogenase OS=Schizosaccharomyces pombe (strain 972 / ATCC 24843) GN=gdh2 PE=3 SV=1	46.94	3e-06	47
a1094275_3	0	3	0	0	no BLAST hit	-	-	tr|E3KR67|E3KR67_PUCGT Putative uncharacterized protein OS=Puccinia graminis f. sp. tritici (strain CRL 75-36-700-3 / race SCCL) GN=PGTG_13174 PE=4 SV=2	75.41	7e-19	94.7
a1094433_3	0	2	0	4	no BLAST hit	-	-	tr|E3L8Y9|E3L8Y9_PUCGT Putative uncharacterized protein OS=Puccinia graminis f. sp. tritici (strain CRL 75-36-700-3 / race SCCL) GN=PGTG_18855 PE=4 SV=2	98.21	3e-25	115
a1094468_2	0	1	0	0	no BLAST hit	-	-	tr|J3Q7G7|J3Q7G7_PUCT1 Uncharacterized protein OS=Puccinia triticina (isolate 1-1 / race 1 (BBBD)) GN=PTTG_07333 PE=4 SV=1	89.19	4e-23	108
a1094543_3	0	1	0	2	no BLAST hit	-	-	tr|J3PP59|J3PP59_PUCT1 Uncharacterized protein OS=Puccinia triticina (isolate 1-1 / race 1 (BBBD)) GN=PTTG_00925 PE=4 SV=1	84.31	6e-18	91.7
a1094760_3	0	2	0	3	gi|218191767|gb|EEC74194.1| hypothetical protein OsI_09342 [Oryza sativa Indica Group]	4e-07	48.5	sp|Q99128|AP1G1_USTMA AP-1 complex subunit gamma-1 OS=Ustilago maydis (strain 521 / FGSC 9021) GN=APL4 PE=3 SV=2	65	6e-10	59.3
a1095184_2	0	2	0	2	no BLAST hit	-	-	tr|E3KRN7|E3KRN7_PUCGT Putative uncharacterized protein OS=Puccinia graminis f. sp. tritici (strain CRL 75-36-700-3 / race SCCL) GN=PGTG_12703 PE=4 SV=2	53.23	5e-07	55.5
a1095301_2	0	2	0	2	gi|145340597|ref|XP_001415408.1| P-ATPase family transporter: sodium/potassium ion [Ostreococcus lucimarinus CCE9901]_x0001_gi|144575631|gb|ABO93700.1| P-ATPase family transporter: sodium/potassium ion [Ostreococcus lucimarinus CCE9901]	0.001	38.9	tr|J4GT94|J4GT94_FIBRA Uncharacterized protein OS=Fibroporia radiculosa (strain TFFH 294) GN=FIBRA_06691 PE=4 SV=1	79.41	7e-11	57
a1096246_3	0	3	0	4	no BLAST hit	-	-	tr|E3K0M8|E3K0M8_PUCGT Putative uncharacterized protein OS=Puccinia graminis f. sp. tritici (strain CRL 75-36-700-3 / race SCCL) GN=PGTG_03809 PE=4 SV=1	74.47	2e-12	73.2
a1096904_2	0	0	0	4	no BLAST hit	-	-	tr|E3KHB3|E3KHB3_PUCGT Putative uncharacterized protein OS=Puccinia graminis f. sp. tritici (strain CRL 75-36-700-3 / race SCCL) GN=PGTG_09401 PE=4 SV=2	93.55	4e-21	62.8
a1097194_2	0	0	0	1	no BLAST hit	-	-	tr|E3K0J3|E3K0J3_PUCGT Putative uncharacterized protein OS=Puccinia graminis f. sp. tritici (strain CRL 75-36-700-3 / race SCCL) GN=PGTG_03774 PE=4 SV=2	65.38	1e-09	64.3
a1097499_3	0	0	0	6	no BLAST hit	-	-	tr|E3KDZ8|E3KDZ8_PUCGT DNA polymerase OS=Puccinia graminis f. sp. tritici (strain CRL 75-36-700-3 / race SCCL) GN=PGTG_08316 PE=3 SV=2	91.38	6e-24	111
a1097679_3	0	2	0	1	no BLAST hit	-	-	tr|E3L473|E3L473_PUCGT Putative uncharacterized protein OS=Puccinia graminis f. sp. tritici (strain CRL 75-36-700-3 / race SCCL) GN=PGTG_17002 PE=4 SV=1	80.36	3e-22	105
a1097727_3	0	0	0	3	no BLAST hit	-	-	tr|E3LB46|E3LB46_PUCGT Glutamyl-tRNA(Gln) amidotransferase subunit A, mitochondrial OS=Puccinia graminis f. sp. tritici (strain CRL 75-36-700-3 / race SCCL) GN=PGTG_19798 PE=3 SV=2	50	2e-07	57
a1097830_3	0	0	0	4	gi|359485130|ref|XP_002263484.2| PREDICTED: mannosyl-oligosaccharide 1,2-alpha-mannosidase MNS1-like [Vitis vinifera]	2e-07	50.4	tr|E3KLQ2|E3KLQ2_PUCGT Putative uncharacterized protein OS=Puccinia graminis f. sp. tritici (strain CRL 75-36-700-3 / race SCCL) GN=PGTG_11420 PE=4 SV=2	72.97	4e-26	119
a1098012_3	0	8	0	5	gi|326507416|dbj|BAK03101.1| predicted protein [Hordeum vulgare subsp. vulgare]	6e-22	93.6	sp|P25284|NDUA9_NEUCR NADH-ubiquinone oxidoreductase 40 kDa subunit, mitochondrial OS=Neurospora crassa (strain ATCC 24698 / 74-OR23-1A / CBS 708.71 / DSM 1257 / FGSC 987) GN=nuo-40 PE=1 SV=2	40.85	3e-24	107
a1098360_3	0	4	0	2	no BLAST hit	-	-	tr|J3PR52|J3PR52_PUCT1 Uncharacterized protein OS=Puccinia triticina (isolate 1-1 / race 1 (BBBD)) GN=PTTG_01618 PE=4 SV=1	90.62	7e-27	121
a1098515_3	0	0	0	4	gi|326518078|dbj|BAK07291.1| predicted protein [Hordeum vulgare subsp. vulgare]	7e-05	42.4	tr|J3PVE2|J3PVE2_PUCT1 Uncharacterized protein OS=Puccinia triticina (isolate 1-1 / race 1 (BBBD)) GN=PTTG_03108 PE=4 SV=1	78.69	7e-19	94.7
a1098637_3	0	2	0	1	gi|384254345|gb|EIE27819.1| NGP1NT-domain-containing protein, partial [Coccomyxa subellipsoidea C-169]	2e-24	97.4	sp|P0CS94|NOG2_CRYNV Nucleolar GTP-binding protein 2 OS=Cryptococcus neoformans var. grubii GN=NOG2 PE=3 SV=1	89.29	9e-24	105
a1098640_2	0	2	0	4	no BLAST hit	-	-	tr|E3JSV8|E3JSV8_PUCGT Putative uncharacterized protein OS=Puccinia graminis f. sp. tritici (strain CRL 75-36-700-3 / race SCCL) GN=PGTG_01726 PE=4 SV=2	46.15	4e-08	58.9
a1098787_3	0	0	0	2	gi|116785135|gb|ABK23606.1| unknown [Picea sitchensis]	8e-07	45.4	tr|J3Q7V6|J3Q7V6_PUCT1 Uncharacterized protein OS=Puccinia triticina (isolate 1-1 / race 1 (BBBD)) GN=PTTG_07472 PE=3 SV=1	84.62	2e-20	100
a1098858_3	0	0	0	1	no BLAST hit	-	-	tr|J3Q397|J3Q397_PUCT1 Uncharacterized protein OS=Puccinia triticina (isolate 1-1 / race 1 (BBBD)) GN=PTTG_05863 PE=4 SV=1	82.14	2e-22	106
a1099307_2	0	0	0	2	gi|224162660|ref|XP_002338468.1| predicted protein [Populus trichocarpa]_x0001_gi|222872384|gb|EEF09515.1| predicted protein [Populus trichocarpa]	5e-10	55.5	sp|P31540|HSP98_NEUCR Heat shock protein hsp98 OS=Neurospora crassa (strain ATCC 24698 / 74-OR23-1A / CBS 708.71 / DSM 1257 / FGSC 987) GN=hsp98 PE=1 SV=2	55.38	2e-15	77.8
a109936_45	0	183	0	439	gi|168039775|ref|XP_001772372.1| predicted protein [Physcomitrella patens subsp. patens]_x0001_gi|162676359|gb|EDQ62843.1| predicted protein [Physcomitrella patens subsp. patens]	1e-96	293	sp|O13672|RL8_SCHPO 60S ribosomal protein L8 OS=Schizosaccharomyces pombe (strain 972 / ATCC 24843) GN=rpl8 PE=1 SV=3	65.48	7e-86	314
a1099374_2	0	0	0	4	gi|326527139|dbj|BAK04511.1| predicted protein [Hordeum vulgare subsp. vulgare]	1e-12	65.9	sp|P40900|ISP4_SCHPO Sexual differentiation process protein isp4 OS=Schizosaccharomyces pombe (strain 972 / ATCC 24843) GN=isp4 PE=2 SV=2	47.62	4e-18	86.3
a1099414_3	0	0	0	3	no BLAST hit	-	-	tr|E3JZ57|E3JZ57_PUCGT Putative uncharacterized protein OS=Puccinia graminis f. sp. tritici (strain CRL 75-36-700-3 / race SCCL) GN=PGTG_03288 PE=4 SV=1	66.04	3e-15	82.8
a1099848_3	0	2	0	5	gi|224087343|ref|XP_002308129.1| predicted protein [Populus trichocarpa]_x0001_gi|222854105|gb|EEE91652.1| predicted protein [Populus trichocarpa]	8e-06	45.4	sp|O14053|YC47_SCHPO Uncharacterized WD repeat-containing protein C1672.07 OS=Schizosaccharomyces pombe (strain 972 / ATCC 24843) GN=SPCC1672.07 PE=4 SV=1	54.76	9e-08	52
a1100209_3	0	0	0	3	no BLAST hit	-	-	tr|E3K8Q9|E3K8Q9_PUCGT Putative uncharacterized protein OS=Puccinia graminis f. sp. tritici (strain CRL 75-36-700-3 / race SCCL) GN=PGTG_06739 PE=4 SV=1	62.71	5e-15	82
a1100409_2	0	0	0	3	no BLAST hit	-	-	tr|E3KX87|E3KX87_PUCGT Putative uncharacterized protein OS=Puccinia graminis f. sp. tritici (strain CRL 75-36-700-3 / race SCCL) GN=PGTG_15163 PE=4 SV=2	80.39	9e-17	87.8
a1101841_2	0	0	0	2	no BLAST hit	-	-	tr|E3L7F2|E3L7F2_PUCGT Putative uncharacterized protein OS=Puccinia graminis f. sp. tritici (strain CRL 75-36-700-3 / race SCCL) GN=PGTG_18302 PE=4 SV=2	72.34	2e-11	69.7
a1102684_3	0	0	0	2	gi|242079437|ref|XP_002444487.1| hypothetical protein SORBIDRAFT_07g022700 [Sorghum bicolor]_x0001_gi|241940837|gb|EES13982.1| hypothetical protein SORBIDRAFT_07g022700 [Sorghum bicolor]	0.0001	41.2	tr|M7X2F6|M7X2F6_RHOTO Zinc finger, C2H5-type domain containing protein OS=Rhodosporidium toruloides NP11 GN=RHTO_06264 PE=4 SV=1	91.3	1e-06	53.9
a1103804_2	0	4	0	0	no BLAST hit	-	-	tr|E3JTX6|E3JTX6_PUCGT Putative uncharacterized protein OS=Puccinia graminis f. sp. tritici (strain CRL 75-36-700-3 / race SCCL) GN=PGTG_00861 PE=3 SV=1	82.09	4e-17	89
a1104173_2	0	2	0	3	gi|242060878|ref|XP_002451728.1| hypothetical protein SORBIDRAFT_04g006730 [Sorghum bicolor]_x0001_gi|241931559|gb|EES04704.1| hypothetical protein SORBIDRAFT_04g006730 [Sorghum bicolor]	0.0007	39.7	tr|F4RSW4|F4RSW4_MELLP Putative uncharacterized protein (Fragment) OS=Melampsora larici-populina (strain 98AG31 / pathotype 3-4-7) GN=MELLADRAFT_72358 PE=4 SV=1	63.33	2e-14	79.7
a1104758_3	0	3	0	1	no BLAST hit	-	-	tr|E3L324|E3L324_PUCGT Putative uncharacterized protein OS=Puccinia graminis f. sp. tritici (strain CRL 75-36-700-3 / race SCCL) GN=PGTG_17221 PE=4 SV=1	71.15	2e-14	79.7
a1104837_3	0	2	0	0	no BLAST hit	-	-	tr|E3JVW7|E3JVW7_PUCGT Putative uncharacterized protein OS=Puccinia graminis f. sp. tritici (strain CRL 75-36-700-3 / race SCCL) GN=PGTG_02633 PE=4 SV=2	53.45	6e-10	65.1
a1105631_3	0	2	0	4	no BLAST hit	-	-	tr|E3L745|E3L745_PUCGT Putative uncharacterized protein OS=Puccinia graminis f. sp. tritici (strain CRL 75-36-700-3 / race SCCL) GN=PGTG_18355 PE=4 SV=1	74.55	2e-17	90.1
a1106998_3	0	6	0	0	gi|255072551|ref|XP_002499950.1| alanine aminotransferase [Micromonas sp. RCC299]_x0001_gi|226515212|gb|ACO61208.1| alanine aminotransferase [Micromonas sp. RCC299]	2e-11	60.8	sp|Q10334|ALAT_SCHPO Putative alanine aminotransferase OS=Schizosaccharomyces pombe (strain 972 / ATCC 24843) GN=SPBC582.08 PE=3 SV=1	51.67	1e-12	68.2
a1107067_3	0	2	0	6	no BLAST hit	-	-	tr|H6QQU2|H6QQU2_PUCGT Putative uncharacterized protein OS=Puccinia graminis f. sp. tritici (strain CRL 75-36-700-3 / race SCCL) GN=PGTG_21244 PE=4 SV=1	61.11	7e-11	68.2
a1107454_3	0	2	0	6	no BLAST hit	-	-	sp|O74852|YQ92_SCHPO Uncharacterized MFS-type transporter C18.02 OS=Schizosaccharomyces pombe (strain 972 / ATCC 24843) GN=SPCC18.02 PE=3 SV=1	46.81	2e-07	50.8
a1107738_3	0	0	0	1	no BLAST hit	-	-	tr|E3JQ99|E3JQ99_PUCGT Putative uncharacterized protein OS=Puccinia graminis f. sp. tritici (strain CRL 75-36-700-3 / race SCCL) GN=PGTG_00233 PE=4 SV=2	82.98	2e-09	63.2
a1108421_3	0	2	0	3	no BLAST hit	-	-	tr|J3Q0Q4|J3Q0Q4_PUCT1 Uncharacterized protein OS=Puccinia triticina (isolate 1-1 / race 1 (BBBD)) GN=PTTG_04970 PE=4 SV=1	90.38	2e-12	73.6
a1108509_3	0	0	0	4	gi|168066059|ref|XP_001784961.1| predicted protein [Physcomitrella patens subsp. patens]_x0001_gi|162663464|gb|EDQ50226.1| predicted protein [Physcomitrella patens subsp. patens]	0.0002	41.2	tr|E3LB49|E3LB49_PUCGT Putative uncharacterized protein OS=Puccinia graminis f. sp. tritici (strain CRL 75-36-700-3 / race SCCL) GN=PGTG_19801 PE=4 SV=1	71.93	2e-20	100
a1108530_3	0	0	0	7	no BLAST hit	-	-	tr|E3K1C6|E3K1C6_PUCGT Putative uncharacterized protein OS=Puccinia graminis f. sp. tritici (strain CRL 75-36-700-3 / race SCCL) GN=PGTG_04057 PE=4 SV=2	81.33	3e-20	99.4
a1109015_2	0	3	0	2	gi|159491691|ref|XP_001703793.1| predicted protein [Chlamydomonas reinhardtii]_x0001_gi|158270474|gb|EDO96319.1| predicted protein [Chlamydomonas reinhardtii]	0.0003	40.4	tr|E3L512|E3L512_PUCGT Putative uncharacterized protein OS=Puccinia graminis f. sp. tritici (strain CRL 75-36-700-3 / race SCCL) GN=PGTG_17691 PE=4 SV=2	78.18	3e-18	92.8
a1109054_2	0	2	0	2	no BLAST hit	-	-	tr|J3QG36|J3QG36_PUCT1 Uncharacterized protein OS=Puccinia triticina (isolate 1-1 / race 1 (BBBD)) GN=PTTG_10352 PE=4 SV=1	54.29	6e-12	71.6
a1109145_2	0	0	0	1	no BLAST hit	-	-	sp|Q7S055|ATG11_NEUCR Autophagy-related protein 11 OS=Neurospora crassa (strain ATCC 24698 / 74-OR23-1A / CBS 708.71 / DSM 1257 / FGSC 987) GN=atg-11 PE=3 SV=1	52.17	3e-08	53.5
a1109962_2	0	0	0	5	no BLAST hit	-	-	tr|E3JPT0|E3JPT0_PUCGT Chalcone-flavanone isomerase OS=Puccinia graminis f. sp. tritici (strain CRL 75-36-700-3 / race SCCL) GN=PGTG_00226 PE=4 SV=1	79.71	9e-25	114
a1110197_2	0	2	0	2	no BLAST hit	-	-	tr|J3Q408|J3Q408_PUCT1 Ubiquitin carboxyl-terminal hydrolase OS=Puccinia triticina (isolate 1-1 / race 1 (BBBD)) GN=PTTG_06124 PE=3 SV=1	95.56	1e-18	94
a1110373_3	0	1	0	1	no BLAST hit	-	-	tr|E3JTE1|E3JTE1_PUCGT Putative uncharacterized protein OS=Puccinia graminis f. sp. tritici (strain CRL 75-36-700-3 / race SCCL) GN=PGTG_01808 PE=4 SV=2	77.19	8e-21	101
a1110704_2	0	0	0	2	no BLAST hit	-	-	tr|J3Q1W1|J3Q1W1_PUCT1 Uncharacterized protein OS=Puccinia triticina (isolate 1-1 / race 1 (BBBD)) GN=PTTG_05377 PE=4 SV=1	64.58	4e-08	58.9
a1110706_2	0	0	0	2	no BLAST hit	-	-	tr|E3K445|E3K445_PUCGT Putative uncharacterized protein OS=Puccinia graminis f. sp. tritici (strain CRL 75-36-700-3 / race SCCL) GN=PGTG_04803 PE=4 SV=2	52.08	8e-07	54.7
a1111140_3	0	3	0	0	no BLAST hit	-	-	tr|E3KBR7|E3KBR7_PUCGT Putative uncharacterized protein OS=Puccinia graminis f. sp. tritici (strain CRL 75-36-700-3 / race SCCL) GN=PGTG_07779 PE=4 SV=1	69.23	1e-12	74.3
a1111752_2	0	0	0	1	no BLAST hit	-	-	tr|E3KDZ8|E3KDZ8_PUCGT DNA polymerase OS=Puccinia graminis f. sp. tritici (strain CRL 75-36-700-3 / race SCCL) GN=PGTG_08316 PE=3 SV=2	3.03	4e-10	54.3
a1112566_2	0	6	0	0	no BLAST hit	-	-	tr|E3JTT1|E3JTT1_PUCGT Putative uncharacterized protein OS=Puccinia graminis f. sp. tritici (strain CRL 75-36-700-3 / race SCCL) GN=PGTG_00744 PE=4 SV=2	93.94	4e-27	122
a1112595_2	0	0	0	4	gi|303274600|ref|XP_003056618.1| predicted protein [Micromonas pusilla CCMP1545]_x0001_gi|226462702|gb|EEH59994.1| predicted protein [Micromonas pusilla CCMP1545]	2e-06	47	sp|E9ETL5|DAPB_METAR Probable dipeptidyl-aminopeptidase B OS=Metarhizium anisopliae (strain ARSEF 23 / ATCC MYA-3075) GN=DAPB PE=3 SV=1	58.46	4e-11	63.2
a1112713_2	0	0	0	2	no BLAST hit	-	-	tr|E3KN36|E3KN36_PUCGT Putative uncharacterized protein OS=Puccinia graminis f. sp. tritici (strain CRL 75-36-700-3 / race SCCL) GN=PGTG_11001 PE=4 SV=1	69.77	1e-11	70.5
a1113322_2	0	0	0	1	no BLAST hit	-	-	tr|H6QS63|H6QS63_PUCGT Putative uncharacterized protein OS=Puccinia graminis f. sp. tritici (strain CRL 75-36-700-3 / race SCCL) GN=PGTG_21706 PE=4 SV=1	79.07	2e-11	70.1
a1113489_3	0	1	0	3	no BLAST hit	-	-	sp|P50582|HSK1_SCHPO Cell cycle serine/threonine-protein kinase hsk1 OS=Schizosaccharomyces pombe (strain 972 / ATCC 24843) GN=hsk1 PE=1 SV=1	48.98	1e-07	51.6
a1114067_2	0	0	0	1	gi|125549686|gb|EAY95508.1| hypothetical protein OsI_17353 [Oryza sativa Indica Group]	1e-08	52.4	sp|P0CR16|MRD1_CRYNJ Multiple RNA-binding domain-containing protein 1 OS=Cryptococcus neoformans var. neoformans serotype D (strain JEC21 / ATCC MYA-565) GN=MRD1 PE=3 SV=1	70.21	2e-12	67.4
a1114233_3	0	2	0	3	gi|224133372|ref|XP_002328026.1| predicted protein [Populus trichocarpa]_x0001_gi|222837435|gb|EEE75814.1| predicted protein [Populus trichocarpa]	5e-09	54.3	tr|E3KQK8|E3KQK8_PUCGT Putative uncharacterized protein OS=Puccinia graminis f. sp. tritici (strain CRL 75-36-700-3 / race SCCL) GN=PGTG_12965 PE=4 SV=2	87.1	4e-26	119
a1114283_2	0	0	0	2	no BLAST hit	-	-	tr|E3JVL8|E3JVL8_PUCGT Putative uncharacterized protein OS=Puccinia graminis f. sp. tritici (strain CRL 75-36-700-3 / race SCCL) GN=PGTG_02534 PE=4 SV=1	71.7	2e-14	79.7
a1114532_3	0	3	0	2	no BLAST hit	-	-	tr|E3JXA1|E3JXA1_PUCGT 2-dehydropantoate 2-reductase OS=Puccinia graminis f. sp. tritici (strain CRL 75-36-700-3 / race SCCL) GN=PGTG_02137 PE=4 SV=2	53.49	3e-07	51.2
a1114700_2	0	0	0	5	no BLAST hit	-	-	tr|E3KPN1|E3KPN1_PUCGT Putative uncharacterized protein OS=Puccinia graminis f. sp. tritici (strain CRL 75-36-700-3 / race SCCL) GN=PGTG_12222 PE=4 SV=2	78	6e-13	75.1
a1114760_2	0	2	0	1	no BLAST hit	-	-	tr|E3KH97|E3KH97_PUCGT Putative uncharacterized protein OS=Puccinia graminis f. sp. tritici (strain CRL 75-36-700-3 / race SCCL) GN=PGTG_09385 PE=4 SV=2	60.61	9e-19	94.4
a1114885_3	0	1	0	1	no BLAST hit	-	-	tr|J3Q320|J3Q320_PUCT1 Uncharacterized protein OS=Puccinia triticina (isolate 1-1 / race 1 (BBBD)) GN=PTTG_05786 PE=4 SV=1	71.93	7e-16	84.7
a1114886_2	0	0	0	2	no BLAST hit	-	-	tr|E3K0X6|E3K0X6_PUCGT Putative uncharacterized protein OS=Puccinia graminis f. sp. tritici (strain CRL 75-36-700-3 / race SCCL) GN=PGTG_03907 PE=4 SV=1	78.85	2e-16	86.7
a1115126_3	0	0	0	3	no BLAST hit	-	-	tr|E3JVJ1|E3JVJ1_PUCGT Putative uncharacterized protein OS=Puccinia graminis f. sp. tritici (strain CRL 75-36-700-3 / race SCCL) GN=PGTG_02507 PE=4 SV=2	79.31	2e-19	96.7
a1115236_2	0	0	0	3	no BLAST hit	-	-	tr|E3KIN8|E3KIN8_PUCGT Putative uncharacterized protein OS=Puccinia graminis f. sp. tritici (strain CRL 75-36-700-3 / race SCCL) GN=PGTG_10541 PE=4 SV=2	62	3e-09	62.8
a1115497_2	0	2	0	2	no BLAST hit	-	-	tr|J3PRZ0|J3PRZ0_PUCT1 Uncharacterized protein OS=Puccinia triticina (isolate 1-1 / race 1 (BBBD)) GN=PTTG_01906 PE=4 SV=1	44.62	6e-07	55.1
a1116050_2	0	0	0	4	no BLAST hit	-	-	tr|E3KI28|E3KI28_PUCGT Putative uncharacterized protein OS=Puccinia graminis f. sp. tritici (strain CRL 75-36-700-3 / race SCCL) GN=PGTG_09666 PE=4 SV=1	52.94	3e-08	59.3
a1117249_3	0	0	0	3	no BLAST hit	-	-	tr|E3KK45|E3KK45_PUCGT Putative uncharacterized protein OS=Puccinia graminis f. sp. tritici (strain CRL 75-36-700-3 / race SCCL) GN=PGTG_10829 PE=4 SV=2	72.73	1e-17	90.9
a1117893_3	0	0	0	3	no BLAST hit	-	-	tr|J3PPE1|J3PPE1_PUCT1 Uncharacterized protein OS=Puccinia triticina (isolate 1-1 / race 1 (BBBD)) GN=PTTG_01007 PE=4 SV=1	50.94	9e-06	51.2
a1118572_2	0	0	0	3	gi|159473290|ref|XP_001694772.1| predicted protein [Chlamydomonas reinhardtii]_x0001_gi|158276584|gb|EDP02356.1| predicted protein [Chlamydomonas reinhardtii]	3e-06	46.2	tr|E3KBR2|E3KBR2_PUCGT Putative uncharacterized protein OS=Puccinia graminis f. sp. tritici (strain CRL 75-36-700-3 / race SCCL) GN=PGTG_07970 PE=4 SV=2	89.47	3e-21	102
a1118681_2	0	0	0	1	gi|302766291|ref|XP_002966566.1| hypothetical protein SELMODRAFT_439569 [Selaginella moellendorffii]_x0001_gi|300165986|gb|EFJ32593.1| hypothetical protein SELMODRAFT_439569 [Selaginella moellendorffii]	2e-11	60.1	sp|P30665|MCM4_YEAST DNA replication licensing factor MCM4 OS=Saccharomyces cerevisiae (strain ATCC 204508 / S288c) GN=MCM4 PE=1 SV=2	63.27	3e-11	63.5
a1118699_3	0	0	0	4	no BLAST hit	-	-	tr|E3K5D3|E3K5D3_PUCGT Putative uncharacterized protein OS=Puccinia graminis f. sp. tritici (strain CRL 75-36-700-3 / race SCCL) GN=PGTG_06050 PE=4 SV=1	93.33	9e-09	61.2
a1118768_3	0	0	0	3	no BLAST hit	-	-	tr|E3KXY6|E3KXY6_PUCGT Putative uncharacterized protein OS=Puccinia graminis f. sp. tritici (strain CRL 75-36-700-3 / race SCCL) GN=PGTG_15028 PE=4 SV=2	71.74	6e-10	65.1
a1118772_2	0	0	0	2	gi|297745980|emb|CBI16036.3| unnamed protein product [Vitis vinifera]	8e-05	42	tr|J3PSI8|J3PSI8_PUCT1 Uncharacterized protein OS=Puccinia triticina (isolate 1-1 / race 1 (BBBD)) GN=PTTG_02104 PE=4 SV=1	62.3	5e-15	82
a1118875_3	0	1	0	0	gi|384248333|gb|EIE21817.1| GDP-mannose 4,6-dehydratase [Coccomyxa subellipsoidea C-169]	2e-24	96.7	tr|J3PP02|J3PP02_PUCT1 Uncharacterized protein OS=Puccinia triticina (isolate 1-1 / race 1 (BBBD)) GN=PTTG_00868 PE=4 SV=1	96.36	2e-24	113
a111892_42	0	146	0	503	gi|168014097|ref|XP_001759592.1| predicted protein [Physcomitrella patens subsp. patens]_x0001_gi|162689131|gb|EDQ75504.1| predicted protein [Physcomitrella patens subsp. patens]	5e-108	327	sp|Q9C3Z6|RLA0_PODAS 60S acidic ribosomal protein P0 OS=Podospora anserina PE=3 SV=1	63.94	2e-90	330
a1119009_2	0	1	0	0	no BLAST hit	-	-	tr|E3KIQ7|E3KIQ7_PUCGT Putative uncharacterized protein OS=Puccinia graminis f. sp. tritici (strain CRL 75-36-700-3 / race SCCL) GN=PGTG_10560 PE=4 SV=2	75.44	4e-23	108
a1119071_3	0	0	0	6	no BLAST hit	-	-	sp|Q09689|IF5_SCHPO Probable eukaryotic translation initiation factor 5 OS=Schizosaccharomyces pombe (strain 972 / ATCC 24843) GN=SPAC2F7.05c PE=3 SV=1	39.77	1e-12	68.6
a1119135_3	0	2	0	4	no BLAST hit	-	-	tr|E3KXN4|E3KXN4_PUCGT Putative uncharacterized protein OS=Puccinia graminis f. sp. tritici (strain CRL 75-36-700-3 / race SCCL) GN=PGTG_14937 PE=4 SV=1	81.82	2e-14	80.1
a1119452_2	0	0	0	5	no BLAST hit	-	-	tr|E3K7Z1|E3K7Z1_PUCGT Putative uncharacterized protein OS=Puccinia graminis f. sp. tritici (strain CRL 75-36-700-3 / race SCCL) GN=PGTG_06360 PE=4 SV=1	64.86	7e-06	51.6
a1119571_2	0	0	0	5	no BLAST hit	-	-	tr|E3KL41|E3KL41_PUCGT Putative uncharacterized protein OS=Puccinia graminis f. sp. tritici (strain CRL 75-36-700-3 / race SCCL) GN=PGTG_11185 PE=3 SV=2	64.71	7e-19	94.7
a1120157_3	0	1	0	2	gi|326528725|dbj|BAJ97384.1| predicted protein [Hordeum vulgare subsp. vulgare]	3e-13	66.2	tr|F4R8S4|F4R8S4_MELLP Acyl-coenzyme A oxidase OS=Melampsora larici-populina (strain 98AG31 / pathotype 3-4-7) GN=MELLADRAFT_46896 PE=3 SV=1	85.48	4e-24	112
a1120927_2	0	2	0	2	no BLAST hit	-	-	tr|J3Q2J7|J3Q2J7_PUCT1 Uncharacterized protein OS=Puccinia triticina (isolate 1-1 / race 1 (BBBD)) GN=PTTG_05613 PE=4 SV=1	80.95	8e-18	75.1
a112154_17	0	16	0	84	no BLAST hit	-	-	sp|P00427|COX6_YEAST Cytochrome c oxidase subunit 6, mitochondrial OS=Saccharomyces cerevisiae (strain ATCC 204508 / S288c) GN=COX6 PE=1 SV=1	61.86	1e-33	139
a1121608_3	0	1	0	2	gi|168035068|ref|XP_001770033.1| predicted protein [Physcomitrella patens subsp. patens]_x0001_gi|162678754|gb|EDQ65209.1| predicted protein [Physcomitrella patens subsp. patens]	3e-11	58.9	sp|P50107|LGUL_YEAST Lactoylglutathione lyase OS=Saccharomyces cerevisiae (strain ATCC 204508 / S288c) GN=GLO1 PE=1 SV=1	65.12	3e-11	63.5
a1122122_2	0	3	0	1	gi|145341842|ref|XP_001416012.1| predicted protein [Ostreococcus lucimarinus CCE9901]_x0001_gi|144576235|gb|ABO94304.1| predicted protein [Ostreococcus lucimarinus CCE9901]	2e-08	52.8	tr|E3JXY6|E3JXY6_PUCGT Putative uncharacterized protein OS=Puccinia graminis f. sp. tritici (strain CRL 75-36-700-3 / race SCCL) GN=PGTG_02372 PE=4 SV=1	84.38	1e-19	97.1
a1122204_2	0	1	0	2	no BLAST hit	-	-	tr|J3Q097|J3Q097_PUCT1 Uncharacterized protein OS=Puccinia triticina (isolate 1-1 / race 1 (BBBD)) GN=PTTG_04813 PE=4 SV=1	95.92	1e-20	100
a1122484_3	0	2	0	2	gi|145342086|ref|XP_001416126.1| predicted protein [Ostreococcus lucimarinus CCE9901]_x0001_gi|144576350|gb|ABO94418.1| predicted protein [Ostreococcus lucimarinus CCE9901]	0.0006	39.7	sp|Q8X1E6|CDC37_CANAL Hsp90 co-chaperone Cdc37 OS=Candida albicans (strain SC5314 / ATCC MYA-2876) GN=CDC37 PE=3 SV=1	68.89	1e-14	75.1
a1122556_2	0	0	0	3	no BLAST hit	-	-	tr|J3Q7C3|J3Q7C3_PUCT1 Uncharacterized protein OS=Puccinia triticina (isolate 1-1 / race 1 (BBBD)) GN=PTTG_07289 PE=4 SV=1	75	4e-14	79
a1123485_2	0	0	0	3	gi|148524775|dbj|BAF63395.1| kinetochore protein [Olimarabidopsis pumila]	2e-06	47	sp|Q10198|NDC80_SCHPO Kinetochore protein ndc80 OS=Schizosaccharomyces pombe (strain 972 / ATCC 24843) GN=ndc80 PE=1 SV=1	39.39	3e-07	50.1
a1123491_3	0	1	0	1	gi|224116788|ref|XP_002317392.1| predicted protein [Populus trichocarpa]_x0001_gi|222860457|gb|EEE98004.1| predicted protein [Populus trichocarpa]	1e-11	61.2	sp|P31688|TPS2_YEAST Trehalose-phosphatase OS=Saccharomyces cerevisiae (strain ATCC 204508 / S288c) GN=TPS2 PE=1 SV=3	53.57	1e-13	71.6
a1123868_3	0	1	0	4	no BLAST hit	-	-	tr|E3KR36|E3KR36_PUCGT Putative uncharacterized protein OS=Puccinia graminis f. sp. tritici (strain CRL 75-36-700-3 / race SCCL) GN=PGTG_13143 PE=4 SV=2	70.37	6e-16	85.1
a1123952_3	0	2	0	2	no BLAST hit	-	-	tr|J3QE75|J3QE75_PUCT1 Uncharacterized protein OS=Puccinia triticina (isolate 1-1 / race 1 (BBBD)) GN=PTTG_09691 PE=3 SV=1	62.9	2e-18	93.2
a1124050_2	0	0	0	3	no BLAST hit	-	-	tr|J3PSZ4|J3PSZ4_PUCT1 Uncharacterized protein OS=Puccinia triticina (isolate 1-1 / race 1 (BBBD)) GN=PTTG_02260 PE=4 SV=1	47.62	3e-08	59.3
a1124075_2	0	1	0	3	no BLAST hit	-	-	tr|E3JY06|E3JY06_PUCGT Putative uncharacterized protein OS=Puccinia graminis f. sp. tritici (strain CRL 75-36-700-3 / race SCCL) GN=PGTG_02392 PE=4 SV=2	80.28	5e-26	118
a1124920_2	0	3	0	0	no BLAST hit	-	-	tr|E3KD58|E3KD58_PUCGT Putative uncharacterized protein OS=Puccinia graminis f. sp. tritici (strain CRL 75-36-700-3 / race SCCL) GN=PGTG_07693 PE=4 SV=2	64.15	1e-14	80.9
a1125189_3	0	1	0	0	no BLAST hit	-	-	tr|E3L742|E3L742_PUCGT Putative uncharacterized protein OS=Puccinia graminis f. sp. tritici (strain CRL 75-36-700-3 / race SCCL) GN=PGTG_18352 PE=4 SV=2	90.57	1e-18	94
a1125788_2	0	1	0	1	no BLAST hit	-	-	tr|E3KCX0|E3KCX0_PUCGT Putative uncharacterized protein OS=Puccinia graminis f. sp. tritici (strain CRL 75-36-700-3 / race SCCL) GN=PGTG_07653 PE=4 SV=1	43.02	5e-07	55.5
a1126197_2	0	3	0	3	no BLAST hit	-	-	sp|Q10068|YAN2_SCHPO Uncharacterized protein C3H1.02c OS=Schizosaccharomyces pombe (strain 972 / ATCC 24843) GN=SPAC3H1.02c PE=4 SV=1	28.89	9e-06	45.4
a1127309_2	0	0	0	8	no BLAST hit	-	-	sp|Q754R8|SFH1_ASHGO Chromatin structure-remodeling complex subunit SFH1 OS=Ashbya gossypii (strain ATCC 10895 / CBS 109.51 / FGSC 9923 / NRRL Y-1056) GN=SFH1 PE=3 SV=1	40.28	9e-08	52
a1127601_2	0	2	0	0	no BLAST hit	-	-	tr|E3KMV4|E3KMV4_PUCGT Putative uncharacterized protein OS=Puccinia graminis f. sp. tritici (strain CRL 75-36-700-3 / race SCCL) GN=PGTG_11132 PE=3 SV=2	86	7e-16	84.7
a1127722_3	0	0	0	3	gi|307109916|gb|EFN58153.1| hypothetical protein CHLNCDRAFT_141951 [Chlorella variabilis]	3e-07	48.9	tr|E3KVG0|E3KVG0_PUCGT Putative uncharacterized protein OS=Puccinia graminis f. sp. tritici (strain CRL 75-36-700-3 / race SCCL) GN=PGTG_14339 PE=3 SV=2	92.5	3e-13	75.9
a1127962_2	0	2	0	3	no BLAST hit	-	-	tr|E3KNV5|E3KNV5_PUCGT Putative uncharacterized protein OS=Puccinia graminis f. sp. tritici (strain CRL 75-36-700-3 / race SCCL) GN=PGTG_11736 PE=4 SV=1	71.11	3e-10	66.2
a1128050_2	0	0	0	4	no BLAST hit	-	-	tr|E3JZI3|E3JZI3_PUCGT Putative uncharacterized protein OS=Puccinia graminis f. sp. tritici (strain CRL 75-36-700-3 / race SCCL) GN=PGTG_03414 PE=3 SV=2	78.79	3e-22	105
a1128364_2	0	0	0	3	no BLAST hit	-	-	tr|E3KVJ5|E3KVJ5_PUCGT Putative uncharacterized protein OS=Puccinia graminis f. sp. tritici (strain CRL 75-36-700-3 / race SCCL) GN=PGTG_14419 PE=4 SV=1	70	2e-24	113
a1128576_3	0	2	0	2	gi|9188565|dbj|BAA99572.1| thioredoxin [Chlorella vulgaris]	1e-21	87	sp|Q10057|PDI1_SCHPO Putative protein disulfide-isomerase C1F5.02 OS=Schizosaccharomyces pombe (strain 972 / ATCC 24843) GN=SPAC1F5.02 PE=3 SV=1	61.67	3e-19	90.1
a1128842_2	0	0	0	4	no BLAST hit	-	-	tr|J3PWM1|J3PWM1_PUCT1 Uncharacterized protein OS=Puccinia triticina (isolate 1-1 / race 1 (BBBD)) GN=PTTG_03537 PE=4 SV=1	98.31	7e-27	121
a1129066_3	0	0	0	2	no BLAST hit	-	-	tr|E3K436|E3K436_PUCGT Putative uncharacterized protein OS=Puccinia graminis f. sp. tritici (strain CRL 75-36-700-3 / race SCCL) GN=PGTG_04794 PE=4 SV=2	51.85	2e-09	63.5
a1129463_3	0	0	0	3	no BLAST hit	-	-	tr|F4RQQ5|F4RQQ5_MELLP Putative uncharacterized protein OS=Melampsora larici-populina (strain 98AG31 / pathotype 3-4-7) GN=MELLADRAFT_36891 PE=4 SV=1	66.67	2e-07	57
a1129483_2	0	0	0	4	no BLAST hit	-	-	tr|E3L3C9|E3L3C9_PUCGT DNA polymerase OS=Puccinia graminis f. sp. tritici (strain CRL 75-36-700-3 / race SCCL) GN=PGTG_17326 PE=3 SV=2	79.59	2e-15	83.6
a1129511_3	0	3	0	1	no BLAST hit	-	-	tr|E3KRM9|E3KRM9_PUCGT Putative uncharacterized protein OS=Puccinia graminis f. sp. tritici (strain CRL 75-36-700-3 / race SCCL) GN=PGTG_12695 PE=4 SV=2	80.77	9e-19	94.4
a1129709_3	0	0	0	5	gi|308807379|ref|XP_003081000.1| dTDP-glucose 4-6-dehydratase-like protein (ISS) [Ostreococcus tauri]_x0001_gi|116059462|emb|CAL55169.1| dTDP-glucose 4-6-dehydratase-like protein (ISS) [Ostreococcus tauri]	2e-19	83.2	tr|E3JUR5|E3JUR5_PUCGT Putative uncharacterized protein OS=Puccinia graminis f. sp. tritici (strain CRL 75-36-700-3 / race SCCL) GN=PGTG_01121 PE=4 SV=2	85	9e-22	104
a1130012_2	0	1	0	1	no BLAST hit	-	-	tr|J3PZI3|J3PZI3_PUCT1 Uncharacterized protein OS=Puccinia triticina (isolate 1-1 / race 1 (BBBD)) GN=PTTG_04549 PE=4 SV=1	70.21	5e-11	68.6
a1130170_3	0	2	0	2	no BLAST hit	-	-	tr|J3PXP5|J3PXP5_PUCT1 Uncharacterized protein OS=Puccinia triticina (isolate 1-1 / race 1 (BBBD)) GN=PTTG_03911 PE=4 SV=1	73.58	2e-14	80.1
a1130215_2	0	0	0	3	no BLAST hit	-	-	tr|J3QBZ3|J3QBZ3_PUCT1 Uncharacterized protein OS=Puccinia triticina (isolate 1-1 / race 1 (BBBD)) GN=PTTG_08909 PE=4 SV=1	76.12	1e-19	97.1
a1131900_3	0	2	0	4	gi|356546266|ref|XP_003541550.1| PREDICTED: uncharacterized protein LOC100802436 [Glycine max]	3e-09	54.7	tr|E3JRK0|E3JRK0_PUCGT Putative uncharacterized protein OS=Puccinia graminis f. sp. tritici (strain CRL 75-36-700-3 / race SCCL) GN=PGTG_00718 PE=4 SV=2	81.03	3e-21	102
a1131971_2	0	0	0	6	gi|303278200|ref|XP_003058393.1| pyruvate carboxylase [Micromonas pusilla CCMP1545]_x0001_gi|226459553|gb|EEH56848.1| pyruvate carboxylase [Micromonas pusilla CCMP1545]	4e-11	60.8	sp|P78992|PYC_PICPA Pyruvate carboxylase OS=Komagataella pastoris GN=PYC1 PE=3 SV=1	75.56	3e-14	73.6
a1132111_2	0	2	0	2	gi|356572514|ref|XP_003554413.1| PREDICTED: cullin-3A-like [Glycine max]	8e-06	44.7	tr|J3Q7D3|J3Q7D3_PUCT1 Uncharacterized protein OS=Puccinia triticina (isolate 1-1 / race 1 (BBBD)) GN=PTTG_07299 PE=3 SV=1	91.84	2e-19	96.7
a1132382_3	0	0	0	7	gi|60593321|gb|AAX28926.1| biotin synthase [Raphanus sativus]	2e-14	68.6	sp|O59778|BIOB_SCHPO Biotin synthase OS=Schizosaccharomyces pombe (strain 972 / ATCC 24843) GN=bio2 PE=1 SV=1	68	9e-16	78.6
a1132720_2	0	0	0	1	no BLAST hit	-	-	tr|J3PUZ5|J3PUZ5_PUCT1 Uncharacterized protein OS=Puccinia triticina (isolate 1-1 / race 1 (BBBD)) GN=PTTG_02961 PE=4 SV=1	53.62	8e-13	74.7
a1134884_3	0	0	0	5	no BLAST hit	-	-	tr|J3PSX7|J3PSX7_PUCT1 Uncharacterized protein OS=Puccinia triticina (isolate 1-1 / race 1 (BBBD)) GN=PTTG_02243 PE=4 SV=1	67.74	1e-13	77.4
a1134914_2	0	1	0	1	gi|307107142|gb|EFN55386.1| hypothetical protein CHLNCDRAFT_57989 [Chlorella variabilis]	2e-13	66.2	tr|E3KC67|E3KC67_PUCGT Putative uncharacterized protein OS=Puccinia graminis f. sp. tritici (strain CRL 75-36-700-3 / race SCCL) GN=PGTG_08259 PE=4 SV=2	88.89	3e-21	102
a1135088_3	0	2	0	0	no BLAST hit	-	-	tr|E3KWK9|E3KWK9_PUCGT Putative uncharacterized protein OS=Puccinia graminis f. sp. tritici (strain CRL 75-36-700-3 / race SCCL) GN=PGTG_14642 PE=4 SV=2	83.67	4e-19	95.5
a1135582_2	0	0	0	1	no BLAST hit	-	-	tr|E3LBA0|E3LBA0_PUCGT Myosin ATPase OS=Puccinia graminis f. sp. tritici (strain CRL 75-36-700-3 / race SCCL) GN=PGTG_19860 PE=4 SV=1	49.02	1e-06	54.3
a1135920_2	0	0	0	3	no BLAST hit	-	-	tr|J3Q4T8|J3Q4T8_PUCT1 Uncharacterized protein OS=Puccinia triticina (isolate 1-1 / race 1 (BBBD)) GN=PTTG_06404 PE=4 SV=1	62.86	6e-07	55.1
a1136070_3	0	0	0	4	gi|110740563|dbj|BAE98387.1| glycyl-tRNA synthetase [Arabidopsis thaliana]	5e-22	90.9	sp|Q10179|SYG_SCHPO Putative glycine--tRNA ligase OS=Schizosaccharomyces pombe (strain 972 / ATCC 24843) GN=grs1 PE=3 SV=1	80.36	9e-22	98.6
a1136296_2	0	0	0	3	no BLAST hit	-	-	tr|J3PUV8|J3PUV8_PUCT1 Uncharacterized protein OS=Puccinia triticina (isolate 1-1 / race 1 (BBBD)) GN=PTTG_02924 PE=4 SV=1	75	5e-10	65.5
a1136595_2	0	0	0	4	no BLAST hit	-	-	tr|J3PTX5|J3PTX5_PUCT1 Uncharacterized protein OS=Puccinia triticina (isolate 1-1 / race 1 (BBBD)) GN=PTTG_02591 PE=4 SV=1	84	4e-13	75.5
a1136902_3	0	3	0	0	no BLAST hit	-	-	tr|F4R3P4|F4R3P4_MELLP Putative uncharacterized protein OS=Melampsora larici-populina (strain 98AG31 / pathotype 3-4-7) GN=MELLADRAFT_58491 PE=4 SV=1	94.29	7e-14	78.2
a1137420_2	0	0	0	2	gi|222422851|dbj|BAH19412.1| AT5G49030 [Arabidopsis thaliana]	8e-07	47.4	tr|E3KJT6|E3KJT6_PUCGT Isoleucyl-tRNA synthetase OS=Puccinia graminis f. sp. tritici (strain CRL 75-36-700-3 / race SCCL) GN=PGTG_10720 PE=3 SV=2	81.63	2e-16	86.7
a1137988_2	0	1	0	2	no BLAST hit	-	-	tr|E3KDV1|E3KDV1_PUCGT Putative uncharacterized protein OS=Puccinia graminis f. sp. tritici (strain CRL 75-36-700-3 / race SCCL) GN=PGTG_08291 PE=4 SV=1	71.74	1e-09	63.9
a1138958_3	0	2	0	4	no BLAST hit	-	-	tr|F4RH71|F4RH71_MELLP Putative uncharacterized protein OS=Melampsora larici-populina (strain 98AG31 / pathotype 3-4-7) GN=MELLADRAFT_84903 PE=4 SV=1	85.71	3e-08	43.9
a1139436_2	0	1	0	4	no BLAST hit	-	-	tr|E3K1R6|E3K1R6_PUCGT Putative uncharacterized protein OS=Puccinia graminis f. sp. tritici (strain CRL 75-36-700-3 / race SCCL) GN=PGTG_04197 PE=4 SV=2	63.24	4e-17	89
a1139788_3	0	0	0	4	no BLAST hit	-	-	sp|O94547|SRK1_SCHPO Serine/threonine-protein kinase srk1 OS=Schizosaccharomyces pombe (strain 972 / ATCC 24843) GN=srk1 PE=1 SV=1	78.57	9e-15	48.9
a1140045_3	0	3	0	2	gi|79317414|ref|NP_001031005.1| sugar transporter ERD6-like 3 [Arabidopsis thaliana]_x0001_gi|332190248|gb|AEE28369.1| sugar transporter ERD6-like 3 [Arabidopsis thaliana]	0.0003	41.2	sp|P38142|YB91_YEAST Probable metabolite transport protein YBR241C OS=Saccharomyces cerevisiae (strain ATCC 204508 / S288c) GN=YBR241C PE=1 SV=1	34.85	5e-06	46.2
a1140367_3	0	0	0	3	no BLAST hit	-	-	tr|J3PSZ0|J3PSZ0_PUCT1 Uncharacterized protein OS=Puccinia triticina (isolate 1-1 / race 1 (BBBD)) GN=PTTG_02256 PE=4 SV=1	74.19	3e-22	105
a114047_42	0	80	0	234	gi|326529291|dbj|BAK01039.1| predicted protein [Hordeum vulgare subsp. vulgare]	2e-34	123	sp|P40525|RL34B_YEAST 60S ribosomal protein L34-B OS=Saccharomyces cerevisiae (strain ATCC 204508 / S288c) GN=RPL34B PE=1 SV=1	62.07	7e-35	144
a1140694_2	0	0	0	1	no BLAST hit	-	-	tr|E3KY80|E3KY80_PUCGT Putative uncharacterized protein OS=Puccinia graminis f. sp. tritici (strain CRL 75-36-700-3 / race SCCL) GN=PGTG_15001 PE=4 SV=2	70	1e-13	77.4
a1140709_3	0	1	0	0	no BLAST hit	-	-	tr|F4RHX5|F4RHX5_MELLP Putative uncharacterized protein OS=Melampsora larici-populina (strain 98AG31 / pathotype 3-4-7) GN=MELLADRAFT_74602 PE=4 SV=1	53.33	9e-06	51.2
a1141749_2	0	0	0	5	no BLAST hit	-	-	tr|E3K455|E3K455_PUCGT Ubiquitin carboxyl-terminal hydrolase OS=Puccinia graminis f. sp. tritici (strain CRL 75-36-700-3 / race SCCL) GN=PGTG_04813 PE=3 SV=2	82.93	1e-21	77
a1142777_3	0	0	0	5	gi|356540148|ref|XP_003538552.1| PREDICTED: ELMO domain-containing protein A-like [Glycine max]	4e-10	57.4	tr|E3JS32|E3JS32_PUCGT Putative uncharacterized protein OS=Puccinia graminis f. sp. tritici (strain CRL 75-36-700-3 / race SCCL) GN=PGTG_01496 PE=4 SV=2	82.86	5e-29	128
a1143162_2	0	0	0	2	no BLAST hit	-	-	tr|E3KKY5|E3KKY5_PUCGT Putative uncharacterized protein OS=Puccinia graminis f. sp. tritici (strain CRL 75-36-700-3 / race SCCL) GN=PGTG_10431 PE=4 SV=1	78.72	6e-15	81.6
a1143434_3	0	1	0	8	no BLAST hit	-	-	tr|E3KIY1|E3KIY1_PUCGT AGC/AKT protein kinase OS=Puccinia graminis f. sp. tritici (strain CRL 75-36-700-3 / race SCCL) GN=PGTG_10634 PE=4 SV=2	95.83	3e-08	50.8
a1143535_2	0	0	0	2	gi|168015457|ref|XP_001760267.1| SNF2 superfamily RAD5 protein [Physcomitrella patens subsp. patens]_x0001_gi|162688647|gb|EDQ75023.1| SNF2 superfamily RAD5 protein [Physcomitrella patens subsp. patens]	1e-12	63.9	sp|P0CQ66|RAD5_CRYNJ DNA repair protein RAD5 OS=Cryptococcus neoformans var. neoformans serotype D (strain JEC21 / ATCC MYA-565) GN=RAD5 PE=3 SV=1	70.83	1e-17	84.7
a1143536_2	0	0	0	2	gi|302786380|ref|XP_002974961.1| hypothetical protein SELMODRAFT_232450 [Selaginella moellendorffii]_x0001_gi|300157120|gb|EFJ23746.1| hypothetical protein SELMODRAFT_232450 [Selaginella moellendorffii]	0.0001	41.2	tr|J3Q439|J3Q439_PUCT1 Uncharacterized protein OS=Puccinia triticina (isolate 1-1 / race 1 (BBBD)) GN=PTTG_06155 PE=4 SV=1	82.93	7e-16	72.8
a1143916_2	0	1	0	3	gi|297838175|ref|XP_002886969.1| predicted protein [Arabidopsis lyrata subsp. lyrata]_x0001_gi|297332810|gb|EFH63228.1| predicted protein [Arabidopsis lyrata subsp. lyrata]	1e-06	46.6	tr|R7SHL1|R7SHL1_FOMME Formyltransferase OS=Fomitiporia mediterranea (strain MF3/22) GN=FOMMEDRAFT_115086 PE=4 SV=1	63.04	5e-09	62
a1144870_2	0	0	0	4	no BLAST hit	-	-	tr|E3KJI2|E3KJI2_PUCGT Putative uncharacterized protein OS=Puccinia graminis f. sp. tritici (strain CRL 75-36-700-3 / race SCCL) GN=PGTG_10177 PE=4 SV=2	76.47	3e-16	85.9
a1146075_2	0	6	0	2	no BLAST hit	-	-	tr|E3KP84|E3KP84_PUCGT Putative uncharacterized protein OS=Puccinia graminis f. sp. tritici (strain CRL 75-36-700-3 / race SCCL) GN=PGTG_12065 PE=4 SV=2	58.33	5e-23	108
a1146135_2	0	2	0	1	no BLAST hit	-	-	tr|E3K1X0|E3K1X0_PUCGT Putative uncharacterized protein OS=Puccinia graminis f. sp. tritici (strain CRL 75-36-700-3 / race SCCL) GN=PGTG_04295 PE=4 SV=2	68.63	3e-12	72.8
a1148279_3	0	2	0	4	gi|357125420|ref|XP_003564392.1| PREDICTED: 3-hydroxybutyryl-CoA dehydrogenase-like [Brachypodium distachyon]	5e-08	51.2	tr|K9I3F9|K9I3F9_AGABB Uncharacterized protein OS=Agaricus bisporus var. bisporus (strain H97 / ATCC MYA-4626 / FGSC 10389) GN=AGABI2DRAFT_192880 PE=4 SV=1	64.41	4e-13	75.5
a1148444_3	0	1	0	4	no BLAST hit	-	-	tr|J3PSD7|J3PSD7_PUCT1 Uncharacterized protein OS=Puccinia triticina (isolate 1-1 / race 1 (BBBD)) GN=PTTG_02053 PE=4 SV=1	58.18	4e-10	65.9
a1150194_3	0	1	0	2	no BLAST hit	-	-	sp|Q08225|DPP3_YEAST Probable dipeptidyl peptidase 3 OS=Saccharomyces cerevisiae (strain ATCC 204508 / S288c) GN=YOL057W PE=1 SV=1	41.51	7e-08	52.4
a1150516_2	0	0	0	3	gi|297808037|ref|XP_002871902.1| predicted protein [Arabidopsis lyrata subsp. lyrata]_x0001_gi|297317739|gb|EFH48161.1| predicted protein [Arabidopsis lyrata subsp. lyrata]	7e-22	90.9	sp|Q9Y7Y8|SYQ_SCHPO Probable glutamine--tRNA ligase OS=Schizosaccharomyces pombe (strain 972 / ATCC 24843) GN=qrs1 PE=3 SV=1	83.08	9e-29	121
a1150707_2	0	1	0	1	gi|326497339|dbj|BAK02254.1| predicted protein [Hordeum vulgare subsp. vulgare]	2e-15	73.2	sp|O13907|ACL2_SCHPO Probable ATP-citrate synthase subunit 2 OS=Schizosaccharomyces pombe (strain 972 / ATCC 24843) GN=SPAC22A12.16 PE=1 SV=1	56.94	3e-17	83.6
a1150722_2	0	0	0	1	no BLAST hit	-	-	tr|J3PUY1|J3PUY1_PUCT1 Uncharacterized protein OS=Puccinia triticina (isolate 1-1 / race 1 (BBBD)) GN=PTTG_02947 PE=4 SV=1	82.69	9e-17	87.8
a1150844_2	0	0	0	5	gi|115471407|ref|NP_001059302.1| Os07g0252000 [Oryza sativa Japonica Group]_x0001_gi|34394959|dbj|BAC84508.1| putative WD40 protein Ciao1 [Oryza sativa Japonica Group]_x0001_gi|113610838|dbj|BAF21216.1| Os07g0252000 [Oryza sativa Japonica Group]_x0001_gi|215766653|dbj|BAG98881.1| unnamed protein product [Oryza sativa Japonica Group]_x0001_gi|222636766|gb|EEE66898.1| hypothetical protein OsJ_23730…	1e-06	47.4	sp|P0CS30|CIAO1_CRYNJ Probable cytosolic iron-sulfur protein assembly protein 1 OS=Cryptococcus neoformans var. neoformans serotype D (strain JEC21 / ATCC MYA-565) GN=CIA1 PE=3 SV=1	53.19	9e-08	52
a1151451_2	0	1	0	1	no BLAST hit	-	-	tr|H6QUB7|H6QUB7_PUCGT Putative uncharacterized protein OS=Puccinia graminis f. sp. tritici (strain CRL 75-36-700-3 / race SCCL) GN=PGTG_22369 PE=4 SV=1	86.84	2e-10	67
a1152557_2	0	0	0	1	no BLAST hit	-	-	tr|J3QCU7|J3QCU7_PUCT1 Uncharacterized protein OS=Puccinia triticina (isolate 1-1 / race 1 (BBBD)) GN=PTTG_09213 PE=4 SV=1	76	4e-16	85.5
a1152571_3	0	3	0	2	no BLAST hit	-	-	tr|E3KQ84|E3KQ84_PUCGT Putative uncharacterized protein OS=Puccinia graminis f. sp. tritici (strain CRL 75-36-700-3 / race SCCL) GN=PGTG_12415 PE=4 SV=2	40.35	7e-06	51.6
a1152982_2	0	0	0	3	no BLAST hit	-	-	tr|J3QBI5|J3QBI5_PUCT1 Uncharacterized protein OS=Puccinia triticina (isolate 1-1 / race 1 (BBBD)) GN=PTTG_08751 PE=4 SV=1	88.24	3e-10	66.2
a1153170_3	0	0	0	4	no BLAST hit	-	-	tr|E3KWG0|E3KWG0_PUCGT Putative uncharacterized protein OS=Puccinia graminis f. sp. tritici (strain CRL 75-36-700-3 / race SCCL) GN=PGTG_14840 PE=3 SV=2	72.13	1e-19	97.4
a1153227_3	0	2	0	2	gi|168042045|ref|XP_001773500.1| predicted protein [Physcomitrella patens subsp. patens]_x0001_gi|162675202|gb|EDQ61700.1| predicted protein [Physcomitrella patens subsp. patens]	2e-14	68.9	sp|P38891|BCA1_YEAST Branched-chain-amino-acid aminotransferase, mitochondrial OS=Saccharomyces cerevisiae (strain ATCC 204508 / S288c) GN=BAT1 PE=1 SV=1	61.4	1e-15	78.2
a1153297_3	0	1	0	3	no BLAST hit	-	-	tr|E3KRM9|E3KRM9_PUCGT Putative uncharacterized protein OS=Puccinia graminis f. sp. tritici (strain CRL 75-36-700-3 / race SCCL) GN=PGTG_12695 PE=4 SV=2	72.37	3e-26	119
a1153577_2	0	0	0	1	no BLAST hit	-	-	tr|E3KL30|E3KL30_PUCGT Putative uncharacterized protein OS=Puccinia graminis f. sp. tritici (strain CRL 75-36-700-3 / race SCCL) GN=PGTG_11174 PE=4 SV=2	79.63	4e-18	92.4
a1153680_3	0	0	0	6	no BLAST hit	-	-	tr|E3K6F5|E3K6F5_PUCGT Putative uncharacterized protein OS=Puccinia graminis f. sp. tritici (strain CRL 75-36-700-3 / race SCCL) GN=PGTG_05369 PE=4 SV=2	68.42	5e-18	92
a1153870_3	0	0	0	1	no BLAST hit	-	-	tr|E3KAN3|E3KAN3_PUCGT Putative uncharacterized protein OS=Puccinia graminis f. sp. tritici (strain CRL 75-36-700-3 / race SCCL) GN=PGTG_07061 PE=4 SV=2	77.14	3e-07	56.2
a1154200_3	0	3	0	6	gi|50509395|dbj|BAD30961.1| putative phospholipase A2, activating protein [Oryza sativa Japonica Group]	0.0006	42	tr|E3K3S6|E3K3S6_PUCGT Putative uncharacterized protein OS=Puccinia graminis f. sp. tritici (strain CRL 75-36-700-3 / race SCCL) GN=PGTG_04684 PE=4 SV=2	55.68	1e-08	60.5
a1155325_3	0	0	0	4	gi|195606502|gb|ACG25081.1| phosphatase phospho1 [Zea mays]	7e-08	50.8	tr|J3Q8Z7|J3Q8Z7_PUCT1 Uncharacterized protein OS=Puccinia triticina (isolate 1-1 / race 1 (BBBD)) GN=PTTG_07863 PE=4 SV=1	61.67	4e-16	85.5
a1155454_2	0	0	0	3	no BLAST hit	-	-	sp|O60178|NTA1_SCHPO Protein N-terminal amidase OS=Schizosaccharomyces pombe (strain 972 / ATCC 24843) GN=nta1 PE=3 SV=1	41.18	5e-06	46.2
a1155467_3	0	0	0	3	gi|255073923|ref|XP_002500636.1| predicted protein [Micromonas sp. RCC299]_x0001_gi|226515899|gb|ACO61894.1| predicted protein [Micromonas sp. RCC299]	1e-05	44.7	sp|P78568|PUT2_AGABI Delta-1-pyrroline-5-carboxylate dehydrogenase OS=Agaricus bisporus GN=pruA PE=3 SV=1	68.42	1e-17	85.1
a1155478_3	0	0	0	1	no BLAST hit	-	-	sp|P0CM60|VAC8_CRYNJ Vacuolar protein 8 OS=Cryptococcus neoformans var. neoformans serotype D (strain JEC21 / ATCC MYA-565) GN=VAC8 PE=3 SV=1	74.42	5e-11	62.8
a1155509_2	0	1	0	6	gi|145348199|ref|XP_001418543.1| predicted protein [Ostreococcus lucimarinus CCE9901]_x0001_gi|144578772|gb|ABO96836.1| predicted protein [Ostreococcus lucimarinus CCE9901]	1e-19	83.2	sp|P0CM34|ATG3_CRYNJ Autophagy-related protein 3 OS=Cryptococcus neoformans var. neoformans serotype D (strain JEC21 / ATCC MYA-565) GN=ATG3 PE=3 SV=1	60.94	1e-19	91.3
a1156146_3	0	0	0	3	no BLAST hit	-	-	tr|J3PSQ4|J3PSQ4_PUCT1 Uncharacterized protein OS=Puccinia triticina (isolate 1-1 / race 1 (BBBD)) GN=PTTG_02170 PE=4 SV=1	66.07	2e-09	63.5
a1157175_3	0	2	0	3	no BLAST hit	-	-	tr|J3PUL6|J3PUL6_PUCT1 Uncharacterized protein OS=Puccinia triticina (isolate 1-1 / race 1 (BBBD)) GN=PTTG_02832 PE=3 SV=1	84.44	5e-14	78.6
a1157538_3	0	4	0	1	no BLAST hit	-	-	tr|E3JZX5|E3JZX5_PUCGT Putative uncharacterized protein OS=Puccinia graminis f. sp. tritici (strain CRL 75-36-700-3 / race SCCL) GN=PGTG_03556 PE=4 SV=2	68.42	3e-16	85.9
a1157868_3	0	1	0	1	no BLAST hit	-	-	tr|E3L4J2|E3L4J2_PUCGT Putative uncharacterized protein OS=Puccinia graminis f. sp. tritici (strain CRL 75-36-700-3 / race SCCL) GN=PGTG_17717 PE=4 SV=2	77.05	1e-21	103
a1157920_2	0	0	0	4	gi|115436242|ref|NP_001042879.1| Os01g0316600 [Oryza sativa Japonica Group]_x0001_gi|113532410|dbj|BAF04793.1| Os01g0316600 [Oryza sativa Japonica Group]	2e-09	54.3	sp|P78814|SRP2_SCHPO Pre-mRNA-splicing factor srp2 OS=Schizosaccharomyces pombe (strain 972 / ATCC 24843) GN=srp2 PE=1 SV=2	51.67	3e-10	60.5
a1158565_2	0	0	0	3	gi|356568459|ref|XP_003552428.1| PREDICTED: UDP-sugar-dependent glycosyltransferase 52-like [Glycine max]	6e-11	58.9	sp|A7ERM5|ATG26_SCLS1 Sterol 3-beta-glucosyltransferase OS=Sclerotinia sclerotiorum (strain ATCC 18683 / 1980 / Ss-1) GN=atg26 PE=3 SV=1	64.58	2e-13	70.5
a1159597_3	0	3	0	1	gi|168042961|ref|XP_001773955.1| predicted protein [Physcomitrella patens subsp. patens]_x0001_gi|162674799|gb|EDQ61303.1| predicted protein [Physcomitrella patens subsp. patens]	2e-31	117	sp|Q9P7X8|RPA2_SCHPO Probable DNA-directed RNA polymerase I subunit RPA2 OS=Schizosaccharomyces pombe (strain 972 / ATCC 24843) GN=rpa2 PE=3 SV=2	91.38	7e-29	122
a1160246_2	0	0	0	3	no BLAST hit	-	-	tr|J3PY57|J3PY57_PUCT1 Uncharacterized protein OS=Puccinia triticina (isolate 1-1 / race 1 (BBBD)) GN=PTTG_04073 PE=4 SV=1	58.14	6e-07	55.1
a1160465_3	0	0	0	3	no BLAST hit	-	-	tr|E3KJU2|E3KJU2_PUCGT Putative uncharacterized protein OS=Puccinia graminis f. sp. tritici (strain CRL 75-36-700-3 / race SCCL) GN=PGTG_10726 PE=4 SV=2	45.59	2e-07	57
a1160555_2	0	3	0	1	gi|359490794|ref|XP_002267865.2| PREDICTED: glutamate synthase 1 [NADH], chloroplastic-like [Vitis vinifera]_x0001_gi|302144040|emb|CBI23145.3| unnamed protein product [Vitis vinifera]	2e-07	48.9	sp|Q12680|GLT1_YEAST Glutamate synthase [NADH] OS=Saccharomyces cerevisiae (strain ATCC 204508 / S288c) GN=GLT1 PE=1 SV=2	60.87	4e-09	56.6
a1161453_2	0	2	0	3	no BLAST hit	-	-	tr|E3KXP2|E3KXP2_PUCGT Putative uncharacterized protein OS=Puccinia graminis f. sp. tritici (strain CRL 75-36-700-3 / race SCCL) GN=PGTG_14945 PE=3 SV=2	81.48	1e-31	137
a1161805_2	0	0	0	6	no BLAST hit	-	-	tr|E3L484|E3L484_PUCGT Putative uncharacterized protein OS=Puccinia graminis f. sp. tritici (strain CRL 75-36-700-3 / race SCCL) GN=PGTG_17013 PE=4 SV=2	60.94	4e-10	65.9
a1161874_2	0	0	0	4	no BLAST hit	-	-	tr|G3JX07|G3JX07_9BASI C-3 sterol dehydrogenase/C-4 sterol decarboxylase OS=Puccinia striiformis f. sp. tritici PE=3 SV=1	66	2e-14	80.1
a1161907_3	0	1	0	1	gi|326533880|dbj|BAJ93713.1| predicted protein [Hordeum vulgare subsp. vulgare]	5e-07	48.1	tr|J3Q3N3|J3Q3N3_PUCT1 Uncharacterized protein OS=Puccinia triticina (isolate 1-1 / race 1 (BBBD)) GN=PTTG_05999 PE=4 SV=1	80.36	9e-11	67.8
a1162477_3	0	2	0	5	gi|302848472|ref|XP_002955768.1| hypothetical protein VOLCADRAFT_96658 [Volvox carteri f. nagariensis]_x0001_gi|300258961|gb|EFJ43193.1| hypothetical protein VOLCADRAFT_96658 [Volvox carteri f. nagariensis]	2e-05	44.7	tr|E3L0P3|E3L0P3_PUCGT Putative uncharacterized protein OS=Puccinia graminis f. sp. tritici (strain CRL 75-36-700-3 / race SCCL) GN=PGTG_15945 PE=4 SV=1	77.22	2e-27	123
a1163370_2	0	1	0	5	gi|159478859|ref|XP_001697518.1| predicted protein [Chlamydomonas reinhardtii]_x0001_gi|158274397|gb|EDP00180.1| predicted protein [Chlamydomonas reinhardtii]	2e-08	52.8	tr|J3PRL0|J3PRL0_PUCT1 Uncharacterized protein OS=Puccinia triticina (isolate 1-1 / race 1 (BBBD)) GN=PTTG_01776 PE=4 SV=1	46.97	2e-12	73.6
a1163472_2	0	3	0	0	no BLAST hit	-	-	tr|E3K8J0|E3K8J0_PUCGT Putative uncharacterized protein OS=Puccinia graminis f. sp. tritici (strain CRL 75-36-700-3 / race SCCL) GN=PGTG_06474 PE=4 SV=2	60	1e-09	64.3
a1164081_2	0	3	0	0	no BLAST hit	-	-	sp|Q6C3E5|LKHA4_YARLI Leukotriene A-4 hydrolase homolog OS=Yarrowia lipolytica (strain CLIB 122 / E 150) GN=YALI0F00396g PE=3 SV=1	46.43	4e-07	49.7
a1164095_3	0	1	0	6	gi|326517304|dbj|BAK00019.1| predicted protein [Hordeum vulgare subsp. vulgare]	4e-10	57	sp|P22138|RPA2_YEAST DNA-directed RNA polymerase I subunit RPA135 OS=Saccharomyces cerevisiae (strain ATCC 204508 / S288c) GN=RPA135 PE=1 SV=1	61.82	1e-15	78.2
a1164121_2	0	0	0	5	no BLAST hit	-	-	tr|E3K0K9|E3K0K9_PUCGT Putative uncharacterized protein OS=Puccinia graminis f. sp. tritici (strain CRL 75-36-700-3 / race SCCL) GN=PGTG_03790 PE=4 SV=2	54.43	6e-20	95.1
a1165404_3	0	1	0	0	no BLAST hit	-	-	tr|E3K7S4|E3K7S4_PUCGT Putative uncharacterized protein OS=Puccinia graminis f. sp. tritici (strain CRL 75-36-700-3 / race SCCL) GN=PGTG_06328 PE=4 SV=2	44.44	2e-08	60.1
a1165976_2	0	0	0	3	no BLAST hit	-	-	tr|J3Q296|J3Q296_PUCT1 Uncharacterized protein OS=Puccinia triticina (isolate 1-1 / race 1 (BBBD)) GN=PTTG_05512 PE=4 SV=1	88	2e-19	96.3
a1166089_2	0	2	0	1	no BLAST hit	-	-	tr|E3KUS8|E3KUS8_PUCGT Putative uncharacterized protein OS=Puccinia graminis f. sp. tritici (strain CRL 75-36-700-3 / race SCCL) GN=PGTG_13832 PE=4 SV=2	53.33	8e-07	54.7
a1166807_3	0	2	0	2	no BLAST hit	-	-	tr|E3JXA1|E3JXA1_PUCGT 2-dehydropantoate 2-reductase OS=Puccinia graminis f. sp. tritici (strain CRL 75-36-700-3 / race SCCL) GN=PGTG_02137 PE=4 SV=2	63.27	1e-08	60.8
a1166885_3	0	1	0	3	no BLAST hit	-	-	tr|H6QTC1|H6QTC1_PUCGT Putative uncharacterized protein OS=Puccinia graminis f. sp. tritici (strain CRL 75-36-700-3 / race SCCL) GN=PGTG_22032 PE=4 SV=1	78.95	1e-19	97.4
a1167719_2	0	2	0	2	no BLAST hit	-	-	tr|E3KJK7|E3KJK7_PUCGT Putative uncharacterized protein OS=Puccinia graminis f. sp. tritici (strain CRL 75-36-700-3 / race SCCL) GN=PGTG_10202 PE=4 SV=1	61.36	4e-07	55.8
a1167810_2	0	1	0	0	no BLAST hit	-	-	tr|J3PVC6|J3PVC6_PUCT1 Uncharacterized protein OS=Puccinia triticina (isolate 1-1 / race 1 (BBBD)) GN=PTTG_03092 PE=4 SV=1	70.37	9e-17	87.8
a1168655_3	0	0	0	6	no BLAST hit	-	-	tr|J3PSZ4|J3PSZ4_PUCT1 Uncharacterized protein OS=Puccinia triticina (isolate 1-1 / race 1 (BBBD)) GN=PTTG_02260 PE=4 SV=1	69.57	2e-10	67
a1169211_3	0	0	0	3	no BLAST hit	-	-	sp|P16578|TRP_COPCI Tryptophan synthase OS=Coprinopsis cinerea GN=TRP-1 PE=3 SV=3	63.83	2e-14	74.3
a1169359_3	0	2	0	0	no BLAST hit	-	-	tr|E3L1M0|E3L1M0_PUCGT Putative uncharacterized protein OS=Puccinia graminis f. sp. tritici (strain CRL 75-36-700-3 / race SCCL) GN=PGTG_16032 PE=4 SV=2	81.48	1e-19	97.1
a1169426_2	0	0	0	3	no BLAST hit	-	-	tr|J3PLT1|J3PLT1_PUCT1 Uncharacterized protein OS=Puccinia triticina (isolate 1-1 / race 1 (BBBD)) GN=PTTG_00097 PE=4 SV=1	84.62	2e-19	96.7
a1169927_2	0	2	0	2	no BLAST hit	-	-	sp|P78617|TREA_EMENI Acid trehalase OS=Emericella nidulans (strain FGSC A4 / ATCC 38163 / CBS 112.46 / NRRL 194 / M139) GN=treA PE=3 SV=1	52.73	6e-12	65.9
a1170319_3	0	0	0	6	no BLAST hit	-	-	sp|Q4PFI5|AF9_USTMA Protein AF-9 homolog OS=Ustilago maydis (strain 521 / FGSC 9021) GN=YAF9 PE=3 SV=1	68.18	1e-10	61.6
a1170602_2	0	2	0	1	gi|22652854|gb|AAN03851.1| SUMO activating enzyme 2 [Arabidopsis thaliana]	9e-13	64.3	sp|O42939|UBA2_SCHPO Ubiquitin-activating enzyme E1-like OS=Schizosaccharomyces pombe (strain 972 / ATCC 24843) GN=uba2 PE=1 SV=1	71.15	2e-16	80.9
a1171138_2	0	0	0	6	gi|159489444|ref|XP_001702707.1| tRNA uridine 5-carboxymethylaminomethyl modification enzyme [Chlamydomonas reinhardtii]_x0001_gi|158280729|gb|EDP06486.1| tRNA uridine 5-carboxymethylaminomethyl modification enzyme [Chlamydomonas reinhardtii]	2e-15	72	sp|O13670|MTO1_SCHPO Protein MTO1 homolog, mitochondrial OS=Schizosaccharomyces pombe (strain 972 / ATCC 24843) GN=mto1 PE=1 SV=1	77.55	2e-15	77.8
a1171232_2	0	2	0	2	no BLAST hit	-	-	tr|E3L4F7|E3L4F7_PUCGT Putative uncharacterized protein OS=Puccinia graminis f. sp. tritici (strain CRL 75-36-700-3 / race SCCL) GN=PGTG_17388 PE=4 SV=2	69.57	4e-11	68.9
a1171524_3	0	2	0	4	no BLAST hit	-	-	tr|E3JRY3|E3JRY3_PUCGT Putative uncharacterized protein OS=Puccinia graminis f. sp. tritici (strain CRL 75-36-700-3 / race SCCL) GN=PGTG_01401 PE=4 SV=2	71.93	2e-19	96.3
a1171835_3	0	2	0	1	no BLAST hit	-	-	tr|H6QP59|H6QP59_PUCGT Putative uncharacterized protein OS=Puccinia graminis f. sp. tritici (strain CRL 75-36-700-3 / race SCCL) GN=PGTG_20771 PE=4 SV=1	52.83	4e-09	62.4
a1171990_2	0	0	0	4	gi|227202624|dbj|BAH56785.1| AT1G09840 [Arabidopsis thaliana]	0.0001	40.8	tr|J3PPW3|J3PPW3_PUCT1 Uncharacterized protein OS=Puccinia triticina (isolate 1-1 / race 1 (BBBD)) GN=PTTG_01179 PE=4 SV=1	80.39	1e-16	87
a1172023_2	0	2	0	2	no BLAST hit	-	-	tr|E3K798|E3K798_PUCGT Putative uncharacterized protein OS=Puccinia graminis f. sp. tritici (strain CRL 75-36-700-3 / race SCCL) GN=PGTG_05360 PE=4 SV=2	77.94	2e-24	113
a1172711_2	0	0	0	4	no BLAST hit	-	-	sp|Q9UUJ6|NED1_SCHPO Nuclear elongation and deformation protein 1 OS=Schizosaccharomyces pombe (strain 972 / ATCC 24843) GN=ned1 PE=1 SV=1	48.15	2e-09	57.4
a1173027_2	0	0	0	3	no BLAST hit	-	-	tr|J3PRR6|J3PRR6_PUCT1 Uncharacterized protein OS=Puccinia triticina (isolate 1-1 / race 1 (BBBD)) GN=PTTG_01832 PE=4 SV=1	76	4e-14	79
a1173053_2	0	0	0	3	no BLAST hit	-	-	tr|J3Q9R9|J3Q9R9_PUCT1 Uncharacterized protein OS=Puccinia triticina (isolate 1-1 / race 1 (BBBD)) GN=PTTG_08135 PE=4 SV=1	71.15	2e-13	76.6
a117319_56	0	107	0	294	gi|76161004|gb|ABA40465.1| ribosomal protein S27-like protein [Solanum tuberosum]	7e-46	150	sp|O74330|RS27_SCHPO 40S ribosomal protein S27 OS=Schizosaccharomyces pombe (strain 972 / ATCC 24843) GN=rps27 PE=3 SV=1	85.54	6e-38	154
a1173328_3	0	0	0	5	no BLAST hit	-	-	tr|F4R751|F4R751_MELLP Putative uncharacterized protein OS=Melampsora larici-populina (strain 98AG31 / pathotype 3-4-7) GN=MELLADRAFT_91096 PE=4 SV=1	70.69	6e-20	98.2
a1173944_2	0	1	0	3	no BLAST hit	-	-	tr|H6QSQ9|H6QSQ9_PUCGT Putative uncharacterized protein OS=Puccinia graminis f. sp. tritici (strain CRL 75-36-700-3 / race SCCL) GN=PGTG_21816 PE=4 SV=1	80.77	1e-20	100
a1174398_2	0	0	0	2	no BLAST hit	-	-	tr|E3K351|E3K351_PUCGT Putative uncharacterized protein OS=Puccinia graminis f. sp. tritici (strain CRL 75-36-700-3 / race SCCL) GN=PGTG_04864 PE=4 SV=2	60	8e-12	71.2
a1175868_2	0	2	0	1	no BLAST hit	-	-	tr|E3K9F6|E3K9F6_PUCGT Putative uncharacterized protein OS=Puccinia graminis f. sp. tritici (strain CRL 75-36-700-3 / race SCCL) GN=PGTG_07328 PE=4 SV=2	68.33	2e-17	90.1
a1175921_2	0	2	0	1	no BLAST hit	-	-	tr|J3PNH9|J3PNH9_PUCT1 Uncharacterized protein OS=Puccinia triticina (isolate 1-1 / race 1 (BBBD)) GN=PTTG_00695 PE=4 SV=1	47.06	7e-06	51.6
a1176275_2	0	1	0	0	gi|307103915|gb|EFN52172.1| hypothetical protein CHLNCDRAFT_32696 [Chlorella variabilis]	0.0007	39.3	tr|H6QU94|H6QU94_PUCGT CAMK/CAMKL/MARK protein kinase OS=Puccinia graminis f. sp. tritici (strain CRL 75-36-700-3 / race SCCL) GN=PGTG_22280 PE=4 SV=1	98.11	8e-23	107
a1176376_2	0	1	0	1	gi|297853236|ref|XP_002894499.1| hypothetical protein ARALYDRAFT_474587 [Arabidopsis lyrata subsp. lyrata]_x0001_gi|297340341|gb|EFH70758.1| hypothetical protein ARALYDRAFT_474587 [Arabidopsis lyrata subsp. lyrata]	0.001	38.5	tr|E3JUX3|E3JUX3_PUCGT Transcription initiation factor TFIID subunit D6 OS=Puccinia graminis f. sp. tritici (strain CRL 75-36-700-3 / race SCCL) GN=PGTG_01179 PE=4 SV=1	98	2e-13	76.6
a1177220_2	0	0	0	1	gi|302838253|ref|XP_002950685.1| vesicle coat protein clathrin, heavy chain [Volvox carteri f. nagariensis]_x0001_gi|300264234|gb|EFJ48431.1| vesicle coat protein clathrin, heavy chain [Volvox carteri f. nagariensis]	2e-10	57.8	sp|Q10161|CLH_SCHPO Probable clathrin heavy chain OS=Schizosaccharomyces pombe (strain 972 / ATCC 24843) GN=chc1 PE=1 SV=1	61.54	5e-12	66.2
a1177358_2	0	3	0	0	no BLAST hit	-	-	tr|E3JZC4|E3JZC4_PUCGT Putative uncharacterized protein OS=Puccinia graminis f. sp. tritici (strain CRL 75-36-700-3 / race SCCL) GN=PGTG_03355 PE=4 SV=2	60.42	3e-09	62.8
a1177418_2	0	0	0	3	no BLAST hit	-	-	tr|J3Q4T1|J3Q4T1_PUCT1 Uncharacterized protein OS=Puccinia triticina (isolate 1-1 / race 1 (BBBD)) GN=PTTG_06397 PE=4 SV=1	92	3e-18	92.4
a1177463_2	0	0	0	3	no BLAST hit	-	-	tr|J3PZT5|J3PZT5_PUCT1 Uncharacterized protein OS=Puccinia triticina (isolate 1-1 / race 1 (BBBD)) GN=PTTG_04651 PE=4 SV=1	54.17	2e-12	73.2
a1177554_3	0	0	0	4	gi|212276300|ref|NP_001130205.1| uncharacterized protein LOC100191299 [Zea mays]_x0001_gi|194688542|gb|ACF78355.1| unknown [Zea mays]	8e-05	41.6	tr|J3QD95|J3QD95_PUCT1 Uncharacterized protein OS=Puccinia triticina (isolate 1-1 / race 1 (BBBD)) GN=PTTG_09361 PE=4 SV=1	91.43	7e-16	72.4
a1178074_3	0	2	0	3	gi|224059342|ref|XP_002299831.1| predicted protein [Populus trichocarpa]_x0001_gi|222847089|gb|EEE84636.1| predicted protein [Populus trichocarpa]	3e-06	45.8	tr|E3JR44|E3JR44_PUCGT Putative uncharacterized protein OS=Puccinia graminis f. sp. tritici (strain CRL 75-36-700-3 / race SCCL) GN=PGTG_00140 PE=3 SV=2	92.5	2e-13	76.6
a1178787_2	0	2	0	2	gi|357444459|ref|XP_003592507.1| Endo-1,4-beta-xylanase A [Medicago truncatula]_x0001_gi|355481555|gb|AES62758.1| Endo-1,4-beta-xylanase A [Medicago truncatula]	0.0007	39.3	tr|J3PLV5|J3PLV5_PUCT1 Uncharacterized protein OS=Puccinia triticina (isolate 1-1 / race 1 (BBBD)) GN=PTTG_00121 PE=3 SV=1	69.81	9e-16	84.3
a1179697_2	0	0	0	1	no BLAST hit	-	-	tr|E3K9X6|E3K9X6_PUCGT Transcription factor STE12 OS=Puccinia graminis f. sp. tritici (strain CRL 75-36-700-3 / race SCCL) GN=PGTG_07223 PE=4 SV=2	81.63	6e-15	81.6
a1180312_3	0	1	0	2	gi|19699106|gb|AAL90919.1| At1g30400/T4K22_12 [Arabidopsis thaliana]	4e-07	48.5	sp|P39109|YCFI_YEAST Metal resistance protein YCF1 OS=Saccharomyces cerevisiae (strain ATCC 204508 / S288c) GN=YCF1 PE=1 SV=2	56.36	2e-09	57.4
a1180814_2	0	1	0	0	gi|218185637|gb|EEC68064.1| hypothetical protein OsI_35917 [Oryza sativa Indica Group]	3e-10	39.3	sp|Q10752|CDC28_SCHPO Pre-mRNA-splicing factor ATP-dependent RNA helicase-like protein cdc28 OS=Schizosaccharomyces pombe (strain 972 / ATCC 24843) GN=cdc28 PE=3 SV=2	67.74	2e-11	42.7
a1180886_2	0	0	0	6	no BLAST hit	-	-	tr|J3Q808|J3Q808_PUCT1 Uncharacterized protein OS=Puccinia triticina (isolate 1-1 / race 1 (BBBD)) GN=PTTG_07524 PE=4 SV=1	55.41	5e-12	72
a1181478_2	0	1	0	2	no BLAST hit	-	-	sp|O94740|CDC37_SCHPO Hsp90 co-chaperone Cdc37 OS=Schizosaccharomyces pombe (strain 972 / ATCC 24843) GN=cdc37 PE=1 SV=1	43.48	7e-06	45.8
a1181509_2	0	1	0	1	no BLAST hit	-	-	tr|E3JWP7|E3JWP7_PUCGT Arginine biosynthesis bifunctional protein ArgJ, mitochondrial OS=Puccinia graminis f. sp. tritici (strain CRL 75-36-700-3 / race SCCL) GN=PGTG_02913 PE=3 SV=2	65.12	9e-09	61.2
a1182126_2	0	1	0	1	no BLAST hit	-	-	tr|E3KXR5|E3KXR5_PUCGT Putative uncharacterized protein OS=Puccinia graminis f. sp. tritici (strain CRL 75-36-700-3 / race SCCL) GN=PGTG_14968 PE=4 SV=2	77.78	3e-17	89.4
a1182216_2	0	0	0	3	gi|115454907|ref|NP_001051054.1| Os03g0711200 [Oryza sativa Japonica Group]_x0001_gi|108710716|gb|ABF98511.1| Phosphatidylinositol 3- and 4-kinase family protein, expressed [Oryza sativa Japonica Group]_x0001_gi|113549525|dbj|BAF12968.1| Os03g0711200 [Oryza sativa Japonica Group]	1e-05	44.7	sp|Q9USR3|STT4_SCHPO Phosphatidylinositol 4-kinase stt4 OS=Schizosaccharomyces pombe (strain 972 / ATCC 24843) GN=stt4 PE=3 SV=1	48.08	3e-09	57
a1182783_3	0	0	0	3	no BLAST hit	-	-	tr|E3KDS3|E3KDS3_PUCGT Putative uncharacterized protein OS=Puccinia graminis f. sp. tritici (strain CRL 75-36-700-3 / race SCCL) GN=PGTG_08465 PE=4 SV=2	46.67	3e-09	62.8
a1182866_3	0	1	0	2	no BLAST hit	-	-	tr|E3JYV9|E3JYV9_PUCGT Putative uncharacterized protein OS=Puccinia graminis f. sp. tritici (strain CRL 75-36-700-3 / race SCCL) GN=PGTG_03190 PE=3 SV=1	85.37	2e-12	73.2
a1184863_2	0	2	0	4	no BLAST hit	-	-	tr|E3JZB2|E3JZB2_PUCGT Putative uncharacterized protein OS=Puccinia graminis f. sp. tritici (strain CRL 75-36-700-3 / race SCCL) GN=PGTG_03343 PE=4 SV=1	86.89	8e-23	107
a1185291_2	0	0	0	1	no BLAST hit	-	-	tr|E3L3H5|E3L3H5_PUCGT Putative uncharacterized protein OS=Puccinia graminis f. sp. tritici (strain CRL 75-36-700-3 / race SCCL) GN=PGTG_16962 PE=4 SV=2	74.07	2e-10	66.6
a1185569_2	0	0	0	3	gi|307107165|gb|EFN55409.1| hypothetical protein CHLNCDRAFT_134529 [Chlorella variabilis]	9e-05	41.6	tr|H6QQ01|H6QQ01_PUCGT Putative uncharacterized protein OS=Puccinia graminis f. sp. tritici (strain CRL 75-36-700-3 / race SCCL) GN=PGTG_20985 PE=4 SV=1	82.35	9e-17	87.8
a1185913_2	0	0	0	4	no BLAST hit	-	-	sp|O93869|GYS_NEUCR Glycogen [starch] synthase OS=Neurospora crassa (strain ATCC 24698 / 74-OR23-1A / CBS 708.71 / DSM 1257 / FGSC 987) GN=7F4.080 PE=2 SV=2	66.67	6e-15	75.9
a1186109_3	0	3	0	1	no BLAST hit	-	-	sp|P0CM46|PALA_CRYNJ pH-response regulator protein palA/RIM20 OS=Cryptococcus neoformans var. neoformans serotype D (strain JEC21 / ATCC MYA-565) GN=RIM20 PE=3 SV=1	36.84	3e-10	60.5
a1186652_3	0	0	0	2	no BLAST hit	-	-	tr|J3PYF7|J3PYF7_PUCT1 Uncharacterized protein OS=Puccinia triticina (isolate 1-1 / race 1 (BBBD)) GN=PTTG_04173 PE=4 SV=1	81.03	3e-14	79.3
a1187685_2	0	1	0	0	no BLAST hit	-	-	tr|E3K9N7|E3K9N7_PUCGT Putative uncharacterized protein OS=Puccinia graminis f. sp. tritici (strain CRL 75-36-700-3 / race SCCL) GN=PGTG_07175 PE=4 SV=2	78.85	2e-08	59.7
a1188533_3	0	0	0	4	gi|302785099|ref|XP_002974321.1| hypothetical protein SELMODRAFT_101351 [Selaginella moellendorffii]_x0001_gi|300157919|gb|EFJ24543.1| hypothetical protein SELMODRAFT_101351 [Selaginella moellendorffii]	3e-05	43.1	tr|E3KLQ2|E3KLQ2_PUCGT Putative uncharacterized protein OS=Puccinia graminis f. sp. tritici (strain CRL 75-36-700-3 / race SCCL) GN=PGTG_11420 PE=4 SV=2	71.93	2e-18	93.2
a118889_40	0	85	0	259	gi|116791989|gb|ABK26190.1| unknown [Picea sitchensis]	1e-80	244	sp|O75000|RL12_SCHPO 60S ribosomal protein L12 OS=Schizosaccharomyces pombe (strain 972 / ATCC 24843) GN=rpl1201 PE=1 SV=1	78.18	4e-70	261
a1188911_2	0	0	0	1	no BLAST hit	-	-	sp|P53924|DMA2_YEAST E3 ubiquitin-protein ligase DMA2 OS=Saccharomyces cerevisiae (strain ATCC 204508 / S288c) GN=DMA2 PE=1 SV=1	63.64	6e-10	46.6
a1189490_2	0	3	0	2	gi|168052150|ref|XP_001778514.1| predicted protein [Physcomitrella patens subsp. patens]_x0001_gi|162670112|gb|EDQ56687.1| predicted protein [Physcomitrella patens subsp. patens]	1e-08	52	tr|E3JQB0|E3JQB0_PUCGT Putative uncharacterized protein OS=Puccinia graminis f. sp. tritici (strain CRL 75-36-700-3 / race SCCL) GN=PGTG_00335 PE=4 SV=1	73.53	2e-23	110
a1190063_2	0	2	0	3	no BLAST hit	-	-	sp|Q4WM32|EXO84_ASPFU Exocyst complex component exo84 OS=Neosartorya fumigata (strain ATCC MYA-4609 / Af293 / CBS 101355 / FGSC A1100) GN=exo84 PE=3 SV=1	44.44	6e-15	75.9
a1190530_3	0	3	0	3	gi|255539194|ref|XP_002510662.1| ribosome biogenesis protein tsr1, putative [Ricinus communis]_x0001_gi|223551363|gb|EEF52849.1| ribosome biogenesis protein tsr1, putative [Ricinus communis]	0.0007	40	tr|E3L3F4|E3L3F4_PUCGT Putative uncharacterized protein OS=Puccinia graminis f. sp. tritici (strain CRL 75-36-700-3 / race SCCL) GN=PGTG_16941 PE=4 SV=2	86.79	7e-06	51.6
a1191210_3	0	3	0	3	gi|159471041|ref|XP_001693665.1| hypothetical protein CHLREDRAFT_187846 [Chlamydomonas reinhardtii]_x0001_gi|158283168|gb|EDP08919.1| predicted protein [Chlamydomonas reinhardtii]	2e-06	46.2	sp|P32490|MKK1_YEAST MAP kinase kinase MKK1/SSP32 OS=Saccharomyces cerevisiae (strain ATCC 204508 / S288c) GN=MKK1 PE=1 SV=1	50	1e-08	55.1
a1191479_2	0	0	0	4	no BLAST hit	-	-	tr|J3PM61|J3PM61_PUCT1 Uncharacterized protein OS=Puccinia triticina (isolate 1-1 / race 1 (BBBD)) GN=PTTG_00227 PE=4 SV=1	83.33	8e-18	91.3
a1192498_2	0	4	0	0	no BLAST hit	-	-	tr|E3KNS8|E3KNS8_PUCGT Putative uncharacterized protein OS=Puccinia graminis f. sp. tritici (strain CRL 75-36-700-3 / race SCCL) GN=PGTG_11709 PE=4 SV=1	64.1	9e-06	51.2
a119256_45	0	83	0	233	gi|168000679|ref|XP_001753043.1| predicted protein [Physcomitrella patens subsp. patens]_x0001_gi|162695742|gb|EDQ82084.1| predicted protein [Physcomitrella patens subsp. patens]	2e-12	66.2	tr|E3K9D8|E3K9D8_PUCGT Putative uncharacterized protein OS=Puccinia graminis f. sp. tritici (strain CRL 75-36-700-3 / race SCCL) GN=PGTG_07129 PE=4 SV=1	79.85	2e-37	157
a1192864_2	0	0	0	5	no BLAST hit	-	-	sp|B0D1L7|GET1_LACBS Protein GET1 OS=Laccaria bicolor (strain S238N-H82 / ATCC MYA-4686) GN=GET1 PE=3 SV=1	50	1e-10	61.6
a1193183_2	0	0	0	3	no BLAST hit	-	-	tr|E3JYN4|E3JYN4_PUCGT Putative uncharacterized protein OS=Puccinia graminis f. sp. tritici (strain CRL 75-36-700-3 / race SCCL) GN=PGTG_03115 PE=4 SV=2	81.63	3e-08	59.3
a1194282_2	0	2	0	2	gi|326492453|dbj|BAK02010.1| predicted protein [Hordeum vulgare subsp. vulgare]	1e-09	55.8	sp|P46971|PMT4_YEAST Dolichyl-phosphate-mannose--protein mannosyltransferase 4 OS=Saccharomyces cerevisiae (strain ATCC 204508 / S288c) GN=PMT4 PE=1 SV=1	57.78	4e-11	63.2
a1194974_2	0	0	0	1	no BLAST hit	-	-	tr|J3Q9U9|J3Q9U9_PUCT1 Uncharacterized protein OS=Puccinia triticina (isolate 1-1 / race 1 (BBBD)) GN=PTTG_08165 PE=4 SV=1	71.11	2e-11	69.7
a1195156_2	0	0	0	1	no BLAST hit	-	-	tr|J3Q1G1|J3Q1G1_PUCT1 Uncharacterized protein OS=Puccinia triticina (isolate 1-1 / race 1 (BBBD)) GN=PTTG_05227 PE=4 SV=1	61.22	8e-07	54.7
a1196286_3	0	0	0	2	no BLAST hit	-	-	sp|G5EB19|PPOA_EMENI Psi-producing oxygenase A OS=Emericella nidulans (strain FGSC A4 / ATCC 38163 / CBS 112.46 / NRRL 194 / M139) GN=ppoA PE=3 SV=1	64.58	3e-12	67
a1196689_2	0	0	0	4	no BLAST hit	-	-	tr|J3Q188|J3Q188_PUCT1 Uncharacterized protein (Fragment) OS=Puccinia triticina (isolate 1-1 / race 1 (BBBD)) GN=PTTG_05154 PE=4 SV=1	58.06	1e-14	80.5
a1197557_2	0	0	0	3	no BLAST hit	-	-	sp|Q12511|PP2C5_YEAST Protein phosphatase 2C homolog 5 OS=Saccharomyces cerevisiae (strain ATCC 204508 / S288c) GN=PTC5 PE=1 SV=1	57.97	1e-13	71.2
a1197655_2	0	0	0	2	no BLAST hit	-	-	tr|J3PPN6|J3PPN6_PUCT1 Uncharacterized protein OS=Puccinia triticina (isolate 1-1 / race 1 (BBBD)) GN=PTTG_01102 PE=4 SV=1	73.08	2e-13	76.6
a1198641_2	0	2	0	2	no BLAST hit	-	-	tr|E3KCY3|E3KCY3_PUCGT Putative uncharacterized protein OS=Puccinia graminis f. sp. tritici (strain CRL 75-36-700-3 / race SCCL) GN=PGTG_07658 PE=4 SV=2	88.24	3e-17	89.4
a1198648_2	0	0	0	2	no BLAST hit	-	-	tr|E3JX13|E3JX13_PUCGT Putative uncharacterized protein OS=Puccinia graminis f. sp. tritici (strain CRL 75-36-700-3 / race SCCL) GN=PGTG_02049 PE=4 SV=1	64.71	2e-12	73.6
a1198801_2	0	3	0	1	no BLAST hit	-	-	sp|Q9P6L5|SLA2_SCHPO Endocytosis protein end4 OS=Schizosaccharomyces pombe (strain 972 / ATCC 24843) GN=end4 PE=1 SV=2	40.62	5e-11	62.8
a1199082_3	0	0	0	3	no BLAST hit	-	-	tr|J3Q6Y2|J3Q6Y2_PUCT1 Uncharacterized protein (Fragment) OS=Puccinia triticina (isolate 1-1 / race 1 (BBBD)) GN=PTTG_07148 PE=4 SV=1	87.88	9e-09	61.2
a1199260_2	0	0	0	2	no BLAST hit	-	-	sp|P38671|RPOM_NEUCR DNA-directed RNA polymerase, mitochondrial OS=Neurospora crassa (strain ATCC 24698 / 74-OR23-1A / CBS 708.71 / DSM 1257 / FGSC 987) GN=cyt-5 PE=3 SV=2	56.1	6e-09	55.8
a1199578_3	0	4	0	2	gi|302830101|ref|XP_002946617.1| hypothetical protein VOLCADRAFT_103034 [Volvox carteri f. nagariensis]_x0001_gi|300268363|gb|EFJ52544.1| hypothetical protein VOLCADRAFT_103034 [Volvox carteri f. nagariensis]	9e-11	58.9	sp|Q10490|SYLC_SCHPO Putative leucine--tRNA ligase, cytoplasmic OS=Schizosaccharomyces pombe (strain 972 / ATCC 24843) GN=lrs1 PE=1 SV=1	69.77	5e-12	66.2
a1199796_2	0	2	0	1	no BLAST hit	-	-	tr|H6QPT0|H6QPT0_PUCGT Putative uncharacterized protein OS=Puccinia graminis f. sp. tritici (strain CRL 75-36-700-3 / race SCCL) GN=PGTG_20928 PE=4 SV=1	68.63	1e-14	80.5
a1200012_2	0	0	0	4	gi|307104299|gb|EFN52553.1| hypothetical protein CHLNCDRAFT_138531 [Chlorella variabilis]	4e-06	45.4	tr|J3PPP1|J3PPP1_PUCT1 Uncharacterized protein OS=Puccinia triticina (isolate 1-1 / race 1 (BBBD)) GN=PTTG_01107 PE=4 SV=1	78.85	4e-17	89
a1200778_2	0	2	0	2	no BLAST hit	-	-	tr|J3QAQ0|J3QAQ0_PUCT1 Uncharacterized protein OS=Puccinia triticina (isolate 1-1 / race 1 (BBBD)) GN=PTTG_08466 PE=4 SV=1	79.17	5e-15	82
a1200939_2	0	0	0	6	gi|302808373|ref|XP_002985881.1| hypothetical protein SELMODRAFT_25537 [Selaginella moellendorffii]_x0001_gi|300146388|gb|EFJ13058.1| hypothetical protein SELMODRAFT_25537 [Selaginella moellendorffii]	5e-08	52	tr|J3PTR8|J3PTR8_PUCT1 Uncharacterized protein OS=Puccinia triticina (isolate 1-1 / race 1 (BBBD)) GN=PTTG_02534 PE=4 SV=1	70.49	2e-07	57
a1201048_3	0	0	0	6	gi|255079252|ref|XP_002503206.1| peptidase [Micromonas sp. RCC299]_x0001_gi|226518472|gb|ACO64464.1| peptidase [Micromonas sp. RCC299]	7e-29	111	sp|A8P5H7|AMPP1_COPC7 Probable Xaa-Pro aminopeptidase P OS=Coprinopsis cinerea (strain Okayama-7 / 130 / ATCC MYA-4618 / FGSC 9003) GN=AMPP PE=3 SV=1	75.36	5e-28	119
a1202009_2	0	0	0	2	no BLAST hit	-	-	sp|A7ERM5|ATG26_SCLS1 Sterol 3-beta-glucosyltransferase OS=Sclerotinia sclerotiorum (strain ATCC 18683 / 1980 / Ss-1) GN=atg26 PE=3 SV=1	53.33	3e-07	50.1
a1202162_2	0	0	0	1	no BLAST hit	-	-	tr|J3PQT1|J3PQT1_PUCT1 Uncharacterized protein OS=Puccinia triticina (isolate 1-1 / race 1 (BBBD)) GN=PTTG_01497 PE=4 SV=1	61.7	1e-07	57.8
a1202216_2	0	0	0	3	no BLAST hit	-	-	tr|E3KVR7|E3KVR7_PUCGT Putative uncharacterized protein OS=Puccinia graminis f. sp. tritici (strain CRL 75-36-700-3 / race SCCL) GN=PGTG_14491 PE=4 SV=1	88.24	2e-21	103
a1202390_3	0	1	0	1	gi|225429969|ref|XP_002281387.1| PREDICTED: uncharacterized protein LOC100256065 [Vitis vinifera]	3e-11	60.5	tr|J3PQ30|J3PQ30_PUCT1 Uncharacterized protein OS=Puccinia triticina (isolate 1-1 / race 1 (BBBD)) GN=PTTG_01246 PE=4 SV=1	93.33	4e-27	122
a1202682_2	0	0	0	2	gi|326492149|dbj|BAJ98299.1| predicted protein [Hordeum vulgare subsp. vulgare]	6e-15	70.5	sp|O60105|PUR8_SCHPO Adenylosuccinate lyase OS=Schizosaccharomyces pombe (strain 972 / ATCC 24843) GN=ade8 PE=3 SV=1	67.31	5e-16	79.3
a1202996_2	0	0	0	1	no BLAST hit	-	-	tr|E3L2G7|E3L2G7_PUCGT Putative uncharacterized protein OS=Puccinia graminis f. sp. tritici (strain CRL 75-36-700-3 / race SCCL) GN=PGTG_16708 PE=4 SV=2	80	4e-06	52.4
a1203577_3	0	0	0	5	no BLAST hit	-	-	tr|E3JQG1|E3JQG1_PUCGT Putative uncharacterized protein OS=Puccinia graminis f. sp. tritici (strain CRL 75-36-700-3 / race SCCL) GN=PGTG_00248 PE=4 SV=1	59.62	2e-11	70.1
a1205526_2	0	2	0	4	no BLAST hit	-	-	sp|Q9C101|YKT8_SCHPO Uncharacterized MFS-type transporter PB1E7.08c OS=Schizosaccharomyces pombe (strain 972 / ATCC 24843) GN=SPAPB1E7.08c PE=1 SV=1	38.1	6e-07	49.3
a1205615_2	0	0	0	1	no BLAST hit	-	-	tr|H6QVJ4|H6QVJ4_PUCGT Putative uncharacterized protein OS=Puccinia graminis f. sp. tritici (strain CRL 75-36-700-3 / race SCCL) GN=PGTG_22786 PE=4 SV=1	54	3e-10	65.9
a1205792_3	0	0	0	5	no BLAST hit	-	-	tr|E3KJ24|E3KJ24_PUCGT Putative uncharacterized protein OS=Puccinia graminis f. sp. tritici (strain CRL 75-36-700-3 / race SCCL) GN=PGTG_10677 PE=4 SV=1	79.25	3e-17	89.4
a1206021_2	0	2	0	1	gi|383281455|gb|AFH00998.1| polyphenol oxidase III [Pyrus x bretschneideri]	2e-06	46.6	tr|F4RTV5|F4RTV5_MELLP Putative uncharacterized protein OS=Melampsora larici-populina (strain 98AG31 / pathotype 3-4-7) GN=MELLADRAFT_65069 PE=4 SV=1	57.14	3e-10	66.2
a1206395_2	0	0	0	4	no BLAST hit	-	-	tr|E3K7D7|E3K7D7_PUCGT Putative uncharacterized protein OS=Puccinia graminis f. sp. tritici (strain CRL 75-36-700-3 / race SCCL) GN=PGTG_06413 PE=4 SV=1	74.42	5e-10	65.5
a1206474_2	0	2	0	1	no BLAST hit	-	-	tr|E3KEC2|E3KEC2_PUCGT Putative uncharacterized protein OS=Puccinia graminis f. sp. tritici (strain CRL 75-36-700-3 / race SCCL) GN=PGTG_08851 PE=4 SV=1	75	4e-14	79
a1206585_2	0	1	0	0	no BLAST hit	-	-	tr|E3KLQ2|E3KLQ2_PUCGT Putative uncharacterized protein OS=Puccinia graminis f. sp. tritici (strain CRL 75-36-700-3 / race SCCL) GN=PGTG_11420 PE=4 SV=2	64.71	2e-11	70.1
a1207466_2	0	2	0	2	no BLAST hit	-	-	tr|E3KFC7|E3KFC7_PUCGT Putative uncharacterized protein OS=Puccinia graminis f. sp. tritici (strain CRL 75-36-700-3 / race SCCL) GN=PGTG_09922 PE=4 SV=1	74	1e-12	73.9
a1207519_2	0	2	0	1	gi|293334669|ref|NP_001168871.1| uncharacterized protein LOC100382676 [Zea mays]_x0001_gi|223973435|gb|ACN30905.1| unknown [Zea mays]	6e-11	58.9	sp|P80581|HXK_EMENI Hexokinase OS=Emericella nidulans (strain FGSC A4 / ATCC 38163 / CBS 112.46 / NRRL 194 / M139) GN=hxkA PE=1 SV=2	73.81	8e-12	65.5
a1209550_2	0	1	0	4	no BLAST hit	-	-	tr|E3KGE8|E3KGE8_PUCGT Putative uncharacterized protein OS=Puccinia graminis f. sp. tritici (strain CRL 75-36-700-3 / race SCCL) GN=PGTG_08559 PE=4 SV=2	68.75	3e-18	92.4
a1209607_2	0	1	0	2	no BLAST hit	-	-	tr|J3Q0M5|J3Q0M5_PUCT1 Uncharacterized protein OS=Puccinia triticina (isolate 1-1 / race 1 (BBBD)) GN=PTTG_04941 PE=4 SV=1	60	2e-06	53.5
a1210152_2	0	0	0	4	gi|145348479|ref|XP_001418675.1| predicted protein [Ostreococcus lucimarinus CCE9901]_x0001_gi|144578905|gb|ABO96968.1| predicted protein [Ostreococcus lucimarinus CCE9901]	4e-14	64.3	sp|Q9Y7Z3|ACBP_SCHPO Putative acyl-CoA-binding protein OS=Schizosaccharomyces pombe (strain 972 / ATCC 24843) GN=SPBC1539.06 PE=3 SV=1	67.39	2e-12	67.4
a1210448_2	0	0	0	2	no BLAST hit	-	-	tr|E3L117|E3L117_PUCGT Putative uncharacterized protein OS=Puccinia graminis f. sp. tritici (strain CRL 75-36-700-3 / race SCCL) GN=PGTG_16520 PE=4 SV=2	57.41	1e-08	60.8
a1210923_3	0	3	0	4	gi|384253341|gb|EIE26816.1| DNA repair helicase [Coccomyxa subellipsoidea C-169]	4e-28	109	sp|P06839|RAD3_YEAST DNA repair helicase RAD3 OS=Saccharomyces cerevisiae (strain ATCC 204508 / S288c) GN=RAD3 PE=1 SV=1	70.37	2e-30	127
a1211161_3	0	1	0	2	gi|384253238|gb|EIE26713.1| heat shock protein [Coccomyxa subellipsoidea C-169]	2e-10	58.9	sp|O94641|HS104_SCHPO Heat shock protein 104 OS=Schizosaccharomyces pombe (strain 972 / ATCC 24843) GN=hsp104 PE=3 SV=1	49.3	3e-15	77
a1211395_2	0	0	0	6	no BLAST hit	-	-	tr|E3KTJ1|E3KTJ1_PUCGT Putative uncharacterized protein OS=Puccinia graminis f. sp. tritici (strain CRL 75-36-700-3 / race SCCL) GN=PGTG_13987 PE=4 SV=2	49.37	4e-07	55.8
a1211562_2	0	2	0	2	gi|302761628|ref|XP_002964236.1| hypothetical protein SELMODRAFT_82136 [Selaginella moellendorffii]_x0001_gi|300167965|gb|EFJ34569.1| hypothetical protein SELMODRAFT_82136 [Selaginella moellendorffii]	1e-07	35.8	sp|Q9UT21|YFY7_SCHPO Uncharacterized GTP-binding protein C9.07c OS=Schizosaccharomyces pombe (strain 972 / ATCC 24843) GN=SPAC9.07c PE=2 SV=1	54.05	9e-14	49.3
a1211603_2	0	0	0	2	no BLAST hit	-	-	tr|E3KZ77|E3KZ77_PUCGT Putative uncharacterized protein OS=Puccinia graminis f. sp. tritici (strain CRL 75-36-700-3 / race SCCL) GN=PGTG_15565 PE=4 SV=1	61.82	2e-09	63.2
a1212125_2	0	0	0	5	no BLAST hit	-	-	tr|J3QD40|J3QD40_PUCT1 Uncharacterized protein OS=Puccinia triticina (isolate 1-1 / race 1 (BBBD)) GN=PTTG_09306 PE=4 SV=1	47.69	3e-08	59.7
a1212534_3	0	3	0	0	gi|168023964|ref|XP_001764507.1| predicted protein [Physcomitrella patens subsp. patens]_x0001_gi|162684371|gb|EDQ70774.1| predicted protein [Physcomitrella patens subsp. patens]	2e-08	50.1	tr|J3PP56|J3PP56_PUCT1 Uncharacterized protein OS=Puccinia triticina (isolate 1-1 / race 1 (BBBD)) GN=PTTG_00922 PE=4 SV=1	89.09	1e-18	94
a1212601_2	0	0	0	1	no BLAST hit	-	-	tr|E3L0H1|E3L0H1_PUCGT Putative uncharacterized protein OS=Puccinia graminis f. sp. tritici (strain CRL 75-36-700-3 / race SCCL) GN=PGTG_15917 PE=4 SV=2	45.59	6e-08	58.5
a1212837_2	0	0	0	2	no BLAST hit	-	-	tr|E3KR29|E3KR29_PUCGT Putative uncharacterized protein OS=Puccinia graminis f. sp. tritici (strain CRL 75-36-700-3 / race SCCL) GN=PGTG_13136 PE=4 SV=2	90	2e-18	93.2
a1213257_3	0	0	0	1	gi|361068989|gb|AEW08806.1| Pinus taeda anonymous locus CL1692Contig1_05 genomic sequence_x0001_gi|383159834|gb|AFG62398.1| Pinus taeda anonymous locus CL1692Contig1_05 genomic sequence_x0001_gi|383159835|gb|AFG62399.1| Pinus taeda anonymous locus CL1692Contig1_05 genomic sequence_x0001_gi|383159836|gb|AFG62400.1| Pinus taeda anonymous locus CL1692Contig1_05 genomic sequence_x0001_gi|383159837|gb…	4e-06	43.5	sp|P0CQ62|BRE1_CRYNJ E3 ubiquitin-protein ligase BRE1 OS=Cryptococcus neoformans var. neoformans serotype D (strain JEC21 / ATCC MYA-565) GN=BRE1 PE=3 SV=1	55.56	4e-07	49.7
a1213264_2	0	0	0	3	gi|255633232|gb|ACU16972.1| unknown [Glycine max]	2e-06	45.8	sp|O59678|RRS1_SCHPO Ribosome biogenesis regulatory protein homolog OS=Schizosaccharomyces pombe (strain 972 / ATCC 24843) GN=SPBC29A3.16 PE=1 SV=1	54.35	2e-10	61.2
a1213340_2	0	1	0	1	no BLAST hit	-	-	sp|Q9HFF5|PDS5_SCHPO Sister chromatid cohesion protein pds5 OS=Schizosaccharomyces pombe (strain 972 / ATCC 24843) GN=pds5 PE=1 SV=1	39.53	9e-06	45.4
a1217630_2	0	0	0	2	gi|255071257|ref|XP_002507710.1| predicted protein [Micromonas sp. RCC299]_x0001_gi|226522985|gb|ACO68968.1| predicted protein, partial [Micromonas sp. RCC299]	9e-06	40.8	sp|P31353|PMM_CANAL Phosphomannomutase OS=Candida albicans (strain SC5314 / ATCC MYA-2876) GN=PMM1 PE=1 SV=1	61.9	2e-08	50.8
a1217655_2	0	1	0	0	gi|225436251|ref|XP_002275861.1| PREDICTED: geranylgeranyl transferase type-2 subunit beta [Vitis vinifera]_x0001_gi|147860391|emb|CAN82570.1| hypothetical protein VITISV_016117 [Vitis vinifera]_x0001_gi|296090220|emb|CBI40039.3| unnamed protein product [Vitis vinifera]	5e-10	56.2	sp|P20133|PGTB2_YEAST Geranylgeranyl transferase type-2 subunit beta OS=Saccharomyces cerevisiae (strain ATCC 204508 / S288c) GN=BET2 PE=1 SV=3	56	2e-11	64.3
a1217675_3	0	2	0	3	gi|357448533|ref|XP_003594542.1| hypothetical protein MTR_2g030400 [Medicago truncatula]_x0001_gi|355483590|gb|AES64793.1| hypothetical protein MTR_2g030400 [Medicago truncatula]	0.0007	39.7	tr|E3L562|E3L562_PUCGT Putative uncharacterized protein OS=Puccinia graminis f. sp. tritici (strain CRL 75-36-700-3 / race SCCL) GN=PGTG_17543 PE=4 SV=2	68.33	3e-13	76.3
a1218270_2	0	0	0	3	no BLAST hit	-	-	tr|E3KBN1|E3KBN1_PUCGT Putative uncharacterized protein OS=Puccinia graminis f. sp. tritici (strain CRL 75-36-700-3 / race SCCL) GN=PGTG_07951 PE=4 SV=2	84.31	5e-17	88.6
a1218279_2	0	2	0	1	no BLAST hit	-	-	tr|J3PTZ2|J3PTZ2_PUCT1 Uncharacterized protein OS=Puccinia triticina (isolate 1-1 / race 1 (BBBD)) GN=PTTG_02608 PE=4 SV=1	60.27	1e-12	73.9
a1221221_2	0	0	0	4	no BLAST hit	-	-	tr|E3K9T7|E3K9T7_PUCGT Putative uncharacterized protein OS=Puccinia graminis f. sp. tritici (strain CRL 75-36-700-3 / race SCCL) GN=PGTG_07202 PE=3 SV=2	71.88	4e-06	52.4
a1221302_2	0	0	0	3	no BLAST hit	-	-	sp|P32264|PROB_YEAST Glutamate 5-kinase OS=Saccharomyces cerevisiae (strain ATCC 204508 / S288c) GN=PRO1 PE=1 SV=2	48.72	7e-06	45.8
a1221779_2	0	0	0	1	no BLAST hit	-	-	tr|J3QB18|J3QB18_PUCT1 Uncharacterized protein OS=Puccinia triticina (isolate 1-1 / race 1 (BBBD)) GN=PTTG_08584 PE=4 SV=1	61.54	2e-08	60.1
a1221909_2	0	0	0	3	no BLAST hit	-	-	tr|J3PQX5|J3PQX5_PUCT1 Uncharacterized protein OS=Puccinia triticina (isolate 1-1 / race 1 (BBBD)) GN=PTTG_01541 PE=4 SV=1	81.36	3e-21	102
a1223692_3	0	0	0	2	no BLAST hit	-	-	tr|E3KDX1|E3KDX1_PUCGT Putative uncharacterized protein OS=Puccinia graminis f. sp. tritici (strain CRL 75-36-700-3 / race SCCL) GN=PGTG_08302 PE=4 SV=1	87.1	8e-10	64.7
a1224066_2	0	2	0	3	gi|2286155|gb|AAB64291.1| 6-phosphofructo-2-kinase/fructose-2,6-bisphosphatase, partial [Zea mays]	4e-05	43.5	tr|J3PVZ2|J3PVZ2_PUCT1 Uncharacterized protein OS=Puccinia triticina (isolate 1-1 / race 1 (BBBD)) GN=PTTG_03308 PE=4 SV=1	89.55	3e-28	125
a1224194_2	0	0	0	3	no BLAST hit	-	-	tr|J3PMM5|J3PMM5_PUCT1 Uncharacterized protein OS=Puccinia triticina (isolate 1-1 / race 1 (BBBD)) GN=PTTG_00391 PE=4 SV=1	55.17	6e-11	68.6
a122623_39	0	58	0	144	gi|351727695|ref|NP_001235122.1| uncharacterized protein LOC100305931 [Glycine max]_x0001_gi|255627017|gb|ACU13853.1| unknown [Glycine max]	4e-05	45.1	sp|Q03667|MIC17_YEAST Mitochondrial intermembrane space cysteine motif-containing protein MIC17 OS=Saccharomyces cerevisiae (strain ATCC 204508 / S288c) GN=MIC17 PE=1 SV=1	41.58	3e-11	64.7
a1227122_2	0	0	0	2	no BLAST hit	-	-	tr|J3PVK7|J3PVK7_PUCT1 Uncharacterized protein OS=Puccinia triticina (isolate 1-1 / race 1 (BBBD)) GN=PTTG_03173 PE=4 SV=1	65.22	1e-06	54.3
a1227472_3	0	0	0	4	no BLAST hit	-	-	tr|E3K4Z4|E3K4Z4_PUCGT Putative uncharacterized protein OS=Puccinia graminis f. sp. tritici (strain CRL 75-36-700-3 / race SCCL) GN=PGTG_05630 PE=3 SV=2	77.78	2e-22	106
a1227577_3	0	0	0	6	no BLAST hit	-	-	sp|Q06488|RSC2_YEAST Chromatin structure-remodeling complex subunit RSC2 OS=Saccharomyces cerevisiae (strain ATCC 204508 / S288c) GN=RSC2 PE=1 SV=1	44.07	2e-11	64.3
a1228507_2	0	0	0	2	no BLAST hit	-	-	tr|J3PMY4|J3PMY4_PUCT1 Uncharacterized protein OS=Puccinia triticina (isolate 1-1 / race 1 (BBBD)) GN=PTTG_00500 PE=4 SV=1	70.21	4e-09	62.4
a1228671_2	0	2	0	2	no BLAST hit	-	-	tr|E3L742|E3L742_PUCGT Putative uncharacterized protein OS=Puccinia graminis f. sp. tritici (strain CRL 75-36-700-3 / race SCCL) GN=PGTG_18352 PE=4 SV=2	93.18	1e-09	63.9
a1228846_3	0	0	0	3	no BLAST hit	-	-	tr|E3L4X2|E3L4X2_PUCGT Putative uncharacterized protein OS=Puccinia graminis f. sp. tritici (strain CRL 75-36-700-3 / race SCCL) GN=PGTG_17651 PE=4 SV=1	68.33	1e-15	84.3
a1230186_2	0	2	0	2	gi|255564266|ref|XP_002523130.1| ATP-dependent RNA helicase, putative [Ricinus communis]_x0001_gi|223537692|gb|EEF39315.1| ATP-dependent RNA helicase, putative [Ricinus communis]	2e-05	43.5	tr|E3KRG6|E3KRG6_PUCGT Putative uncharacterized protein OS=Puccinia graminis f. sp. tritici (strain CRL 75-36-700-3 / race SCCL) GN=PGTG_12632 PE=4 SV=2	84.91	3e-20	99.4
a1230891_3	0	0	0	4	no BLAST hit	-	-	tr|H6QS38|H6QS38_PUCGT Putative uncharacterized protein OS=Puccinia graminis f. sp. tritici (strain CRL 75-36-700-3 / race SCCL) GN=PGTG_21687 PE=4 SV=1	55.56	3e-07	56.2
a1231455_2	0	0	0	2	no BLAST hit	-	-	tr|E3KVL2|E3KVL2_PUCGT Serine/threonine protein kinase OS=Puccinia graminis f. sp. tritici (strain CRL 75-36-700-3 / race SCCL) GN=PGTG_14436 PE=4 SV=1	75.76	9e-06	51.2
a1232421_2	0	0	0	4	no BLAST hit	-	-	tr|E3L1T3|E3L1T3_PUCGT Putative uncharacterized protein OS=Puccinia graminis f. sp. tritici (strain CRL 75-36-700-3 / race SCCL) GN=PGTG_16095 PE=4 SV=2	60.98	2e-08	60.1
a1232565_2	0	1	0	2	no BLAST hit	-	-	tr|J3QCL3|J3QCL3_PUCT1 Uncharacterized protein OS=Puccinia triticina (isolate 1-1 / race 1 (BBBD)) GN=PTTG_09129 PE=4 SV=1	76	7e-17	88.2
a1233082_2	0	0	0	3	no BLAST hit	-	-	sp|Q00614|CACP_CANTR Carnitine O-acetyltransferase, mitochondrial OS=Candida tropicalis GN=CAT2 PE=3 SV=1	56.67	4e-11	63.2
a1233098_2	0	0	0	2	gi|302785029|ref|XP_002974286.1| hypothetical protein SELMODRAFT_149750 [Selaginella moellendorffii]_x0001_gi|300157884|gb|EFJ24508.1| hypothetical protein SELMODRAFT_149750 [Selaginella moellendorffii]	1e-16	75.9	sp|Q10161|CLH_SCHPO Probable clathrin heavy chain OS=Schizosaccharomyces pombe (strain 972 / ATCC 24843) GN=chc1 PE=1 SV=1	61.19	2e-18	87.4
a1233106_2	0	1	0	3	no BLAST hit	-	-	tr|E3KQ46|E3KQ46_PUCGT Putative uncharacterized protein OS=Puccinia graminis f. sp. tritici (strain CRL 75-36-700-3 / race SCCL) GN=PGTG_12377 PE=4 SV=1	78.26	3e-07	43.5
a1233246_2	0	0	0	2	no BLAST hit	-	-	sp|Q9USW3|YHZ7_SCHPO Probable glycosidase C21B10.07 OS=Schizosaccharomyces pombe (strain 972 / ATCC 24843) GN=SPBC21B10.07 PE=3 SV=1	36.51	2e-07	51.2
a1233794_3	0	0	0	5	no BLAST hit	-	-	tr|E3KK42|E3KK42_PUCGT Putative uncharacterized protein OS=Puccinia graminis f. sp. tritici (strain CRL 75-36-700-3 / race SCCL) GN=PGTG_10826 PE=4 SV=2	78.43	6e-16	85.1
a1233809_2	0	2	0	1	gi|326496849|dbj|BAJ98451.1| predicted protein [Hordeum vulgare subsp. vulgare]	2e-08	52	tr|E3JUH4|E3JUH4_PUCGT Putative uncharacterized protein OS=Puccinia graminis f. sp. tritici (strain CRL 75-36-700-3 / race SCCL) GN=PGTG_01030 PE=4 SV=2	94.12	4e-21	102
a1234259_2	0	2	0	0	gi|110741442|dbj|BAE98683.1| hypothetical protein [Arabidopsis thaliana]	1e-05	44.3	sp|Q4P358|EIF3A_USTMA Eukaryotic translation initiation factor 3 subunit A OS=Ustilago maydis (strain 521 / FGSC 9021) GN=TIF32 PE=3 SV=2	62	2e-11	63.9
a1234380_2	0	0	0	3	no BLAST hit	-	-	tr|J3Q5Q0|J3Q5Q0_PUCT1 Uncharacterized protein OS=Puccinia triticina (isolate 1-1 / race 1 (BBBD)) GN=PTTG_06716 PE=4 SV=1	94.2	2e-28	126
a1235631_2	0	0	0	2	no BLAST hit	-	-	tr|E3K3D2|E3K3D2_PUCGT Putative uncharacterized protein OS=Puccinia graminis f. sp. tritici (strain CRL 75-36-700-3 / race SCCL) GN=PGTG_04945 PE=4 SV=2	62.5	4e-13	75.5
a1236423_2	0	1	0	1	no BLAST hit	-	-	tr|E3K9Y7|E3K9Y7_PUCGT Putative uncharacterized protein OS=Puccinia graminis f. sp. tritici (strain CRL 75-36-700-3 / race SCCL) GN=PGTG_07418 PE=4 SV=2	53.06	2e-06	53.5
a1236748_2	0	2	0	1	gi|326525363|dbj|BAK07951.1| predicted protein [Hordeum vulgare subsp. vulgare]	8e-06	44.7	sp|Q10451|PPR5_SCHPO Pentatricopeptide repeat-containing protein 5, mitochondrial OS=Schizosaccharomyces pombe (strain 972 / ATCC 24843) GN=ppr5 PE=4 SV=2	42.55	1e-06	48.5
a1236986_2	0	0	0	3	no BLAST hit	-	-	tr|E3L742|E3L742_PUCGT Putative uncharacterized protein OS=Puccinia graminis f. sp. tritici (strain CRL 75-36-700-3 / race SCCL) GN=PGTG_18352 PE=4 SV=2	97.5	4e-15	82.4
a1237212_2	0	0	0	3	gi|357475161|ref|XP_003607866.1| Zinc finger protein ZPR1, partial [Medicago truncatula]_x0001_gi|355508921|gb|AES90063.1| Zinc finger protein ZPR1, partial [Medicago truncatula]	2e-06	46.2	tr|E3L1C5|E3L1C5_PUCGT Putative uncharacterized protein OS=Puccinia graminis f. sp. tritici (strain CRL 75-36-700-3 / race SCCL) GN=PGTG_16110 PE=4 SV=1	71.7	7e-14	78.2
a123748_33	0	65	0	193	no BLAST hit	-	-	tr|H6QRB6|H6QRB6_PUCGT Putative uncharacterized protein OS=Puccinia graminis f. sp. tritici (strain CRL 75-36-700-3 / race SCCL) GN=PGTG_21437 PE=4 SV=1	65.38	2e-32	141
a1238065_2	0	0	0	1	no BLAST hit	-	-	tr|E3JW57|E3JW57_PUCGT Putative uncharacterized protein OS=Puccinia graminis f. sp. tritici (strain CRL 75-36-700-3 / race SCCL) GN=PGTG_02723 PE=4 SV=2	65.79	2e-07	57
a1238116_2	0	0	0	4	no BLAST hit	-	-	tr|J3Q011|J3Q011_PUCT1 Uncharacterized protein OS=Puccinia triticina (isolate 1-1 / race 1 (BBBD)) GN=PTTG_04727 PE=4 SV=1	83.02	2e-16	86.7
a1238548_2	0	0	0	1	no BLAST hit	-	-	tr|E3JRY3|E3JRY3_PUCGT Putative uncharacterized protein OS=Puccinia graminis f. sp. tritici (strain CRL 75-36-700-3 / race SCCL) GN=PGTG_01401 PE=4 SV=2	71.19	6e-18	91.7
a1241021_3	0	0	0	4	gi|32435786|gb|AAP81672.1| mitogen-activated protein kinase [Beta vulgaris subsp. vulgaris]	4e-20	80.1	sp|Q92398|SPM1_SCHPO Mitogen-activated protein kinase spm1 OS=Schizosaccharomyces pombe (strain 972 / ATCC 24843) GN=spm1 PE=1 SV=1	78.12	5e-23	102
a1241209_2	0	0	0	2	no BLAST hit	-	-	tr|F4R388|F4R388_MELLP GARP complex subunit Vps53 OS=Melampsora larici-populina (strain 98AG31 / pathotype 3-4-7) GN=MlpVps53 PE=4 SV=1	79.59	2e-14	80.1
a1241414_2	0	0	0	4	no BLAST hit	-	-	tr|J3PW56|J3PW56_PUCT1 Uncharacterized protein OS=Puccinia triticina (isolate 1-1 / race 1 (BBBD)) GN=PTTG_03372 PE=4 SV=1	63.64	7e-17	88.2
a1241597_3	0	1	0	3	no BLAST hit	-	-	tr|E3L363|E3L363_PUCGT Glycerol-3-phosphate dehydrogenase OS=Puccinia graminis f. sp. tritici (strain CRL 75-36-700-3 / race SCCL) GN=PGTG_17260 PE=3 SV=2	72.73	1e-14	80.5
a1241975_3	0	1	0	1	no BLAST hit	-	-	tr|J3Q3P9|J3Q3P9_PUCT1 Uncharacterized protein OS=Puccinia triticina (isolate 1-1 / race 1 (BBBD)) GN=PTTG_06015 PE=4 SV=1	92.73	5e-23	108
a1242609_2	0	0	0	3	no BLAST hit	-	-	tr|E3K731|E3K731_PUCGT Atypical/ABC1/ABC1-C protein kinase OS=Puccinia graminis f. sp. tritici (strain CRL 75-36-700-3 / race SCCL) GN=PGTG_05199 PE=4 SV=2	74	2e-06	53.1
a1244193_2	0	0	0	1	no BLAST hit	-	-	sp|O59782|SULH3_SCHPO Probable sulfate permease C320.05 OS=Schizosaccharomyces pombe (strain 972 / ATCC 24843) GN=SPCC320.05 PE=3 SV=1	47.62	5e-06	46.2
a1244303_2	0	0	0	5	gi|242050166|ref|XP_002462827.1| hypothetical protein SORBIDRAFT_02g032650 [Sorghum bicolor]_x0001_gi|241926204|gb|EER99348.1| hypothetical protein SORBIDRAFT_02g032650 [Sorghum bicolor]	9e-09	53.9	sp|Q9P3U4|YKX2_SCHPO Uncharacterized RING finger protein C328.02 OS=Schizosaccharomyces pombe (strain 972 / ATCC 24843) GN=SPAC328.02 PE=3 SV=1	64.71	2e-22	100
a1245095_2	0	0	0	2	gi|384246965|gb|EIE20453.1| hypothetical protein COCSUDRAFT_30620 [Coccomyxa subellipsoidea C-169]	5e-05	42.4	sp|A1D4A7|EIF3A_NEOFI Eukaryotic translation initiation factor 3 subunit A OS=Neosartorya fischeri (strain ATCC 1020 / DSM 3700 / FGSC A1164 / NRRL 181) GN=tif32 PE=3 SV=1	51.92	7e-10	58.9
a1245469_2	0	1	0	0	gi|303274883|ref|XP_003056752.1| predicted protein [Micromonas pusilla CCMP1545]_x0001_gi|226461104|gb|EEH58397.1| predicted protein [Micromonas pusilla CCMP1545]	9e-09	52.8	tr|E3KYS5|E3KYS5_PUCGT CMGC/SRPK protein kinase OS=Puccinia graminis f. sp. tritici (strain CRL 75-36-700-3 / race SCCL) GN=PGTG_15313 PE=3 SV=1	75	4e-15	82.4
a1247178_2	0	0	0	2	gi|112979|sp|P26563.1|AATM_LUPAN RecName: Full=Aspartate aminotransferase P2, mitochondrial; AltName: Full=Transaminase A; Flags: Precursor_x0001_gi|19139|emb|CAA42430.1| aspartate aminotransferase [Lupinus angustifolius]	1e-10	58.2	sp|O42652|AATC_SCHPO Aspartate aminotransferase, cytoplasmic OS=Schizosaccharomyces pombe (strain 972 / ATCC 24843) GN=aat2 PE=3 SV=1	45.28	1e-10	61.2
a1247200_2	0	3	0	0	no BLAST hit	-	-	tr|E3L4X2|E3L4X2_PUCGT Putative uncharacterized protein OS=Puccinia graminis f. sp. tritici (strain CRL 75-36-700-3 / race SCCL) GN=PGTG_17651 PE=4 SV=1	45.76	7e-09	61.6
a1248771_2	0	0	0	4	gi|388507162|gb|AFK41647.1| unknown [Medicago truncatula]	2e-16	75.1	sp|P02992|EFTU_YEAST Elongation factor Tu, mitochondrial OS=Saccharomyces cerevisiae (strain ATCC 204508 / S288c) GN=TUF1 PE=1 SV=1	62.5	1e-18	88.2
a1250221_2	0	0	0	3	no BLAST hit	-	-	tr|J3QDW5|J3QDW5_PUCT1 Uncharacterized protein (Fragment) OS=Puccinia triticina (isolate 1-1 / race 1 (BBBD)) GN=PTTG_09581 PE=4 SV=1	43.06	1e-06	53.9
a1250655_2	0	0	0	3	no BLAST hit	-	-	tr|J3Q2Y0|J3Q2Y0_PUCT1 Uncharacterized protein OS=Puccinia triticina (isolate 1-1 / race 1 (BBBD)) GN=PTTG_05746 PE=4 SV=1	87.5	9e-17	87.8
a1251280_2	0	0	0	2	gi|224028369|gb|ACN33260.1| unknown [Zea mays]	3e-18	76.6	sp|P18695|TBG_EMENI Tubulin gamma chain OS=Emericella nidulans (strain FGSC A4 / ATCC 38163 / CBS 112.46 / NRRL 194 / M139) GN=mipA PE=2 SV=3	80.39	3e-18	86.7
a1251468_3	0	2	0	4	no BLAST hit	-	-	tr|J3PQH7|J3PQH7_PUCT1 Uncharacterized protein OS=Puccinia triticina (isolate 1-1 / race 1 (BBBD)) GN=PTTG_01393 PE=4 SV=1	76.27	4e-14	79
a1251825_2	0	0	0	3	no BLAST hit	-	-	tr|H6QUA0|H6QUA0_PUCGT Putative uncharacterized protein OS=Puccinia graminis f. sp. tritici (strain CRL 75-36-700-3 / race SCCL) GN=PGTG_22285 PE=4 SV=1	66	8e-12	71.2
a1252246_2	0	1	0	1	no BLAST hit	-	-	tr|E3JS73|E3JS73_PUCGT Putative uncharacterized protein OS=Puccinia graminis f. sp. tritici (strain CRL 75-36-700-3 / race SCCL) GN=PGTG_01587 PE=3 SV=2	64.58	4e-11	68.9
a1252417_2	0	0	0	2	no BLAST hit	-	-	tr|H6QP05|H6QP05_PUCGT Putative uncharacterized protein OS=Puccinia graminis f. sp. tritici (strain CRL 75-36-700-3 / race SCCL) GN=PGTG_20579 PE=4 SV=1	98	6e-21	101
a1253362_2	0	0	0	2	no BLAST hit	-	-	tr|J3PTN6|J3PTN6_PUCT1 Uncharacterized protein OS=Puccinia triticina (isolate 1-1 / race 1 (BBBD)) GN=PTTG_02502 PE=3 SV=1	88.46	5e-20	98.6
a1253558_2	0	0	0	2	no BLAST hit	-	-	tr|E3L4H2|E3L4H2_PUCGT Putative uncharacterized protein OS=Puccinia graminis f. sp. tritici (strain CRL 75-36-700-3 / race SCCL) GN=PGTG_17697 PE=4 SV=2	67.92	2e-13	77
a1254501_2	0	0	0	3	gi|224112663|ref|XP_002332732.1| predicted protein [Populus trichocarpa]_x0001_gi|222837542|gb|EEE75907.1| predicted protein [Populus trichocarpa]	2e-17	79	sp|Q9C102|GLT1_SCHPO Putative glutamate synthase [NADPH] OS=Schizosaccharomyces pombe (strain 972 / ATCC 24843) GN=glt1 PE=2 SV=1	52.94	4e-17	83.2
a1255001_2	0	0	0	3	no BLAST hit	-	-	tr|J3PMT9|J3PMT9_PUCT1 Uncharacterized protein OS=Puccinia triticina (isolate 1-1 / race 1 (BBBD)) GN=PTTG_00455 PE=4 SV=1	64.71	2e-10	66.6
a1255293_2	0	0	0	3	no BLAST hit	-	-	tr|E3K135|E3K135_PUCGT Putative uncharacterized protein (Fragment) OS=Puccinia graminis f. sp. tritici (strain CRL 75-36-700-3 / race SCCL) GN=PGTG_03966 PE=3 SV=2	66.67	2e-11	69.7
a1255413_3	0	2	0	2	no BLAST hit	-	-	tr|E3KTV7|E3KTV7_PUCGT Putative uncharacterized protein OS=Puccinia graminis f. sp. tritici (strain CRL 75-36-700-3 / race SCCL) GN=PGTG_13446 PE=4 SV=2	83.33	3e-11	65.1
a1255718_2	0	0	0	3	gi|388493558|gb|AFK34845.1| unknown [Medicago truncatula]	4e-09	53.1	sp|Q4I5R9-2|PPIB_GIBZE Isoform Short of Peptidyl-prolyl cis-trans isomerase B OS=Gibberella zeae (strain PH-1 / ATCC MYA-4620 / FGSC 9075 / NRRL 31084) GN=CPR2	54	1e-09	58.5
a1256278_2	0	0	0	1	no BLAST hit	-	-	tr|E3JXA5|E3JXA5_PUCGT Serine/threonine-protein kinase PRP4 OS=Puccinia graminis f. sp. tritici (strain CRL 75-36-700-3 / race SCCL) GN=PGTG_02141 PE=4 SV=2	84.44	1e-13	77.4
a1257116_2	0	1	0	3	no BLAST hit	-	-	tr|E3K868|E3K868_PUCGT Putative uncharacterized protein OS=Puccinia graminis f. sp. tritici (strain CRL 75-36-700-3 / race SCCL) GN=PGTG_06398 PE=4 SV=1	91.89	8e-13	74.7
a1257506_2	0	0	0	2	no BLAST hit	-	-	tr|E3JYK1|E3JYK1_PUCGT Putative uncharacterized protein OS=Puccinia graminis f. sp. tritici (strain CRL 75-36-700-3 / race SCCL) GN=PGTG_03082 PE=4 SV=1	52.73	1e-06	54.3
a1257509_2	0	2	0	3	no BLAST hit	-	-	sp|O14209|YDT4_SCHPO Uncharacterized aminotransferase C6B12.04c OS=Schizosaccharomyces pombe (strain 972 / ATCC 24843) GN=SPAC6B12.04c PE=3 SV=1	44.07	5e-09	56.2
a1258279_2	0	0	0	3	no BLAST hit	-	-	tr|E3KTI7|E3KTI7_PUCGT Putative uncharacterized protein OS=Puccinia graminis f. sp. tritici (strain CRL 75-36-700-3 / race SCCL) GN=PGTG_13983 PE=4 SV=1	72	4e-15	82.4
a1258626_2	0	1	0	2	no BLAST hit	-	-	tr|F4RKL3|F4RKL3_MELLP Putative uncharacterized protein OS=Melampsora larici-populina (strain 98AG31 / pathotype 3-4-7) GN=MELLADRAFT_116381 PE=4 SV=1	72.73	2e-13	76.6
a1259241_2	0	1	0	3	gi|16265863|gb|AAL16668.1|AF419850_1 suppressor of K+ transport growth defect-like protein [Musa acuminata AAA Group]	2e-25	98.2	sp|P52917|VPS4_YEAST Vacuolar protein sorting-associated protein 4 OS=Saccharomyces cerevisiae (strain ATCC 204508 / S288c) GN=VPS4 PE=1 SV=1	87.88	2e-28	120
a1259771_2	0	1	0	0	gi|125557247|gb|EAZ02783.1| hypothetical protein OsI_24908 [Oryza sativa Indica Group]	5e-06	45.1	tr|E3L618|E3L618_PUCGT Putative uncharacterized protein OS=Puccinia graminis f. sp. tritici (strain CRL 75-36-700-3 / race SCCL) GN=PGTG_18444 PE=4 SV=1	79.17	8e-15	81.3
a1262454_2	0	1	0	2	no BLAST hit	-	-	tr|J3Q2V2|J3Q2V2_PUCT1 Uncharacterized protein OS=Puccinia triticina (isolate 1-1 / race 1 (BBBD)) GN=PTTG_05718 PE=4 SV=1	77.78	2e-16	86.3
a1263895_2	0	0	0	2	gi|255563496|ref|XP_002522750.1| lipid binding protein, putative [Ricinus communis]_x0001_gi|223537988|gb|EEF39601.1| lipid binding protein, putative [Ricinus communis]	0.0004	39.7	tr|J3PT71|J3PT71_PUCT1 Uncharacterized protein OS=Puccinia triticina (isolate 1-1 / race 1 (BBBD)) GN=PTTG_02337 PE=4 SV=1	84.91	1e-16	87
a1263918_2	0	0	0	1	gi|242047862|ref|XP_002461677.1| hypothetical protein SORBIDRAFT_02g006330 [Sorghum bicolor]_x0001_gi|241925054|gb|EER98198.1| hypothetical protein SORBIDRAFT_02g006330 [Sorghum bicolor]	2e-09	55.1	tr|E3JRS6|E3JRS6_PUCGT Putative uncharacterized protein OS=Puccinia graminis f. sp. tritici (strain CRL 75-36-700-3 / race SCCL) GN=PGTG_00166 PE=4 SV=1	85.71	1e-17	90.5
a1264067_2	0	2	0	2	no BLAST hit	-	-	tr|E3JR74|E3JR74_PUCGT Putative uncharacterized protein OS=Puccinia graminis f. sp. tritici (strain CRL 75-36-700-3 / race SCCL) GN=PGTG_00696 PE=4 SV=1	78.57	2e-19	96.3
a1264551_2	0	0	0	2	no BLAST hit	-	-	tr|J3Q918|J3Q918_PUCT1 Uncharacterized protein OS=Puccinia triticina (isolate 1-1 / race 1 (BBBD)) GN=PTTG_07884 PE=4 SV=1	67.35	4e-10	65.9
a1264799_3	0	0	0	4	no BLAST hit	-	-	tr|J3PXB1|J3PXB1_PUCT1 Uncharacterized protein OS=Puccinia triticina (isolate 1-1 / race 1 (BBBD)) GN=PTTG_03777 PE=4 SV=1	78.12	1e-15	57.4
a1265163_2	0	1	0	2	no BLAST hit	-	-	tr|J3Q8J4|J3Q8J4_PUCT1 Uncharacterized protein OS=Puccinia triticina (isolate 1-1 / race 1 (BBBD)) GN=PTTG_07710 PE=4 SV=1	88.89	3e-21	102
a1265298_2	0	2	0	2	gi|308811206|ref|XP_003082911.1| DNA replication licensing factor, putative (ISS) [Ostreococcus tauri]_x0001_gi|116054789|emb|CAL56866.1| DNA replication licensing factor, putative (ISS) [Ostreococcus tauri]	4e-21	87.8	sp|P30665|MCM4_YEAST DNA replication licensing factor MCM4 OS=Saccharomyces cerevisiae (strain ATCC 204508 / S288c) GN=MCM4 PE=1 SV=2	91.84	2e-20	94.4
a1265356_2	0	0	0	1	no BLAST hit	-	-	tr|E3L274|E3L274_PUCGT Putative uncharacterized protein OS=Puccinia graminis f. sp. tritici (strain CRL 75-36-700-3 / race SCCL) GN=PGTG_16675 PE=4 SV=1	86.54	5e-17	88.6
a1267561_2	0	0	0	1	no BLAST hit	-	-	tr|J3Q7E6|J3Q7E6_PUCT1 Uncharacterized protein OS=Puccinia triticina (isolate 1-1 / race 1 (BBBD)) GN=PTTG_07312 PE=4 SV=1	82.35	3e-16	85.9
a1268314_3	0	2	0	2	no BLAST hit	-	-	tr|H6QTL8|H6QTL8_PUCGT Putative uncharacterized protein OS=Puccinia graminis f. sp. tritici (strain CRL 75-36-700-3 / race SCCL) GN=PGTG_14213 PE=4 SV=1	57.38	2e-12	73.6
a1270059_2	0	0	0	3	gi|224154958|ref|XP_002337544.1| predicted protein [Populus trichocarpa]_x0001_gi|222839542|gb|EEE77879.1| predicted protein [Populus trichocarpa]	0.0003	40.4	sp|Q6BII9|RIB7_DEBHA 2,5-diamino-6-ribosylamino-4(3H)-pyrimidinone 5'-phosphate reductase OS=Debaryomyces hansenii (strain ATCC 36239 / CBS 767 / JCM 1990 / NBRC 0083 / IGC 2968) GN=RIB7 PE=3 SV=1	59.57	2e-08	54.3
a1270292_2	0	0	0	3	no BLAST hit	-	-	tr|J3PRN7|J3PRN7_PUCT1 Uncharacterized protein OS=Puccinia triticina (isolate 1-1 / race 1 (BBBD)) GN=PTTG_01803 PE=3 SV=1	67.35	4e-12	72.4
a1270428_2	0	0	0	4	gi|326513472|dbj|BAK06976.1| predicted protein [Hordeum vulgare subsp. vulgare]	6e-10	56.2	tr|E3KLM7|E3KLM7_PUCGT Acetyl-CoA acyltransferase OS=Puccinia graminis f. sp. tritici (strain CRL 75-36-700-3 / race SCCL) GN=PGTG_11395 PE=3 SV=1	84.44	1e-13	77.4
a127045_33	0	180	0	341	gi|302843366|ref|XP_002953225.1| hypothetical protein VOLCADRAFT_63308 [Volvox carteri f. nagariensis]_x0001_gi|300261612|gb|EFJ45824.1| hypothetical protein VOLCADRAFT_63308 [Volvox carteri f. nagariensis]	3e-06	54.3	tr|E3KRC9|E3KRC9_PUCGT Putative uncharacterized protein OS=Puccinia graminis f. sp. tritici (strain CRL 75-36-700-3 / race SCCL) GN=PGTG_13236 PE=4 SV=1	49.24	7e-52	207
a1270591_3	0	1	0	2	no BLAST hit	-	-	tr|E3K8F3|E3K8F3_PUCGT Putative uncharacterized protein OS=Puccinia graminis f. sp. tritici (strain CRL 75-36-700-3 / race SCCL) GN=PGTG_06549 PE=3 SV=2	60.34	2e-12	73.2
a1270724_2	0	0	0	4	no BLAST hit	-	-	tr|J3Q6B7|J3Q6B7_PUCT1 Uncharacterized protein OS=Puccinia triticina (isolate 1-1 / race 1 (BBBD)) GN=PTTG_06933 PE=4 SV=1	72.73	3e-15	82.8
a1272223_2	0	0	0	5	no BLAST hit	-	-	tr|E3KP04|E3KP04_PUCGT Putative uncharacterized protein OS=Puccinia graminis f. sp. tritici (strain CRL 75-36-700-3 / race SCCL) GN=PGTG_11985 PE=4 SV=2	66.67	2e-10	66.6
a1272953_2	0	0	0	3	no BLAST hit	-	-	tr|E3KK45|E3KK45_PUCGT Putative uncharacterized protein OS=Puccinia graminis f. sp. tritici (strain CRL 75-36-700-3 / race SCCL) GN=PGTG_10829 PE=4 SV=2	84.06	1e-27	123
a1274180_3	0	0	0	4	gi|168019558|ref|XP_001762311.1| predicted protein [Physcomitrella patens subsp. patens]_x0001_gi|162686389|gb|EDQ72778.1| predicted protein [Physcomitrella patens subsp. patens]	2e-08	52	sp|P05453|ERF3_YEAST Eukaryotic peptide chain release factor GTP-binding subunit OS=Saccharomyces cerevisiae (strain ATCC 204508 / S288c) GN=SUP35 PE=1 SV=1	52.73	7e-11	62.4
a1274705_2	0	0	0	2	gi|302840499|ref|XP_002951805.1| hypothetical protein VOLCADRAFT_117940 [Volvox carteri f. nagariensis]_x0001_gi|300263053|gb|EFJ47256.1| hypothetical protein VOLCADRAFT_117940 [Volvox carteri f. nagariensis]	0.0001	41.2	tr|J3PMV4|J3PMV4_PUCT1 Uncharacterized protein OS=Puccinia triticina (isolate 1-1 / race 1 (BBBD)) GN=PTTG_00470 PE=4 SV=1	66.67	1e-12	74.3
a1277115_2	0	0	0	1	no BLAST hit	-	-	tr|E3L8P3|E3L8P3_PUCGT Putative uncharacterized protein OS=Puccinia graminis f. sp. tritici (strain CRL 75-36-700-3 / race SCCL) GN=PGTG_19047 PE=4 SV=1	48.39	2e-06	53.5
a1278080_2	0	1	0	0	no BLAST hit	-	-	tr|J3QB62|J3QB62_PUCT1 Uncharacterized protein OS=Puccinia triticina (isolate 1-1 / race 1 (BBBD)) GN=PTTG_08628 PE=4 SV=1	68.63	4e-14	79
a1278449_2	0	1	0	1	no BLAST hit	-	-	tr|E3KMW3|E3KMW3_PUCGT STE/STE7/MEK1 protein kinase OS=Puccinia graminis f. sp. tritici (strain CRL 75-36-700-3 / race SCCL) GN=PGTG_11141 PE=4 SV=1	75.68	3e-08	59.7
a1279051_2	0	0	0	5	gi|302809972|ref|XP_002986678.1| hypothetical protein SELMODRAFT_42234 [Selaginella moellendorffii]_x0001_gi|300145566|gb|EFJ12241.1| hypothetical protein SELMODRAFT_42234 [Selaginella moellendorffii]	0.0006	39.7	tr|J3PYL9|J3PYL9_PUCT1 Uncharacterized protein OS=Puccinia triticina (isolate 1-1 / race 1 (BBBD)) GN=PTTG_04235 PE=4 SV=1	82.5	4e-12	72.4
a1279365_3	0	3	0	2	no BLAST hit	-	-	tr|E3K951|E3K951_PUCGT Putative uncharacterized protein OS=Puccinia graminis f. sp. tritici (strain CRL 75-36-700-3 / race SCCL) GN=PGTG_06643 PE=4 SV=2	88.52	2e-23	109
a1279419_2	0	1	0	0	gi|302830658|ref|XP_002946895.1| hypothetical protein VOLCADRAFT_37846 [Volvox carteri f. nagariensis]_x0001_gi|300267939|gb|EFJ52121.1| hypothetical protein VOLCADRAFT_37846 [Volvox carteri f. nagariensis]	5e-05	40	tr|A8QET0|A8QET0_MALGO Putative uncharacterized protein OS=Malassezia globosa (strain ATCC MYA-4612 / CBS 7966) GN=MGL_4285 PE=4 SV=1	61.7	2e-11	70.1
a1280652_2	0	0	0	3	no BLAST hit	-	-	tr|J3PTJ8|J3PTJ8_PUCT1 Uncharacterized protein OS=Puccinia triticina (isolate 1-1 / race 1 (BBBD)) GN=PTTG_02464 PE=4 SV=1	87.76	7e-08	58.2
a1282643_2	0	0	0	1	no BLAST hit	-	-	tr|J3Q1A8|J3Q1A8_PUCT1 Uncharacterized protein OS=Puccinia triticina (isolate 1-1 / race 1 (BBBD)) GN=PTTG_05174 PE=4 SV=1	96.08	7e-21	101
a1282813_2	0	0	0	2	no BLAST hit	-	-	tr|F4RTQ6|F4RTQ6_MELLP Putative uncharacterized protein (Fragment) OS=Melampsora larici-populina (strain 98AG31 / pathotype 3-4-7) GN=MELLADRAFT_37620 PE=4 SV=1	77.78	9e-17	87.8
a1283210_2	0	2	0	0	no BLAST hit	-	-	tr|E3K2L2|E3K2L2_PUCGT Putative uncharacterized protein OS=Puccinia graminis f. sp. tritici (strain CRL 75-36-700-3 / race SCCL) GN=PGTG_04537 PE=4 SV=2	63.46	7e-14	78.2
a1283350_2	0	0	0	2	gi|168002427|ref|XP_001753915.1| predicted protein [Physcomitrella patens subsp. patens]_x0001_gi|162694891|gb|EDQ81237.1| predicted protein [Physcomitrella patens subsp. patens]	2e-07	49.3	tr|E3K2X4|E3K2X4_PUCGT Putative uncharacterized protein OS=Puccinia graminis f. sp. tritici (strain CRL 75-36-700-3 / race SCCL) GN=PGTG_04250 PE=4 SV=1	100	2e-22	106
a1283619_2	0	0	0	2	no BLAST hit	-	-	tr|J3PQ51|J3PQ51_PUCT1 DNA-directed RNA polymerase OS=Puccinia triticina (isolate 1-1 / race 1 (BBBD)) GN=PTTG_01267 PE=3 SV=1	78.38	6e-10	65.1
a1283869_3	0	0	0	2	gi|23452071|gb|AAN32916.1| translation initiation factor [Pisum sativum]	1e-12	63.9	sp|P39730|IF2P_YEAST Eukaryotic translation initiation factor 5B OS=Saccharomyces cerevisiae (strain ATCC 204508 / S288c) GN=FUN12 PE=1 SV=2	64.29	2e-12	67.8
a1286144_2	0	0	0	2	no BLAST hit	-	-	tr|E3JQ67|E3JQ67_PUCGT Putative uncharacterized protein OS=Puccinia graminis f. sp. tritici (strain CRL 75-36-700-3 / race SCCL) GN=PGTG_00313 PE=4 SV=1	72.22	4e-15	82.4
a1286391_2	0	0	0	2	no BLAST hit	-	-	tr|F4R6E6|F4R6E6_MELLP Putative uncharacterized protein OS=Melampsora larici-populina (strain 98AG31 / pathotype 3-4-7) GN=MELLADRAFT_115017 PE=4 SV=1	55.36	2e-07	57
a1286660_2	0	3	0	2	no BLAST hit	-	-	tr|L2FTJ2|L2FTJ2_COLGN DNA polymerase pol2 OS=Colletotrichum gloeosporioides (strain Nara gc5) GN=CGGC5_9903 PE=4 SV=1	38.57	8e-07	54.7
a1286813_2	0	0	0	4	gi|255573513|ref|XP_002527681.1| conserved hypothetical protein [Ricinus communis]_x0001_gi|223532912|gb|EEF34680.1| conserved hypothetical protein [Ricinus communis]	0.0005	40.4	tr|E3KBE5|E3KBE5_PUCGT Putative uncharacterized protein OS=Puccinia graminis f. sp. tritici (strain CRL 75-36-700-3 / race SCCL) GN=PGTG_07907 PE=4 SV=2	73.85	3e-22	105
a1287064_2	0	0	0	2	no BLAST hit	-	-	tr|E3L534|E3L534_PUCGT Putative uncharacterized protein OS=Puccinia graminis f. sp. tritici (strain CRL 75-36-700-3 / race SCCL) GN=PGTG_17515 PE=4 SV=2	66.07	1e-12	73.9
a1287313_2	0	2	0	0	gi|308810895|ref|XP_003082756.1| SNF2 domain-containing protein / helicase domain-containing protein / RING finger domain-containing protein (ISS) [Ostreococcus tauri]_x0001_gi|116061225|emb|CAL56613.1| SNF2 domain-containing protein / helicase domain-containing protein / RING finger domain-containing protein (ISS), partial [Ostreococcus tauri]	6e-07	48.9	sp|P79051|RHP16_SCHPO ATP-dependent helicase rhp16 OS=Schizosaccharomyces pombe (strain 972 / ATCC 24843) GN=rhp16 PE=3 SV=2	40.85	1e-08	54.7
a1287762_2	0	0	0	2	no BLAST hit	-	-	tr|J3QBW9|J3QBW9_PUCT1 Uncharacterized protein OS=Puccinia triticina (isolate 1-1 / race 1 (BBBD)) GN=PTTG_08885 PE=4 SV=1	66.04	5e-14	78.6
a1288007_2	0	0	0	2	no BLAST hit	-	-	tr|J3Q1U2|J3Q1U2_PUCT1 Uncharacterized protein OS=Puccinia triticina (isolate 1-1 / race 1 (BBBD)) GN=PTTG_05358 PE=4 SV=1	94	1e-19	97.1
a1288720_2	0	2	0	0	gi|384247659|gb|EIE21145.1| cysteine proteinase [Coccomyxa subellipsoidea C-169]	2e-07	48.9	sp|Q9USR2|UBP10_SCHPO Probable mRNA-splicing protein ubp10 OS=Schizosaccharomyces pombe (strain 972 / ATCC 24843) GN=ubp10 PE=3 SV=1	56	2e-09	57.4
a1291971_2	0	0	0	4	no BLAST hit	-	-	tr|E3JQ82|E3JQ82_PUCGT Putative uncharacterized protein OS=Puccinia graminis f. sp. tritici (strain CRL 75-36-700-3 / race SCCL) GN=PGTG_00328 PE=4 SV=1	62	5e-07	55.5
a1292457_2	0	0	0	3	no BLAST hit	-	-	tr|J3Q2K7|J3Q2K7_PUCT1 Uncharacterized protein OS=Puccinia triticina (isolate 1-1 / race 1 (BBBD)) GN=PTTG_05623 PE=4 SV=1	90.38	5e-18	92
a1292525_2	0	0	0	3	gi|149392801|gb|ABR26203.1| plasma membrane atpase 1 [Oryza sativa Indica Group]	4e-16	72.8	tr|E3K130|E3K130_PUCGT H+-transporting ATPase OS=Puccinia graminis f. sp. tritici (strain CRL 75-36-700-3 / race SCCL) GN=PGTG_03961 PE=4 SV=2	92.31	2e-22	106
a1293467_2	0	1	0	1	no BLAST hit	-	-	tr|E3KYT1|E3KYT1_PUCGT Putative uncharacterized protein OS=Puccinia graminis f. sp. tritici (strain CRL 75-36-700-3 / race SCCL) GN=PGTG_15319 PE=4 SV=2	66.67	5e-07	55.5
a1293719_2	0	0	0	2	no BLAST hit	-	-	sp|P39683|NPT1_YEAST Nicotinate phosphoribosyltransferase OS=Saccharomyces cerevisiae (strain ATCC 204508 / S288c) GN=NPT1 PE=1 SV=3	61.22	4e-12	66.6
a1293902_2	0	0	0	2	gi|190900044|gb|ACE98535.1| casein kinase II regulatory subunit [Populus tremula]_x0001_gi|190900050|gb|ACE98538.1| casein kinase II regulatory subunit [Populus tremula]	1e-14	65.5	sp|Q8TG12|CSK2B_NEUCR Casein kinase II subunit beta-1 OS=Neurospora crassa (strain ATCC 24698 / 74-OR23-1A / CBS 708.71 / DSM 1257 / FGSC 987) GN=ckb-1 PE=2 SV=1	71.43	6e-13	69.3
a1295359_2	0	2	0	1	no BLAST hit	-	-	tr|E3KUE7|E3KUE7_PUCGT Putative uncharacterized protein OS=Puccinia graminis f. sp. tritici (strain CRL 75-36-700-3 / race SCCL) GN=PGTG_13844 PE=4 SV=2	67.19	4e-18	92.4
a1295555_2	0	2	0	1	gi|302754380|ref|XP_002960614.1| hypothetical protein SELMODRAFT_75337 [Selaginella moellendorffii]_x0001_gi|300171553|gb|EFJ38153.1| hypothetical protein SELMODRAFT_75337 [Selaginella moellendorffii]	1e-12	64.7	sp|P37382|RPB3_SCHPO DNA-directed RNA polymerase II subunit RPB3 OS=Schizosaccharomyces pombe (strain 972 / ATCC 24843) GN=rpb3 PE=1 SV=2	50.68	4e-15	76.3
a1296036_2	0	0	0	2	no BLAST hit	-	-	sp|Q9UTF7|ELOH1_SCHPO Putative elongation of fatty acids protein 1 OS=Schizosaccharomyces pombe (strain 972 / ATCC 24843) GN=SPAC1B2.03c PE=1 SV=1	58.33	1e-06	48.1
a1297008_2	0	2	0	1	no BLAST hit	-	-	tr|F4R5A9|F4R5A9_MELLP Putative uncharacterized protein OS=Melampsora larici-populina (strain 98AG31 / pathotype 3-4-7) GN=MELLADRAFT_115107 PE=4 SV=1	76.47	7e-16	84.7
a1297430_2	0	0	0	2	no BLAST hit	-	-	tr|H6QV72|H6QV72_PUCGT Condensin complex subunit 1 OS=Puccinia graminis f. sp. tritici (strain CRL 75-36-700-3 / race SCCL) GN=PGTG_22661 PE=4 SV=1	94.12	2e-20	99.8
a1298320_2	0	0	0	1	gi|297842179|ref|XP_002888971.1| ATHSP101 [Arabidopsis lyrata subsp. lyrata]_x0001_gi|297334812|gb|EFH65230.1| ATHSP101 [Arabidopsis lyrata subsp. lyrata]	6e-13	64.7	sp|O74402|HSP78_SCHPO Heat shock protein 78, mitochondrial OS=Schizosaccharomyces pombe (strain 972 / ATCC 24843) GN=hsp78 PE=3 SV=1	66.04	8e-14	72
a1298784_2	0	0	0	4	no BLAST hit	-	-	tr|J3Q988|J3Q988_PUCT1 Uncharacterized protein OS=Puccinia triticina (isolate 1-1 / race 1 (BBBD)) GN=PTTG_07954 PE=4 SV=1	68.42	4e-06	52.4
a1299188_2	0	0	0	2	no BLAST hit	-	-	tr|J3PLN2|J3PLN2_PUCT1 Uncharacterized protein OS=Puccinia triticina (isolate 1-1 / race 1 (BBBD)) GN=PTTG_00048 PE=4 SV=1	69.44	9e-09	61.2
a1301083_2	0	2	0	0	gi|297724251|ref|NP_001174489.1| Os05g0516400 [Oryza sativa Japonica Group]_x0001_gi|255676490|dbj|BAH93217.1| Os05g0516400 [Oryza sativa Japonica Group]	0.0006	39.3	tr|N1QMA5|N1QMA5_9PEZI HSP9_HSP12-domain-containing protein OS=Mycosphaerella populorum SO2202 GN=SEPMUDRAFT_146142 PE=4 SV=1	72.97	2e-07	57
a1302443_2	0	2	0	1	no BLAST hit	-	-	sp|O74439|YJE9_SCHPO Uncharacterized mitochondrial carrier C1682.09c OS=Schizosaccharomyces pombe (strain 972 / ATCC 24843) GN=SPCC1682.09c PE=3 SV=1	81.13	4e-21	96.3
a1302626_2	0	3	0	2	gi|218188368|gb|EEC70795.1| hypothetical protein OsI_02243 [Oryza sativa Indica Group]	3e-12	65.1	tr|E3KJT4|E3KJT4_PUCGT Putative uncharacterized protein OS=Puccinia graminis f. sp. tritici (strain CRL 75-36-700-3 / race SCCL) GN=PGTG_10718 PE=4 SV=2	91.75	7e-45	181
a1302839_2	0	0	0	2	gi|38638275|ref|NP_943694.1| apocytochrome b [Chara vulgaris]_x0001_gi|32966589|gb|AAP92172.1| apocytochrome b [Chara vulgaris]	4e-20	84.7	sp|Q0H8X3|CYB_USTMA Cytochrome b OS=Ustilago maydis (strain 521 / FGSC 9021) GN=COB PE=3 SV=1	77.78	5e-20	92.8
a1303807_2	0	0	0	2	no BLAST hit	-	-	tr|E3KKF0|E3KKF0_PUCGT Putative uncharacterized protein OS=Puccinia graminis f. sp. tritici (strain CRL 75-36-700-3 / race SCCL) GN=PGTG_10246 PE=4 SV=1	74.07	3e-16	85.9
a1305819_2	0	0	0	3	gi|168012841|ref|XP_001759110.1| predicted protein [Physcomitrella patens subsp. patens]_x0001_gi|162689809|gb|EDQ76179.1| predicted protein [Physcomitrella patens subsp. patens]	5e-11	59.3	sp|P33144|BIMB_EMENI Separin OS=Emericella nidulans (strain FGSC A4 / ATCC 38163 / CBS 112.46 / NRRL 194 / M139) GN=bimB PE=3 SV=2	58.33	4e-12	66.6
a1306024_2	0	1	0	2	gi|61654436|gb|AAX48742.1| RPB2I [Rhododendron camtschaticum]	4e-16	70.1	sp|Q02061|RPB2_SCHPO DNA-directed RNA polymerase II subunit RPB2 OS=Schizosaccharomyces pombe (strain 972 / ATCC 24843) GN=rpb2 PE=1 SV=2	74.07	2e-19	90.9
a1306637_2	0	0	0	2	no BLAST hit	-	-	sp|P40387|TPS1_SCHPO Alpha,alpha-trehalose-phosphate synthase [UDP-forming] OS=Schizosaccharomyces pombe (strain 972 / ATCC 24843) GN=tps1 PE=1 SV=2	52	2e-09	57.4
a1307685_2	0	0	0	1	no BLAST hit	-	-	tr|E3L9G5|E3L9G5_PUCGT Putative uncharacterized protein OS=Puccinia graminis f. sp. tritici (strain CRL 75-36-700-3 / race SCCL) GN=PGTG_19429 PE=4 SV=2	47.06	3e-08	59.3
a1307703_2	0	0	0	3	no BLAST hit	-	-	tr|E3KS63|E3KS63_PUCGT Putative uncharacterized protein OS=Puccinia graminis f. sp. tritici (strain CRL 75-36-700-3 / race SCCL) GN=PGTG_13357 PE=4 SV=1	63.49	2e-14	79.7
a1307786_2	0	0	0	1	gi|302772589|ref|XP_002969712.1| hypothetical protein SELMODRAFT_410613 [Selaginella moellendorffii]_x0001_gi|300162223|gb|EFJ28836.1| hypothetical protein SELMODRAFT_410613 [Selaginella moellendorffii]	4e-12	62.4	sp|O60072|MUG81_SCHPO Putative helicase mug81 OS=Schizosaccharomyces pombe (strain 972 / ATCC 24843) GN=mug81 PE=1 SV=1	69.57	8e-14	72
a1308101_2	0	0	0	1	no BLAST hit	-	-	tr|E3L337|E3L337_PUCGT Putative uncharacterized protein OS=Puccinia graminis f. sp. tritici (strain CRL 75-36-700-3 / race SCCL) GN=PGTG_17234 PE=4 SV=2	100	4e-25	115
a1308835_2	0	2	0	2	no BLAST hit	-	-	tr|E3KDT5|E3KDT5_PUCGT Putative uncharacterized protein OS=Puccinia graminis f. sp. tritici (strain CRL 75-36-700-3 / race SCCL) GN=PGTG_08476 PE=4 SV=1	72.58	1e-20	100
a1310557_2	0	0	0	3	gi|224139460|ref|XP_002323123.1| oligopeptide transporter OPT family [Populus trichocarpa]_x0001_gi|222867753|gb|EEF04884.1| oligopeptide transporter OPT family [Populus trichocarpa]	2e-08	52.8	tr|H6QPH2|H6QPH2_PUCGT OPT family small oligopeptide transporter OS=Puccinia graminis f. sp. tritici (strain CRL 75-36-700-3 / race SCCL) GN=PGTG_20891 PE=4 SV=1	88.89	3e-22	105
a1311042_2	0	0	0	4	gi|384246589|gb|EIE20078.1| guanine deaminase [Coccomyxa subellipsoidea C-169]	3e-05	43.1	tr|F4RR99|F4RR99_MELLP Putative uncharacterized protein OS=Melampsora larici-populina (strain 98AG31 / pathotype 3-4-7) GN=MELLADRAFT_88292 PE=4 SV=1	58.14	7e-08	58.2
a1311325_2	0	0	0	2	no BLAST hit	-	-	tr|J3PQP1|J3PQP1_PUCT1 Urease OS=Puccinia triticina (isolate 1-1 / race 1 (BBBD)) GN=PTTG_01457 PE=3 SV=1	68.63	2e-12	73.2
a1312851_2	0	0	0	5	no BLAST hit	-	-	tr|J3PSV0|J3PSV0_PUCT1 Uncharacterized protein OS=Puccinia triticina (isolate 1-1 / race 1 (BBBD)) GN=PTTG_02216 PE=4 SV=1	75.76	2e-21	103
a1313163_2	0	0	0	4	no BLAST hit	-	-	tr|E3KA24|E3KA24_PUCGT Putative uncharacterized protein OS=Puccinia graminis f. sp. tritici (strain CRL 75-36-700-3 / race SCCL) GN=PGTG_07258 PE=4 SV=1	52.83	9e-06	51.2
a1313506_2	0	2	0	2	no BLAST hit	-	-	tr|J3Q5E2|J3Q5E2_PUCT1 Uncharacterized protein OS=Puccinia triticina (isolate 1-1 / race 1 (BBBD)) GN=PTTG_06608 PE=4 SV=1	70.69	6e-16	85.1
a1315039_2	0	2	0	2	no BLAST hit	-	-	tr|E3L9H7|E3L9H7_PUCGT Putative uncharacterized protein OS=Puccinia graminis f. sp. tritici (strain CRL 75-36-700-3 / race SCCL) GN=PGTG_19441 PE=4 SV=2	79.17	1e-14	80.5
a1315600_2	0	0	0	2	gi|302771399|ref|XP_002969118.1| hypothetical protein SELMODRAFT_409957 [Selaginella moellendorffii]_x0001_gi|300163623|gb|EFJ30234.1| hypothetical protein SELMODRAFT_409957 [Selaginella moellendorffii]	4e-09	53.9	sp|Q09813|T111_SCHPO Putative transcription initiation factor TFIID 111 kDa subunit OS=Schizosaccharomyces pombe (strain 972 / ATCC 24843) GN=SPAC2G11.14 PE=1 SV=1	57.69	2e-11	64.3
a1316282_2	0	1	0	1	no BLAST hit	-	-	tr|J3Q024|J3Q024_PUCT1 Uncharacterized protein OS=Puccinia triticina (isolate 1-1 / race 1 (BBBD)) GN=PTTG_04740 PE=4 SV=1	78	2e-15	83.2
a1318835_2	0	1	0	1	no BLAST hit	-	-	tr|J3PSL5|J3PSL5_PUCT1 Uncharacterized protein OS=Puccinia triticina (isolate 1-1 / race 1 (BBBD)) GN=PTTG_02131 PE=4 SV=1	88.24	4e-19	95.5
a1319801_2	0	0	0	3	no BLAST hit	-	-	tr|K5XJ55|K5XJ55_AGABU Uncharacterized protein OS=Agaricus bisporus var. burnettii (strain JB137-S8 / ATCC MYA-4627 / FGSC 10392) GN=AGABI1DRAFT_110046 PE=3 SV=1	61.11	1e-12	74.3
a1320310_2	0	2	0	1	no BLAST hit	-	-	sp|P22579|SIN3_YEAST Transcriptional regulatory protein SIN3 OS=Saccharomyces cerevisiae (strain ATCC 204508 / S288c) GN=SIN3 PE=1 SV=2	53.66	2e-09	57.4
a1321893_3	0	0	0	2	gi|2828296|emb|CAA16710.1| RNase L inhibitor-like protein [Arabidopsis thaliana]_x0001_gi|7268716|emb|CAB78923.1| RNase L inhibitor-like protein [Arabidopsis thaliana]	1e-24	98.2	sp|Q03195|RLI1_YEAST Translation initiation factor RLI1 OS=Saccharomyces cerevisiae (strain ATCC 204508 / S288c) GN=RLI1 PE=1 SV=1	94.44	1e-23	104
a1322092_2	0	0	0	4	gi|148909658|gb|ABR17920.1| unknown [Picea sitchensis]	2e-11	60.1	sp|D5GAC6|AMPP1_TUBMM Probable Xaa-Pro aminopeptidase P OS=Tuber melanosporum (strain Mel28) GN=AMPP PE=3 SV=1	64.58	1e-13	71.6
a1322621_2	0	3	0	2	no BLAST hit	-	-	tr|J3PLW6|J3PLW6_PUCT1 Uncharacterized protein OS=Puccinia triticina (isolate 1-1 / race 1 (BBBD)) GN=PTTG_00132 PE=4 SV=1	69.57	6e-12	71.6
a1323416_2	0	0	0	5	no BLAST hit	-	-	tr|H6QP01|H6QP01_PUCGT Putative uncharacterized protein OS=Puccinia graminis f. sp. tritici (strain CRL 75-36-700-3 / race SCCL) GN=PGTG_20575 PE=4 SV=1	1.32	5e-20	98.6
a1324753_2	0	0	0	2	no BLAST hit	-	-	tr|F4RQ81|F4RQ81_MELLP Putative uncharacterized protein OS=Melampsora larici-populina (strain 98AG31 / pathotype 3-4-7) GN=MELLADRAFT_72149 PE=3 SV=1	80.39	4e-15	82.4
a1324905_2	0	0	0	3	gi|145352359|ref|XP_001420517.1| predicted protein [Ostreococcus lucimarinus CCE9901]_x0001_gi|144580751|gb|ABO98810.1| predicted protein [Ostreococcus lucimarinus CCE9901]	4e-09	54.7	sp|P0CR40-2|SEC24_CRYNJ Isoform 2 of Protein transport protein SEC24 OS=Cryptococcus neoformans var. neoformans serotype D (strain JEC21 / ATCC MYA-565) GN=SEC24	71.64	2e-23	103
a1325726_2	0	0	0	2	gi|308081514|ref|NP_001183382.1| uncharacterized protein LOC100501797 [Zea mays]_x0001_gi|238011146|gb|ACR36608.1| unknown [Zea mays]	9e-05	41.6	tr|E3KHK9|E3KHK9_PUCGT Putative uncharacterized protein OS=Puccinia graminis f. sp. tritici (strain CRL 75-36-700-3 / race SCCL) GN=PGTG_09497 PE=4 SV=2	90	6e-21	101
a1326104_2	0	0	0	4	gi|222635475|gb|EEE65607.1| hypothetical protein OsJ_21148 [Oryza sativa Japonica Group]	1e-17	78.2	sp|P29468|PAP_YEAST Poly(A) polymerase OS=Saccharomyces cerevisiae (strain ATCC 204508 / S288c) GN=PAP1 PE=1 SV=1	71.15	2e-17	84
a1327048_2	0	0	0	4	no BLAST hit	-	-	tr|E3KJ57|E3KJ57_PUCGT Putative uncharacterized protein OS=Puccinia graminis f. sp. tritici (strain CRL 75-36-700-3 / race SCCL) GN=PGTG_10052 PE=4 SV=2	57.41	3e-08	59.7
a1328679_2	0	0	0	1	gi|74483448|gb|ABA10479.1| iron superoxide dismutase [Nelumbo nucifera]_x0001_gi|74483450|gb|ABA10480.1| iron superoxide dismutase [Nelumbo nucifera]_x0001_gi|74483452|gb|ABA10481.1| iron superoxide dismutase [Nelumbo nucifera]	6e-07	46.6	tr|F4S6X7|F4S6X7_MELLP Putative uncharacterized protein OS=Melampsora larici-populina (strain 98AG31 / pathotype 3-4-7) GN=MELLADRAFT_40203 PE=4 SV=1	74.07	2e-17	90.1
a1329370_2	0	1	0	4	no BLAST hit	-	-	tr|J3Q2L6|J3Q2L6_PUCT1 Uncharacterized protein OS=Puccinia triticina (isolate 1-1 / race 1 (BBBD)) GN=PTTG_05632 PE=4 SV=1	87.67	4e-31	135
a1330537_2	0	5	0	0	no BLAST hit	-	-	tr|E3L3P7|E3L3P7_PUCGT Putative uncharacterized protein OS=Puccinia graminis f. sp. tritici (strain CRL 75-36-700-3 / race SCCL) GN=PGTG_16917 PE=4 SV=2	54.93	9e-14	77.8
a133066_32	0	94	0	336	gi|168011159|ref|XP_001758271.1| predicted protein [Physcomitrella patens subsp. patens]_x0001_gi|162690727|gb|EDQ77093.1| predicted protein [Physcomitrella patens subsp. patens]	7e-87	266	sp|Q6BXH8|RS6_DEBHA 40S ribosomal protein S6 OS=Debaryomyces hansenii (strain ATCC 36239 / CBS 767 / JCM 1990 / NBRC 0083 / IGC 2968) GN=RPS6 PE=3 SV=1	66.51	1e-73	273
a1330986_2	0	0	0	2	no BLAST hit	-	-	tr|J3PN41|J3PN41_PUCT1 Uncharacterized protein OS=Puccinia triticina (isolate 1-1 / race 1 (BBBD)) GN=PTTG_00557 PE=4 SV=1	60.47	7e-08	58.2
a1332400_2	0	0	0	4	no BLAST hit	-	-	tr|E3L1F8|E3L1F8_PUCGT Putative uncharacterized protein OS=Puccinia graminis f. sp. tritici (strain CRL 75-36-700-3 / race SCCL) GN=PGTG_16143 PE=4 SV=2	86.96	2e-08	42
a1332593_2	0	0	0	2	no BLAST hit	-	-	tr|E3K300|E3K300_PUCGT Putative uncharacterized protein OS=Puccinia graminis f. sp. tritici (strain CRL 75-36-700-3 / race SCCL) GN=PGTG_04276 PE=4 SV=2	84.38	3e-08	59.3
a1332737_2	0	1	0	2	no BLAST hit	-	-	tr|E3KXE3|E3KXE3_PUCGT Dolichyl-phosphate-mannose-protein mannosyltransferase OS=Puccinia graminis f. sp. tritici (strain CRL 75-36-700-3 / race SCCL) GN=PGTG_15219 PE=4 SV=2	75.68	2e-10	66.6
a1333749_2	0	2	0	0	gi|55140505|gb|AAV41811.1| pyruvate dehydrogenase kinase-like protein [Chlamydomonas incerta]	4e-06	45.4	tr|E3KAA6|E3KAA6_PUCGT Putative uncharacterized protein OS=Puccinia graminis f. sp. tritici (strain CRL 75-36-700-3 / race SCCL) GN=PGTG_06884 PE=4 SV=2	82.35	5e-17	88.6
a1334059_2	0	2	0	1	gi|307103137|gb|EFN51400.1| hypothetical protein CHLNCDRAFT_141033 [Chlorella variabilis]	2e-07	49.7	tr|E3JPX8|E3JPX8_PUCGT Putative uncharacterized protein OS=Puccinia graminis f. sp. tritici (strain CRL 75-36-700-3 / race SCCL) GN=PGTG_00017 PE=4 SV=2	87.3	1e-17	90.5
a1335205_2	0	2	0	2	no BLAST hit	-	-	sp|O94342|YHM9_SCHPO Probable metabolite transport protein C1271.09 OS=Schizosaccharomyces pombe (strain 972 / ATCC 24843) GN=SPBC1271.09 PE=3 SV=1	41.86	4e-06	46.6
a1335631_2	0	0	0	4	gi|56681321|gb|AAW21277.1| glutamine synthetase, partial [Saccharum officinarum]	0.0003	40.4	tr|E3K906|E3K906_PUCGT Glutamine synthetase OS=Puccinia graminis f. sp. tritici (strain CRL 75-36-700-3 / race SCCL) GN=PGTG_06623 PE=3 SV=1	68.52	3e-12	72.8
a1335807_2	0	2	0	0	no BLAST hit	-	-	tr|J3Q908|J3Q908_PUCT1 Uncharacterized protein OS=Puccinia triticina (isolate 1-1 / race 1 (BBBD)) GN=PTTG_07874 PE=4 SV=1	78	2e-16	86.7
a1337083_2	0	1	0	2	no BLAST hit	-	-	tr|E3L0X1|E3L0X1_PUCGT Eukaryotic translation initiation factor 3 subunit H OS=Puccinia graminis f. sp. tritici (strain CRL 75-36-700-3 / race SCCL) GN=PGTG_16474 PE=3 SV=1	76.79	5e-14	78.6
a1337643_2	0	1	0	0	no BLAST hit	-	-	tr|J3QAZ1|J3QAZ1_PUCT1 Uncharacterized protein (Fragment) OS=Puccinia triticina (isolate 1-1 / race 1 (BBBD)) GN=PTTG_08557 PE=4 SV=1	61.54	1e-09	64.3
a1338433_2	0	0	0	3	no BLAST hit	-	-	tr|H6QRU4|H6QRU4_PUCGT Putative uncharacterized protein OS=Puccinia graminis f. sp. tritici (strain CRL 75-36-700-3 / race SCCL) GN=PGTG_08520 PE=4 SV=1	58.49	7e-13	74.7
a1339354_2	0	0	0	3	gi|62318969|dbj|BAD94072.1| spliceosomal - like protein [Arabidopsis thaliana]	2e-17	73.9	sp|P0CR22|RSE1_CRYNJ Pre-mRNA-splicing factor RSE1 OS=Cryptococcus neoformans var. neoformans serotype D (strain JEC21 / ATCC MYA-565) GN=RSE1 PE=3 SV=1	72.55	2e-17	84.3
a1340806_2	0	0	0	3	no BLAST hit	-	-	tr|E3L0L2|E3L0L2_PUCGT 2-isopropylmalate synthase OS=Puccinia graminis f. sp. tritici (strain CRL 75-36-700-3 / race SCCL) GN=PGTG_15988 PE=3 SV=1	76.74	5e-12	72
a1343206_2	0	1	0	5	no BLAST hit	-	-	sp|Q0TYW1|FYV10_PHANO Protein FYV10 OS=Phaeosphaeria nodorum (strain SN15 / ATCC MYA-4574 / FGSC 10173) GN=FYV10 PE=3 SV=2	46	3e-06	47
a1343714_2	0	2	0	0	gi|327195241|ref|YP_004339023.1| NADH dehydrogenase subunit 5 [Coccomyxa subellipsoidea C-169]_x0001_gi|325070737|gb|ADY75465.1| NADH dehydrogenase subunit 5 [Coccomyxa subellipsoidea C-169]	1e-05	44.3	sp|Q0H8X0|NU5M_USTMA NADH-ubiquinone oxidoreductase chain 5 OS=Ustilago maydis (strain 521 / FGSC 9021) GN=ND5 PE=3 SV=1	39.58	5e-07	49.7
a1343856_2	0	0	0	2	no BLAST hit	-	-	tr|H6QUD8|H6QUD8_PUCGT Putative uncharacterized protein OS=Puccinia graminis f. sp. tritici (strain CRL 75-36-700-3 / race SCCL) GN=PGTG_22389 PE=4 SV=1	92.45	1e-24	114
a1344670_2	0	0	0	3	no BLAST hit	-	-	tr|E3KMV4|E3KMV4_PUCGT Putative uncharacterized protein OS=Puccinia graminis f. sp. tritici (strain CRL 75-36-700-3 / race SCCL) GN=PGTG_11132 PE=3 SV=2	74.51	9e-14	77.8
a1345185_2	0	0	0	2	no BLAST hit	-	-	sp|Q9UVN9|MRE11_COPC7 Double-strand break repair protein MRE11 OS=Coprinopsis cinerea (strain Okayama-7 / 130 / ATCC MYA-4618 / FGSC 9003) GN=MRE11 PE=3 SV=1	48	1e-06	48.1
a1345342_2	0	0	0	2	no BLAST hit	-	-	tr|J3Q3V0|J3Q3V0_PUCT1 Uncharacterized protein OS=Puccinia triticina (isolate 1-1 / race 1 (BBBD)) GN=PTTG_06066 PE=4 SV=1	75.47	6e-16	85.1
a1345843_2	0	0	0	2	no BLAST hit	-	-	tr|J3Q637|J3Q637_PUCT1 Uncharacterized protein OS=Puccinia triticina (isolate 1-1 / race 1 (BBBD)) GN=PTTG_06853 PE=4 SV=1	67.65	9e-06	51.2
a1347497_2	0	1	0	0	no BLAST hit	-	-	tr|J3Q174|J3Q174_PUCT1 Uncharacterized protein OS=Puccinia triticina (isolate 1-1 / race 1 (BBBD)) GN=PTTG_05140 PE=3 SV=1	80.56	1e-10	67.4
a1349128_2	0	2	0	2	gi|388522811|gb|AFK49467.1| unknown [Lotus japonicus]	1e-16	73.9	sp|Q9P8P7|NEP1_CANAX Ribosomal RNA small subunit methyltransferase NEP1 OS=Candida albicans GN=NEP1 PE=3 SV=1	87.76	1e-19	91.7
a1349393_2	0	0	0	2	gi|356501409|ref|XP_003519517.1| PREDICTED: chromodomain-helicase-DNA-binding protein 2-like [Glycine max]	5e-09	53.5	sp|Q9P793|MIT1_SCHPO Chromatin remodeling factor mit1 OS=Schizosaccharomyces pombe (strain 972 / ATCC 24843) GN=mit1 PE=1 SV=1	60	2e-09	57.4
a1351402_2	0	0	0	2	gi|357147995|ref|XP_003574580.1| PREDICTED: respiratory burst oxidase homolog protein E-like [Brachypodium distachyon]	3e-07	48.5	tr|J3PVC1|J3PVC1_PUCT1 Uncharacterized protein OS=Puccinia triticina (isolate 1-1 / race 1 (BBBD)) GN=PTTG_03087 PE=4 SV=1	89.58	1e-17	90.9
a135383_40	0	102	0	222	gi|159474808|ref|XP_001695517.1| ribosomal protein L32, component of cytosolic 80S ribosome and 60S large subunit [Chlamydomonas reinhardtii]_x0001_gi|158276000|gb|EDP01775.1| ribosomal protein L32 [Chlamydomonas reinhardtii]	2e-53	172	sp|P79015|RL32A_SCHPO 60S ribosomal protein L32-A OS=Schizosaccharomyces pombe (strain 972 / ATCC 24843) GN=rpl32a PE=1 SV=2	70.97	4e-47	184
a1355031_2	0	2	0	0	no BLAST hit	-	-	tr|H6QSB3|H6QSB3_PUCGT Putative uncharacterized protein OS=Puccinia graminis f. sp. tritici (strain CRL 75-36-700-3 / race SCCL) GN=PGTG_10915 PE=3 SV=1	77.78	2e-20	99.8
a1356971_2	0	0	0	1	no BLAST hit	-	-	tr|F4S699|F4S699_MELLP Putative uncharacterized protein OS=Melampsora larici-populina (strain 98AG31 / pathotype 3-4-7) GN=MELLADRAFT_40089 PE=4 SV=1	66.04	1e-13	77.4
a1357092_2	0	1	0	1	no BLAST hit	-	-	tr|H6QPN9|H6QPN9_PUCGT Putative uncharacterized protein OS=Puccinia graminis f. sp. tritici (strain CRL 75-36-700-3 / race SCCL) GN=PGTG_20794 PE=4 SV=1	70	1e-11	70.9
a1357398_2	0	2	0	0	gi|168027451|ref|XP_001766243.1| predicted protein [Physcomitrella patens subsp. patens]_x0001_gi|162682457|gb|EDQ68875.1| predicted protein [Physcomitrella patens subsp. patens]	1e-11	61.2	tr|E3L0Q2|E3L0Q2_PUCGT Putative uncharacterized protein OS=Puccinia graminis f. sp. tritici (strain CRL 75-36-700-3 / race SCCL) GN=PGTG_15954 PE=4 SV=2	76.92	1e-19	97.1
a1357748_2	0	0	0	3	gi|307103492|gb|EFN51751.1| hypothetical protein CHLNCDRAFT_49159 [Chlorella variabilis]	3e-21	87.4	sp|P07286|GPT_YEAST UDP-N-acetylglucosamine--dolichyl-phosphate N-acetylglucosaminephosphotransferase OS=Saccharomyces cerevisiae (strain ATCC 204508 / S288c) GN=ALG7 PE=3 SV=1	84	2e-20	94
a1357819_2	0	1	0	3	no BLAST hit	-	-	sp|Q92400|GUX2_AGABI Exoglucanase OS=Agaricus bisporus GN=cel2 PE=2 SV=1	57.69	9e-13	68.6
a1358444_2	0	2	0	0	gi|168043352|ref|XP_001774149.1| predicted protein [Physcomitrella patens subsp. patens]_x0001_gi|162674556|gb|EDQ61063.1| predicted protein [Physcomitrella patens subsp. patens]	3e-05	43.1	tr|E3KDX3|E3KDX3_PUCGT Putative uncharacterized protein OS=Puccinia graminis f. sp. tritici (strain CRL 75-36-700-3 / race SCCL) GN=PGTG_08304 PE=3 SV=2	62.96	2e-23	109
a1359197_2	0	1	0	0	no BLAST hit	-	-	tr|E3K822|E3K822_PUCGT Fatty acid synthase subunit beta OS=Puccinia graminis f. sp. tritici (strain CRL 75-36-700-3 / race SCCL) GN=PGTG_06184 PE=4 SV=2	82.35	6e-18	91.7
a1361174_2	0	0	0	3	no BLAST hit	-	-	tr|E3JU41|E3JU41_PUCGT Putative uncharacterized protein OS=Puccinia graminis f. sp. tritici (strain CRL 75-36-700-3 / race SCCL) GN=PGTG_00897 PE=4 SV=2	69.39	2e-12	73.6
a1361242_2	0	2	0	2	no BLAST hit	-	-	tr|E3KKN1|E3KKN1_PUCGT Putative uncharacterized protein OS=Puccinia graminis f. sp. tritici (strain CRL 75-36-700-3 / race SCCL) GN=PGTG_10327 PE=4 SV=2	71.74	5e-11	68.6
a1362063_2	0	0	0	3	gi|224118634|ref|XP_002317869.1| predicted protein [Populus trichocarpa]_x0001_gi|222858542|gb|EEE96089.1| predicted protein [Populus trichocarpa]	9e-07	47.8	tr|E3K300|E3K300_PUCGT Putative uncharacterized protein OS=Puccinia graminis f. sp. tritici (strain CRL 75-36-700-3 / race SCCL) GN=PGTG_04276 PE=4 SV=2	85	6e-23	108
a1363068_2	0	0	0	1	no BLAST hit	-	-	tr|E3K2X4|E3K2X4_PUCGT Putative uncharacterized protein OS=Puccinia graminis f. sp. tritici (strain CRL 75-36-700-3 / race SCCL) GN=PGTG_04250 PE=4 SV=1	72.22	4e-13	75.5
a1364117_2	0	0	0	2	no BLAST hit	-	-	tr|H6QT04|H6QT04_PUCGT DNA ligase OS=Puccinia graminis f. sp. tritici (strain CRL 75-36-700-3 / race SCCL) GN=PGTG_21909 PE=3 SV=1	76	1e-13	77.4
a1365021_2	0	2	0	4	no BLAST hit	-	-	tr|E3JWW5|E3JWW5_PUCGT Putative uncharacterized protein OS=Puccinia graminis f. sp. tritici (strain CRL 75-36-700-3 / race SCCL) GN=PGTG_02981 PE=4 SV=1	48.75	7e-11	68.2
a1366409_2	0	0	0	5	no BLAST hit	-	-	tr|E3L2V7|E3L2V7_PUCGT Putative uncharacterized protein OS=Puccinia graminis f. sp. tritici (strain CRL 75-36-700-3 / race SCCL) GN=PGTG_17081 PE=4 SV=1	69.74	9e-20	97.8
a1367024_2	0	1	0	1	no BLAST hit	-	-	tr|E3KD58|E3KD58_PUCGT Putative uncharacterized protein OS=Puccinia graminis f. sp. tritici (strain CRL 75-36-700-3 / race SCCL) GN=PGTG_07693 PE=4 SV=2	81.13	5e-20	98.6
a1367110_2	0	0	0	4	no BLAST hit	-	-	sp|P53081|NIF3_YEAST NGG1-interacting factor 3 OS=Saccharomyces cerevisiae (strain ATCC 204508 / S288c) GN=NIF3 PE=1 SV=1	40.3	3e-08	53.5
a1367435_2	0	2	0	2	no BLAST hit	-	-	tr|E3KXT0|E3KXT0_PUCGT Putative uncharacterized protein OS=Puccinia graminis f. sp. tritici (strain CRL 75-36-700-3 / race SCCL) GN=PGTG_14983 PE=4 SV=1	65.38	4e-11	68.9
a1367723_2	0	0	0	2	gi|303283436|ref|XP_003061009.1| major facilitator superfamily [Micromonas pusilla CCMP1545]_x0001_gi|226457360|gb|EEH54659.1| major facilitator superfamily [Micromonas pusilla CCMP1545]	4e-06	45.4	sp|P38318|YB70_YEAST Uncharacterized membrane protein YBR220C OS=Saccharomyces cerevisiae (strain ATCC 204508 / S288c) GN=YBR220C PE=1 SV=1	62.75	2e-15	77.8
a1368283_2	0	2	0	0	no BLAST hit	-	-	tr|F4RZV6|F4RZV6_MELLP Putative uncharacterized protein OS=Melampsora larici-populina (strain 98AG31 / pathotype 3-4-7) GN=MELLADRAFT_110457 PE=4 SV=1	75.51	4e-13	75.5
a1368327_2	0	0	0	1	no BLAST hit	-	-	tr|E3K084|E3K084_PUCGT Putative uncharacterized protein OS=Puccinia graminis f. sp. tritici (strain CRL 75-36-700-3 / race SCCL) GN=PGTG_03665 PE=4 SV=2	74.51	7e-17	88.2
a1369268_2	0	0	0	2	no BLAST hit	-	-	tr|J3PZQ3|J3PZQ3_PUCT1 Uncharacterized protein OS=Puccinia triticina (isolate 1-1 / race 1 (BBBD)) GN=PTTG_04619 PE=4 SV=1	86.67	3e-08	59.7
a1369430_2	0	0	0	2	no BLAST hit	-	-	tr|E3KPL9|E3KPL9_PUCGT CAMK/CAMKL/KIN1 protein kinase OS=Puccinia graminis f. sp. tritici (strain CRL 75-36-700-3 / race SCCL) GN=PGTG_12210 PE=4 SV=2	64.44	4e-07	55.8
a1370074_2	0	2	0	0	no BLAST hit	-	-	tr|J3PME4|J3PME4_PUCT1 Uncharacterized protein OS=Puccinia triticina (isolate 1-1 / race 1 (BBBD)) GN=PTTG_00310 PE=4 SV=1	92.16	2e-21	103
a1370158_2	0	0	0	4	no BLAST hit	-	-	tr|H6QUY1|H6QUY1_PUCGT Putative uncharacterized protein OS=Puccinia graminis f. sp. tritici (strain CRL 75-36-700-3 / race SCCL) GN=PGTG_22568 PE=4 SV=1	80	2e-18	93.2
a1370958_2	0	1	0	0	no BLAST hit	-	-	tr|E3JSQ2|E3JSQ2_PUCGT Putative uncharacterized protein OS=Puccinia graminis f. sp. tritici (strain CRL 75-36-700-3 / race SCCL) GN=PGTG_01670 PE=4 SV=2	81.48	3e-21	102
a1371081_2	0	0	0	2	no BLAST hit	-	-	tr|J3PZG3|J3PZG3_PUCT1 Uncharacterized protein OS=Puccinia triticina (isolate 1-1 / race 1 (BBBD)) GN=PTTG_04529 PE=4 SV=1	86.27	7e-19	94.7
a1372216_2	0	0	0	2	gi|302835469|ref|XP_002949296.1| hypothetical protein VOLCADRAFT_46640 [Volvox carteri f. nagariensis]_x0001_gi|300265598|gb|EFJ49789.1| hypothetical protein VOLCADRAFT_46640 [Volvox carteri f. nagariensis]	1e-05	42.7	tr|E3KLT5|E3KLT5_PUCGT Putative uncharacterized protein OS=Puccinia graminis f. sp. tritici (strain CRL 75-36-700-3 / race SCCL) GN=PGTG_11453 PE=3 SV=2	93.55	6e-10	65.1
a1372461_2	0	2	0	1	no BLAST hit	-	-	tr|F4RV46|F4RV46_MELLP Putative uncharacterized protein OS=Melampsora larici-populina (strain 98AG31 / pathotype 3-4-7) GN=MELLADRAFT_117255 PE=4 SV=1	46.38	7e-08	58.2
a1372706_2	0	0	0	3	no BLAST hit	-	-	tr|J3PQW4|J3PQW4_PUCT1 Uncharacterized protein OS=Puccinia triticina (isolate 1-1 / race 1 (BBBD)) GN=PTTG_01530 PE=4 SV=1	92	4e-17	89
a1373451_2	0	0	0	3	gi|326492670|dbj|BAJ90191.1| predicted protein [Hordeum vulgare subsp. vulgare]	0.0006	39.3	sp|Q09838|PRZ1_SCHPO Transcriptional regulator prz1 OS=Schizosaccharomyces pombe (strain 972 / ATCC 24843) GN=prz1 PE=1 SV=1	45.65	5e-08	52.8
a1375814_2	0	0	0	1	gi|294462977|gb|ADE77027.1| unknown [Picea sitchensis]	1e-11	62	tr|E3JQY2|E3JQY2_PUCGT Putative uncharacterized protein OS=Puccinia graminis f. sp. tritici (strain CRL 75-36-700-3 / race SCCL) GN=PGTG_00195 PE=4 SV=2	74.29	3e-24	112
a1377233_2	0	0	0	4	no BLAST hit	-	-	tr|J3PLR6|J3PLR6_PUCT1 Uncharacterized protein OS=Puccinia triticina (isolate 1-1 / race 1 (BBBD)) GN=PTTG_00082 PE=4 SV=1	57.45	9e-11	67.8
a1378624_2	0	0	0	3	no BLAST hit	-	-	tr|E3JRX4|E3JRX4_PUCGT Putative uncharacterized protein OS=Puccinia graminis f. sp. tritici (strain CRL 75-36-700-3 / race SCCL) GN=PGTG_01392 PE=4 SV=2	86.27	7e-21	101
a1379028_2	0	0	0	3	gi|159472382|ref|XP_001694330.1| predicted protein [Chlamydomonas reinhardtii]_x0001_gi|158276993|gb|EDP02763.1| predicted protein [Chlamydomonas reinhardtii]	6e-20	78.2	sp|Q9P6P3|PPK15_SCHPO Serine/threonine-protein kinase ppk15 OS=Schizosaccharomyces pombe (strain 972 / ATCC 24843) GN=ppk15 PE=1 SV=1	86	3e-20	93.6
a1381644_2	0	2	0	0	no BLAST hit	-	-	tr|J3PQ05|J3PQ05_PUCT1 Uncharacterized protein OS=Puccinia triticina (isolate 1-1 / race 1 (BBBD)) GN=PTTG_01221 PE=4 SV=1	76.92	4e-16	85.5
a1381928_2	0	2	0	2	no BLAST hit	-	-	tr|E3JYN7|E3JYN7_PUCGT Putative uncharacterized protein OS=Puccinia graminis f. sp. tritici (strain CRL 75-36-700-3 / race SCCL) GN=PGTG_03118 PE=4 SV=2	63.46	1e-10	67.4
a1383733_2	0	0	0	2	no BLAST hit	-	-	tr|E3L1K1|E3L1K1_PUCGT Putative uncharacterized protein OS=Puccinia graminis f. sp. tritici (strain CRL 75-36-700-3 / race SCCL) GN=PGTG_16013 PE=4 SV=1	55.81	4e-06	52.4
a1383825_2	0	0	0	2	no BLAST hit	-	-	sp|O14059|HIS9_SCHPO Probable histidinol-phosphatase OS=Schizosaccharomyces pombe (strain 972 / ATCC 24843) GN=SPCC1672.01 PE=3 SV=1	57.41	2e-14	74.3
a1384406_2	0	0	0	4	no BLAST hit	-	-	tr|E3KGU6|E3KGU6_PUCGT Putative uncharacterized protein OS=Puccinia graminis f. sp. tritici (strain CRL 75-36-700-3 / race SCCL) GN=PGTG_08707 PE=4 SV=1	58	2e-09	63.2
a1385733_2	0	2	0	0	no BLAST hit	-	-	tr|J3PZJ7|J3PZJ7_PUCT1 Uncharacterized protein OS=Puccinia triticina (isolate 1-1 / race 1 (BBBD)) GN=PTTG_04563 PE=4 SV=1	77.55	1e-15	84.3
a1386156_2	0	0	0	1	no BLAST hit	-	-	tr|H6QRL5|H6QRL5_PUCGT Putative uncharacterized protein OS=Puccinia graminis f. sp. tritici (strain CRL 75-36-700-3 / race SCCL) GN=PGTG_21501 PE=4 SV=1	74.55	5e-18	92
a1386322_2	0	1	0	1	gi|159470427|ref|XP_001693361.1| hypothetical protein CHLREDRAFT_147577 [Chlamydomonas reinhardtii]_x0001_gi|158277619|gb|EDP03387.1| hypothetical protein CHLREDRAFT_147577 [Chlamydomonas reinhardtii]	2e-07	48.9	tr|E3L587|E3L587_PUCGT Putative uncharacterized protein OS=Puccinia graminis f. sp. tritici (strain CRL 75-36-700-3 / race SCCL) GN=PGTG_17449 PE=4 SV=2	90.38	2e-20	99.8
a1386371_2	0	0	0	4	no BLAST hit	-	-	tr|E3JSV5|E3JSV5_PUCGT Putative uncharacterized protein OS=Puccinia graminis f. sp. tritici (strain CRL 75-36-700-3 / race SCCL) GN=PGTG_01723 PE=4 SV=1	1.92	2e-18	93.2
a1387048_2	0	0	0	3	no BLAST hit	-	-	tr|J3Q6M7|J3Q6M7_PUCT1 Uncharacterized protein OS=Puccinia triticina (isolate 1-1 / race 1 (BBBD)) GN=PTTG_07043 PE=4 SV=1	58	7e-09	61.6
a1387942_2	0	0	0	2	no BLAST hit	-	-	tr|J3PPH3|J3PPH3_PUCT1 Uncharacterized protein OS=Puccinia triticina (isolate 1-1 / race 1 (BBBD)) GN=PTTG_01039 PE=4 SV=1	78	2e-14	80.1
a1388093_2	0	0	0	3	gi|326534000|dbj|BAJ93773.1| predicted protein [Hordeum vulgare subsp. vulgare]	1e-20	86.3	sp|O13434|PCKA_CANAX Phosphoenolpyruvate carboxykinase [ATP] OS=Candida albicans GN=PCK1 PE=3 SV=1	85.71	2e-19	90.9
a1388240_2	0	0	0	2	no BLAST hit	-	-	tr|E3K399|E3K399_PUCGT Putative uncharacterized protein OS=Puccinia graminis f. sp. tritici (strain CRL 75-36-700-3 / race SCCL) GN=PGTG_04912 PE=4 SV=1	74.47	4e-13	75.5
a1388794_2	0	3	0	0	gi|197305520|gb|ACH59111.1| ATP-dependent RNA helicase-like protein [Pseudotsuga menziesii]_x0001_gi|197305534|gb|ACH59118.1| ATP-dependent RNA helicase-like protein [Pseudotsuga menziesii]_x0001_gi|197305550|gb|ACH59126.1| ATP-dependent RNA helicase-like protein [Pseudotsuga menziesii]	2e-06	44.3	sp|A4QSS5|DBP2_MAGO7 ATP-dependent RNA helicase DBP2 OS=Magnaporthe oryzae (strain 70-15 / ATCC MYA-4617 / FGSC 8958) GN=DBP2 PE=3 SV=1	62.22	6e-10	59.3
a1388992_2	0	0	0	2	no BLAST hit	-	-	sp|Q06625|GDE_YEAST Glycogen debranching enzyme OS=Saccharomyces cerevisiae (strain ATCC 204508 / S288c) GN=GDB1 PE=1 SV=1	53.06	7e-08	52.4
a1389465_2	0	0	0	2	no BLAST hit	-	-	tr|E3K1S0|E3K1S0_PUCGT Putative uncharacterized protein OS=Puccinia graminis f. sp. tritici (strain CRL 75-36-700-3 / race SCCL) GN=PGTG_04201 PE=4 SV=2	68.09	2e-12	73.2
a1391338_2	0	1	0	0	no BLAST hit	-	-	sp|P04841|ALOX_PICAN Alcohol oxidase OS=Pichia angusta GN=MOX PE=3 SV=1	53.06	7e-10	58.9
a1393985_2	0	1	0	1	gi|30722286|emb|CAD91127.1| glutathione transporter GT1 [Brassica juncea]	1e-12	64.3	sp|O14031|PGT1_SCHPO Glutathione transporter 1 OS=Schizosaccharomyces pombe (strain 972 / ATCC 24843) GN=pgt1 PE=1 SV=1	56.6	2e-13	70.9
a1394191_2	0	0	0	3	gi|1841704|emb|CAB06653.1| histidyl tRNA Synthetase [Oryza sativa Japonica Group]	2e-16	74.7	sp|O43011|SYH_SCHPO Histidine--tRNA ligase, mitochondrial OS=Schizosaccharomyces pombe (strain 972 / ATCC 24843) GN=hts1 PE=1 SV=2	85.11	4e-16	79.7
a1395925_3	0	0	0	2	gi|2935642|gb|AAC39372.1| Af12-amino acid [Avena fatua]	2e-21	86.3	sp|Q05425|GPA1_NEUCR Guanine nucleotide-binding protein alpha-1 subunit OS=Neurospora crassa (strain ATCC 24698 / 74-OR23-1A / CBS 708.71 / DSM 1257 / FGSC 987) GN=gna-1 PE=2 SV=1	67.8	8e-20	92
a1396165_2	0	0	0	1	no BLAST hit	-	-	tr|E3JS86|E3JS86_PUCGT Putative uncharacterized protein OS=Puccinia graminis f. sp. tritici (strain CRL 75-36-700-3 / race SCCL) GN=PGTG_01600 PE=4 SV=1	85.71	5e-06	52
a1397302_2	0	1	0	2	no BLAST hit	-	-	tr|J3PV84|J3PV84_PUCT1 Uncharacterized protein OS=Puccinia triticina (isolate 1-1 / race 1 (BBBD)) GN=PTTG_03050 PE=4 SV=1	75.93	7e-20	98.2
a1398443_2	0	0	0	1	no BLAST hit	-	-	sp|O94404|NIF3_SCHPO Protein NIF3 homolog OS=Schizosaccharomyces pombe (strain 972 / ATCC 24843) GN=SPCC126.12 PE=3 SV=1	69.23	8e-09	55.5
a1401512_2	0	1	0	2	no BLAST hit	-	-	tr|E3L3P7|E3L3P7_PUCGT Putative uncharacterized protein OS=Puccinia graminis f. sp. tritici (strain CRL 75-36-700-3 / race SCCL) GN=PGTG_16917 PE=4 SV=2	54.72	4e-08	58.9
a1401995_2	0	0	0	3	no BLAST hit	-	-	sp|O13396|MSH2_NEUCR DNA mismatch repair protein msh-2 OS=Neurospora crassa (strain ATCC 24698 / 74-OR23-1A / CBS 708.71 / DSM 1257 / FGSC 987) GN=msh-2 PE=3 SV=1	54	4e-09	56.6
a1402237_2	0	0	0	4	gi|302795640|ref|XP_002979583.1| hypothetical protein SELMODRAFT_233367 [Selaginella moellendorffii]_x0001_gi|300152831|gb|EFJ19472.1| hypothetical protein SELMODRAFT_233367 [Selaginella moellendorffii]	3e-08	51.6	sp|O59945|FIMB_SCHPO Fimbrin OS=Schizosaccharomyces pombe (strain 972 / ATCC 24843) GN=fim1 PE=1 SV=1	75	8e-17	82
a1402477_2	0	0	0	2	no BLAST hit	-	-	tr|H6QPY6|H6QPY6_PUCGT Putative uncharacterized protein OS=Puccinia graminis f. sp. tritici (strain CRL 75-36-700-3 / race SCCL) GN=PGTG_03765 PE=4 SV=1	62.96	8e-13	74.7
a1403366_2	0	0	0	1	no BLAST hit	-	-	tr|E3JQK4|E3JQK4_PUCGT Putative uncharacterized protein OS=Puccinia graminis f. sp. tritici (strain CRL 75-36-700-3 / race SCCL) GN=PGTG_00346 PE=4 SV=1	66.67	2e-10	66.6
a1404105_2	0	0	0	4	no BLAST hit	-	-	tr|E3KAQ6|E3KAQ6_PUCGT Putative uncharacterized protein OS=Puccinia graminis f. sp. tritici (strain CRL 75-36-700-3 / race SCCL) GN=PGTG_07084 PE=4 SV=1	63.46	9e-11	67.8
a1405291_2	0	1	0	1	no BLAST hit	-	-	sp|Q4PBP6|NST1_USTMA Stress response protein NST1 OS=Ustilago maydis (strain 521 / FGSC 9021) GN=NST1 PE=3 SV=1	79.17	4e-06	46.6
a1405840_2	0	0	0	1	no BLAST hit	-	-	tr|H6QT08|H6QT08_PUCGT Putative uncharacterized protein OS=Puccinia graminis f. sp. tritici (strain CRL 75-36-700-3 / race SCCL) GN=PGTG_21913 PE=4 SV=1	77.42	1e-11	52
a1407803_2	0	1	0	0	no BLAST hit	-	-	tr|J3Q2J7|J3Q2J7_PUCT1 Uncharacterized protein OS=Puccinia triticina (isolate 1-1 / race 1 (BBBD)) GN=PTTG_05613 PE=4 SV=1	75	1e-16	87.4
a1410548_2	0	0	0	1	no BLAST hit	-	-	tr|E3L254|E3L254_PUCGT Putative uncharacterized protein OS=Puccinia graminis f. sp. tritici (strain CRL 75-36-700-3 / race SCCL) GN=PGTG_16655 PE=4 SV=2	73.91	9e-11	67.8
a141065_32	0	118	0	264	gi|62642104|gb|AAX92691.1| eukaryotic translation initiation factor 5A 2 [Picea abies]	5e-58	189	sp|O94083|IF5A_CANAL Eukaryotic translation initiation factor 5A OS=Candida albicans (strain SC5314 / ATCC MYA-2876) GN=ANB1 PE=3 SV=1	70.2	1e-60	230
a1411313_2	0	0	0	1	no BLAST hit	-	-	tr|E3KMV2|E3KMV2_PUCGT Putative uncharacterized protein OS=Puccinia graminis f. sp. tritici (strain CRL 75-36-700-3 / race SCCL) GN=PGTG_11130 PE=4 SV=1	83.33	1e-19	97.4
a1411643_2	0	2	0	1	no BLAST hit	-	-	tr|E3JWS8|E3JWS8_PUCGT Putative uncharacterized protein OS=Puccinia graminis f. sp. tritici (strain CRL 75-36-700-3 / race SCCL) GN=PGTG_02944 PE=4 SV=1	57.69	3e-10	65.9
a1414592_2	0	0	0	2	no BLAST hit	-	-	tr|E3KNK2|E3KNK2_PUCGT Putative uncharacterized protein OS=Puccinia graminis f. sp. tritici (strain CRL 75-36-700-3 / race SCCL) GN=PGTG_11633 PE=4 SV=2	72.55	2e-14	79.7
a1415792_2	0	0	0	3	no BLAST hit	-	-	sp|Q9P6L5|SLA2_SCHPO Endocytosis protein end4 OS=Schizosaccharomyces pombe (strain 972 / ATCC 24843) GN=end4 PE=1 SV=2	58.82	1e-13	71.2
a1419045_2	0	0	0	3	no BLAST hit	-	-	tr|E3K4B5|E3K4B5_PUCGT Putative uncharacterized protein OS=Puccinia graminis f. sp. tritici (strain CRL 75-36-700-3 / race SCCL) GN=PGTG_05714 PE=3 SV=1	81.63	3e-18	92.8
a1419962_2	0	0	0	2	no BLAST hit	-	-	tr|E3KKH7|E3KKH7_PUCGT Putative uncharacterized protein OS=Puccinia graminis f. sp. tritici (strain CRL 75-36-700-3 / race SCCL) GN=PGTG_10273 PE=4 SV=2	67.92	3e-08	59.7
a1420260_2	0	2	0	3	no BLAST hit	-	-	tr|E3KUL7|E3KUL7_PUCGT Putative uncharacterized protein OS=Puccinia graminis f. sp. tritici (strain CRL 75-36-700-3 / race SCCL) GN=PGTG_13771 PE=4 SV=2	80.56	5e-27	121
a142086_23	0	52	0	144	gi|326529907|dbj|BAK08233.1| predicted protein [Hordeum vulgare subsp. vulgare]	4e-06	50.1	tr|E3JV01|E3JV01_PUCGT Putative uncharacterized protein OS=Puccinia graminis f. sp. tritici (strain CRL 75-36-700-3 / race SCCL) GN=PGTG_01207 PE=4 SV=1	48.91	4e-19	97.4
a1421334_2	0	0	0	3	no BLAST hit	-	-	tr|J3Q342|J3Q342_PUCT1 Uncharacterized protein OS=Puccinia triticina (isolate 1-1 / race 1 (BBBD)) GN=PTTG_05808 PE=4 SV=1	64.58	3e-10	66.2
a1421892_2	0	1	0	0	no BLAST hit	-	-	tr|E3K1W5|E3K1W5_PUCGT Putative uncharacterized protein OS=Puccinia graminis f. sp. tritici (strain CRL 75-36-700-3 / race SCCL) GN=PGTG_04290 PE=4 SV=2	77.78	7e-19	94.7
a1422664_2	0	0	0	1	no BLAST hit	-	-	tr|J3PTS0|J3PTS0_PUCT1 Uncharacterized protein OS=Puccinia triticina (isolate 1-1 / race 1 (BBBD)) GN=PTTG_02536 PE=4 SV=1	55.36	4e-11	68.9
a1423868_2	0	1	0	0	gi|384249731|gb|EIE23212.1| hypothetical protein COCSUDRAFT_63569 [Coccomyxa subellipsoidea C-169]	9e-05	41.6	tr|E3JXC7|E3JXC7_PUCGT Putative uncharacterized protein OS=Puccinia graminis f. sp. tritici (strain CRL 75-36-700-3 / race SCCL) GN=PGTG_02163 PE=4 SV=2	88.24	2e-18	93.6
a1423944_2	0	0	0	3	no BLAST hit	-	-	tr|E3L2Y6|E3L2Y6_PUCGT Putative uncharacterized protein OS=Puccinia graminis f. sp. tritici (strain CRL 75-36-700-3 / race SCCL) GN=PGTG_17183 PE=4 SV=1	64.71	1e-14	80.9
a1423962_2	0	0	0	1	no BLAST hit	-	-	tr|E3KBM0|E3KBM0_PUCGT Putative uncharacterized protein OS=Puccinia graminis f. sp. tritici (strain CRL 75-36-700-3 / race SCCL) GN=PGTG_07754 PE=4 SV=2	70	1e-08	60.8
a1424038_2	0	1	0	2	no BLAST hit	-	-	tr|F4S1T2|F4S1T2_MELLP Putative uncharacterized protein OS=Melampsora larici-populina (strain 98AG31 / pathotype 3-4-7) GN=MELLADRAFT_50106 PE=4 SV=1	82.86	1e-10	67.4
a1424502_2	0	1	0	3	no BLAST hit	-	-	tr|J3Q944|J3Q944_PUCT1 Uncharacterized protein OS=Puccinia triticina (isolate 1-1 / race 1 (BBBD)) GN=PTTG_07910 PE=4 SV=1	79.41	1e-07	57.8
a1425465_2	0	2	0	1	no BLAST hit	-	-	tr|H6QSR5|H6QSR5_PUCGT Ubiquitin carboxyl-terminal hydrolase OS=Puccinia graminis f. sp. tritici (strain CRL 75-36-700-3 / race SCCL) GN=PGTG_21821 PE=3 SV=1	52	2e-08	60.1
a1425950_2	0	0	0	2	gi|384248102|gb|EIE21587.1| hypothetical protein COCSUDRAFT_17568 [Coccomyxa subellipsoidea C-169]	2e-08	52	sp|Q10414|MU161_SCHPO CWF19-like protein mug161 OS=Schizosaccharomyces pombe (strain 972 / ATCC 24843) GN=mug161 PE=1 SV=1	61.54	1e-12	68.2
a1427251_2	0	0	0	1	no BLAST hit	-	-	tr|J3PP73|J3PP73_PUCT1 Uncharacterized protein OS=Puccinia triticina (isolate 1-1 / race 1 (BBBD)) GN=PTTG_00939 PE=4 SV=1	78.43	2e-14	79.7
a1427686_2	0	0	0	4	no BLAST hit	-	-	tr|J3PRZ0|J3PRZ0_PUCT1 Uncharacterized protein OS=Puccinia triticina (isolate 1-1 / race 1 (BBBD)) GN=PTTG_01906 PE=4 SV=1	73.08	7e-14	78.2
a1431425_2	0	0	0	3	no BLAST hit	-	-	tr|E3L2U7|E3L2U7_PUCGT Putative uncharacterized protein OS=Puccinia graminis f. sp. tritici (strain CRL 75-36-700-3 / race SCCL) GN=PGTG_17071 PE=4 SV=2	62.75	3e-12	72.8
a1431814_2	0	1	0	1	no BLAST hit	-	-	tr|E3KN11|E3KN11_PUCGT Putative uncharacterized protein OS=Puccinia graminis f. sp. tritici (strain CRL 75-36-700-3 / race SCCL) GN=PGTG_10976 PE=4 SV=2	76.92	1e-16	87.4
a143452_40	0	79	0	257	gi|168058464|ref|XP_001781228.1| predicted protein [Physcomitrella patens subsp. patens]_x0001_gi|162667293|gb|EDQ53926.1| predicted protein [Physcomitrella patens subsp. patens]	4e-57	183	sp|O42706|RL21B_SCHPO 60S ribosomal protein L21-B OS=Schizosaccharomyces pombe (strain 972 / ATCC 24843) GN=rpl21b PE=2 SV=2	70	4e-56	214
a1434828_2	0	0	0	4	gi|224073714|ref|XP_002304139.1| predicted protein [Populus trichocarpa]_x0001_gi|222841571|gb|EEE79118.1| predicted protein [Populus trichocarpa]	3e-06	43.5	sp|P0CM28|ATG12_CRYNJ Ubiquitin-like protein ATG12 OS=Cryptococcus neoformans var. neoformans serotype D (strain JEC21 / ATCC MYA-565) GN=ATG12 PE=3 SV=1	53.49	1e-08	55.1
a1437606_2	0	0	0	5	no BLAST hit	-	-	tr|J3Q6N2|J3Q6N2_PUCT1 Uncharacterized protein OS=Puccinia triticina (isolate 1-1 / race 1 (BBBD)) GN=PTTG_07048 PE=4 SV=1	75.47	2e-07	56.6
a1439251_2	0	0	0	3	no BLAST hit	-	-	tr|E3KHG7|E3KHG7_PUCGT Putative uncharacterized protein OS=Puccinia graminis f. sp. tritici (strain CRL 75-36-700-3 / race SCCL) GN=PGTG_09455 PE=4 SV=2	92.59	1e-22	107
a1439626_2	0	2	0	2	gi|162134243|gb|ABX82562.1| NADH dehydrogenase subunit 5 [Trebouxia aggregata]	0.0002	40.8	tr|D8V114|D8V114_PHAPC NADH-ubiquinone oxidoreductase chain 5 OS=Phakopsora pachyrhizi GN=nad5 PE=3 SV=1	76.92	2e-16	86.3
a1440239_2	0	0	0	2	no BLAST hit	-	-	tr|E3KZS1|E3KZS1_PUCGT Putative uncharacterized protein OS=Puccinia graminis f. sp. tritici (strain CRL 75-36-700-3 / race SCCL) GN=PGTG_15758 PE=4 SV=2	76.19	2e-08	40
a1440579_2	0	0	0	3	no BLAST hit	-	-	tr|E3KGC9|E3KGC9_PUCGT Putative uncharacterized protein OS=Puccinia graminis f. sp. tritici (strain CRL 75-36-700-3 / race SCCL) GN=PGTG_08540 PE=4 SV=2	51.85	5e-10	65.5
a1441338_2	0	0	0	1	no BLAST hit	-	-	tr|E3KV94|E3KV94_PUCGT Putative uncharacterized protein OS=Puccinia graminis f. sp. tritici (strain CRL 75-36-700-3 / race SCCL) GN=PGTG_14273 PE=4 SV=2	84.31	6e-18	91.7
a1441449_2	0	0	0	2	no BLAST hit	-	-	tr|J3QBX5|J3QBX5_PUCT1 Uncharacterized protein OS=Puccinia triticina (isolate 1-1 / race 1 (BBBD)) GN=PTTG_08891 PE=4 SV=1	57.14	1e-08	60.8
a1441865_2	0	0	0	3	gi|115479063|ref|NP_001063125.1| Os09g0402300 [Oryza sativa Japonica Group]_x0001_gi|113631358|dbj|BAF25039.1| Os09g0402300 [Oryza sativa Japonica Group]	2e-10	57.4	sp|O59722|FAB1_SCHPO 1-phosphatidylinositol 3-phosphate 5-kinase fab1 OS=Schizosaccharomyces pombe (strain 972 / ATCC 24843) GN=fab1 PE=3 SV=2	53.7	3e-10	60.5
a1442890_2	0	2	0	0	gi|168033818|ref|XP_001769411.1| predicted protein [Physcomitrella patens subsp. patens]_x0001_gi|162679331|gb|EDQ65780.1| predicted protein [Physcomitrella patens subsp. patens]	0.0003	40	tr|E3JXC1|E3JXC1_PUCGT Hydroxyacylglutathione hydrolase OS=Puccinia graminis f. sp. tritici (strain CRL 75-36-700-3 / race SCCL) GN=PGTG_02157 PE=3 SV=1	74.51	7e-14	78.2
a1445120_2	0	0	0	3	gi|310777661|gb|ADP23843.1| actin [Mentha arvensis]	5e-15	66.2	sp|P42023|ACTZ_PNECA Actin-2 OS=Pneumocystis carinii PE=2 SV=1	80	8e-20	92
a1445282_3	0	0	0	6	no BLAST hit	-	-	tr|E3K7L1|E3K7L1_PUCGT Putative uncharacterized protein OS=Puccinia graminis f. sp. tritici (strain CRL 75-36-700-3 / race SCCL) GN=PGTG_06267 PE=4 SV=1	43.42	2e-09	63.5
a1446325_2	0	2	0	1	no BLAST hit	-	-	tr|H6QVL6|H6QVL6_PUCGT Adenylyl cyclase-associated protein OS=Puccinia graminis f. sp. tritici (strain CRL 75-36-700-3 / race SCCL) GN=PGTG_22788 PE=3 SV=1	75	3e-12	72.8
a1446814_2	0	0	0	3	gi|303275187|ref|XP_003056892.1| predicted protein [Micromonas pusilla CCMP1545]_x0001_gi|226461244|gb|EEH58537.1| predicted protein [Micromonas pusilla CCMP1545]	1e-19	82.8	sp|O14102|SAP49_SCHPO Spliceosome-associated protein 49 OS=Schizosaccharomyces pombe (strain 972 / ATCC 24843) GN=sap49 PE=3 SV=2	67.31	4e-18	86.3
a1446863_2	0	2	0	1	no BLAST hit	-	-	tr|E3KM74|E3KM74_PUCGT Putative uncharacterized protein OS=Puccinia graminis f. sp. tritici (strain CRL 75-36-700-3 / race SCCL) GN=PGTG_11391 PE=4 SV=2	75	2e-17	89.7
a1447149_2	0	4	0	0	gi|255072801|ref|XP_002500075.1| HIRA protein [Micromonas sp. RCC299]_x0001_gi|226515337|gb|ACO61333.1| HIRA protein [Micromonas sp. RCC299]	6e-05	42.4	sp|Q4P4R3|HIR1_USTMA Protein HIR1 OS=Ustilago maydis (strain 521 / FGSC 9021) GN=HIR1 PE=3 SV=1	76	6e-06	45.8
a1448068_2	0	0	0	2	gi|326533902|dbj|BAJ93724.1| predicted protein [Hordeum vulgare subsp. vulgare]	0.0001	41.2	sp|Q70GH4|SED3_ASPFU Tripeptidyl-peptidase sed3 OS=Neosartorya fumigata (strain ATCC MYA-4609 / Af293 / CBS 101355 / FGSC A1100) GN=sed3 PE=1 SV=1	62.26	4e-13	69.7
a1449382_2	0	0	0	4	no BLAST hit	-	-	tr|E3JXN9|E3JXN9_PUCGT Putative uncharacterized protein OS=Puccinia graminis f. sp. tritici (strain CRL 75-36-700-3 / race SCCL) GN=PGTG_02275 PE=4 SV=2	90	3e-18	92.8
a1449720_2	0	0	0	2	no BLAST hit	-	-	tr|E3KXN9|E3KXN9_PUCGT Putative uncharacterized protein OS=Puccinia graminis f. sp. tritici (strain CRL 75-36-700-3 / race SCCL) GN=PGTG_14942 PE=4 SV=2	60.78	7e-11	68.2
a1449830_2	0	0	0	3	no BLAST hit	-	-	tr|H6QQ35|H6QQ35_PUCGT Putative uncharacterized protein OS=Puccinia graminis f. sp. tritici (strain CRL 75-36-700-3 / race SCCL) GN=PGTG_21014 PE=4 SV=1	80	1e-16	87.4
a1452023_2	0	0	0	1	no BLAST hit	-	-	tr|E3KTD9|E3KTD9_PUCGT Putative uncharacterized protein OS=Puccinia graminis f. sp. tritici (strain CRL 75-36-700-3 / race SCCL) GN=PGTG_13935 PE=4 SV=2	68	1e-11	70.9
a1452232_2	0	0	0	1	no BLAST hit	-	-	tr|E3L337|E3L337_PUCGT Putative uncharacterized protein OS=Puccinia graminis f. sp. tritici (strain CRL 75-36-700-3 / race SCCL) GN=PGTG_17234 PE=4 SV=2	60.42	1e-10	67.4
a1452377_2	0	0	0	1	no BLAST hit	-	-	tr|E3KQT6|E3KQT6_PUCGT Putative uncharacterized protein OS=Puccinia graminis f. sp. tritici (strain CRL 75-36-700-3 / race SCCL) GN=PGTG_13043 PE=3 SV=2	76.09	3e-15	82.8
a1452521_2	0	0	0	4	gi|384253931|gb|EIE27405.1| histone acetyltransferase [Coccomyxa subellipsoidea C-169]	8e-09	53.1	sp|O14023|ELP3_SCHPO Probable elongator complex protein 3 OS=Schizosaccharomyces pombe (strain 972 / ATCC 24843) GN=elp3 PE=3 SV=1	55.36	7e-11	62.4
a1453748_2	0	2	0	0	no BLAST hit	-	-	tr|J3Q2J3|J3Q2J3_PUCT1 Uncharacterized protein OS=Puccinia triticina (isolate 1-1 / race 1 (BBBD)) GN=PTTG_05609 PE=4 SV=1	78.72	2e-14	79.7
a1453801_2	0	0	0	1	no BLAST hit	-	-	sp|Q9Y7T9|YCJD_SCHPO Uncharacterized J domain-containing protein C63.13 OS=Schizosaccharomyces pombe (strain 972 / ATCC 24843) GN=SPCC63.13 PE=3 SV=1	30.77	1e-07	51.6
a1455774_2	0	0	0	3	no BLAST hit	-	-	tr|J3PRV9|J3PRV9_PUCT1 Uncharacterized protein OS=Puccinia triticina (isolate 1-1 / race 1 (BBBD)) GN=PTTG_01875 PE=4 SV=1	86.54	1e-20	100
a1456734_2	0	0	0	2	no BLAST hit	-	-	tr|E3JZW4|E3JZW4_PUCGT Putative uncharacterized protein OS=Puccinia graminis f. sp. tritici (strain CRL 75-36-700-3 / race SCCL) GN=PGTG_03545 PE=4 SV=1	77.78	1e-19	97.1
a145702_26	0	70	0	259	gi|356546630|ref|XP_003541727.1| PREDICTED: uncharacterized protein LOC100780133, partial [Glycine max]	5e-09	59.3	tr|E3LBB0|E3LBB0_PUCGT Putative uncharacterized protein OS=Puccinia graminis f. sp. tritici (strain CRL 75-36-700-3 / race SCCL) GN=PGTG_19870 PE=4 SV=1	81.67	2e-55	218
a1459802_2	0	0	0	2	gi|302842696|ref|XP_002952891.1| hypothetical protein VOLCADRAFT_105711 [Volvox carteri f. nagariensis]_x0001_gi|300261931|gb|EFJ46141.1| hypothetical protein VOLCADRAFT_105711 [Volvox carteri f. nagariensis]	7e-19	81.6	sp|P32604|F26_YEAST Fructose-2,6-bisphosphatase OS=Saccharomyces cerevisiae (strain ATCC 204508 / S288c) GN=FBP26 PE=1 SV=2	77.36	2e-20	94.4
a1461142_2	0	2	0	2	no BLAST hit	-	-	tr|E3JQV3|E3JQV3_PUCGT Putative uncharacterized protein OS=Puccinia graminis f. sp. tritici (strain CRL 75-36-700-3 / race SCCL) GN=PGTG_00371 PE=4 SV=2	84.31	2e-18	93.2
a1461378_2	0	2	0	0	gi|168070323|ref|XP_001786771.1| predicted protein [Physcomitrella patens subsp. patens]_x0001_gi|162660521|gb|EDQ48415.1| predicted protein [Physcomitrella patens subsp. patens]	3e-07	48.9	sp|P04817|CAN1_YEAST Arginine permease OS=Saccharomyces cerevisiae (strain ATCC 204508 / S288c) GN=CAN1 PE=1 SV=2	50.94	4e-10	59.7
a1463482_2	0	0	0	4	no BLAST hit	-	-	tr|E3JVL0|E3JVL0_PUCGT Putative uncharacterized protein OS=Puccinia graminis f. sp. tritici (strain CRL 75-36-700-3 / race SCCL) GN=PGTG_02526 PE=4 SV=2	64	5e-13	75.5
a1464526_2	0	0	0	3	no BLAST hit	-	-	tr|J3PUQ3|J3PUQ3_PUCT1 Uncharacterized protein OS=Puccinia triticina (isolate 1-1 / race 1 (BBBD)) GN=PTTG_02869 PE=4 SV=1	66.04	2e-14	79.7
a1464647_2	0	0	0	2	gi|164471780|gb|ABY58643.1| aspartate aminotransferase [Triticum aestivum]	5e-13	65.1	sp|O42652|AATC_SCHPO Aspartate aminotransferase, cytoplasmic OS=Schizosaccharomyces pombe (strain 972 / ATCC 24843) GN=aat2 PE=3 SV=1	68.63	4e-14	73.2
a146505_40	0	45	0	144	gi|388496402|gb|AFK36267.1| unknown [Medicago truncatula]	4e-62	191	sp|Q9HE74|RS23_NEUCR 40S ribosomal protein S23 OS=Neurospora crassa (strain ATCC 24698 / 74-OR23-1A / CBS 708.71 / DSM 1257 / FGSC 987) GN=rps-23 PE=3 SV=1	96	9e-51	195
a1465142_2	0	1	0	1	no BLAST hit	-	-	tr|E3K2R7|E3K2R7_PUCGT Putative uncharacterized protein OS=Puccinia graminis f. sp. tritici (strain CRL 75-36-700-3 / race SCCL) GN=PGTG_04592 PE=4 SV=2	63.04	5e-09	62
a1469151_2	0	0	0	1	gi|302772793|ref|XP_002969814.1| hypothetical protein SELMODRAFT_231460 [Selaginella moellendorffii]_x0001_gi|302806838|ref|XP_002985150.1| hypothetical protein SELMODRAFT_268956 [Selaginella moellendorffii]_x0001_gi|300146978|gb|EFJ13644.1| hypothetical protein SELMODRAFT_268956 [Selaginella moellendorffii]_x0001_gi|300162325|gb|EFJ28938.1| hypothetical protein SELMODRAFT_231460 [Selaginella moe…	4e-08	51.2	tr|J3Q3Q5|J3Q3Q5_PUCT1 Uncharacterized protein OS=Puccinia triticina (isolate 1-1 / race 1 (BBBD)) GN=PTTG_06021 PE=4 SV=1	88.68	2e-20	100
a1469341_2	0	0	0	3	no BLAST hit	-	-	tr|E3JQJ3|E3JQJ3_PUCGT Putative uncharacterized protein OS=Puccinia graminis f. sp. tritici (strain CRL 75-36-700-3 / race SCCL) GN=PGTG_00254 PE=4 SV=2	75	1e-11	70.9
a1470877_2	0	0	0	4	gi|224140451|ref|XP_002323596.1| predicted protein [Populus trichocarpa]_x0001_gi|222868226|gb|EEF05357.1| predicted protein [Populus trichocarpa]	3e-19	82.8	sp|P15274|AMPD_YEAST AMP deaminase OS=Saccharomyces cerevisiae (strain ATCC 204508 / S288c) GN=AMD1 PE=1 SV=2	75	3e-18	87
a1474088_2	0	0	0	1	no BLAST hit	-	-	tr|J3QEE8|J3QEE8_PUCT1 Uncharacterized protein OS=Puccinia triticina (isolate 1-1 / race 1 (BBBD)) GN=PTTG_09764 PE=4 SV=1	78.85	1e-17	90.5
a1475034_2	0	0	0	2	no BLAST hit	-	-	sp|Q09802|YAAB_SCHPO UPF0654 protein C22G7.11c OS=Schizosaccharomyces pombe (strain 972 / ATCC 24843) GN=SPAC22G7.11c PE=3 SV=2	64.71	3e-06	47
a1475518_2	0	2	0	0	gi|168040752|ref|XP_001772857.1| predicted protein [Physcomitrella patens subsp. patens]_x0001_gi|162675768|gb|EDQ62259.1| predicted protein [Physcomitrella patens subsp. patens]	0.0005	39.3	tr|E3JXT3|E3JXT3_PUCGT Putative uncharacterized protein OS=Puccinia graminis f. sp. tritici (strain CRL 75-36-700-3 / race SCCL) GN=PGTG_02319 PE=4 SV=1	96.3	4e-23	108
a1475962_2	0	0	0	2	gi|118488875|gb|ABK96247.1| unknown [Populus trichocarpa x Populus deltoides]	2e-07	48.9	tr|J3PWY7|J3PWY7_PUCT1 Uncharacterized protein OS=Puccinia triticina (isolate 1-1 / race 1 (BBBD)) GN=PTTG_03653 PE=4 SV=1	52.83	8e-10	64.7
a147668_25	0	45	0	146	gi|356557711|ref|XP_003547156.1| PREDICTED: uncharacterized protein LOC100820266, partial [Glycine max]	3e-09	57.8	tr|E3JYD8|E3JYD8_PUCGT Putative uncharacterized protein OS=Puccinia graminis f. sp. tritici (strain CRL 75-36-700-3 / race SCCL) GN=PGTG_03019 PE=4 SV=1	72.06	2e-15	85.1
a1477256_2	0	0	0	4	gi|168053915|ref|XP_001779379.1| predicted protein [Physcomitrella patens subsp. patens]_x0001_gi|162669177|gb|EDQ55769.1| predicted protein [Physcomitrella patens subsp. patens]	1e-07	50.1	sp|P28040|DPOA_SCHPO DNA polymerase alpha catalytic subunit OS=Schizosaccharomyces pombe (strain 972 / ATCC 24843) GN=pol1 PE=1 SV=1	54	7e-11	62.4
a1477657_2	0	1	0	1	no BLAST hit	-	-	tr|E3KDF1|E3KDF1_PUCGT Putative uncharacterized protein OS=Puccinia graminis f. sp. tritici (strain CRL 75-36-700-3 / race SCCL) GN=PGTG_08343 PE=4 SV=1	66	8e-13	74.7
a1478223_2	0	2	0	2	no BLAST hit	-	-	tr|E3KWG2|E3KWG2_PUCGT Putative uncharacterized protein OS=Puccinia graminis f. sp. tritici (strain CRL 75-36-700-3 / race SCCL) GN=PGTG_14842 PE=4 SV=1	85.29	3e-15	62.4
a1480790_2	0	0	0	3	no BLAST hit	-	-	tr|E3JZB3|E3JZB3_PUCGT Putative uncharacterized protein OS=Puccinia graminis f. sp. tritici (strain CRL 75-36-700-3 / race SCCL) GN=PGTG_03344 PE=4 SV=2	83.78	1e-11	70.9
a1481919_2	0	2	0	1	no BLAST hit	-	-	tr|J3Q493|J3Q493_PUCT1 Uncharacterized protein OS=Puccinia triticina (isolate 1-1 / race 1 (BBBD)) GN=PTTG_06209 PE=3 SV=1	96.3	8e-23	107
a1481966_2	0	0	0	1	no BLAST hit	-	-	tr|J3Q0I1|J3Q0I1_PUCT1 Uncharacterized protein OS=Puccinia triticina (isolate 1-1 / race 1 (BBBD)) GN=PTTG_04897 PE=4 SV=1	53.33	6e-07	55.1
a1483352_2	0	1	0	0	no BLAST hit	-	-	tr|F4RM45|F4RM45_MELLP Putative uncharacterized protein OS=Melampsora larici-populina (strain 98AG31 / pathotype 3-4-7) GN=MELLADRAFT_86525 PE=4 SV=1	44.23	4e-06	52.4
a1483935_2	0	0	0	3	no BLAST hit	-	-	tr|J3PR04|J3PR04_PUCT1 Uncharacterized protein OS=Puccinia triticina (isolate 1-1 / race 1 (BBBD)) GN=PTTG_01570 PE=3 SV=1	88.46	9e-19	94.4
a1484916_2	0	0	0	3	no BLAST hit	-	-	tr|J3Q1R9|J3Q1R9_PUCT1 Uncharacterized protein OS=Puccinia triticina (isolate 1-1 / race 1 (BBBD)) GN=PTTG_05335 PE=4 SV=1	63.83	5e-09	62
a148597_36	0	97	0	409	gi|159481205|ref|XP_001698672.1| full-length thiazole biosynthetic enzyme [Chlamydomonas reinhardtii]_x0001_gi|378524572|sp|A8J9T5.1|THI4_CHLRE RecName: Full=Thiamine thiazole synthase, chloroplastic; AltName: Full=Thiazole biosynthetic enzyme; Flags: Precursor_x0001_gi|158273566|gb|EDO99354.1| full-length thiazole biosynthetic enzyme [Chlamydomonas reinhardtii]	2e-113	341	sp|Q9UVF8|THI4_UROFA Thiamine thiazole synthase OS=Uromyces fabae GN=THI2 PE=2 SV=1	97.07	0	659
a1486160_2	0	1	0	0	gi|356525511|ref|XP_003531368.1| PREDICTED: probable ribosome biogenesis protein C16orf42 homolog [Glycine max]	3e-11	59.7	sp|Q12094|TSR3_YEAST Ribosome biogenesis protein TSR3 OS=Saccharomyces cerevisiae (strain ATCC 204508 / S288c) GN=TSR3 PE=1 SV=1	67.44	9e-13	68.6
a1487216_2	0	0	0	3	gi|9294539|dbj|BAB02802.1| unnamed protein product [Arabidopsis thaliana]	0.001	38.9	tr|E3KY86|E3KY86_PUCGT Putative uncharacterized protein OS=Puccinia graminis f. sp. tritici (strain CRL 75-36-700-3 / race SCCL) GN=PGTG_15007 PE=4 SV=2	88.89	1e-20	100
a1487715_2	0	0	0	1	no BLAST hit	-	-	tr|J3PP09|J3PP09_PUCT1 Uncharacterized protein OS=Puccinia triticina (isolate 1-1 / race 1 (BBBD)) GN=PTTG_00875 PE=4 SV=1	98.04	1e-22	107
a1489274_2	0	0	0	2	no BLAST hit	-	-	sp|P45443|DYHC_NEUCR Dynein heavy chain, cytoplasmic OS=Neurospora crassa (strain ATCC 24698 / 74-OR23-1A / CBS 708.71 / DSM 1257 / FGSC 987) GN=ro-1 PE=3 SV=1	46.43	4e-08	53.1
a1489395_2	0	0	0	1	gi|303288149|ref|XP_003063363.1| SNF2 super family [Micromonas pusilla CCMP1545]_x0001_gi|226455195|gb|EEH52499.1| SNF2 super family [Micromonas pusilla CCMP1545]	4e-08	51.2	tr|E3L2U7|E3L2U7_PUCGT Putative uncharacterized protein OS=Puccinia graminis f. sp. tritici (strain CRL 75-36-700-3 / race SCCL) GN=PGTG_17071 PE=4 SV=2	79.63	3e-19	95.9
a1489445_2	0	1	0	1	gi|326532142|dbj|BAK01447.1| predicted protein [Hordeum vulgare subsp. vulgare]	2e-09	55.1	tr|F4S3G0|F4S3G0_MELLP Putative uncharacterized protein OS=Melampsora larici-populina (strain 98AG31 / pathotype 3-4-7) GN=MELLADRAFT_79152 PE=4 SV=1	77.55	1e-13	77.4
a1492713_2	0	0	0	2	no BLAST hit	-	-	sp|A8N142|RRP36_COPC7 rRNA biogenesis protein RRP36 OS=Coprinopsis cinerea (strain Okayama-7 / 130 / ATCC MYA-4618 / FGSC 9003) GN=RRP36 PE=3 SV=2	47.06	1e-06	48.1
a1492924_2	0	0	0	3	gi|168016735|ref|XP_001760904.1| predicted protein [Physcomitrella patens subsp. patens]_x0001_gi|162687913|gb|EDQ74293.1| predicted protein [Physcomitrella patens subsp. patens]	2e-05	43.5	tr|H6QPW8|H6QPW8_PUCGT Putative uncharacterized protein OS=Puccinia graminis f. sp. tritici (strain CRL 75-36-700-3 / race SCCL) GN=PGTG_20918 PE=4 SV=1	65.45	1e-14	80.9
a1493368_2	0	0	0	2	gi|255074335|ref|XP_002500842.1| condensin complex component [Micromonas sp. RCC299]_x0001_gi|226516105|gb|ACO62100.1| condensin complex component [Micromonas sp. RCC299]	1e-10	58.5	tr|E3JZF6|E3JZF6_PUCGT Structural maintenance of chromosomes protein OS=Puccinia graminis f. sp. tritici (strain CRL 75-36-700-3 / race SCCL) GN=PGTG_03387 PE=3 SV=2	92.31	2e-18	93.2
a1495877_2	0	0	0	1	gi|145351823|ref|XP_001420262.1| predicted protein [Ostreococcus lucimarinus CCE9901]_x0001_gi|144580496|gb|ABO98555.1| predicted protein [Ostreococcus lucimarinus CCE9901]	0.0007	38.9	sp|Q9UUE7|CDC73_SCHPO Cell division control protein 73 OS=Schizosaccharomyces pombe (strain 972 / ATCC 24843) GN=cdc73 PE=3 SV=1	46.51	1e-08	55.1
a1496477_2	0	0	0	6	no BLAST hit	-	-	tr|E3JSD8|E3JSD8_PUCGT Putative uncharacterized protein OS=Puccinia graminis f. sp. tritici (strain CRL 75-36-700-3 / race SCCL) GN=PGTG_01456 PE=4 SV=2	78.26	2e-11	69.7
a1496696_2	0	0	0	4	no BLAST hit	-	-	tr|J3PTG1|J3PTG1_PUCT1 Uncharacterized protein OS=Puccinia triticina (isolate 1-1 / race 1 (BBBD)) GN=PTTG_02427 PE=4 SV=1	66.04	3e-13	75.9
a1500540_2	0	0	0	2	no BLAST hit	-	-	tr|E3L0T5|E3L0T5_PUCGT Putative uncharacterized protein OS=Puccinia graminis f. sp. tritici (strain CRL 75-36-700-3 / race SCCL) GN=PGTG_16438 PE=4 SV=2	81.48	3e-18	92.8
a1501441_2	0	1	0	4	no BLAST hit	-	-	sp|A2QX52|EXGD_ASPNC Probable glucan 1,3-beta-glucosidase D OS=Aspergillus niger (strain CBS 513.88 / FGSC A1513) GN=exgD PE=3 SV=1	49.06	5e-09	56.2
a1502399_2	0	0	0	2	no BLAST hit	-	-	tr|F4RWI9|F4RWI9_MELLP Putative uncharacterized protein OS=Melampsora larici-populina (strain 98AG31 / pathotype 3-4-7) GN=MELLADRAFT_78612 PE=4 SV=1	49.12	6e-07	55.1
a1502724_2	0	1	0	2	no BLAST hit	-	-	tr|E3KP04|E3KP04_PUCGT Putative uncharacterized protein OS=Puccinia graminis f. sp. tritici (strain CRL 75-36-700-3 / race SCCL) GN=PGTG_11985 PE=4 SV=2	74.07	4e-06	52.4
a1503500_2	0	0	0	4	no BLAST hit	-	-	tr|E3L5S4|E3L5S4_PUCGT Ubiquitin-activating enzyme E1 C OS=Puccinia graminis f. sp. tritici (strain CRL 75-36-700-3 / race SCCL) GN=PGTG_17926 PE=4 SV=2	85.19	2e-20	100
a1503609_2	0	0	0	1	gi|302814551|ref|XP_002988959.1| hypothetical protein SELMODRAFT_235635 [Selaginella moellendorffii]_x0001_gi|300143296|gb|EFJ09988.1| hypothetical protein SELMODRAFT_235635 [Selaginella moellendorffii]	3e-18	80.1	sp|Q5KPJ5|ILVB_CRYNJ Acetolactate synthase, mitochondrial OS=Cryptococcus neoformans var. neoformans serotype D (strain JEC21 / ATCC MYA-565) GN=ILV2 PE=3 SV=1	86.79	8e-22	98.6
a1510095_2	0	0	0	3	no BLAST hit	-	-	tr|E3L085|E3L085_PUCGT Putative uncharacterized protein OS=Puccinia graminis f. sp. tritici (strain CRL 75-36-700-3 / race SCCL) GN=PGTG_16260 PE=4 SV=2	69.23	1e-12	74.3
a1510302_2	0	0	0	1	no BLAST hit	-	-	tr|J3Q1H3|J3Q1H3_PUCT1 Uncharacterized protein OS=Puccinia triticina (isolate 1-1 / race 1 (BBBD)) GN=PTTG_05239 PE=3 SV=1	70	9e-11	67.8
a1511250_2	0	0	0	2	no BLAST hit	-	-	tr|E3K576|E3K576_PUCGT Putative uncharacterized protein OS=Puccinia graminis f. sp. tritici (strain CRL 75-36-700-3 / race SCCL) GN=PGTG_05993 PE=4 SV=2	64.81	2e-12	73.6
a1511420_2	0	0	0	1	gi|145342014|ref|XP_001416093.1| predicted protein [Ostreococcus lucimarinus CCE9901]_x0001_gi|144576317|gb|ABO94385.1| predicted protein [Ostreococcus lucimarinus CCE9901]	2e-21	89	sp|O94666|RPC1_SCHPO DNA-directed RNA polymerase III subunit rpc1 OS=Schizosaccharomyces pombe (strain 972 / ATCC 24843) GN=rpc1 PE=2 SV=1	88.46	2e-21	97.4
a1512305_2	0	0	0	2	gi|159469981|ref|XP_001693138.1| predicted protein [Chlamydomonas reinhardtii]_x0001_gi|158277396|gb|EDP03164.1| predicted protein [Chlamydomonas reinhardtii]	2e-12	62.8	sp|Q10484|YDFC_SCHPO Uncharacterized protein C17C9.12 OS=Schizosaccharomyces pombe (strain 972 / ATCC 24843) GN=SPAC17C9.12 PE=1 SV=2	71.43	4e-14	73.2
a1515282_2	0	2	0	1	no BLAST hit	-	-	sp|P0CO86|EAF3_CRYNJ Chromatin modification-related protein EAF3 OS=Cryptococcus neoformans var. neoformans serotype D (strain JEC21 / ATCC MYA-565) GN=EAF3 PE=3 SV=1	33.96	1e-06	48.5
a1518797_2	0	0	0	2	no BLAST hit	-	-	tr|E3KST6|E3KST6_PUCGT Putative uncharacterized protein OS=Puccinia graminis f. sp. tritici (strain CRL 75-36-700-3 / race SCCL) GN=PGTG_13694 PE=4 SV=2	66.07	3e-10	66.2
a1521243_2	0	0	0	2	no BLAST hit	-	-	sp|Q9UUJ8|YLOA_SCHPO UPF0658 Golgi apparatus membrane protein C1952.10c OS=Schizosaccharomyces pombe (strain 972 / ATCC 24843) GN=SPAC1952.10c PE=3 SV=1	42.31	3e-08	53.5
a1521943_2	0	2	0	2	no BLAST hit	-	-	tr|E3KBJ6|E3KBJ6_PUCGT Putative uncharacterized protein OS=Puccinia graminis f. sp. tritici (strain CRL 75-36-700-3 / race SCCL) GN=PGTG_07741 PE=4 SV=1	58.49	5e-12	72
a1523836_2	0	0	0	3	no BLAST hit	-	-	sp|Q96UI1|GAL7_HYPJE Galactose-1-phosphate uridylyltransferase OS=Hypocrea jecorina GN=gal7 PE=3 SV=1	63.41	8e-12	65.5
a1523992_2	0	0	0	1	gi|226531900|ref|NP_001151184.1| phosphoserine aminotransferase 1 [Zea mays]_x0001_gi|195644866|gb|ACG41901.1| phosphoserine aminotransferase [Zea mays]	6e-06	45.1	tr|E3K3H5|E3K3H5_PUCGT Putative uncharacterized protein OS=Puccinia graminis f. sp. tritici (strain CRL 75-36-700-3 / race SCCL) GN=PGTG_04988 PE=3 SV=2	60	4e-12	72.4
a1529849_2	0	1	0	0	no BLAST hit	-	-	sp|Q4PE51|IML1_USTMA Vacuolar membrane-associated protein IML1 OS=Ustilago maydis (strain 521 / FGSC 9021) GN=IML1 PE=3 SV=1	50	8e-07	48.9
a1531207_2	0	2	0	2	no BLAST hit	-	-	tr|E3KUD7|E3KUD7_PUCGT Putative uncharacterized protein OS=Puccinia graminis f. sp. tritici (strain CRL 75-36-700-3 / race SCCL) GN=PGTG_13834 PE=4 SV=2	79.17	1e-14	80.5
a1534201_2	0	0	0	3	no BLAST hit	-	-	tr|J3Q536|J3Q536_PUCT1 Uncharacterized protein OS=Puccinia triticina (isolate 1-1 / race 1 (BBBD)) GN=PTTG_06502 PE=4 SV=1	67.31	9e-12	71.2
a1535424_2	0	0	0	3	gi|302843706|ref|XP_002953394.1| structural maintenance of chromosomes protein 6 [Volvox carteri f. nagariensis]_x0001_gi|300261153|gb|EFJ45367.1| structural maintenance of chromosomes protein 6 [Volvox carteri f. nagariensis]	1e-11	60.8	sp|P53692|SMC6_SCHPO Structural maintenance of chromosomes protein 6 OS=Schizosaccharomyces pombe (strain 972 / ATCC 24843) GN=smc6 PE=1 SV=1	65.38	1e-16	81.3
a1535938_2	0	2	0	2	no BLAST hit	-	-	tr|E3KGA0|E3KGA0_PUCGT Putative uncharacterized protein OS=Puccinia graminis f. sp. tritici (strain CRL 75-36-700-3 / race SCCL) GN=PGTG_08511 PE=4 SV=1	1.85	3e-06	52.8
a153801_41	0	23	0	77	gi|326524259|dbj|BAK00513.1| predicted protein [Hordeum vulgare subsp. vulgare]	1e-14	68.2	sp|O74884|RL24B_SCHPO 60S ribosomal protein L24-B OS=Schizosaccharomyces pombe (strain 972 / ATCC 24843) GN=rpl24b PE=1 SV=1	64.91	6e-18	85.9
a1540362_2	0	3	0	0	no BLAST hit	-	-	tr|E3KSA7|E3KSA7_PUCGT Putative uncharacterized protein OS=Puccinia graminis f. sp. tritici (strain CRL 75-36-700-3 / race SCCL) GN=PGTG_13401 PE=4 SV=1	92.86	1e-09	63.9
a1542547_2	0	4	0	0	gi|297598791|ref|NP_001046243.2| Os02g0204400 [Oryza sativa Japonica Group]_x0001_gi|306756329|sp|Q0E2Y1.1|UVR3_ORYSJ RecName: Full=(6-4)DNA photolyase_x0001_gi|255670698|dbj|BAF08157.2| Os02g0204400 [Oryza sativa Japonica Group]	2e-05	43.5	sp|P27526|PHR_NEUCR Deoxyribodipyrimidine photo-lyase OS=Neurospora crassa (strain ATCC 24698 / 74-OR23-1A / CBS 708.71 / DSM 1257 / FGSC 987) GN=phr-1 PE=3 SV=1	46.15	5e-12	66.2
a1543942_2	0	0	0	4	gi|168042124|ref|XP_001773539.1| predicted protein [Physcomitrella patens subsp. patens]_x0001_gi|162675078|gb|EDQ61577.1| predicted protein [Physcomitrella patens subsp. patens]	3e-17	77	sp|O13914|SYA_SCHPO Alanine--tRNA ligase OS=Schizosaccharomyces pombe (strain 972 / ATCC 24843) GN=ala1 PE=1 SV=1	68.52	5e-17	82.8
a1546488_2	0	0	0	3	no BLAST hit	-	-	tr|J3PS86|J3PS86_PUCT1 Uncharacterized protein OS=Puccinia triticina (isolate 1-1 / race 1 (BBBD)) GN=PTTG_02002 PE=4 SV=1	82	1e-17	90.9
a1549381_2	0	0	0	3	no BLAST hit	-	-	tr|E3JU03|E3JU03_PUCGT Putative uncharacterized protein OS=Puccinia graminis f. sp. tritici (strain CRL 75-36-700-3 / race SCCL) GN=PGTG_00855 PE=4 SV=1	57.14	7e-09	61.6
a1553393_2	0	2	0	0	no BLAST hit	-	-	tr|E3KBI8|E3KBI8_PUCGT Putative uncharacterized protein OS=Puccinia graminis f. sp. tritici (strain CRL 75-36-700-3 / race SCCL) GN=PGTG_07935 PE=4 SV=2	59.65	4e-09	62.4
a1558188_2	0	0	0	3	gi|224064156|ref|XP_002301394.1| predicted protein [Populus trichocarpa]_x0001_gi|118487620|gb|ABK95635.1| unknown [Populus trichocarpa]_x0001_gi|222843120|gb|EEE80667.1| predicted protein [Populus trichocarpa]	3e-08	51.6	tr|J3Q685|J3Q685_PUCT1 Uncharacterized protein OS=Puccinia triticina (isolate 1-1 / race 1 (BBBD)) GN=PTTG_06901 PE=4 SV=1	77.36	2e-18	93.2
a1558883_2	0	0	0	3	no BLAST hit	-	-	tr|E3L432|E3L432_PUCGT Putative uncharacterized protein OS=Puccinia graminis f. sp. tritici (strain CRL 75-36-700-3 / race SCCL) GN=PGTG_17164 PE=4 SV=1	64.58	5e-12	72
a1560448_2	0	0	0	1	no BLAST hit	-	-	tr|J3QB11|J3QB11_PUCT1 Uncharacterized protein (Fragment) OS=Puccinia triticina (isolate 1-1 / race 1 (BBBD)) GN=PTTG_08577 PE=4 SV=1	87.04	5e-22	105
a1566782_2	0	0	0	4	no BLAST hit	-	-	tr|E3JWG8|E3JWG8_PUCGT Putative uncharacterized protein OS=Puccinia graminis f. sp. tritici (strain CRL 75-36-700-3 / race SCCL) GN=PGTG_02834 PE=4 SV=2	77.78	3e-13	75.9
a1567483_2	0	1	0	1	no BLAST hit	-	-	tr|E3L8I6|E3L8I6_PUCGT Putative uncharacterized protein OS=Puccinia graminis f. sp. tritici (strain CRL 75-36-700-3 / race SCCL) GN=PGTG_18779 PE=4 SV=1	81.48	9e-20	97.8
a1572615_2	0	0	0	2	no BLAST hit	-	-	tr|J3QE39|J3QE39_PUCT1 Uncharacterized protein OS=Puccinia triticina (isolate 1-1 / race 1 (BBBD)) GN=PTTG_09655 PE=4 SV=1	66.67	2e-08	60.5
a1577072_2	0	1	0	2	gi|384252170|gb|EIE25646.1| general substrate transporter [Coccomyxa subellipsoidea C-169]	3e-07	48.9	sp|P39932|STL1_YEAST Sugar transporter STL1 OS=Saccharomyces cerevisiae (strain ATCC 204508 / S288c) GN=STL1 PE=1 SV=2	57.41	5e-12	66.2
a1581585_2	0	1	0	1	no BLAST hit	-	-	tr|J3PX80|J3PX80_PUCT1 Uncharacterized protein OS=Puccinia triticina (isolate 1-1 / race 1 (BBBD)) GN=PTTG_03746 PE=4 SV=1	96.23	2e-25	116
a1583186_2	0	2	0	1	no BLAST hit	-	-	sp|Q05776|UPS1_YEAST Protein UPS1, mitochondrial OS=Saccharomyces cerevisiae (strain ATCC 204508 / S288c) GN=UPS1 PE=1 SV=1	9.62	6e-10	59.3
a1584148_2	0	2	0	2	no BLAST hit	-	-	tr|E3KVD3|E3KVD3_PUCGT Putative uncharacterized protein OS=Puccinia graminis f. sp. tritici (strain CRL 75-36-700-3 / race SCCL) GN=PGTG_14312 PE=4 SV=1	65.45	1e-13	77.4
a158805_41	0	54	0	172	gi|388499596|gb|AFK37864.1| unknown [Lotus japonicus]	5e-20	84.7	sp|P05747|RL29_YEAST 60S ribosomal protein L29 OS=Saccharomyces cerevisiae (strain ATCC 204508 / S288c) GN=RPL29 PE=1 SV=3	76.92	7e-19	90.1
a159585_22	0	94	0	214	gi|168035913|ref|XP_001770453.1| predicted protein [Physcomitrella patens subsp. patens]_x0001_gi|162678330|gb|EDQ64790.1| predicted protein [Physcomitrella patens subsp. patens]	3e-18	90.9	tr|E3KJR7|E3KJR7_PUCGT Putative uncharacterized protein OS=Puccinia graminis f. sp. tritici (strain CRL 75-36-700-3 / race SCCL) GN=PGTG_10701 PE=4 SV=1	52.23	3e-26	122
a1600004_2	0	0	0	3	no BLAST hit	-	-	tr|E3K0F8|E3K0F8_PUCGT Putative uncharacterized protein OS=Puccinia graminis f. sp. tritici (strain CRL 75-36-700-3 / race SCCL) GN=PGTG_03739 PE=4 SV=2	83.64	1e-18	94
a160319_26	0	20	0	102	gi|225435878|ref|XP_002264840.1| PREDICTED: 10 kDa chaperonin [Vitis vinifera]_x0001_gi|296083899|emb|CBI24287.3| unnamed protein product [Vitis vinifera]	1e-29	108	sp|O59804|CH10_SCHPO 10 kDa heat shock protein, mitochondrial OS=Schizosaccharomyces pombe (strain 972 / ATCC 24843) GN=hsp10 PE=1 SV=1	57.43	2e-26	115
a160383_7	0	4	0	21	no BLAST hit	-	-	tr|J3PMJ9|J3PMJ9_PUCT1 Uncharacterized protein OS=Puccinia triticina (isolate 1-1 / race 1 (BBBD)) GN=PTTG_00365 PE=4 SV=1	27.62	5e-06	52
a1616607_2	0	0	0	4	no BLAST hit	-	-	tr|J3PNX9|J3PNX9_PUCT1 Uncharacterized protein OS=Puccinia triticina (isolate 1-1 / race 1 (BBBD)) GN=PTTG_00845 PE=4 SV=1	90.57	2e-21	103
a1618669_2	0	0	0	3	no BLAST hit	-	-	tr|E3LA32|E3LA32_PUCGT Putative uncharacterized protein OS=Puccinia graminis f. sp. tritici (strain CRL 75-36-700-3 / race SCCL) GN=PGTG_19484 PE=4 SV=1	55.56	3e-08	59.3
a161950_36	0	62	0	153	no BLAST hit	-	-	tr|E3KDF2|E3KDF2_PUCGT Putative uncharacterized protein OS=Puccinia graminis f. sp. tritici (strain CRL 75-36-700-3 / race SCCL) GN=PGTG_08344 PE=4 SV=2	57.89	2e-34	146
a1620165_2	0	2	0	1	no BLAST hit	-	-	tr|E3KJ17|E3KJ17_PUCGT Putative uncharacterized protein OS=Puccinia graminis f. sp. tritici (strain CRL 75-36-700-3 / race SCCL) GN=PGTG_10670 PE=4 SV=2	89.13	3e-16	86.3
a1628638_2	0	0	0	2	no BLAST hit	-	-	tr|E3JXE7|E3JXE7_PUCGT Putative uncharacterized protein OS=Puccinia graminis f. sp. tritici (strain CRL 75-36-700-3 / race SCCL) GN=PGTG_02183 PE=4 SV=1	77.05	9e-09	61.2
a162888_38	0	137	0	390	gi|326515276|dbj|BAK03551.1| predicted protein [Hordeum vulgare subsp. vulgare]	2e-171	484	sp|Q01369|GBLP_NEUCR Guanine nucleotide-binding protein subunit beta-like protein OS=Neurospora crassa (strain ATCC 24698 / 74-OR23-1A / CBS 708.71 / DSM 1257 / FGSC 987) GN=cpc-2 PE=3 SV=1	71.97	5e-139	491
a1629884_2	0	0	0	3	gi|255086381|ref|XP_002509157.1| SNF2 super family [Micromonas sp. RCC299]_x0001_gi|226524435|gb|ACO70415.1| SNF2 super family [Micromonas sp. RCC299]	1e-09	55.1	sp|O43065|MOT1_SCHPO Probable helicase mot1 OS=Schizosaccharomyces pombe (strain 972 / ATCC 24843) GN=mot1 PE=1 SV=4	54	4e-11	63.2
a163032_36	0	32	0	108	gi|328796755|gb|AEB40416.1| DNAJ heat shock N-terminal domain-containing protein [Helianthus annuus]_x0001_gi|328796757|gb|AEB40417.1| DNAJ heat shock N-terminal domain-containing protein [Helianthus annuus]	0.0003	43.9	tr|E3KG79|E3KG79_PUCGT Peptidyl-prolyl cis-trans isomerase OS=Puccinia graminis f. sp. tritici (strain CRL 75-36-700-3 / race SCCL) GN=PGTG_09128 PE=4 SV=1	62.64	4e-20	99
a164518_27	0	100	0	357	gi|302833056|ref|XP_002948092.1| hypothetical protein VOLCADRAFT_79991 [Volvox carteri f. nagariensis]_x0001_gi|300266894|gb|EFJ51080.1| hypothetical protein VOLCADRAFT_79991 [Volvox carteri f. nagariensis]	0	545	sp|O74286|ENO_CUNEL Enolase (Fragment) OS=Cunninghamella elegans PE=2 SV=1	71.26	6e-176	614
a1655083_2	0	0	0	3	no BLAST hit	-	-	tr|J3PZI6|J3PZI6_PUCT1 Uncharacterized protein OS=Puccinia triticina (isolate 1-1 / race 1 (BBBD)) GN=PTTG_04552 PE=3 SV=1	81.48	1e-19	97.1
a1722467_2	0	0	0	2	no BLAST hit	-	-	tr|E3NXV8|E3NXV8_PUCGT Putative uncharacterized protein (Fragment) OS=Puccinia graminis f. sp. tritici (strain CRL 75-36-700-3 / race SCCL) GN=PGTG_20363 PE=3 SV=2	52.83	1e-07	57.8
a1754495_2	0	0	0	3	no BLAST hit	-	-	tr|E3KLS2|E3KLS2_PUCGT Putative uncharacterized protein OS=Puccinia graminis f. sp. tritici (strain CRL 75-36-700-3 / race SCCL) GN=PGTG_11440 PE=4 SV=2	65.31	2e-12	73.2
a176901_34	0	84	0	295	gi|226495473|ref|NP_001147336.1| glyceraldehyde-3-phosphate dehydrogenase, cytosolic [Zea mays]_x0001_gi|30580446|sp|Q96UF2.1|G3P2_MUCCL RecName: Full=Glyceraldehyde-3-phosphate dehydrogenase 2; Short=GAPDH 2_x0001_gi|15722242|emb|CAC37404.1| glyceraldehyde-3-phosphate dehydrogenase [Mucor racemosus]_x0001_gi|195610190|gb|ACG26925.1| glyceraldehyde-3-phosphate dehydrogenase, cytosolic [Zea mays]	3e-175	493	sp|Q9Y796|G3P_CRYCU Glyceraldehyde-3-phosphate dehydrogenase OS=Cryptococcus curvatus GN=GPD PE=1 SV=1	79.94	2e-141	498
a177203_26	0	141	0	178	no BLAST hit	-	-	tr|G0ZNG8|G0ZNG8_9BASI Differentiation-related protein 1 OS=Puccinia striiformis f. sp. tritici PE=2 SV=1	36.59	2e-16	89.4
a182060_27	0	100	0	298	gi|242096224|ref|XP_002438602.1| hypothetical protein SORBIDRAFT_10g022570 [Sorghum bicolor]_x0001_gi|241916825|gb|EER89969.1| hypothetical protein SORBIDRAFT_10g022570 [Sorghum bicolor]	4e-55	192	sp|P36008|EF1G2_YEAST Elongation factor 1-gamma 2 OS=Saccharomyces cerevisiae (strain ATCC 204508 / S288c) GN=TEF4 PE=1 SV=1	38.03	1e-55	214
a1835476_2	0	0	0	3	no BLAST hit	-	-	tr|J3PXG0|J3PXG0_PUCT1 Uncharacterized protein OS=Puccinia triticina (isolate 1-1 / race 1 (BBBD)) GN=PTTG_03826 PE=4 SV=1	90.91	1e-20	100
a185103_28	0	102	0	322	gi|118489943|gb|ABK96768.1| unknown [Populus trichocarpa x Populus deltoides]	0	608	sp|O00057|NMT1_UROFA Protein NMT1 homolog OS=Uromyces fabae GN=PIG1 PE=2 SV=1	97.95	0	686
a1860965_2	0	0	0	2	no BLAST hit	-	-	tr|J3Q7G6|J3Q7G6_PUCT1 Uncharacterized protein OS=Puccinia triticina (isolate 1-1 / race 1 (BBBD)) GN=PTTG_07332 PE=4 SV=1	88.89	4e-06	37.4
a188552_25	0	54	0	199	gi|115187479|gb|ABI84255.1| translationally controlled tumor-like protein [Arachis hypogaea]	3e-35	129	sp|P0CR82|TCTP_CRYNJ Translationally-controlled tumor protein homolog OS=Cryptococcus neoformans var. neoformans serotype D (strain JEC21 / ATCC MYA-565) GN=CNM01460 PE=3 SV=1	71.26	6e-59	224
a188949_25	0	41	0	111	gi|297830530|ref|XP_002883147.1| 60S ribosomal protein L30 [Arabidopsis lyrata subsp. lyrata]_x0001_gi|297846666|ref|XP_002891214.1| 60S ribosomal protein L30 [Arabidopsis lyrata subsp. lyrata]_x0001_gi|297328987|gb|EFH59406.1| 60S ribosomal protein L30 [Arabidopsis lyrata subsp. lyrata]_x0001_gi|297337056|gb|EFH67473.1| 60S ribosomal protein L30 [Arabidopsis lyrata subsp. lyrata]	6e-43	143	sp|P52808|RL30A_SCHPO 60S ribosomal protein L30-1 OS=Schizosaccharomyces pombe (strain 972 / ATCC 24843) GN=rpl30a PE=3 SV=2	73.96	4e-36	147
a189705_24	0	70	0	214	gi|302816107|ref|XP_002989733.1| hypothetical protein SELMODRAFT_428238 [Selaginella moellendorffii]_x0001_gi|300142510|gb|EFJ09210.1| hypothetical protein SELMODRAFT_428238 [Selaginella moellendorffii]	4e-37	142	sp|P0C1J6|FKBP4_RHIO9 FK506-binding protein 4 OS=Rhizopus delemar (strain RA 99-880 / ATCC MYA-4621 / FGSC 9543 / NRRL 43880) GN=FKBP4 PE=3 SV=1	41.74	8e-39	158
a189967_30	0	11	0	39	gi|254802950|gb|ACT82770.1| glyceraldehyde 3-phosphate dehydrogenase [Nicotiana tabacum]	4e-05	40.8	tr|E3K3E3|E3K3E3_PUCGT Glyceraldehyde-3-phosphate dehydrogenase OS=Puccinia graminis f. sp. tritici (strain CRL 75-36-700-3 / race SCCL) GN=PGTG_04956 PE=3 SV=2	100	2e-06	53.5
a190063_22	0	49	0	191	gi|159485738|ref|XP_001700901.1| voltage-dependent anion-selective channel protein [Chlamydomonas reinhardtii]_x0001_gi|158281400|gb|EDP07155.1| voltage-dependent anion-selective channel protein [Chlamydomonas reinhardtii]	1e-24	105	sp|P07144|VDAC_NEUCR Mitochondrial outer membrane protein porin OS=Neurospora crassa (strain ATCC 24698 / 74-OR23-1A / CBS 708.71 / DSM 1257 / FGSC 987) GN=B7H23.070 PE=2 SV=1	44.71	5e-66	248
a193550_11	0	10	0	4	no BLAST hit	-	-	tr|G3Y741|G3Y741_ASPNA Putative uncharacterized protein OS=Aspergillus niger (strain ATCC 1015 / CBS 113.46 / FGSC A1144 / LSHB Ac4 / NCTC 3858a / NRRL 328 / USDA 3528.7) GN=ASPNIDRAFT_46197 PE=4 SV=1	80.65	8e-10	49.7
a194505_22	0	43	0	97	no BLAST hit	-	-	tr|F9WXJ1|F9WXJ1_MYCGM Uncharacterized protein OS=Mycosphaerella graminicola (strain CBS 115943 / IPO323) GN=MYCGRDRAFT_88714 PE=4 SV=1	30.61	1e-06	55.5
a195386_18	0	49	0	157	gi|226493422|ref|NP_001141506.1| uncharacterized protein LOC100273618 precursor [Zea mays]_x0001_gi|194704862|gb|ACF86515.1| unknown [Zea mays]	5e-38	142	sp|Q92249|ERP38_NEUCR Protein disulfide-isomerase erp38 OS=Neurospora crassa (strain ATCC 24698 / 74-OR23-1A / CBS 708.71 / DSM 1257 / FGSC 987) GN=erp38 PE=2 SV=2	43.2	1e-36	150
a195484_28	0	127	0	151	no BLAST hit	-	-	tr|E3K0B3|E3K0B3_PUCGT Putative uncharacterized protein OS=Puccinia graminis f. sp. tritici (strain CRL 75-36-700-3 / race SCCL) GN=PGTG_03694 PE=4 SV=2	57.14	1e-31	139
a196198_24	0	45	0	133	no BLAST hit	-	-	tr|E3L0H2|E3L0H2_PUCGT Putative uncharacterized protein OS=Puccinia graminis f. sp. tritici (strain CRL 75-36-700-3 / race SCCL) GN=PGTG_15918 PE=4 SV=1	38.1	7e-23	107
a1963736_2	0	0	0	2	no BLAST hit	-	-	tr|E3L255|E3L255_PUCGT Dolichyl-phosphate-mannose-protein mannosyltransferase OS=Puccinia graminis f. sp. tritici (strain CRL 75-36-700-3 / race SCCL) GN=PGTG_16656 PE=4 SV=2	72.22	4e-17	89
a1967004_2	0	0	0	2	gi|6094496|sp|O24308.1|TOP2_PEA RecName: Full=DNA topoisomerase 2; AltName: Full=DNA topoisomerase II; AltName: Full=PsTopII_x0001_gi|2330651|emb|CAA74891.1| topoisomerase II [Pisum sativum]	2e-15	72	sp|O93794|TOP2_CANGA DNA topoisomerase 2 OS=Candida glabrata (strain ATCC 2001 / CBS 138 / JCM 3761 / NBRC 0622 / NRRL Y-65) GN=TOP2 PE=3 SV=2	71.43	3e-15	76.6
a199457_20	0	74	0	287	gi|388492304|gb|AFK34218.1| unknown [Lotus japonicus]	0	644	sp|O13639|SAHH_SCHPO Adenosylhomocysteinase OS=Schizosaccharomyces pombe (strain 972 / ATCC 24843) GN=pi047 PE=3 SV=1	79.39	0	683
a199833_19	0	65	0	131	gi|326511405|dbj|BAJ87716.1| predicted protein [Hordeum vulgare subsp. vulgare]	3e-08	57.8	tr|E3L290|E3L290_PUCGT Putative uncharacterized protein OS=Puccinia graminis f. sp. tritici (strain CRL 75-36-700-3 / race SCCL) GN=PGTG_16691 PE=4 SV=1	72.84	7e-27	124
a2005464_2	0	1	0	2	gi|75254648|sp|Q6BE24.1|CUCS_CUCPE RecName: Full=Cucurbitadienol synthase_x0001_gi|50896403|dbj|BAD34645.1| cucurbitadienol synthase [Cucurbita pepo]	2e-11	60.8	sp|Q96WJ0|ERG7_PNECA Lanosterol synthase OS=Pneumocystis carinii GN=ERG7 PE=2 SV=1	70.91	3e-13	70.1
a200942_22	0	28	0	93	gi|307105669|gb|EFN53917.1| hypothetical protein CHLNCDRAFT_136125 [Chlorella variabilis]	5e-27	103	sp|Q4PBZ9|NHP6_USTMA Non-histone chromosomal protein 6 OS=Ustilago maydis (strain 521 / FGSC 9021) GN=NHP6 PE=3 SV=2	57.28	4e-27	118
a2010910_2	0	2	0	2	no BLAST hit	-	-	tr|J3QCB9|J3QCB9_PUCT1 Uncharacterized protein OS=Puccinia triticina (isolate 1-1 / race 1 (BBBD)) GN=PTTG_09035 PE=4 SV=1	69.81	5e-14	78.6
a201385_34	0	70	0	188	gi|326512518|dbj|BAJ99614.1| predicted protein [Hordeum vulgare subsp. vulgare]	4e-65	205	sp|O74173|EF1B_SCHPO Elongation factor 1-beta OS=Schizosaccharomyces pombe (strain 972 / ATCC 24843) GN=tef5 PE=2 SV=1	60.89	5e-68	254
a2057291_2	0	2	0	2	gi|308808956|ref|XP_003081788.1| HSP90 co-chaperone CPR7/Cyclophilin (ISS) [Ostreococcus tauri]_x0001_gi|116060254|emb|CAL56313.1| HSP90 co-chaperone CPR7/Cyclophilin (ISS), partial [Ostreococcus tauri]	9e-24	88.6	sp|Q4P6X6|PPIH_USTMA Peptidyl-prolyl cis-trans isomerase H (Fragment) OS=Ustilago maydis (strain 521 / FGSC 9021) GN=CYP3 PE=3 SV=2	80	8e-22	98.6
a2072098_2	0	0	0	3	no BLAST hit	-	-	tr|E3KLR1|E3KLR1_PUCGT ATP-binding cassette, subfamily D (ALD), member 2 OS=Puccinia graminis f. sp. tritici (strain CRL 75-36-700-3 / race SCCL) GN=PGTG_11429 PE=3 SV=2	54.55	4e-08	58.9
a207810_20	0	113	0	300	no BLAST hit	-	-	tr|E3JV09|E3JV09_PUCGT Putative uncharacterized protein OS=Puccinia graminis f. sp. tritici (strain CRL 75-36-700-3 / race SCCL) GN=PGTG_01215 PE=4 SV=1	60.98	7e-105	384
a209680_24	0	82	0	214	no BLAST hit	-	-	tr|E4Z857|E4Z857_PUCGR Putative uncharacterized protein 86B OS=Puccinia graminis f. sp. tritici GN=86B PE=2 SV=1	28.83	7e-12	74.7
a209995_23	0	50	0	169	no BLAST hit	-	-	tr|E3KNQ0|E3KNQ0_PUCGT Putative uncharacterized protein OS=Puccinia graminis f. sp. tritici (strain CRL 75-36-700-3 / race SCCL) GN=PGTG_11681 PE=4 SV=1	54.84	1e-33	145
a211994_12	0	24	0	56	gi|384247458|gb|EIE20945.1| translation initiation factor SU [Coccomyxa subellipsoidea C-169]	4e-32	115	sp|P32911|SUI1_YEAST Eukaryotic translation initiation factor eIF-1 OS=Saccharomyces cerevisiae (strain ATCC 204508 / S288c) GN=SUI1 PE=1 SV=1	58	6e-30	127
a2129008_2	0	0	0	4	no BLAST hit	-	-	tr|J3QAM8|J3QAM8_PUCT1 Uncharacterized protein OS=Puccinia triticina (isolate 1-1 / race 1 (BBBD)) GN=PTTG_08444 PE=4 SV=1	98.18	1e-24	114
a214035_17	0	25	0	23	no BLAST hit	-	-	tr|E3JVP3|E3JVP3_PUCGT Saccharopepsin OS=Puccinia graminis f. sp. tritici (strain CRL 75-36-700-3 / race SCCL) GN=PGTG_02559 PE=3 SV=1	56.63	1e-18	94
a214549_19	0	90	0	212	gi|386363671|emb|CBL93634.1| mitochondrial chaperonin 60 precursor [Chlamydomonas reinhardtii]	0	575	sp|Q5B041|HSP60_EMENI Heat shock protein 60 OS=Emericella nidulans (strain FGSC A4 / ATCC 38163 / CBS 112.46 / NRRL 194 / M139) GN=hsp60 PE=1 SV=1	75.84	0	707
a2154545_2	0	2	0	1	no BLAST hit	-	-	sp|P53273|YG35_YEAST Uncharacterized vacuolar membrane protein YGR125W OS=Saccharomyces cerevisiae (strain ATCC 204508 / S288c) GN=YGR125W PE=1 SV=1	52.73	1e-12	68.2
a2162754_2	0	0	0	3	gi|168053249|ref|XP_001779050.1| predicted protein [Physcomitrella patens subsp. patens]_x0001_gi|162669612|gb|EDQ56196.1| predicted protein [Physcomitrella patens subsp. patens]	3e-05	43.1	sp|O74731|DUS2_SCHPO tRNA-dihydrouridine(20) synthase [NAD(P)+] OS=Schizosaccharomyces pombe (strain 972 / ATCC 24843) GN=dus2 PE=3 SV=1	40.35	2e-07	50.8
a216814_18	0	52	0	123	gi|51536053|dbj|BAD38179.1| putative phosphoglycerate mutase [Oryza sativa Japonica Group]	3e-59	194	sp|P36623|PMGY_SCHPO Phosphoglycerate mutase OS=Schizosaccharomyces pombe (strain 972 / ATCC 24843) GN=gpm1 PE=1 SV=1	61.27	1e-70	263
a218691_11	0	28	0	93	gi|326507354|dbj|BAJ95752.1| predicted protein [Hordeum vulgare subsp. vulgare]	2e-09	64.3	sp|P87058|LAH1_SCHPO La protein homolog OS=Schizosaccharomyces pombe (strain 972 / ATCC 24843) GN=sla1 PE=1 SV=1	29.15	9e-14	75.5
a2207435_2	0	2	0	2	no BLAST hit	-	-	tr|E3KPT6|E3KPT6_PUCGT Putative uncharacterized protein OS=Puccinia graminis f. sp. tritici (strain CRL 75-36-700-3 / race SCCL) GN=PGTG_12277 PE=4 SV=2	58.18	1e-07	57.8
a2214127_2	0	0	0	4	gi|168000643|ref|XP_001753025.1| predicted protein [Physcomitrella patens subsp. patens]_x0001_gi|162695724|gb|EDQ82066.1| predicted protein [Physcomitrella patens subsp. patens]	4e-10	57	sp|O14072|ATC4_SCHPO Cation-transporting ATPase 4 OS=Schizosaccharomyces pombe (strain 972 / ATCC 24843) GN=cta4 PE=3 SV=1	64.44	1e-10	61.6
a2216861_2	0	0	0	2	no BLAST hit	-	-	tr|H6QPW6|H6QPW6_PUCGT Putative uncharacterized protein OS=Puccinia graminis f. sp. tritici (strain CRL 75-36-700-3 / race SCCL) GN=PGTG_03161 PE=3 SV=1	49.15	9e-06	51.2
a222752_15	0	56	0	227	gi|326509243|dbj|BAJ91538.1| predicted protein [Hordeum vulgare subsp. vulgare]	0	756	sp|Q96TU8|TBB_UROFA Tubulin beta chain OS=Uromyces fabae GN=TBB1 PE=3 SV=1	99.77	0	841
a227136_16	0	55	0	165	gi|2388584|gb|AAB71465.1| EST gb|ATTS1136 comes from this gene [Arabidopsis thaliana]	6e-11	68.6	tr|J3PYL1|J3PYL1_PUCT1 Uncharacterized protein OS=Puccinia triticina (isolate 1-1 / race 1 (BBBD)) GN=PTTG_04227 PE=4 SV=1	52.5	5e-25	118
a227756_13	0	14	0	78	gi|227202746|dbj|BAH56846.1| AT2G05440 [Arabidopsis thaliana]	3e-05	46.6	tr|J3PZM2|J3PZM2_PUCT1 Uncharacterized protein OS=Puccinia triticina (isolate 1-1 / race 1 (BBBD)) GN=PTTG_04588 PE=4 SV=1	33.91	7e-21	103
a227981_14	0	47	0	174	gi|384254145|gb|EIE27619.1| methionine adenosyltransferase [Coccomyxa subellipsoidea C-169]	3e-171	489	sp|O60198|METK_SCHPO S-adenosylmethionine synthase OS=Schizosaccharomyces pombe (strain 972 / ATCC 24843) GN=sam1 PE=3 SV=1	78.22	2e-161	565
a228137_14	0	80	0	255	gi|326515998|dbj|BAJ88022.1| predicted protein [Hordeum vulgare subsp. vulgare]	0	891	sp|P78695|GRP78_NEUCR 78 kDa glucose-regulated protein homolog OS=Neurospora crassa (strain ATCC 24698 / 74-OR23-1A / CBS 708.71 / DSM 1257 / FGSC 987) GN=grp78 PE=3 SV=3	73.11	0	937
a2288572_2	0	0	0	2	gi|50400196|gb|AAT76445.1| starch branching enzyme I [Vigna radiata]	6e-14	67.8	sp|Q8NKE1|GLGB_GLOIN 1,4-alpha-glucan-branching enzyme OS=Glomus intraradices GN=GLC3 PE=2 SV=1	81.82	1e-17	84.7
a2291878_2	0	0	0	1	no BLAST hit	-	-	tr|J3PRB3|J3PRB3_PUCT1 Uncharacterized protein OS=Puccinia triticina (isolate 1-1 / race 1 (BBBD)) GN=PTTG_01679 PE=4 SV=1	64.15	4e-12	72.4
a233742_18	0	93	0	153	no BLAST hit	-	-	tr|J3Q689|J3Q689_PUCT1 Uncharacterized protein OS=Puccinia triticina (isolate 1-1 / race 1 (BBBD)) GN=PTTG_06905 PE=4 SV=1	36.29	6e-11	71.2
a233867_19	0	62	0	178	no BLAST hit	-	-	tr|Q9Y8A0|Q9Y8A0_UROAP Differentiation-related protein Infp OS=Uromyces appendiculatus GN=INF8 PE=2 SV=1	59.32	1e-18	96.7
a234127_22	0	51	0	150	gi|356557711|ref|XP_003547156.1| PREDICTED: uncharacterized protein LOC100820266, partial [Glycine max]	0.0007	43.5	tr|H6QTF5|H6QTF5_PUCGT Putative uncharacterized protein OS=Puccinia graminis f. sp. tritici (strain CRL 75-36-700-3 / race SCCL) GN=PGTG_22080 PE=4 SV=1	36.15	3e-06	55.1
a234734_20	0	39	0	100	gi|356546630|ref|XP_003541727.1| PREDICTED: uncharacterized protein LOC100780133, partial [Glycine max]	5e-12	67	tr|H6QQJ4|H6QQJ4_PUCGT Putative uncharacterized protein (Fragment) OS=Puccinia graminis f. sp. tritici (strain CRL 75-36-700-3 / race SCCL) GN=PGTG_21201 PE=4 SV=1	65.87	7e-36	153
a234856_16	0	15	0	30	gi|219808394|gb|ACL35772.1| cytochrome c oxidase subunit 2 [Equisetum arvense]	1e-23	97.1	sp|Q0H8Y7|COX2_USTMA Cytochrome c oxidase subunit 2 OS=Ustilago maydis (strain 521 / FGSC 9021) GN=COX2 PE=3 SV=1	70.59	4e-24	107
a234871_22	0	72	0	183	no BLAST hit	-	-	tr|E3KTI6|E3KTI6_PUCGT Putative uncharacterized protein OS=Puccinia graminis f. sp. tritici (strain CRL 75-36-700-3 / race SCCL) GN=PGTG_13982 PE=4 SV=2	43.56	1e-31	139
a235199_17	0	27	0	80	no BLAST hit	-	-	tr|E3KAC9|E3KAC9_PUCGT Single-strand binding protein family OS=Puccinia graminis f. sp. tritici (strain CRL 75-36-700-3 / race SCCL) GN=PGTG_06907 PE=4 SV=2	69.78	9e-48	191
a236515_15	0	51	0	81	no BLAST hit	-	-	tr|E3JQF5|E3JQF5_PUCGT Putative uncharacterized protein OS=Puccinia graminis f. sp. tritici (strain CRL 75-36-700-3 / race SCCL) GN=PGTG_00242 PE=4 SV=1	71.08	4e-29	130
a241975_14	0	107	0	194	no BLAST hit	-	-	tr|E3JWZ2|E3JWZ2_PUCGT Putative uncharacterized protein OS=Puccinia graminis f. sp. tritici (strain CRL 75-36-700-3 / race SCCL) GN=PGTG_02028 PE=4 SV=1	62.06	1e-126	456
a242087_22	0	107	0	305	gi|326529211|dbj|BAK00999.1| predicted protein [Hordeum vulgare subsp. vulgare]_x0001_gi|326530362|dbj|BAJ97607.1| predicted protein [Hordeum vulgare subsp. vulgare]	0	712	sp|P50138|ACT_PUCGR Actin OS=Puccinia graminis PE=3 SV=1	99.2	0	751
a243070_18	0	24	0	64	gi|307110010|gb|EFN58247.1| hypothetical protein CHLNCDRAFT_30080, partial [Chlorella variabilis]	3e-70	227	sp|P0CQ76|DBP2_CRYNJ ATP-dependent RNA helicase DBP2-A OS=Cryptococcus neoformans var. neoformans serotype D (strain JEC21 / ATCC MYA-565) GN=DBP2 PE=3 SV=1	74.25	1e-61	233
a247049_21	0	73	0	218	gi|13924490|gb|AAK49029.1| cytosolic glutamine synthetase [Populus tremula x Populus alba]	3e-146	423	sp|Q96UV5|GLNA_HEBCY Glutamine synthetase OS=Hebeloma cylindrosporum GN=GLN1 PE=2 SV=1	74.86	1e-157	553
a247090_16	0	41	0	106	gi|167999839|ref|XP_001752624.1| predicted protein [Physcomitrella patens subsp. patens]_x0001_gi|162696155|gb|EDQ82495.1| predicted protein [Physcomitrella patens subsp. patens]	9e-28	108	sp|Q92196|ATPD_AGABI ATP synthase subunit delta, mitochondrial OS=Agaricus bisporus GN=atpD PE=2 SV=1	60.48	2e-33	139
a248526_14	0	36	0	94	gi|294464214|gb|ADE77622.1| unknown [Picea sitchensis]	0.0004	45.4	sp|Q4WFV6|YA880_ASPFU UPF0619 GPI-anchored membrane protein AFUA_3G00880 OS=Neosartorya fumigata (strain ATCC MYA-4609 / Af293 / CBS 101355 / FGSC A1100) GN=AFUA_3G00880 PE=1 SV=1	31.62	2e-07	53.9
a249610_17	0	28	0	48	no BLAST hit	-	-	tr|E3LBP1|E3LBP1_PUCGT Putative uncharacterized protein OS=Puccinia graminis f. sp. tritici (strain CRL 75-36-700-3 / race SCCL) GN=PGTG_19738 PE=4 SV=1	81.69	1e-30	134
a251047_25	0	43	0	131	gi|326519793|dbj|BAK00269.1| predicted protein [Hordeum vulgare subsp. vulgare]	6e-55	179	sp|Q09717|RANG_SCHPO Ran-specific GTPase-activating protein 1 OS=Schizosaccharomyces pombe (strain 972 / ATCC 24843) GN=sbp1 PE=1 SV=1	60.78	4e-49	191
a252419_14	0	22	0	47	gi|212276059|ref|NP_001130763.1| uncharacterized protein LOC100191867 precursor [Zea mays]_x0001_gi|194690052|gb|ACF79110.1| unknown [Zea mays]_x0001_gi|223973371|gb|ACN30873.1| unknown [Zea mays]	9e-09	58.2	tr|J3PTI1|J3PTI1_PUCT1 Uncharacterized protein OS=Puccinia triticina (isolate 1-1 / race 1 (BBBD)) GN=PTTG_02447 PE=4 SV=1	63.7	2e-45	184
a252968_20	0	102	0	225	no BLAST hit	-	-	tr|E3JQI2|E3JQI2_PUCGT Putative uncharacterized protein OS=Puccinia graminis f. sp. tritici (strain CRL 75-36-700-3 / race SCCL) GN=PGTG_00629 PE=4 SV=1	63.41	1e-109	399
a2540533_2	0	0	0	1	no BLAST hit	-	-	tr|H6QQU2|H6QQU2_PUCGT Putative uncharacterized protein OS=Puccinia graminis f. sp. tritici (strain CRL 75-36-700-3 / race SCCL) GN=PGTG_21244 PE=4 SV=1	4.08	5e-09	62
a256047_18	0	13	0	55	no BLAST hit	-	-	sp|Q757F0|COX9_ASHGO Cytochrome c oxidase subunit 7A OS=Ashbya gossypii (strain ATCC 10895 / CBS 109.51 / FGSC 9923 / NRRL Y-1056) GN=COX9 PE=3 SV=3	48.28	4e-09	56.6
a2581273_2	0	0	0	1	no BLAST hit	-	-	tr|H6QRX5|H6QRX5_PUCGT Putative uncharacterized protein OS=Puccinia graminis f. sp. tritici (strain CRL 75-36-700-3 / race SCCL) GN=PGTG_21590 PE=4 SV=1	74.07	5e-06	52
a259004_14	0	15	0	71	no BLAST hit	-	-	tr|J3PV17|J3PV17_PUCT1 Uncharacterized protein OS=Puccinia triticina (isolate 1-1 / race 1 (BBBD)) GN=PTTG_02983 PE=4 SV=1	78.46	1e-45	185
a262133_18	0	21	0	53	gi|302762761|ref|XP_002964802.1| hypothetical protein SELMODRAFT_69504 [Selaginella moellendorffii]_x0001_gi|300167035|gb|EFJ33640.1| hypothetical protein SELMODRAFT_69504 [Selaginella moellendorffii]	1e-06	47.8	tr|E3KS89|E3KS89_PUCGT Putative uncharacterized protein OS=Puccinia graminis f. sp. tritici (strain CRL 75-36-700-3 / race SCCL) GN=PGTG_13383 PE=4 SV=1	63.29	5e-10	65.5
a262873_17	0	63	0	116	gi|302853250|ref|XP_002958141.1| hypothetical protein VOLCADRAFT_99352 [Volvox carteri f. nagariensis]_x0001_gi|300256502|gb|EFJ40766.1| hypothetical protein VOLCADRAFT_99352 [Volvox carteri f. nagariensis]	7e-06	52.8	tr|E3KKB6|E3KKB6_PUCGT Putative uncharacterized protein OS=Puccinia graminis f. sp. tritici (strain CRL 75-36-700-3 / race SCCL) GN=PGTG_10900 PE=4 SV=1	66.36	2e-35	152
a266006_8	0	6	0	57	gi|224141787|ref|XP_002324245.1| predicted protein [Populus trichocarpa]_x0001_gi|222865679|gb|EEF02810.1| predicted protein [Populus trichocarpa]	2e-66	210	sp|Q9USQ9|PSB7_SCHPO Probable proteasome subunit beta type-7 OS=Schizosaccharomyces pombe (strain 972 / ATCC 24843) GN=SPBC577.10 PE=3 SV=1	48.65	1e-66	250
a266984_17	0	60	0	153	no BLAST hit	-	-	tr|F4RD60|F4RD60_MELLP Secreted protein OS=Melampsora larici-populina (strain 98AG31 / pathotype 3-4-7) GN=MELLADRAFT_103969 PE=4 SV=1	30.08	3e-16	88.6
a267674_10	0	34	0	129	gi|115450773|ref|NP_001048987.1| Os03g0151800 [Oryza sativa Japonica Group]_x0001_gi|108706222|gb|ABF94017.1| Cell division cycle protein 48, putative, expressed [Oryza sativa Japonica Group]_x0001_gi|113547458|dbj|BAF10901.1| Os03g0151800 [Oryza sativa Japonica Group]_x0001_gi|125542437|gb|EAY88576.1| hypothetical protein OsI_10049 [Oryza sativa Indica Group]_x0001_gi|125584947|gb|EAZ25611.1| hy…	0	848	sp|P25694|CDC48_YEAST Cell division control protein 48 OS=Saccharomyces cerevisiae (strain ATCC 204508 / S288c) GN=CDC48 PE=1 SV=3	80.85	0	863
a268800_18	0	33	0	49	gi|357518271|ref|XP_003629424.1| hypothetical protein MTR_8g077340 [Medicago truncatula]_x0001_gi|355523446|gb|AET03900.1| hypothetical protein MTR_8g077340 [Medicago truncatula]	0.0003	43.1	sp|P22151|GRG1_NEUCR Glucose-repressible gene protein OS=Neurospora crassa (strain ATCC 24698 / 74-OR23-1A / CBS 708.71 / DSM 1257 / FGSC 987) GN=grg-1 PE=2 SV=1	60.87	1e-15	78.6
a269532_14	0	27	0	92	gi|13434998|gb|AAK26104.1|AF132729_1 SKP1-like protein ASK10, partial [Arabidopsis thaliana]	2e-39	107	sp|D4ARL8|SKP1_ARTBC E3 ubiquitin ligase complex SCF subunit sconC OS=Arthroderma benhamiae (strain ATCC MYA-4681 / CBS 112371) GN=sconC PE=3 SV=1	58.95	3e-57	125
a275658_13	0	18	0	74	no BLAST hit	-	-	sp|P05626|ATPF_YEAST ATP synthase subunit 4, mitochondrial OS=Saccharomyces cerevisiae (strain ATCC 204508 / S288c) GN=ATP4 PE=1 SV=2	44.16	9e-43	170
a278055_14	0	58	0	136	no BLAST hit	-	-	tr|M7SVQ8|M7SVQ8_9PEZI Putative poly protein OS=Eutypa lata UCREL1 GN=UCREL1_11421 PE=4 SV=1	39.11	3e-87	325
a278360_17	0	42	0	203	gi|315440256|gb|ADU20200.1| mitochondrial NAD-dependent malic acid dehydrogenase [Pyrus pyrifolia]	2e-117	350	sp|P17505|MDHM_YEAST Malate dehydrogenase, mitochondrial OS=Saccharomyces cerevisiae (strain ATCC 204508 / S288c) GN=MDH1 PE=1 SV=2	54.98	5e-101	365
a278543_14	0	11	0	39	no BLAST hit	-	-	tr|F4RYN5|F4RYN5_MELLP Putative uncharacterized protein OS=Melampsora larici-populina (strain 98AG31 / pathotype 3-4-7) GN=MELLADRAFT_72769 PE=4 SV=1	72.97	4e-24	112
a279327_16	0	58	0	172	gi|284807024|dbj|BAI67717.1| protein disulfide isomerase 1 [Daucus carota]	1e-49	179	sp|P55059|PDI_HUMIN Protein disulfide-isomerase OS=Humicola insolens PE=1 SV=1	41.11	3e-72	269
a282133_11	0	33	0	64	gi|302845282|ref|XP_002954180.1| hypothetical protein VOLCADRAFT_121272 [Volvox carteri f. nagariensis]_x0001_gi|300260679|gb|EFJ44897.1| hypothetical protein VOLCADRAFT_121272 [Volvox carteri f. nagariensis]	1e-08	60.5	tr|E3JV01|E3JV01_PUCGT Putative uncharacterized protein OS=Puccinia graminis f. sp. tritici (strain CRL 75-36-700-3 / race SCCL) GN=PGTG_01207 PE=4 SV=1	38.67	8e-10	67
a285686_11	0	27	0	105	gi|336441833|gb|ADZ96382.2| pyruvate kinase [Eriobotrya japonica]	1e-75	244	sp|O94122|KPYK_AGABI Pyruvate kinase OS=Agaricus bisporus GN=pkiA PE=2 SV=1	74.3	8e-114	407
a288171_10	0	10	0	16	gi|57282235|emb|CAD32346.1| cytochrome oxidase subunit 3 [Spiranthes spiralis]	4e-12	66.6	sp|P80441|COX3_RHIST Cytochrome c oxidase subunit 3 OS=Rhizopus stolonifer GN=COX3 PE=3 SV=1	46.75	3e-14	74.7
a288237_8	0	16	0	45	gi|357161073|ref|XP_003578970.1| PREDICTED: uncharacterized protein LOC100838847 [Brachypodium distachyon]	1e-27	117	tr|E3KTE2|E3KTE2_PUCGT Translation initiation factor IF-2 OS=Puccinia graminis f. sp. tritici (strain CRL 75-36-700-3 / race SCCL) GN=PGTG_13938 PE=4 SV=1	54.9	4e-36	154
a288389_13	0	10	0	34	gi|159479120|ref|XP_001697646.1| cytochrome c peroxidase [Chlamydomonas reinhardtii]_x0001_gi|158274256|gb|EDP00040.1| cytochrome c peroxidase [Chlamydomonas reinhardtii]	2e-27	107	sp|Q4WLG9|CCPR2_ASPFU Putative heme-binding peroxidase OS=Neosartorya fumigata (strain ATCC MYA-4609 / Af293 / CBS 101355 / FGSC A1100) GN=AFUA_6G13570 PE=3 SV=1	72.73	5e-38	152
a289061_8	0	7	0	20	gi|308801837|ref|XP_003078232.1| unnamed protein product [Ostreococcus tauri]_x0001_gi|116056683|emb|CAL52972.1| unnamed protein product [Ostreococcus tauri]	3e-12	68.9	tr|E3L7Q8|E3L7Q8_PUCGT Putative uncharacterized protein OS=Puccinia graminis f. sp. tritici (strain CRL 75-36-700-3 / race SCCL) GN=PGTG_18715 PE=4 SV=2	51.35	1e-22	108
a289074_15	0	8	0	42	no BLAST hit	-	-	tr|J3QEM4|J3QEM4_PUCT1 Uncharacterized protein OS=Puccinia triticina (isolate 1-1 / race 1 (BBBD)) GN=PTTG_09840 PE=4 SV=1	71.96	3e-36	152
a289628_13	0	30	0	100	gi|303288041|ref|XP_003063309.1| predicted protein [Micromonas pusilla CCMP1545]_x0001_gi|226455141|gb|EEH52445.1| predicted protein [Micromonas pusilla CCMP1545]	1e-53	184	sp|P22768|ASSY_YEAST Argininosuccinate synthase OS=Saccharomyces cerevisiae (strain ATCC 204508 / S288c) GN=ARG1 PE=1 SV=3	55.64	2e-76	282
a291141_11	0	17	0	57	gi|168004061|ref|XP_001754730.1| predicted protein [Physcomitrella patens subsp. patens]_x0001_gi|162693834|gb|EDQ80184.1| predicted protein [Physcomitrella patens subsp. patens]	3e-10	62.8	sp|Q02088|TPM_SCHPO Tropomyosin OS=Schizosaccharomyces pombe (strain 972 / ATCC 24843) GN=cdc8 PE=3 SV=1	48.73	8e-33	136
a291516_12	0	14	0	40	gi|159482201|ref|XP_001699160.1| eukaryotic initiation factor [Chlamydomonas reinhardtii]_x0001_gi|158269805|gb|EDO95969.1| eukaryotic initiation factor [Chlamydomonas reinhardtii]	1e-11	66.6	sp|P0CN48|EIF3D_CRYNJ Eukaryotic translation initiation factor 3 subunit D OS=Cryptococcus neoformans var. neoformans serotype D (strain JEC21 / ATCC MYA-565) GN=CNB01420 PE=3 SV=1	47	4e-16	81.3
a294811_8	0	17	0	36	gi|302768074|ref|XP_002967457.1| hypothetical protein SELMODRAFT_408477 [Selaginella moellendorffii]_x0001_gi|300165448|gb|EFJ32056.1| hypothetical protein SELMODRAFT_408477 [Selaginella moellendorffii]	4e-11	65.5	tr|E3KKR2|E3KKR2_PUCGT Putative uncharacterized protein OS=Puccinia graminis f. sp. tritici (strain CRL 75-36-700-3 / race SCCL) GN=PGTG_10358 PE=4 SV=2	56.32	2e-54	214
a296389_9	0	30	0	89	gi|116787637|gb|ABK24586.1| unknown [Picea sitchensis]	1e-98	307	sp|O42943|YBP8_SCHPO Uncharacterized ABC transporter ATP-binding protein C16H5.08c OS=Schizosaccharomyces pombe (strain 972 / ATCC 24843) GN=SPBC16H5.08c PE=1 SV=1	72.16	7e-108	387
a296681_17	0	11	0	25	gi|147865723|emb|CAN83257.1| hypothetical protein VITISV_032132 [Vitis vinifera]	4e-07	50.4	sp|O13696|IDH1_SCHPO Isocitrate dehydrogenase [NAD] subunit 1, mitochondrial OS=Schizosaccharomyces pombe (strain 972 / ATCC 24843) GN=idh1 PE=1 SV=1	68	5e-14	72.8
a297026_13	0	8	0	47	gi|303279909|ref|XP_003059247.1| mitochondrial tRNA import complex [Micromonas pusilla CCMP1545]_x0001_gi|226459083|gb|EEH56379.1| mitochondrial tRNA import complex [Micromonas pusilla CCMP1545]	2e-12	63.5	sp|Q871K1|QCR7_NEUCR Cytochrome b-c1 complex subunit 7 OS=Neurospora crassa (strain ATCC 24698 / 74-OR23-1A / CBS 708.71 / DSM 1257 / FGSC 987) GN=qcr-7 PE=3 SV=1	54.87	2e-30	127
a299955_15	0	32	0	110	no BLAST hit	-	-	tr|E3KJL8|E3KJL8_PUCGT Putative uncharacterized protein OS=Puccinia graminis f. sp. tritici (strain CRL 75-36-700-3 / race SCCL) GN=PGTG_10213 PE=4 SV=1	70.18	2e-28	128
a301574_14	0	45	0	142	gi|293337233|ref|NP_001168955.1| uncharacterized protein LOC100382775 [Zea mays]_x0001_gi|223973995|gb|ACN31185.1| unknown [Zea mays]	2e-111	327	sp|P0CM16|ARF_CRYNJ ADP-ribosylation factor OS=Cryptococcus neoformans var. neoformans serotype D (strain JEC21 / ATCC MYA-565) GN=ARF PE=1 SV=1	92.82	3e-94	342
a301718_11	0	45	0	118	gi|388493662|gb|AFK34897.1| unknown [Medicago truncatula]	3e-12	70.9	tr|J3PSH4|J3PSH4_PUCT1 Uncharacterized protein OS=Puccinia triticina (isolate 1-1 / race 1 (BBBD)) GN=PTTG_02090 PE=3 SV=1	64.58	2e-93	345
a306330_15	0	8	0	20	no BLAST hit	-	-	tr|H6QS30|H6QS30_PUCGT Putative uncharacterized protein OS=Puccinia graminis f. sp. tritici (strain CRL 75-36-700-3 / race SCCL) GN=PGTG_21606 PE=4 SV=1	81.13	3e-08	59.3
a306976_16	0	44	0	76	no BLAST hit	-	-	tr|E3KCP2|E3KCP2_PUCGT Putative uncharacterized protein OS=Puccinia graminis f. sp. tritici (strain CRL 75-36-700-3 / race SCCL) GN=PGTG_07591 PE=4 SV=1	34.88	9e-19	95.9
a307483_13	0	20	0	76	gi|168061613|ref|XP_001782782.1| nucleosome assembly protein family [Physcomitrella patens subsp. patens]_x0001_gi|162665755|gb|EDQ52429.1| nucleosome assembly protein family [Physcomitrella patens subsp. patens]	4e-15	78.2	sp|P78920|YGNB_SCHPO Putative nucleosome assembly protein C2D10.11C OS=Schizosaccharomyces pombe (strain 972 / ATCC 24843) GN=SPBC2D10.11c PE=2 SV=2	39.86	6e-20	94.7
a307934_17	0	25	0	42	gi|384253937|gb|EIE27411.1| ATP synthase-like protein O subunit, mitochondrial precursor [Coccomyxa subellipsoidea C-169]	3e-13	67.8	sp|O74479|ATPO_SCHPO ATP synthase subunit 5, mitochondrial OS=Schizosaccharomyces pombe (strain 972 / ATCC 24843) GN=atp5 PE=3 SV=2	44.55	2e-13	71.6
a308536_13	0	15	0	61	gi|168012492|ref|XP_001758936.1| predicted protein [Physcomitrella patens subsp. patens]_x0001_gi|162690073|gb|EDQ76442.1| predicted protein [Physcomitrella patens subsp. patens]	1e-73	229	sp|P0CM24|GET3_CRYNJ ATPase GET3 OS=Cryptococcus neoformans var. neoformans serotype D (strain JEC21 / ATCC MYA-565) GN=GET3 PE=3 SV=1	88.7	4e-74	273
a310782_11	0	22	0	56	no BLAST hit	-	-	tr|J3Q8N8|J3Q8N8_PUCT1 Uncharacterized protein OS=Puccinia triticina (isolate 1-1 / race 1 (BBBD)) GN=PTTG_07754 PE=4 SV=1	53.49	1e-13	79
a311153_11	0	24	0	50	no BLAST hit	-	-	tr|J3QEG8|J3QEG8_PUCT1 Uncharacterized protein OS=Puccinia triticina (isolate 1-1 / race 1 (BBBD)) GN=PTTG_09784 PE=4 SV=1	96.05	6e-143	508
a311204_12	0	24	0	66	gi|326516412|dbj|BAJ92361.1| predicted protein [Hordeum vulgare subsp. vulgare]	9e-50	165	sp|Q4P0H0|YOP1_USTMA Protein YOP1 OS=Ustilago maydis (strain 521 / FGSC 9021) GN=YOP1 PE=3 SV=1	54.6	8e-50	193
a312512_9	0	27	0	69	gi|21595581|gb|AAM66114.1| nifU-like protein [Arabidopsis thaliana]	1e-61	198	sp|Q6CFQ0|ISU1_YARLI Iron sulfur cluster assembly protein 1, mitochondrial OS=Yarrowia lipolytica (strain CLIB 122 / E 150) GN=ISU1 PE=3 SV=1	65.43	5e-54	208
a312871_9	0	37	0	123	gi|168042111|ref|XP_001773533.1| predicted protein [Physcomitrella patens subsp. patens]_x0001_gi|162675235|gb|EDQ61733.1| predicted protein [Physcomitrella patens subsp. patens]	0	569	sp|Q4P733|DED1_USTMA ATP-dependent RNA helicase DED1 OS=Ustilago maydis (strain 521 / FGSC 9021) GN=DED1 PE=3 SV=1	67.64	0	761
a313046_9	0	34	0	73	no BLAST hit	-	-	tr|J3QBX8|J3QBX8_PUCT1 Uncharacterized protein OS=Puccinia triticina (isolate 1-1 / race 1 (BBBD)) GN=PTTG_08894 PE=4 SV=1	39.77	2e-29	132
a313053_14	0	13	0	25	gi|326533420|dbj|BAK05241.1| predicted protein [Hordeum vulgare subsp. vulgare]	1e-06	50.1	sp|Q6FQ30|CARA_CANGA Carbamoyl-phosphate synthase arginine-specific small chain OS=Candida glabrata (strain ATCC 2001 / CBS 138 / JCM 3761 / NBRC 0622 / NRRL Y-65) GN=CPA1 PE=3 SV=1	52.94	1e-09	58.2
a313404_13	0	57	0	99	no BLAST hit	-	-	sp|Q01200|PRIA_LENED Protein priA OS=Lentinula edodes GN=priA PE=2 SV=1	34.97	3e-18	89.7
a313616_10	0	13	0	29	gi|62319649|dbj|BAD95156.1| succinyl-CoA ligase beta subunit [Arabidopsis thaliana]_x0001_gi|222423482|dbj|BAH19711.1| AT2G20420 [Arabidopsis thaliana]	1e-62	195	sp|Q9P567|SUCB_NEUCR Probable succinyl-CoA ligase [GDP-forming] subunit beta, mitochondrial OS=Neurospora crassa (strain ATCC 24698 / 74-OR23-1A / CBS 708.71 / DSM 1257 / FGSC 987) GN=B9J10.140 PE=3 SV=1	70.83	7e-56	213
a313987_13	0	17	0	70	gi|293332171|ref|NP_001168863.1| uncharacterized protein LOC100382668 [Zea mays]_x0001_gi|223973403|gb|ACN30889.1| unknown [Zea mays]	3e-31	117	sp|P06809|COX4_NEUCR Cytochrome c oxidase subunit 4, mitochondrial OS=Neurospora crassa (strain ATCC 24698 / 74-OR23-1A / CBS 708.71 / DSM 1257 / FGSC 987) GN=cox-4 PE=3 SV=2	47.66	4e-28	121
a314071_11	0	21	0	47	no BLAST hit	-	-	sp|Q12233|ATPN_YEAST ATP synthase subunit g, mitochondrial OS=Saccharomyces cerevisiae (strain ATCC 204508 / S288c) GN=ATP20 PE=1 SV=1	37.5	5e-11	64.7
a314249_12	0	8	0	29	gi|326523981|dbj|BAJ97001.1| predicted protein [Hordeum vulgare subsp. vulgare]	7e-45	154	sp|P07267|CARP_YEAST Saccharopepsin OS=Saccharomyces cerevisiae (strain ATCC 204508 / S288c) GN=PEP4 PE=1 SV=1	75.24	7e-45	175
a314359_11	0	27	0	77	gi|195616520|gb|ACG30090.1| ubiquinol-cytochrome c reductase iron-sulfur subunit [Zea mays]	3e-93	280	sp|Q09154|UCRI_SCHPO Cytochrome b-c1 complex subunit Rieske, mitochondrial OS=Schizosaccharomyces pombe (strain 972 / ATCC 24843) GN=rip1 PE=2 SV=2	64.65	2e-78	289
a315621_12	0	3	0	19	no BLAST hit	-	-	tr|E3KGV6|E3KGV6_PUCGT 6-phosphogluconate dehydrogenase, decarboxylating OS=Puccinia graminis f. sp. tritici (strain CRL 75-36-700-3 / race SCCL) GN=PGTG_08717 PE=3 SV=1	57.45	2e-07	56.6
a317020_10	0	5	0	21	no BLAST hit	-	-	tr|J3Q617|J3Q617_PUCT1 40S ribosomal protein S21 OS=Puccinia triticina (isolate 1-1 / race 1 (BBBD)) GN=PTTG_06833 PE=3 SV=1	88.89	2e-06	53.5
a317885_13	0	22	0	111	gi|297742974|emb|CBI35841.3| unnamed protein product [Vitis vinifera]	7e-16	81.3	sp|P32588|PUB1_YEAST Nuclear and cytoplasmic polyadenylated RNA-binding protein PUB1 OS=Saccharomyces cerevisiae (strain ATCC 204508 / S288c) GN=PUB1 PE=1 SV=4	42.86	2e-19	93.2
a319741_9	0	19	0	48	no BLAST hit	-	-	tr|E3KKR2|E3KKR2_PUCGT Putative uncharacterized protein OS=Puccinia graminis f. sp. tritici (strain CRL 75-36-700-3 / race SCCL) GN=PGTG_10358 PE=4 SV=2	67.62	2e-73	277
a321275_12	0	9	0	99	no BLAST hit	-	-	tr|E3KVE0|E3KVE0_PUCGT Putative uncharacterized protein OS=Puccinia graminis f. sp. tritici (strain CRL 75-36-700-3 / race SCCL) GN=PGTG_14319 PE=4 SV=2	30.52	1e-19	98.6
a322410_9	0	26	0	46	gi|168046657|ref|XP_001775789.1| predicted protein [Physcomitrella patens subsp. patens]_x0001_gi|162672796|gb|EDQ59328.1| predicted protein [Physcomitrella patens subsp. patens]	2e-47	160	sp|P23724|PSB6_YEAST Proteasome subunit beta type-6 OS=Saccharomyces cerevisiae (strain ATCC 204508 / S288c) GN=PRE7 PE=1 SV=1	54.46	4e-57	218
a324724_10	0	35	0	119	gi|238481039|ref|NP_001154283.1| lysine-ketoglutarate reductase/saccharopine dehydrogenase bifunctional enzyme [Arabidopsis thaliana]_x0001_gi|332660784|gb|AEE86184.1| lysine-ketoglutarate reductase/saccharopine dehydrogenase bifunctional enzyme [Arabidopsis thaliana]	3e-61	211	sp|O59711|LYS9_SCHPO Saccharopine dehydrogenase [NADP(+), L-glutamate-forming] OS=Schizosaccharomyces pombe (strain 972 / ATCC 24843) GN=lys9 PE=3 SV=1	62.32	3e-121	432
a325810_9	0	22	0	102	gi|225195640|gb|ACN82097.1| receptor-like kinase binding protein [Oryza sativa Japonica Group]	6e-26	106	sp|O13797|SGT2_SCHPO Small glutamine-rich tetratricopeptide repeat-containing protein 2 OS=Schizosaccharomyces pombe (strain 972 / ATCC 24843) GN=sgt2 PE=3 SV=1	36.51	9e-37	151
a326451_11	0	22	0	65	gi|326532812|dbj|BAJ89251.1| predicted protein [Hordeum vulgare subsp. vulgare]	7e-39	140	sp|P27800|ALDX_SPOSA Aldehyde reductase 1 OS=Sporobolomyces salmonicolor GN=ARI PE=1 SV=3	60.73	2e-62	235
a326848_10	0	17	0	58	gi|255086916|ref|XP_002505381.1| predicted protein [Micromonas sp. RCC299]_x0001_gi|226520651|gb|ACO66639.1| predicted protein [Micromonas sp. RCC299]	2e-38	140	sp|O59930|LEU3_PHACH 3-isopropylmalate dehydrogenase OS=Phanerochaete chrysosporium GN=LEU2 PE=2 SV=1	59.79	2e-56	215
a327074_10	0	45	0	144	gi|168002688|ref|XP_001754045.1| ATP-binding cassette transporter, subfamily G, member 15, group PDR protein PpABCG15 [Physcomitrella patens subsp. patens]_x0001_gi|162694599|gb|EDQ80946.1| ATP-binding cassette transporter, subfamily G, member 15, group PDR protein PpABCG15 [Physcomitrella patens subsp. patens]	2e-51	193	sp|P41820|BFR1_SCHPO Brefeldin A resistance protein OS=Schizosaccharomyces pombe (strain 972 / ATCC 24843) GN=bfr1 PE=1 SV=1	38.14	9e-90	328
a328194_13	0	15	0	38	no BLAST hit	-	-	tr|J3Q3U8|J3Q3U8_PUCT1 Uncharacterized protein OS=Puccinia triticina (isolate 1-1 / race 1 (BBBD)) GN=PTTG_06064 PE=4 SV=1	87.88	2e-21	103
a32843_75	0	420	0	1225	gi|326492680|dbj|BAJ90196.1| predicted protein [Hordeum vulgare subsp. vulgare]	0	819	sp|P32186|EF1A_PUCGR Elongation factor 1-alpha OS=Puccinia graminis GN=TEF PE=3 SV=2	95.23	0	847
a328989_12	0	14	0	70	no BLAST hit	-	-	tr|E3L538|E3L538_PUCGT Putative uncharacterized protein OS=Puccinia graminis f. sp. tritici (strain CRL 75-36-700-3 / race SCCL) GN=PGTG_17519 PE=4 SV=1	39.9	9e-32	138
a329040_9	0	25	0	48	no BLAST hit	-	-	tr|M7SBW0|M7SBW0_9PEZI Putative replicase readthrough protein OS=Eutypa lata UCREL1 GN=UCREL1_11422 PE=4 SV=1	22.59	1e-08	63.2
a329153_12	0	37	0	151	gi|326509633|dbj|BAJ87032.1| predicted protein [Hordeum vulgare subsp. vulgare]	5e-73	239	sp|Q09184|CDB4_SCHPO Curved DNA-binding protein OS=Schizosaccharomyces pombe (strain 972 / ATCC 24843) GN=cdb4 PE=1 SV=1	38.15	2e-66	250
a329692_9	0	13	0	58	gi|148909143|gb|ABR17672.1| unknown [Picea sitchensis]_x0001_gi|224284247|gb|ACN39859.1| unknown [Picea sitchensis]	1e-96	293	sp|P32473|ODPB_YEAST Pyruvate dehydrogenase E1 component subunit beta, mitochondrial OS=Saccharomyces cerevisiae (strain ATCC 204508 / S288c) GN=PDB1 PE=1 SV=2	61.7	9e-82	300
a329958_10	0	7	0	35	gi|225449250|ref|XP_002280353.1| PREDICTED: 18.2 kDa class I heat shock protein [Vitis vinifera]	2e-10	57.8	sp|O14368|HSP16_SCHPO Heat shock protein 16 OS=Schizosaccharomyces pombe (strain 972 / ATCC 24843) GN=hsp16 PE=1 SV=1	42.67	5e-11	62.8
a330049_9	0	6	0	50	gi|147862318|emb|CAN79327.1| hypothetical protein VITISV_032072 [Vitis vinifera]	1e-22	90.9	sp|O13351|PMT3_SCHPO Ubiquitin-like protein pmt3/smt3 OS=Schizosaccharomyces pombe (strain 972 / ATCC 24843) GN=pmt3 PE=1 SV=2	52.87	4e-21	97.8
a330377_12	0	54	0	114	gi|195619980|gb|ACG31820.1| lipase precursor [Zea mays]_x0001_gi|195624308|gb|ACG33984.1| lipase precursor [Zea mays]	4e-05	49.7	tr|E3JSA4|E3JSA4_PUCGT Putative uncharacterized protein OS=Puccinia graminis f. sp. tritici (strain CRL 75-36-700-3 / race SCCL) GN=PGTG_01618 PE=4 SV=2	75.74	4e-104	380
a331557_12	0	24	0	63	gi|358249244|ref|NP_001240272.1| uncharacterized protein LOC100777334 [Glycine max]_x0001_gi|255640724|gb|ACU20646.1| unknown [Glycine max]	3e-35	124	sp|Q6FRC6|NTF2_CANGA Nuclear transport factor 2 OS=Candida glabrata (strain ATCC 2001 / CBS 138 / JCM 3761 / NBRC 0622 / NRRL Y-65) GN=NTF2 PE=3 SV=1	58.68	2e-35	145
a331820_10	0	19	0	33	gi|226530690|ref|NP_001141184.1| uncharacterized protein LOC100273271 [Zea mays]_x0001_gi|194703138|gb|ACF85653.1| unknown [Zea mays]	5e-76	234	sp|O13750|SUCA_SCHPO Probable succinyl-CoA ligase [ADP-forming] subunit alpha, mitochondrial OS=Schizosaccharomyces pombe (strain 972 / ATCC 24843) GN=SPAC16E8.17c PE=3 SV=1	71.18	4e-67	250
a333050_13	0	36	0	104	no BLAST hit	-	-	sp|P31688|TPS2_YEAST Trehalose-phosphatase OS=Saccharomyces cerevisiae (strain ATCC 204508 / S288c) GN=TPS2 PE=1 SV=3	23.91	9e-06	48.5
a333928_8	0	19	0	47	gi|255081022|ref|XP_002504077.1| predicted protein [Micromonas sp. RCC299]_x0001_gi|226519344|gb|ACO65335.1| predicted protein [Micromonas sp. RCC299]	2e-34	123	sp|P0CP94|FKBP_CRYNJ FK506-binding protein 1 OS=Cryptococcus neoformans var. neoformans serotype D (strain JEC21 / ATCC MYA-565) GN=FPR1 PE=3 SV=1	65	1e-32	136
a334616_11	0	22	0	61	gi|302758882|ref|XP_002962864.1| hypothetical protein SELMODRAFT_404232 [Selaginella moellendorffii]_x0001_gi|300169725|gb|EFJ36327.1| hypothetical protein SELMODRAFT_404232 [Selaginella moellendorffii]	7e-05	48.9	tr|M7SVQ8|M7SVQ8_9PEZI Putative poly protein OS=Eutypa lata UCREL1 GN=UCREL1_11421 PE=4 SV=1	51.22	4e-13	77.8
a335420_13	0	28	0	93	gi|115486846|ref|NP_001065229.1| Os12g0100100 [Oryza sativa Japonica Group]_x0001_gi|77553349|gb|ABA96145.1| RNA recognition motif family protein, expressed [Oryza sativa Japonica Group]_x0001_gi|113648417|dbj|BAF28929.1| Os12g0100100 [Oryza sativa Japonica Group]_x0001_gi|215692544|dbj|BAG87964.1| unnamed protein product [Oryza sativa Japonica Group]_x0001_gi|215768790|dbj|BAH01019.1| unnamed pr…	2e-28	114	sp|Q09330|MLO3_SCHPO mRNA export protein mlo3 OS=Schizosaccharomyces pombe (strain 972 / ATCC 24843) GN=mlo3 PE=1 SV=1	40.64	2e-30	130
a337907_14	0	24	0	67	gi|307105692|gb|EFN53940.1| hypothetical protein CHLNCDRAFT_25380 [Chlorella variabilis]	4e-16	79.3	sp|Q10193|SRP1_SCHPO Pre-mRNA-splicing factor srp1 OS=Schizosaccharomyces pombe (strain 972 / ATCC 24843) GN=srp1 PE=1 SV=3	60.49	5e-23	104
a338123_9	0	14	0	40	gi|194702436|gb|ACF85302.1| unknown [Zea mays]	0.0001	43.5	tr|J3Q5E9|J3Q5E9_PUCT1 Uncharacterized protein OS=Puccinia triticina (isolate 1-1 / race 1 (BBBD)) GN=PTTG_06615 PE=3 SV=1	81.05	4e-31	135
a338248_9	0	11	0	25	gi|307110551|gb|EFN58787.1| hypothetical protein CHLNCDRAFT_34102 [Chlorella variabilis]	7e-36	130	sp|Q9C167|RIR2_NEUCR Ribonucleoside-diphosphate reductase small chain OS=Neurospora crassa (strain ATCC 24698 / 74-OR23-1A / CBS 708.71 / DSM 1257 / FGSC 987) GN=rnr-2 PE=3 SV=2	79.78	5e-39	157
a339054_9	0	27	0	73	no BLAST hit	-	-	sp|O74559|SURF4_SCHPO Surfeit locus protein 4 homolog OS=Schizosaccharomyces pombe (strain 972 / ATCC 24843) GN=SPCC970.06 PE=3 SV=1	48.68	1e-45	181
a339227_12	0	27	0	83	gi|302830444|ref|XP_002946788.1| hypothetical protein VOLCADRAFT_79385 [Volvox carteri f. nagariensis]_x0001_gi|300267832|gb|EFJ52014.1| hypothetical protein VOLCADRAFT_79385 [Volvox carteri f. nagariensis]	1e-36	137	sp|O00058|MTDH_UROFA Probable NADP-dependent mannitol dehydrogenase OS=Uromyces fabae GN=PIG8 PE=2 SV=1	94.53	9e-134	473
a340857_15	0	20	0	66	gi|225438196|ref|XP_002264013.1| PREDICTED: cytochrome c oxidase subunit 6a, mitochondrial [Vitis vinifera]_x0001_gi|297745701|emb|CBI41023.3| unnamed protein product [Vitis vinifera]	0.0002	43.1	sp|O74471|COX13_SCHPO Cytochrome c oxidase subunit 6A, mitochondrial OS=Schizosaccharomyces pombe (strain 972 / ATCC 24843) GN=cox13 PE=3 SV=1	34.78	6e-16	80.5
a341776_14	0	22	0	41	no BLAST hit	-	-	tr|E3L916|E3L916_PUCGT Putative uncharacterized protein OS=Puccinia graminis f. sp. tritici (strain CRL 75-36-700-3 / race SCCL) GN=PGTG_18663 PE=4 SV=2	64.05	4e-54	211
a342328_10	0	25	0	30	no BLAST hit	-	-	sp|C5FII2|SUB8_ARTOC Subtilisin-like protease 8 OS=Arthroderma otae (strain ATCC MYA-4605 / CBS 113480) GN=SUB8 PE=3 SV=1	37.23	7e-09	57.8
a342510_9	0	7	0	27	gi|384248255|gb|EIE21739.1| 20S proteasome alpha subunit F [Coccomyxa subellipsoidea C-169]	0.0005	42.4	tr|E3L7C3|E3L7C3_PUCGT Proteasome subunit alpha type OS=Puccinia graminis f. sp. tritici (strain CRL 75-36-700-3 / race SCCL) GN=PGTG_18273 PE=3 SV=2	93.75	7e-27	121
a342556_10	0	7	0	37	gi|297831628|ref|XP_002883696.1| hypothetical protein ARALYDRAFT_342855 [Arabidopsis lyrata subsp. lyrata]_x0001_gi|297329536|gb|EFH59955.1| hypothetical protein ARALYDRAFT_342855 [Arabidopsis lyrata subsp. lyrata]	2e-11	61.2	tr|E3KK16|E3KK16_PUCGT Putative uncharacterized protein OS=Puccinia graminis f. sp. tritici (strain CRL 75-36-700-3 / race SCCL) GN=PGTG_10800 PE=4 SV=1	94.29	6e-11	68.6
a342733_14	0	9	0	21	no BLAST hit	-	-	sp|Q9Y823|HOSM_SCHPO Homocitrate synthase, mitochondrial OS=Schizosaccharomyces pombe (strain 972 / ATCC 24843) GN=lys4 PE=1 SV=1	81.25	4e-09	56.6
a343089_9	0	10	0	28	no BLAST hit	-	-	tr|E3KPJ0|E3KPJ0_PUCGT Putative uncharacterized protein OS=Puccinia graminis f. sp. tritici (strain CRL 75-36-700-3 / race SCCL) GN=PGTG_12181 PE=4 SV=2	48.28	4e-12	72.4
a344406_12	0	4	0	17	no BLAST hit	-	-	tr|E3NX61|E3NX61_PUCGT Putative uncharacterized protein OS=Puccinia graminis f. sp. tritici (strain CRL 75-36-700-3 / race SCCL) GN=PGTG_20020 PE=4 SV=1	85.71	4e-08	58.9
a345077_10	0	26	0	110	gi|159482948|ref|XP_001699527.1| flagellar associated protein [Chlamydomonas reinhardtii]_x0001_gi|158272794|gb|EDO98590.1| flagellar associated protein [Chlamydomonas reinhardtii]	2e-99	311	sp|O42943|YBP8_SCHPO Uncharacterized ABC transporter ATP-binding protein C16H5.08c OS=Schizosaccharomyces pombe (strain 972 / ATCC 24843) GN=SPBC16H5.08c PE=1 SV=1	67.24	2e-108	389
a345645_11	0	19	0	61	gi|168033635|ref|XP_001769320.1| predicted protein [Physcomitrella patens subsp. patens]_x0001_gi|162679426|gb|EDQ65874.1| predicted protein [Physcomitrella patens subsp. patens]	3e-52	173	sp|Q6BWA5|IPYR_DEBHA Inorganic pyrophosphatase OS=Debaryomyces hansenii (strain ATCC 36239 / CBS 767 / JCM 1990 / NBRC 0083 / IGC 2968) GN=IPP1 PE=3 SV=1	85.45	1e-74	268
a345745_9	0	2	0	7	no BLAST hit	-	-	tr|J3PXX1|J3PXX1_PUCT1 Uncharacterized protein OS=Puccinia triticina (isolate 1-1 / race 1 (BBBD)) GN=PTTG_03987 PE=3 SV=1	40.66	2e-12	73.2
a346757_10	0	12	0	61	no BLAST hit	-	-	sp|O93980|COX5_ASPNG Cytochrome c oxidase polypeptide 5, mitochondrial OS=Aspergillus niger GN=cox5 PE=3 SV=1	46.46	7e-28	120
a350207_11	0	10	0	20	no BLAST hit	-	-	tr|J3PM36|J3PM36_PUCT1 Uncharacterized protein OS=Puccinia triticina (isolate 1-1 / race 1 (BBBD)) GN=PTTG_00202 PE=4 SV=1	83.33	6e-18	91.7
a351054_10	0	10	0	53	gi|225460688|ref|XP_002269910.1| PREDICTED: cytochrome b-c1 complex subunit 6-like isoform 1 [Vitis vinifera]_x0001_gi|359493106|ref|XP_003634511.1| PREDICTED: cytochrome b-c1 complex subunit 6-like isoform 2 [Vitis vinifera]	1e-07	51.2	sp|O42932|QCR6_SCHPO Cytochrome b-c1 complex subunit 6 OS=Schizosaccharomyces pombe (strain 972 / ATCC 24843) GN=qcr6 PE=3 SV=1	50	2e-11	66.2
a351880_11	0	22	0	51	gi|384249571|gb|EIE23052.1| Profilin/allergen [Coccomyxa subellipsoidea C-169]	2e-29	109	sp|P53696|PROF_CANAX Profilin OS=Candida albicans GN=PFY1 PE=3 SV=1	45.67	2e-28	122
a352408_10	0	18	0	69	no BLAST hit	-	-	tr|Q334H6|Q334H6_UROFA Rust transferred protein OS=Uromyces fabae GN=RTP1 PE=4 SV=1	75.12	2e-82	307
a352535_8	0	37	0	55	gi|303289561|ref|XP_003064068.1| predicted protein [Micromonas pusilla CCMP1545]_x0001_gi|226454384|gb|EEH51690.1| predicted protein [Micromonas pusilla CCMP1545]	2e-06	53.5	tr|E3KWL4|E3KWL4_PUCGT Putative uncharacterized protein OS=Puccinia graminis f. sp. tritici (strain CRL 75-36-700-3 / race SCCL) GN=PGTG_14647 PE=4 SV=2	24.55	1e-06	56.6
a352900_11	0	25	0	58	no BLAST hit	-	-	tr|M7SBW0|M7SBW0_9PEZI Putative replicase readthrough protein OS=Eutypa lata UCREL1 GN=UCREL1_11422 PE=4 SV=1	30.08	2e-15	85.1
a354083_13	0	17	0	50	gi|145347833|ref|XP_001418365.1| predicted protein [Ostreococcus lucimarinus CCE9901]_x0001_gi|144578594|gb|ABO96658.1| predicted protein [Ostreococcus lucimarinus CCE9901]	6e-41	144	sp|E3LB80|EIF3I_PUCGT Eukaryotic translation initiation factor 3 subunit I OS=Puccinia graminis f. sp. tritici (strain CRL 75-36-700-3 / race SCCL) GN=TIF34 PE=3 SV=2	92	4e-83	303
a354937_10	0	22	0	51	gi|297812331|ref|XP_002874049.1| predicted protein [Arabidopsis lyrata subsp. lyrata]_x0001_gi|297319886|gb|EFH50308.1| predicted protein [Arabidopsis lyrata subsp. lyrata]	3e-06	52.8	tr|J3PYA8|J3PYA8_PUCT1 Uncharacterized protein OS=Puccinia triticina (isolate 1-1 / race 1 (BBBD)) GN=PTTG_04124 PE=4 SV=1	62.13	1e-86	322
a355482_9	0	6	0	27	gi|145352827|ref|XP_001420737.1| predicted protein [Ostreococcus lucimarinus CCE9901]_x0001_gi|144580972|gb|ABO99030.1| predicted protein [Ostreococcus lucimarinus CCE9901]	0.0002	44.3	tr|J3Q848|J3Q848_PUCT1 Uncharacterized protein OS=Puccinia triticina (isolate 1-1 / race 1 (BBBD)) GN=PTTG_07564 PE=4 SV=1	75	5e-06	52
a356494_11	0	38	0	70	no BLAST hit	-	-	tr|E3KP95|E3KP95_PUCGT Putative uncharacterized protein OS=Puccinia graminis f. sp. tritici (strain CRL 75-36-700-3 / race SCCL) GN=PGTG_12076 PE=3 SV=2	54.95	1e-66	255
a358051_10	0	8	0	48	no BLAST hit	-	-	tr|J3QH06|J3QH06_PUCT1 Uncharacterized protein OS=Puccinia triticina (isolate 1-1 / race 1 (BBBD)) GN=PTTG_10672 PE=4 SV=1	65.06	6e-21	102
a359645_11	0	54	0	82	no BLAST hit	-	-	tr|N1J606|N1J606_ERYGR Putative Bgh-specific protein OS=Blumeria graminis f. sp. hordei DH14 GN=BGHDH14_bgh01716 PE=4 SV=1	38.04	8e-25	117
a359992_15	0	12	0	11	gi|7489812|pir||T02955 probable cytochrome P450 monooxygenase - maize (fragment)	0.0003	40.8	tr|G2QP32|G2QP32_THIHA Uncharacterized protein OS=Thielavia heterothallica (strain ATCC 42464 / BCRC 31852 / DSM 1799) GN=MYCTH_2071514 PE=4 SV=1	86.21	3e-13	52.8
a360303_11	0	3	0	15	gi|225459312|ref|XP_002284166.1| PREDICTED: uncharacterized protein LOC100262645 [Vitis vinifera]_x0001_gi|302141953|emb|CBI19156.3| unnamed protein product [Vitis vinifera]	0.0009	39.7	tr|E3KV93|E3KV93_PUCGT Putative uncharacterized protein OS=Puccinia graminis f. sp. tritici (strain CRL 75-36-700-3 / race SCCL) GN=PGTG_14272 PE=4 SV=2	60.87	3e-08	59.7
a360879_9	0	40	0	76	gi|255566484|ref|XP_002524227.1| mannose-1-phosphate guanyltransferase, putative [Ricinus communis]_x0001_gi|223536504|gb|EEF38151.1| mannose-1-phosphate guanyltransferase, putative [Ricinus communis]	1e-133	387	sp|P0CO20|MPG1_CRYNJ Mannose-1-phosphate guanyltransferase OS=Cryptococcus neoformans var. neoformans serotype D (strain JEC21 / ATCC MYA-565) GN=MPG1 PE=2 SV=1	73.54	3e-134	474
a361070_8	0	15	0	35	no BLAST hit	-	-	tr|E3L1G3|E3L1G3_PUCGT Putative uncharacterized protein OS=Puccinia graminis f. sp. tritici (strain CRL 75-36-700-3 / race SCCL) GN=PGTG_16148 PE=4 SV=1	73.03	2e-09	64.7
a361576_8	0	18	0	26	no BLAST hit	-	-	tr|J3QAS6|J3QAS6_PUCT1 Uncharacterized protein OS=Puccinia triticina (isolate 1-1 / race 1 (BBBD)) GN=PTTG_08492 PE=4 SV=1	69.01	5e-61	236
a362246_7	0	40	0	76	gi|224071307|ref|XP_002303396.1| predicted protein [Populus trichocarpa]_x0001_gi|222840828|gb|EEE78375.1| predicted protein [Populus trichocarpa]	1e-70	234	sp|Q9UUA2|PIF1_SCHPO DNA repair and recombination protein pif1, mitochondrial OS=Schizosaccharomyces pombe (strain 972 / ATCC 24843) GN=pif1 PE=1 SV=1	36.06	2e-64	243
a362442_9	0	3	0	5	gi|302839113|ref|XP_002951114.1| hypothetical protein VOLCADRAFT_91590 [Volvox carteri f. nagariensis]_x0001_gi|300263809|gb|EFJ48008.1| hypothetical protein VOLCADRAFT_91590 [Volvox carteri f. nagariensis]	1e-09	55.8	tr|E3JZH1|E3JZH1_PUCGT CMGC/CDK/CDK5 protein kinase OS=Puccinia graminis f. sp. tritici (strain CRL 75-36-700-3 / race SCCL) GN=PGTG_03402 PE=4 SV=2	73.47	2e-12	73.2
a363031_12	0	6	0	38	no BLAST hit	-	-	sp|Q06405|ATPK_YEAST ATP synthase subunit f, mitochondrial OS=Saccharomyces cerevisiae (strain ATCC 204508 / S288c) GN=ATP17 PE=1 SV=1	46.43	9e-17	82
a363998_12	0	36	0	112	gi|148907387|gb|ABR16827.1| unknown [Picea sitchensis]	2e-19	93.6	tr|E3K4V3|E3K4V3_PUCGT Putative uncharacterized protein OS=Puccinia graminis f. sp. tritici (strain CRL 75-36-700-3 / race SCCL) GN=PGTG_05589 PE=4 SV=1	65.49	1e-90	336
a364335_7	0	14	0	40	gi|255593428|ref|XP_002535867.1| xanthosine phosphorylase, putative [Ricinus communis]_x0001_gi|223521695|gb|EEF26517.1| xanthosine phosphorylase, putative [Ricinus communis]	1e-05	49.3	sp|E3K7C3|MTAP1_PUCGT S-methyl-5'-thioadenosine phosphorylase 1 OS=Puccinia graminis f. sp. tritici (strain CRL 75-36-700-3 / race SCCL) GN=PGTG_06409 PE=3 SV=1	72.87	2e-94	342
a364461_10	0	9	0	31	no BLAST hit	-	-	sp|Q9Y823|HOSM_SCHPO Homocitrate synthase, mitochondrial OS=Schizosaccharomyces pombe (strain 972 / ATCC 24843) GN=lys4 PE=1 SV=1	57.38	4e-15	77
a364649_10	0	9	0	13	gi|168052345|ref|XP_001778611.1| predicted protein [Physcomitrella patens subsp. patens]_x0001_gi|162670065|gb|EDQ56641.1| predicted protein [Physcomitrella patens subsp. patens]	2e-36	133	sp|P40413|TCPE_YEAST T-complex protein 1 subunit epsilon OS=Saccharomyces cerevisiae (strain ATCC 204508 / S288c) GN=CCT5 PE=1 SV=3	71.72	7e-37	148
a364922_9	0	15	0	30	gi|313586599|gb|ADR71310.1| hypothetical protein 32 [Hevea brasiliensis]	2e-10	58.5	tr|E3L904|E3L904_PUCGT Putative uncharacterized protein OS=Puccinia graminis f. sp. tritici (strain CRL 75-36-700-3 / race SCCL) GN=PGTG_18870 PE=4 SV=1	67.83	1e-37	156
a365164_9	0	4	0	20	gi|302792100|ref|XP_002977816.1| ATP-binding cassette transporter, subfamily C, member 19, SmABCC19 [Selaginella moellendorffii]_x0001_gi|300154519|gb|EFJ21154.1| ATP-binding cassette transporter, subfamily C, member 19, SmABCC19 [Selaginella moellendorffii]	4e-23	95.5	sp|Q4P7G1|EIF3G_USTMA Eukaryotic translation initiation factor 3 subunit G OS=Ustilago maydis (strain 521 / FGSC 9021) GN=TIF35 PE=3 SV=1	66.23	5e-27	115
a366462_9	0	3	0	18	no BLAST hit	-	-	tr|E3KH46|E3KH46_PUCGT Putative uncharacterized protein OS=Puccinia graminis f. sp. tritici (strain CRL 75-36-700-3 / race SCCL) GN=PGTG_09334 PE=4 SV=2	81.25	2e-33	142
a366640_10	0	6	0	23	gi|302815194|ref|XP_002989279.1| hypothetical protein SELMODRAFT_129448 [Selaginella moellendorffii]_x0001_gi|300143022|gb|EFJ09717.1| hypothetical protein SELMODRAFT_129448 [Selaginella moellendorffii]	4e-27	99	sp|O94581|COX12_SCHPO Cytochrome c oxidase subunit 6B OS=Schizosaccharomyces pombe (strain 972 / ATCC 24843) GN=cox12 PE=3 SV=2	57.5	2e-25	110
a367107_7	0	4	0	29	gi|326506980|dbj|BAJ95567.1| predicted protein [Hordeum vulgare subsp. vulgare]	2e-10	62.4	tr|J3PSG4|J3PSG4_PUCT1 Uncharacterized protein OS=Puccinia triticina (isolate 1-1 / race 1 (BBBD)) GN=PTTG_02080 PE=4 SV=1	49.33	1e-22	107
a367872_7	0	11	0	22	gi|116789486|gb|ABK25264.1| unknown [Picea sitchensis]	2e-47	155	sp|Q4PBU8|ASF1_USTMA Histone chaperone ASF1 OS=Ustilago maydis (strain 521 / FGSC 9021) GN=ASF1 PE=3 SV=1	56.94	4e-44	173
a368604_7	0	12	0	24	gi|224060373|ref|XP_002300167.1| predicted protein [Populus trichocarpa]_x0001_gi|118482259|gb|ABK93057.1| unknown [Populus trichocarpa]_x0001_gi|222847425|gb|EEE84972.1| predicted protein [Populus trichocarpa]	1e-11	65.9	tr|E3KFA1|E3KFA1_PUCGT Putative uncharacterized protein OS=Puccinia graminis f. sp. tritici (strain CRL 75-36-700-3 / race SCCL) GN=PGTG_09896 PE=4 SV=2	76.97	2e-19	97.4
a370418_11	0	3	0	15	no BLAST hit	-	-	tr|J3Q0M4|J3Q0M4_PUCT1 Uncharacterized protein OS=Puccinia triticina (isolate 1-1 / race 1 (BBBD)) GN=PTTG_04940 PE=4 SV=1	84.62	2e-19	96.7
a371317_10	0	16	0	38	gi|346983241|emb|CCC55429.1| glycine decarboxylase complex H-protein [Pinus pinaster]	1e-28	107	sp|Q9HDV9|GCSH_SCHPO Putative glycine cleavage system H protein, mitochondrial OS=Schizosaccharomyces pombe (strain 972 / ATCC 24843) GN=gcv3 PE=1 SV=1	55.79	5e-26	114
a371666_6	0	2	0	20	no BLAST hit	-	-	sp|P0CP28|NPC2_CRYNJ Phosphatidylglycerol/phosphatidylinositol transfer protein OS=Cryptococcus neoformans var. neoformans serotype D (strain JEC21 / ATCC MYA-565) GN=NPC2 PE=3 SV=1	52	4e-26	114
a371748_10	0	20	0	51	gi|167999877|ref|XP_001752643.1| predicted protein [Physcomitrella patens subsp. patens]_x0001_gi|162696174|gb|EDQ82514.1| predicted protein [Physcomitrella patens subsp. patens]	1e-39	142	sp|O93919|ADK_SCHCO Adenosine kinase OS=Schizophyllum commune GN=ADK PE=2 SV=1	57.14	2e-43	172
a371807_12	0	8	0	18	gi|326503912|dbj|BAK02742.1| predicted protein [Hordeum vulgare subsp. vulgare]	6e-39	139	sp|Q9UTM4|TCPE_SCHPO T-complex protein 1 subunit epsilon OS=Schizosaccharomyces pombe (strain 972 / ATCC 24843) GN=cct5 PE=3 SV=1	73.63	2e-37	150
a374048_13	0	3	0	15	gi|224125658|ref|XP_002329686.1| predicted protein [Populus trichocarpa]_x0001_gi|222870594|gb|EEF07725.1| predicted protein [Populus trichocarpa]	5e-06	43.1	tr|J3Q7I9|J3Q7I9_PUCT1 Uncharacterized protein OS=Puccinia triticina (isolate 1-1 / race 1 (BBBD)) GN=PTTG_07355 PE=3 SV=1	86.84	6e-11	68.6
a374063_10	0	10	0	13	no BLAST hit	-	-	tr|J3PYA8|J3PYA8_PUCT1 Uncharacterized protein OS=Puccinia triticina (isolate 1-1 / race 1 (BBBD)) GN=PTTG_04124 PE=4 SV=1	78.67	4e-23	108
a374188_10	0	4	0	40	no BLAST hit	-	-	sp|P42117|NDUA3_NEUCR NADH-ubiquinone oxidoreductase 9.5 kDa subunit OS=Neurospora crassa (strain ATCC 24698 / 74-OR23-1A / CBS 708.71 / DSM 1257 / FGSC 987) GN=NCU00670 PE=1 SV=3	53.12	8e-13	70.1
a376136_9	0	0	0	29	gi|326490977|dbj|BAK05588.1| predicted protein [Hordeum vulgare subsp. vulgare]	2e-12	66.2	tr|E3JVG1|E3JVG1_PUCGT Elongation factor EF-3 OS=Puccinia graminis f. sp. tritici (strain CRL 75-36-700-3 / race SCCL) GN=PGTG_01367 PE=3 SV=1	76.83	2e-29	129
a376192_8	0	20	0	41	gi|255594114|ref|XP_002536020.1| Phthalate transporter, putative [Ricinus communis]_x0001_gi|223521162|gb|EEF26364.1| Phthalate transporter, putative [Ricinus communis]	0.0005	45.1	sp|Q10097|YAOI_SCHPO Uncharacterized transporter C11D3.18C OS=Schizosaccharomyces pombe (strain 972 / ATCC 24843) GN=SPAC11D3.18c PE=3 SV=1	30.65	3e-17	85.9
a376409_8	0	12	0	47	gi|255081268|ref|XP_002507856.1| predicted protein [Micromonas sp. RCC299]_x0001_gi|226523132|gb|ACO69114.1| predicted protein [Micromonas sp. RCC299]	1e-22	96.3	sp|Q4P7G1|EIF3G_USTMA Eukaryotic translation initiation factor 3 subunit G OS=Ustilago maydis (strain 521 / FGSC 9021) GN=TIF35 PE=3 SV=1	47.58	3e-24	108
a376435_8	0	2	0	14	no BLAST hit	-	-	tr|E3KR52|E3KR52_PUCGT Putative uncharacterized protein OS=Puccinia graminis f. sp. tritici (strain CRL 75-36-700-3 / race SCCL) GN=PGTG_13159 PE=4 SV=1	52.63	3e-17	89.4
a377209_12	0	24	0	71	gi|388507182|gb|AFK41657.1| unknown [Lotus japonicus]	1e-21	91.3	sp|P25711|NDUS4_NEUCR NADH-ubiquinone oxidoreductase 21 kDa subunit, mitochondrial OS=Neurospora crassa (strain ATCC 24698 / 74-OR23-1A / CBS 708.71 / DSM 1257 / FGSC 987) GN=nuo-21 PE=1 SV=2	49.22	2e-32	135
a377306_9	0	7	0	13	gi|308799743|ref|XP_003074652.1| pescadillo-like protein (ISS) [Ostreococcus tauri]_x0001_gi|116000823|emb|CAL50503.1| pescadillo-like protein (ISS) [Ostreococcus tauri]	4e-10	60.5	sp|O60164|PESC_SCHPO Pescadillo homolog OS=Schizosaccharomyces pombe (strain 972 / ATCC 24843) GN=ppp1 PE=3 SV=1	33.79	2e-15	78.2
a377421_10	0	10	0	30	gi|359475498|ref|XP_002270727.2| PREDICTED: soluble inorganic pyrophosphatase 1, chloroplastic [Vitis vinifera]	7e-11	58.2	sp|Q6MVH7|IPYR_NEUCR Inorganic pyrophosphatase OS=Neurospora crassa (strain ATCC 24698 / 74-OR23-1A / CBS 708.71 / DSM 1257 / FGSC 987) GN=ipp-1 PE=3 SV=1	57.58	1e-26	115
a377899_10	0	2	0	36	gi|195608816|gb|ACG26238.1| hypothetical protein [Zea mays]	0.0002	40.8	sp|O13931|ATP18_SCHPO ATP synthase subunit J, mitochondrial OS=Schizosaccharomyces pombe (strain 972 / ATCC 24843) GN=atp18 PE=4 SV=1	56.6	2e-11	63.9
a378486_8	0	1	0	14	gi|168007655|ref|XP_001756523.1| predicted protein [Physcomitrella patens subsp. patens]_x0001_gi|162692119|gb|EDQ78477.1| predicted protein [Physcomitrella patens subsp. patens]	1e-08	53.5	tr|J3QG35|J3QG35_PUCT1 Uncharacterized protein OS=Puccinia triticina (isolate 1-1 / race 1 (BBBD)) GN=PTTG_10351 PE=4 SV=1	76.77	7e-41	167
a379753_12	0	13	0	35	gi|28396618|emb|CAD66637.1| phytocyanin protein, PUP2 [Arabidopsis thaliana]	5e-05	46.6	tr|E3JQZ5|E3JQZ5_PUCGT Putative uncharacterized protein OS=Puccinia graminis f. sp. tritici (strain CRL 75-36-700-3 / race SCCL) GN=PGTG_00378 PE=3 SV=1	38	5e-15	82.4
a379904_10	0	33	0	140	gi|303274228|ref|XP_003056436.1| predicted protein [Micromonas pusilla CCMP1545]_x0001_gi|226462520|gb|EEH59812.1| predicted protein [Micromonas pusilla CCMP1545]	0	632	sp|P55251|LEUC_RHIPU 3-isopropylmalate dehydratase OS=Rhizomucor pusillus GN=LEUA PE=3 SV=1	69.32	0	682
a379928_11	0	4	0	29	no BLAST hit	-	-	tr|E3KIE2|E3KIE2_PUCGT Acetylglutamate kinase OS=Puccinia graminis f. sp. tritici (strain CRL 75-36-700-3 / race SCCL) GN=PGTG_09780 PE=4 SV=1	58.49	9e-09	61.2
a379979_10	0	37	0	127	gi|116787292|gb|ABK24450.1| unknown [Picea sitchensis]	7e-24	107	sp|O74919|RNC1_SCHPO RNA-binding protein rnc1 OS=Schizosaccharomyces pombe (strain 972 / ATCC 24843) GN=rnc1 PE=1 SV=1	46.32	4e-77	286
a380039_6	0	18	0	42	no BLAST hit	-	-	tr|E3KDS9|E3KDS9_PUCGT Putative uncharacterized protein OS=Puccinia graminis f. sp. tritici (strain CRL 75-36-700-3 / race SCCL) GN=PGTG_08470 PE=4 SV=1	32.65	8e-06	53.1
a380096_8	0	17	0	42	no BLAST hit	-	-	tr|E3LBF1|E3LBF1_PUCGT Putative uncharacterized protein OS=Puccinia graminis f. sp. tritici (strain CRL 75-36-700-3 / race SCCL) GN=PGTG_19915 PE=4 SV=1	80	5e-97	355
a380333_11	0	6	0	25	gi|145346182|ref|XP_001417572.1| Heat Shock Protein 70 [Ostreococcus lucimarinus CCE9901]_x0001_gi|144577799|gb|ABO95865.1| Heat Shock Protein 70 [Ostreococcus lucimarinus CCE9901]	7e-31	117	sp|P83784|HSP77_CANAL Heat shock protein SSC1, mitochondrial OS=Candida albicans (strain SC5314 / ATCC MYA-2876) GN=SSC1 PE=1 SV=2	69.05	9e-29	121
a380502_8	0	4	0	10	no BLAST hit	-	-	tr|E3KB87|E3KB87_PUCGT Putative uncharacterized protein OS=Puccinia graminis f. sp. tritici (strain CRL 75-36-700-3 / race SCCL) GN=PGTG_07849 PE=4 SV=2	61.97	5e-15	82
a380548_12	0	7	0	31	no BLAST hit	-	-	tr|E3KSH8|E3KSH8_PUCGT Putative uncharacterized protein OS=Puccinia graminis f. sp. tritici (strain CRL 75-36-700-3 / race SCCL) GN=PGTG_12848 PE=4 SV=2	89.29	2e-41	169
a381390_8	0	6	0	33	no BLAST hit	-	-	tr|E3KDZ5|E3KDZ5_PUCGT Putative uncharacterized protein OS=Puccinia graminis f. sp. tritici (strain CRL 75-36-700-3 / race SCCL) GN=PGTG_08313 PE=4 SV=1	78.64	2e-42	173
a381459_9	0	8	0	13	gi|159466966|ref|XP_001691669.1| fatty acid desaturase, delta-12 [Chlamydomonas reinhardtii]_x0001_gi|158279015|gb|EDP04777.1| fatty acid desaturase, delta-12 [Chlamydomonas reinhardtii]_x0001_gi|195546504|gb|ACF98526.1| microsomal delta-12 fatty acid desaturase [Chlamydomonas reinhardtii]	9e-26	102	sp|Q9Y8H5|FAD12_MORAP Delta(12) fatty acid desaturase OS=Mortierella alpina PE=1 SV=2	49.09	2e-24	107
a381624_8	0	17	0	26	gi|384247128|gb|EIE20616.1| proteasome-domain-containing protein [Coccomyxa subellipsoidea C-169]	1e-58	187	sp|P38624|PSB1_YEAST Proteasome subunit beta type-1 OS=Saccharomyces cerevisiae (strain ATCC 204508 / S288c) GN=PRE3 PE=1 SV=2	63.25	1e-60	229
a381895_11	0	13	0	47	gi|159490336|ref|XP_001703135.1| small rab-related GTPase [Chlamydomonas reinhardtii]_x0001_gi|2500073|sp|Q39571.1|YPTC1_CHLRE RecName: Full=GTP-binding protein YPTC1_x0001_gi|806724|gb|AAA82727.1| YptC1 [Chlamydomonas reinhardtii]_x0001_gi|78522571|gb|ABB46195.1| YptC1 [Chlamydomonas incerta]_x0001_gi|158270765|gb|EDO96600.1| small rab-related GTPase [Chlamydomonas reinhardtii]	7e-64	199	sp|P11620|YPT1_SCHPO GTP-binding protein ypt1 OS=Schizosaccharomyces pombe (strain 972 / ATCC 24843) GN=ypt1 PE=1 SV=2	75.35	6e-57	216
a382537_8	0	11	0	39	gi|168015525|ref|XP_001760301.1| predicted protein [Physcomitrella patens subsp. patens]_x0001_gi|162688681|gb|EDQ75057.1| predicted protein [Physcomitrella patens subsp. patens]	9e-10	62	sp|Q92359|YDHE_SCHPO Pumilio domain-containing protein C6G9.14 OS=Schizosaccharomyces pombe (strain 972 / ATCC 24843) GN=SPAC6G9.14 PE=4 SV=1	55.56	4e-14	75.1
a382837_10	0	7	0	13	gi|168036511|ref|XP_001770750.1| predicted protein [Physcomitrella patens subsp. patens]_x0001_gi|162677968|gb|EDQ64432.1| predicted protein [Physcomitrella patens subsp. patens]	2e-18	80.1	sp|O14250|PSA6_SCHPO Probable proteasome subunit alpha type-6 OS=Schizosaccharomyces pombe (strain 972 / ATCC 24843) GN=SPAC6G10.04c PE=3 SV=1	75	3e-17	83.6
a383065_8	0	19	0	29	gi|326526633|dbj|BAK00705.1| predicted protein [Hordeum vulgare subsp. vulgare]	4e-14	74.3	sp|P87184|ALP2_ASPFU Alkaline protease 2 OS=Neosartorya fumigata (strain ATCC MYA-4609 / Af293 / CBS 101355 / FGSC A1100) GN=alp2 PE=1 SV=1	51.92	5e-22	101
a383133_11	0	19	0	65	gi|302834106|ref|XP_002948616.1| hypothetical protein VOLCADRAFT_88898 [Volvox carteri f. nagariensis]_x0001_gi|300266303|gb|EFJ50491.1| hypothetical protein VOLCADRAFT_88898 [Volvox carteri f. nagariensis]	1e-06	54.7	tr|E3KRA5|E3KRA5_PUCGT Putative uncharacterized protein OS=Puccinia graminis f. sp. tritici (strain CRL 75-36-700-3 / race SCCL) GN=PGTG_13212 PE=4 SV=1	51.46	8e-65	249
a383198_12	0	8	0	28	gi|168057408|ref|XP_001780707.1| predicted protein [Physcomitrella patens subsp. patens]_x0001_gi|162667872|gb|EDQ54491.1| predicted protein [Physcomitrella patens subsp. patens]	7e-14	64.7	tr|E3K8I9|E3K8I9_PUCGT Putative uncharacterized protein OS=Puccinia graminis f. sp. tritici (strain CRL 75-36-700-3 / race SCCL) GN=PGTG_06473 PE=4 SV=1	78.57	7e-24	111
a383234_9	0	9	0	39	no BLAST hit	-	-	tr|E3K7B3|E3K7B3_PUCGT Putative uncharacterized protein OS=Puccinia graminis f. sp. tritici (strain CRL 75-36-700-3 / race SCCL) GN=PGTG_06399 PE=4 SV=1	52.63	6e-58	226
a383733_10	0	8	0	35	gi|302761178|ref|XP_002964011.1| hypothetical protein SELMODRAFT_405593 [Selaginella moellendorffii]_x0001_gi|300167740|gb|EFJ34344.1| hypothetical protein SELMODRAFT_405593 [Selaginella moellendorffii]	8e-35	121	sp|O13750|SUCA_SCHPO Probable succinyl-CoA ligase [ADP-forming] subunit alpha, mitochondrial OS=Schizosaccharomyces pombe (strain 972 / ATCC 24843) GN=SPAC16E8.17c PE=3 SV=1	55.45	4e-30	126
a383907_9	0	32	0	53	gi|388510594|gb|AFK43363.1| unknown [Medicago truncatula]_x0001_gi|388521531|gb|AFK48827.1| unknown [Medicago truncatula]	2e-106	311	sp|Q9UT97|PSA5_SCHPO Probable proteasome subunit alpha type-5 OS=Schizosaccharomyces pombe (strain 972 / ATCC 24843) GN=pup2 PE=1 SV=1	68.46	8e-95	343
a383912_9	0	17	0	32	gi|326529039|dbj|BAK00913.1| predicted protein [Hordeum vulgare subsp. vulgare]	3e-72	231	sp|O74341|TCPG_SCHPO T-complex protein 1 subunit gamma OS=Schizosaccharomyces pombe (strain 972 / ATCC 24843) GN=cct3 PE=1 SV=1	65.64	4e-62	234
a383951_9	0	13	0	63	no BLAST hit	-	-	tr|E3K1E6|E3K1E6_PUCGT Putative uncharacterized protein OS=Puccinia graminis f. sp. tritici (strain CRL 75-36-700-3 / race SCCL) GN=PGTG_04077 PE=4 SV=1	31.34	3e-06	54.3
a384055_7	0	6	0	17	gi|225436055|ref|XP_002276040.1| PREDICTED: uncharacterized protein LOC100263294 [Vitis vinifera]	4e-05	46.6	tr|E3KE18|E3KE18_PUCGT Putative uncharacterized protein OS=Puccinia graminis f. sp. tritici (strain CRL 75-36-700-3 / race SCCL) GN=PGTG_08331 PE=4 SV=1	42.55	5e-18	92
a384532_7	0	29	0	105	gi|357165144|ref|XP_003580285.1| PREDICTED: T-complex protein 1 subunit alpha-like [Brachypodium distachyon]	0	677	sp|O94501|TCPA_SCHPO T-complex protein 1 subunit alpha OS=Schizosaccharomyces pombe (strain 972 / ATCC 24843) GN=cct1 PE=3 SV=1	69.22	0	743
a384903_7	0	15	0	59	gi|326517709|dbj|BAK03773.1| predicted protein [Hordeum vulgare subsp. vulgare]	7e-44	165	sp|Q02785|PDR12_YEAST ATP-dependent permease PDR12 OS=Saccharomyces cerevisiae (strain ATCC 204508 / S288c) GN=PDR12 PE=1 SV=1	37.01	2e-49	192
a384922_7	0	5	0	18	gi|302804083|ref|XP_002983794.1| hypothetical protein SELMODRAFT_445658 [Selaginella moellendorffii]_x0001_gi|300148631|gb|EFJ15290.1| hypothetical protein SELMODRAFT_445658 [Selaginella moellendorffii]	4e-05	45.8	sp|P24276|SSD1_YEAST Protein SSD1 OS=Saccharomyces cerevisiae (strain ATCC 204508 / S288c) GN=SSD1 PE=1 SV=1	52.8	9e-31	128
a385023_9	0	1	0	9	no BLAST hit	-	-	tr|E3KS36|E3KS36_PUCGT Putative uncharacterized protein OS=Puccinia graminis f. sp. tritici (strain CRL 75-36-700-3 / race SCCL) GN=PGTG_13330 PE=4 SV=1	51.28	9e-06	51.2
a385142_9	0	18	0	83	gi|212276064|ref|NP_001130700.1| uncharacterized protein LOC100191803 [Zea mays]_x0001_gi|194689872|gb|ACF79020.1| unknown [Zea mays]	2e-106	321	sp|Q5U8Z7|PPID_AMAMU Peptidyl-prolyl cis-trans isomerase D OS=Amanita muscaria GN=Cyp40 PE=2 SV=1	50.39	4e-90	328
a385408_13	0	8	0	3	no BLAST hit	-	-	tr|C0SGT5|C0SGT5_PARBP Uncharacterized protein OS=Paracoccidioides brasiliensis (strain Pb03) GN=PABG_06807 PE=4 SV=1	72.22	2e-10	66.6
a385865_10	0	42	0	111	no BLAST hit	-	-	sp|P41365|LIPB_CANAR Lipase B OS=Candida antarctica PE=1 SV=1	32.89	3e-27	120
a385927_9	0	12	0	16	gi|302783376|ref|XP_002973461.1| hypothetical protein SELMODRAFT_173359 [Selaginella moellendorffii]_x0001_gi|300159214|gb|EFJ25835.1| hypothetical protein SELMODRAFT_173359 [Selaginella moellendorffii]	4e-35	126	sp|P0CM24|GET3_CRYNJ ATPase GET3 OS=Cryptococcus neoformans var. neoformans serotype D (strain JEC21 / ATCC MYA-565) GN=GET3 PE=3 SV=1	78.95	9e-40	158
a387465_8	0	16	0	33	gi|326533420|dbj|BAK05241.1| predicted protein [Hordeum vulgare subsp. vulgare]	2e-17	85.5	sp|Q2H132|CARA_CHAGB Carbamoyl-phosphate synthase arginine-specific small chain OS=Chaetomium globosum (strain ATCC 6205 / CBS 148.51 / DSM 1962 / NBRC 6347 / NRRL 1970) GN=CPA1 PE=3 SV=1	50.42	3e-25	112
a387522_11	0	13	0	68	gi|255074229|ref|XP_002500789.1| predicted protein [Micromonas sp. RCC299]_x0001_gi|226516052|gb|ACO62047.1| predicted protein [Micromonas sp. RCC299]	3e-48	164	sp|E3LB80|EIF3I_PUCGT Eukaryotic translation initiation factor 3 subunit I OS=Puccinia graminis f. sp. tritici (strain CRL 75-36-700-3 / race SCCL) GN=TIF34 PE=3 SV=2	91.62	7e-101	363
a387606_7	0	23	0	23	gi|356557711|ref|XP_003547156.1| PREDICTED: uncharacterized protein LOC100820266, partial [Glycine max]	0.0003	43.5	sp|Q4WFV6|YA880_ASPFU UPF0619 GPI-anchored membrane protein AFUA_3G00880 OS=Neosartorya fumigata (strain ATCC MYA-4609 / Af293 / CBS 101355 / FGSC A1100) GN=AFUA_3G00880 PE=1 SV=1	40.18	7e-13	70.5
a387654_9	0	30	0	69	gi|255537027|ref|XP_002509580.1| heat shock protein 70 (HSP70)-interacting protein, putative [Ricinus communis]_x0001_gi|223549479|gb|EEF50967.1| heat shock protein 70 (HSP70)-interacting protein, putative [Ricinus communis]	5e-106	325	sp|Q9USI5|STI1_SCHPO Heat shock protein sti1 homolog OS=Schizosaccharomyces pombe (strain 972 / ATCC 24843) GN=sti1 PE=3 SV=1	49.85	1e-92	336
a388327_9	0	11	0	20	no BLAST hit	-	-	tr|E3KG74|E3KG74_PUCGT Putative uncharacterized protein OS=Puccinia graminis f. sp. tritici (strain CRL 75-36-700-3 / race SCCL) GN=PGTG_09123 PE=4 SV=1	63.41	2e-27	122
a388827_10	0	8	0	9	no BLAST hit	-	-	sp|P36136|SHB17_YEAST Sedoheptulose 1,7-bisphosphatase OS=Saccharomyces cerevisiae (strain ATCC 204508 / S288c) GN=SHB17 PE=1 SV=1	53.03	1e-13	71.6
a389649_10	0	31	0	107	gi|302847813|ref|XP_002955440.1| hypothetical protein VOLCADRAFT_106782 [Volvox carteri f. nagariensis]_x0001_gi|300259282|gb|EFJ43511.1| hypothetical protein VOLCADRAFT_106782 [Volvox carteri f. nagariensis]	7e-91	282	sp|P34214|TAL1_KLULA Transaldolase OS=Kluyveromyces lactis (strain ATCC 8585 / CBS 2359 / DSM 70799 / NBRC 1267 / NRRL Y-1140 / WM37) GN=TAL1 PE=3 SV=3	63	6e-109	391
a389976_9	0	8	0	22	no BLAST hit	-	-	tr|E3KKR2|E3KKR2_PUCGT Putative uncharacterized protein OS=Puccinia graminis f. sp. tritici (strain CRL 75-36-700-3 / race SCCL) GN=PGTG_10358 PE=4 SV=2	17.71	1e-11	70.5
a391150_8	0	16	0	27	gi|326516412|dbj|BAJ92361.1| predicted protein [Hordeum vulgare subsp. vulgare]	8e-33	119	sp|Q4P0H0|YOP1_USTMA Protein YOP1 OS=Ustilago maydis (strain 521 / FGSC 9021) GN=YOP1 PE=3 SV=1	63.83	5e-32	133
a391369_8	0	11	0	42	no BLAST hit	-	-	sp|Q01532|BLH1_YEAST Cysteine proteinase 1, mitochondrial OS=Saccharomyces cerevisiae (strain ATCC 204508 / S288c) GN=LAP3 PE=1 SV=3	37.01	1e-12	70.1
a391549_11	0	33	0	86	gi|307110010|gb|EFN58247.1| hypothetical protein CHLNCDRAFT_30080, partial [Chlorella variabilis]	1e-142	419	sp|P0CQ76|DBP2_CRYNJ ATP-dependent RNA helicase DBP2-A OS=Cryptococcus neoformans var. neoformans serotype D (strain JEC21 / ATCC MYA-565) GN=DBP2 PE=3 SV=1	79.4	1e-123	440
a392159_9	0	14	0	58	gi|255070267|ref|XP_002507215.1| succinate-coa ligase [Micromonas sp. RCC299]_x0001_gi|226522490|gb|ACO68473.1| succinate-coa ligase [Micromonas sp. RCC299]	1e-34	131	sp|P53587|SUCB_NEOFR Succinyl-CoA ligase [GDP-forming] subunit beta, hydrogenosomal OS=Neocallimastix frontalis GN=SCSB PE=2 SV=2	53.51	6e-50	194
a392398_10	0	12	0	39	gi|18732|emb|CAA36733.1| DNA-directed RNA polymerase [Glycine max]	5e-07	54.7	tr|J3Q7J0|J3Q7J0_PUCT1 Uncharacterized protein OS=Puccinia triticina (isolate 1-1 / race 1 (BBBD)) GN=PTTG_07356 PE=3 SV=1	33.84	3e-19	97.8
a393732_6	0	5	0	35	gi|302797701|ref|XP_002980611.1| hypothetical protein SELMODRAFT_178363 [Selaginella moellendorffii]_x0001_gi|300151617|gb|EFJ18262.1| hypothetical protein SELMODRAFT_178363 [Selaginella moellendorffii]	3e-115	332	sp|P48580|PP2A1_NEUCR Serine/threonine-protein phosphatase PP2A catalytic subunit OS=Neurospora crassa (strain ATCC 24698 / 74-OR23-1A / CBS 708.71 / DSM 1257 / FGSC 987) GN=pph-1 PE=3 SV=3	92.73	3e-93	337
a397101_10	0	42	0	83	gi|326523981|dbj|BAJ97001.1| predicted protein [Hordeum vulgare subsp. vulgare]	2e-86	270	sp|O42630|CARP_ASPFU Vacuolar protease A OS=Neosartorya fumigata (strain ATCC MYA-4609 / Af293 / CBS 101355 / FGSC A1100) GN=pep2 PE=2 SV=1	58.33	3e-75	278
a397274_8	0	1	0	18	gi|384249382|gb|EIE22864.1| elongation factor EF-3 [Coccomyxa subellipsoidea C-169]	7e-40	145	sp|O14134|ELF1_SCHPO mRNA export factor elf1 OS=Schizosaccharomyces pombe (strain 972 / ATCC 24843) GN=elf1 PE=1 SV=1	68.61	2e-49	191
a397600_8	0	20	0	49	gi|351721118|ref|NP_001236431.1| pyruvate kinase [Glycine max]_x0001_gi|59668642|emb|CAI53675.1| pyruvate kinase [Glycine max]	4e-47	167	sp|P30614|KPYK_YARLI Pyruvate kinase OS=Yarrowia lipolytica (strain CLIB 122 / E 150) GN=PYK1 PE=3 SV=3	62.93	7e-79	290
a397853_8	0	27	0	91	gi|242085320|ref|XP_002443085.1| hypothetical protein SORBIDRAFT_08g008180 [Sorghum bicolor]_x0001_gi|241943778|gb|EES16923.1| hypothetical protein SORBIDRAFT_08g008180 [Sorghum bicolor]	5e-07	53.9	tr|E3L2A5|E3L2A5_PUCGT Putative uncharacterized protein OS=Puccinia graminis f. sp. tritici (strain CRL 75-36-700-3 / race SCCL) GN=PGTG_16718 PE=4 SV=1	64.73	4e-79	297
a397860_6	0	31	0	38	no BLAST hit	-	-	tr|E3JTS3|E3JTS3_PUCGT Putative uncharacterized protein OS=Puccinia graminis f. sp. tritici (strain CRL 75-36-700-3 / race SCCL) GN=PGTG_00821 PE=4 SV=2	56.88	5e-67	256
a398300_11	0	14	0	46	gi|74095371|emb|CAI84893.1| putative Rac GTPase [Medicago sativa subsp. x varia]	6e-64	200	sp|Q9C3Y4|RHOA_EMENI GTP-binding protein rhoA OS=Emericella nidulans (strain FGSC A4 / ATCC 38163 / CBS 112.46 / NRRL 194 / M139) GN=rhoA PE=3 SV=1	87.36	2e-90	328
a398325_9	0	2	0	37	gi|357123138|ref|XP_003563269.1| PREDICTED: NADH dehydrogenase [ubiquinone] 1 beta subcomplex subunit 2-like [Brachypodium distachyon]	3e-10	56.6	tr|E3K9Q0|E3K9Q0_PUCGT Putative uncharacterized protein OS=Puccinia graminis f. sp. tritici (strain CRL 75-36-700-3 / race SCCL) GN=PGTG_07385 PE=4 SV=1	84.62	3e-35	149
a398802_8	0	10	0	42	gi|302837546|ref|XP_002950332.1| argininosuccinate synthase [Volvox carteri f. nagariensis]_x0001_gi|300264337|gb|EFJ48533.1| argininosuccinate synthase [Volvox carteri f. nagariensis]	1e-48	167	sp|O94354|ASSY_SCHPO Argininosuccinate synthase OS=Schizosaccharomyces pombe (strain 972 / ATCC 24843) GN=arg12 PE=3 SV=1	71.17	7e-65	243
a398877_9	0	9	0	32	gi|115482150|ref|NP_001064668.1| Os10g0432300 [Oryza sativa Japonica Group]_x0001_gi|78708692|gb|ABB47667.1| TATA-box binding protein 1, putative, expressed [Oryza sativa Japonica Group]_x0001_gi|113639277|dbj|BAF26582.1| Os10g0432300 [Oryza sativa Japonica Group]	7e-37	131	sp|Q12731|TBP_EMENI TATA-box-binding protein OS=Emericella nidulans (strain FGSC A4 / ATCC 38163 / CBS 112.46 / NRRL 194 / M139) GN=tbpA PE=2 SV=1	71.43	3e-34	141
a399073_9	0	20	0	39	gi|115471111|ref|NP_001059154.1| Os07g0206700 [Oryza sativa Japonica Group]_x0001_gi|68566037|sp|Q6ZIX2.1|SMT1_ORYSJ RecName: Full=Cycloartenol-C-24-methyltransferase 1; AltName: Full=24-sterol C-methyltransferase 1; Short=Sterol C-methyltransferase 1_x0001_gi|34393309|dbj|BAC83238.1| cycloartenol-C24-methyltransferase [Oryza sativa Japonica Group]_x0001_gi|113610690|dbj|BAF21068.1| Os07g0206700 …	3e-54	181	sp|O14321|ERG6_SCHPO Sterol 24-C-methyltransferase erg6 OS=Schizosaccharomyces pombe (strain 972 / ATCC 24843) GN=erg6 PE=2 SV=1	55.17	1e-61	233
a399311_8	0	20	0	32	gi|388496436|gb|AFK36284.1| unknown [Medicago truncatula]	4e-84	257	sp|Q4R0J7|ARD1_UROFA D-arabinitol dehydrogenase 1 OS=Uromyces fabae GN=ARD1 PE=1 SV=1	96.98	5e-111	397
a399440_7	0	5	0	33	gi|326492670|dbj|BAJ90191.1| predicted protein [Hordeum vulgare subsp. vulgare]	2e-07	52.8	sp|P21192|ACE2_YEAST Metallothionein expression activator OS=Saccharomyces cerevisiae (strain ATCC 204508 / S288c) GN=ACE2 PE=1 SV=1	51.79	7e-09	56.2
a399622_8	0	11	0	25	gi|388500734|gb|AFK38433.1| unknown [Lotus japonicus]	4e-05	45.4	tr|E3K4I8|E3K4I8_PUCGT Putative uncharacterized protein OS=Puccinia graminis f. sp. tritici (strain CRL 75-36-700-3 / race SCCL) GN=PGTG_05495 PE=3 SV=2	92.31	3e-38	159
a400208_7	0	7	0	37	gi|351722422|ref|NP_001234941.1| BiP isoform A [Glycine max]_x0001_gi|475602|gb|AAA81956.1| BiP isoform A [Glycine max]	2e-24	103	sp|P87142|YDMC_SCHPO Heat shock protein 70 homolog C57A7.12 OS=Schizosaccharomyces pombe (strain 972 / ATCC 24843) GN=SPAC57A7.12 PE=1 SV=3	41.1	8e-25	110
a400233_8	0	7	0	26	no BLAST hit	-	-	tr|E3JVW7|E3JVW7_PUCGT Putative uncharacterized protein OS=Puccinia graminis f. sp. tritici (strain CRL 75-36-700-3 / race SCCL) GN=PGTG_02633 PE=4 SV=2	42.74	1e-16	87
a400757_7	0	15	0	27	no BLAST hit	-	-	tr|E3KVL1|E3KVL1_PUCGT Putative uncharacterized protein OS=Puccinia graminis f. sp. tritici (strain CRL 75-36-700-3 / race SCCL) GN=PGTG_14435 PE=4 SV=2	78.95	2e-60	233
a402511_9	0	0	0	16	gi|303288369|ref|XP_003063473.1| predicted protein [Micromonas pusilla CCMP1545]_x0001_gi|226455305|gb|EEH52609.1| predicted protein [Micromonas pusilla CCMP1545]	0.0008	40.4	tr|E3JSV5|E3JSV5_PUCGT Putative uncharacterized protein OS=Puccinia graminis f. sp. tritici (strain CRL 75-36-700-3 / race SCCL) GN=PGTG_01723 PE=4 SV=1	84.71	4e-25	115
a402877_9	0	7	0	13	gi|168038920|ref|XP_001771947.1| predicted protein [Physcomitrella patens subsp. patens]_x0001_gi|162676729|gb|EDQ63208.1| predicted protein [Physcomitrella patens subsp. patens]	9e-12	63.2	tr|E3L4V7|E3L4V7_PUCGT Putative uncharacterized protein OS=Puccinia graminis f. sp. tritici (strain CRL 75-36-700-3 / race SCCL) GN=PGTG_17636 PE=4 SV=2	88.37	1e-27	124
a403249_9	0	5	0	24	gi|303271429|ref|XP_003055076.1| predicted protein [Micromonas pusilla CCMP1545]_x0001_gi|226463050|gb|EEH60328.1| predicted protein [Micromonas pusilla CCMP1545]	6e-20	87.4	sp|P36580|ALF_SCHPO Fructose-bisphosphate aldolase OS=Schizosaccharomyces pombe (strain 972 / ATCC 24843) GN=fba1 PE=1 SV=2	59.42	2e-19	90.5
a403477_7	0	18	0	30	gi|326530920|dbj|BAK01258.1| predicted protein [Hordeum vulgare subsp. vulgare]	2e-41	142	sp|Q4P6E9|COFI_USTMA Cofilin OS=Ustilago maydis (strain 521 / FGSC 9021) GN=COF1 PE=3 SV=1	59.12	2e-43	172
a404650_8	0	7	0	12	no BLAST hit	-	-	tr|E3KBA1|E3KBA1_PUCGT Putative uncharacterized protein OS=Puccinia graminis f. sp. tritici (strain CRL 75-36-700-3 / race SCCL) GN=PGTG_07863 PE=4 SV=2	92.59	1e-21	103
a404837_8	0	11	0	41	no BLAST hit	-	-	tr|E3KE92|E3KE92_PUCGT Putative uncharacterized protein OS=Puccinia graminis f. sp. tritici (strain CRL 75-36-700-3 / race SCCL) GN=PGTG_08821 PE=4 SV=1	70.48	9e-55	158
a404928_8	0	13	0	30	no BLAST hit	-	-	sp|B6V873|MEP2_TRITO Extracellular metalloproteinase 2 OS=Trichophyton tonsurans GN=MEP2 PE=3 SV=1	59.01	5e-50	193
a405743_6	0	5	0	16	gi|255570094|ref|XP_002526009.1| Nicotinate-nucleotide pyrophosphorylase [carboxylating], putative [Ricinus communis]_x0001_gi|223534656|gb|EEF36349.1| Nicotinate-nucleotide pyrophosphorylase [carboxylating], putative [Ricinus communis]	4e-17	80.1	sp|P43619|NADC_YEAST Nicotinate-nucleotide pyrophosphorylase [carboxylating] OS=Saccharomyces cerevisiae (strain ATCC 204508 / S288c) GN=BNA6 PE=1 SV=1	53.02	1e-38	155
a406866_6	0	20	0	35	no BLAST hit	-	-	tr|E3KZ82|E3KZ82_PUCGT Putative uncharacterized protein OS=Puccinia graminis f. sp. tritici (strain CRL 75-36-700-3 / race SCCL) GN=PGTG_15570 PE=3 SV=1	64.32	3e-60	233
a407321_9	0	10	0	95	gi|356515448|ref|XP_003526412.1| PREDICTED: DEAD-box ATP-dependent RNA helicase 56-like isoform 1 [Glycine max]_x0001_gi|356515450|ref|XP_003526413.1| PREDICTED: DEAD-box ATP-dependent RNA helicase 56-like isoform 2 [Glycine max]	4e-150	433	sp|O13792|SUB2_SCHPO ATP-dependent RNA helicase uap56 OS=Schizosaccharomyces pombe (strain 972 / ATCC 24843) GN=uap56 PE=1 SV=3	75.78	1e-135	479
a407830_10	0	6	0	17	gi|255074919|ref|XP_002501134.1| predicted protein [Micromonas sp. RCC299]_x0001_gi|226516397|gb|ACO62392.1| predicted protein [Micromonas sp. RCC299]	0.0004	43.1	tr|E3L058|E3L058_PUCGT Putative uncharacterized protein OS=Puccinia graminis f. sp. tritici (strain CRL 75-36-700-3 / race SCCL) GN=PGTG_16233 PE=4 SV=1	81.88	6e-58	224
a408570_9	0	10	0	29	no BLAST hit	-	-	tr|E3L5E4|E3L5E4_PUCGT Putative uncharacterized protein OS=Puccinia graminis f. sp. tritici (strain CRL 75-36-700-3 / race SCCL) GN=PGTG_17769 PE=3 SV=1	53.47	6e-10	65.1
a408607_9	0	7	0	10	gi|297798626|ref|XP_002867197.1| lysine-ketoglutarate reductase/saccharopine dehydrogenase bifunctional enzyme [Arabidopsis lyrata subsp. lyrata]_x0001_gi|297313033|gb|EFH43456.1| lysine-ketoglutarate reductase/saccharopine dehydrogenase bifunctional enzyme [Arabidopsis lyrata subsp. lyrata]	7e-08	51.2	sp|Q9P4R4|LYS9_MAGO7 Saccharopine dehydrogenase [NADP(+), L-glutamate-forming] OS=Magnaporthe oryzae (strain 70-15 / ATCC MYA-4617 / FGSC 8958) GN=LYS3 PE=1 SV=2	65.15	6e-18	85.9
a408629_8	0	11	0	24	gi|18249676|dbj|BAB83916.1| cytosolic phosphoglucose isomerase [Dryopteris caudipinna]	1e-27	107	sp|Q711G1|G6PI_AGABI Glucose-6-phosphate isomerase OS=Agaricus bisporus GN=gpi1 PE=3 SV=1	77.68	5e-36	146
a408936_8	0	0	0	17	gi|384251221|gb|EIE24699.1| MFS general substrate transporter [Coccomyxa subellipsoidea C-169]	2e-08	53.9	tr|J3Q2Y7|J3Q2Y7_PUCT1 Uncharacterized protein OS=Puccinia triticina (isolate 1-1 / race 1 (BBBD)) GN=PTTG_05753 PE=4 SV=1	84.34	3e-13	76.3
a409595_8	0	17	0	59	no BLAST hit	-	-	sp|P43065|LYS1_CANAX Saccharopine dehydrogenase [NAD(+), L-lysine-forming] OS=Candida albicans GN=LYS1 PE=3 SV=1	54.83	3e-69	258
a410335_8	0	3	0	7	gi|356546630|ref|XP_003541727.1| PREDICTED: uncharacterized protein LOC100780133, partial [Glycine max]	1e-08	52.8	tr|E3JXN8|E3JXN8_PUCGT Putative uncharacterized protein OS=Puccinia graminis f. sp. tritici (strain CRL 75-36-700-3 / race SCCL) GN=PGTG_02274 PE=4 SV=1	86.79	4e-20	99
a410337_8	0	6	0	11	gi|303288369|ref|XP_003063473.1| predicted protein [Micromonas pusilla CCMP1545]_x0001_gi|226455305|gb|EEH52609.1| predicted protein [Micromonas pusilla CCMP1545]	1e-05	45.8	tr|J3PTR0|J3PTR0_PUCT1 Eukaryotic translation initiation factor 3 subunit A OS=Puccinia triticina (isolate 1-1 / race 1 (BBBD)) GN=PTTG_02526 PE=3 SV=1	84.34	4e-21	102
a410400_6	0	8	0	39	no BLAST hit	-	-	tr|J3Q3F9|J3Q3F9_PUCT1 Uncharacterized protein OS=Puccinia triticina (isolate 1-1 / race 1 (BBBD)) GN=PTTG_05925 PE=4 SV=1	83.41	1e-108	394
a410654_10	0	20	0	33	gi|159487413|ref|XP_001701717.1| SEC62-subunit of ER-translocon [Chlamydomonas reinhardtii]_x0001_gi|158280936|gb|EDP06692.1| SEC62-subunit of ER-translocon [Chlamydomonas reinhardtii]	8e-06	49.7	sp|Q99161|SEC62_YARLI Translocation protein SEC62 OS=Yarrowia lipolytica (strain CLIB 122 / E 150) GN=SEC62 PE=3 SV=2	63.51	1e-16	83.2
a411338_8	0	15	0	66	gi|215694283|dbj|BAG89276.1| unnamed protein product [Oryza sativa Japonica Group]	6e-30	54.3	sp|Q03957|CTK1_YEAST CTD kinase subunit alpha OS=Saccharomyces cerevisiae (strain ATCC 204508 / S288c) GN=CTK1 PE=1 SV=1	50.7	9e-13	70.9
a411367_9	0	25	0	48	gi|356546630|ref|XP_003541727.1| PREDICTED: uncharacterized protein LOC100780133, partial [Glycine max]	4e-06	50.4	tr|E3JQJ1|E3JQJ1_PUCGT Putative uncharacterized protein OS=Puccinia graminis f. sp. tritici (strain CRL 75-36-700-3 / race SCCL) GN=PGTG_00638 PE=4 SV=1	81.7	1e-68	262
a411477_9	0	14	0	52	gi|116785426|gb|ABK23717.1| unknown [Picea sitchensis]	3e-30	117	sp|Q00248|PDI_ASPOR Protein disulfide-isomerase OS=Aspergillus oryzae (strain ATCC 42149 / RIB 40) GN=pdiA PE=3 SV=1	52.38	8e-31	130
a411537_10	0	3	0	22	no BLAST hit	-	-	tr|J3Q1P6|J3Q1P6_PUCT1 Uncharacterized protein OS=Puccinia triticina (isolate 1-1 / race 1 (BBBD)) GN=PTTG_05312 PE=4 SV=1	92.31	4e-06	52.4
a411811_10	0	20	0	97	gi|168018573|ref|XP_001761820.1| predicted protein [Physcomitrella patens subsp. patens]_x0001_gi|162686875|gb|EDQ73261.1| predicted protein [Physcomitrella patens subsp. patens]	6e-102	311	sp|Q4P8R9|PABP_USTMA Polyadenylate-binding protein, cytoplasmic and nuclear OS=Ustilago maydis (strain 521 / FGSC 9021) GN=PAB1 PE=3 SV=1	73.93	5e-103	371
a412344_6	0	13	0	3	gi|379054856|gb|AFC88819.1| actin-like protein, partial [Miscanthus sinensis]	5e-55	169	sp|P53689|ACT_PHARH Actin OS=Phaffia rhodozyma PE=3 SV=1	98.75	2e-44	174
a412556_7	0	14	0	43	no BLAST hit	-	-	tr|F4SCG9|F4SCG9_MELLP Putative uncharacterized protein OS=Melampsora larici-populina (strain 98AG31 / pathotype 3-4-7) GN=MELLADRAFT_73714 PE=4 SV=1	78.15	1e-52	207
a412697_10	0	5	0	31	gi|166863381|gb|ABZ01548.1| spermidine synthase X [Silene latifolia]_x0001_gi|166863383|gb|ABZ01549.1| spermidine synthase X [Silene latifolia]	1e-53	173	sp|Q9Y8H7|SPEE_NEUCR Spermidine synthase OS=Neurospora crassa (strain ATCC 24698 / 74-OR23-1A / CBS 708.71 / DSM 1257 / FGSC 987) GN=spe-3 PE=3 SV=1	71.53	8e-45	176
a413076_7	0	12	0	31	gi|168014771|ref|XP_001759925.1| predicted protein [Physcomitrella patens subsp. patens]_x0001_gi|162689055|gb|EDQ75429.1| predicted protein [Physcomitrella patens subsp. patens]	5e-71	220	sp|P30656|PSB5_YEAST Proteasome subunit beta type-5 OS=Saccharomyces cerevisiae (strain ATCC 204508 / S288c) GN=PRE2 PE=1 SV=3	73.86	9e-70	259
a413181_10	0	3	0	23	gi|326505284|dbj|BAK03029.1| predicted protein [Hordeum vulgare subsp. vulgare]	9e-33	120	sp|P59668|FAD12_MORIS Delta(12) fatty acid desaturase OS=Mortierella isabellina PE=2 SV=1	70.37	1e-32	134
a413328_11	0	0	0	19	gi|384254230|gb|EIE27704.1| hypothetical protein COCSUDRAFT_64342 [Coccomyxa subellipsoidea C-169]	3e-11	61.6	sp|P48008|SPN3_SCHPO Septin homolog spn3 OS=Schizosaccharomyces pombe (strain 972 / ATCC 24843) GN=spn3 PE=1 SV=3	67.53	2e-26	114
a413573_9	0	14	0	55	gi|302760873|ref|XP_002963859.1| hypothetical protein SELMODRAFT_79764 [Selaginella moellendorffii]_x0001_gi|302813156|ref|XP_002988264.1| hypothetical protein SELMODRAFT_127524 [Selaginella moellendorffii]_x0001_gi|300143996|gb|EFJ10683.1| hypothetical protein SELMODRAFT_127524 [Selaginella moellendorffii]_x0001_gi|300169127|gb|EFJ35730.1| hypothetical protein SELMODRAFT_79764 [Selaginella moell…	2e-32	124	sp|Q4PI88|EIF3F_USTMA Eukaryotic translation initiation factor 3 subunit F OS=Ustilago maydis (strain 521 / FGSC 9021) GN=UM00175 PE=3 SV=1	43	2e-37	152
a414079_7	0	1	0	7	gi|224157290|ref|XP_002337827.1| predicted protein [Populus trichocarpa]_x0001_gi|222869870|gb|EEF07001.1| predicted protein [Populus trichocarpa]	1e-05	45.1	tr|E3KS36|E3KS36_PUCGT Putative uncharacterized protein OS=Puccinia graminis f. sp. tritici (strain CRL 75-36-700-3 / race SCCL) GN=PGTG_13330 PE=4 SV=1	74.7	2e-21	103
a415505_7	0	20	0	49	gi|242042726|ref|XP_002459234.1| hypothetical protein SORBIDRAFT_02g001100 [Sorghum bicolor]_x0001_gi|77799150|gb|ABB03718.1| hypothetical protein [Sorghum bicolor]_x0001_gi|241922611|gb|EER95755.1| hypothetical protein SORBIDRAFT_02g001100 [Sorghum bicolor]	2e-18	81.3	tr|E3JYP9|E3JYP9_PUCGT Putative uncharacterized protein OS=Puccinia graminis f. sp. tritici (strain CRL 75-36-700-3 / race SCCL) GN=PGTG_03130 PE=4 SV=2	90.67	9e-34	145
a415844_11	0	7	0	30	no BLAST hit	-	-	tr|J3Q763|J3Q763_PUCT1 Uncharacterized protein OS=Puccinia triticina (isolate 1-1 / race 1 (BBBD)) GN=PTTG_07229 PE=4 SV=1	86.79	5e-18	92
a417763_9	0	16	0	46	gi|307109335|gb|EFN57573.1| hypothetical protein CHLNCDRAFT_143229 [Chlorella variabilis]	2e-19	83.6	sp|B7ZFT1|GLRX1_GLOIN Glutaredoxin-1 OS=Glomus intraradices GN=GRX1 PE=2 SV=2	52.33	3e-19	92
a418080_7	0	19	0	19	gi|302767352|ref|XP_002967096.1| hypothetical protein SELMODRAFT_449429 [Selaginella moellendorffii]_x0001_gi|300165087|gb|EFJ31695.1| hypothetical protein SELMODRAFT_449429 [Selaginella moellendorffii]	8e-76	234	sp|Q00859|MAPK_FUSSO Mitogen-activated protein kinase OS=Fusarium solani subsp. pisi GN=MAPK PE=2 SV=1	82.56	2e-83	304
a419779_10	0	2	0	14	no BLAST hit	-	-	tr|J3Q3I1|J3Q3I1_PUCT1 Uncharacterized protein OS=Puccinia triticina (isolate 1-1 / race 1 (BBBD)) GN=PTTG_05947 PE=4 SV=1	82.69	5e-15	82
a420045_8	0	9	0	70	gi|302852684|ref|XP_002957861.1| L-ascorbate peroxidase [Volvox carteri f. nagariensis]_x0001_gi|300256840|gb|EFJ41098.1| L-ascorbate peroxidase [Volvox carteri f. nagariensis]	6e-77	243	sp|Q4PD66|CCPR2_USTMA Putative heme-binding peroxidase OS=Ustilago maydis (strain 521 / FGSC 9021) GN=CCP2 PE=3 SV=1	59.05	7e-70	261
a420530_11	0	8	0	41	gi|2388584|gb|AAB71465.1| EST gb|ATTS1136 comes from this gene [Arabidopsis thaliana]	4e-06	49.7	tr|J3Q9Y2|J3Q9Y2_PUCT1 Uncharacterized protein OS=Puccinia triticina (isolate 1-1 / race 1 (BBBD)) GN=PTTG_08198 PE=4 SV=1	35.43	2e-12	73.6
a420656_8	0	7	0	14	gi|384248773|gb|EIE22256.1| hypothetical protein COCSUDRAFT_55952 [Coccomyxa subellipsoidea C-169]	5e-16	73.2	tr|J3QF05|J3QF05_PUCT1 Uncharacterized protein (Fragment) OS=Puccinia triticina (isolate 1-1 / race 1 (BBBD)) GN=PTTG_09971 PE=4 SV=1	90.12	9e-32	137
a421578_6	0	4	0	49	gi|296086876|emb|CBI33043.3| unnamed protein product [Vitis vinifera]	7e-59	191	sp|O74762|RPN2_SCHPO 26S proteasome regulatory subunit rpn2 OS=Schizosaccharomyces pombe (strain 972 / ATCC 24843) GN=rpn2 PE=1 SV=1	48.26	3e-54	208
a421670_9	0	6	0	25	no BLAST hit	-	-	tr|J3PTD2|J3PTD2_PUCT1 Uncharacterized protein OS=Puccinia triticina (isolate 1-1 / race 1 (BBBD)) GN=PTTG_02398 PE=4 SV=1	64.79	1e-22	107
a421791_9	0	14	0	21	no BLAST hit	-	-	tr|J3PSG4|J3PSG4_PUCT1 Uncharacterized protein OS=Puccinia triticina (isolate 1-1 / race 1 (BBBD)) GN=PTTG_02080 PE=4 SV=1	61.36	1e-33	143
a422598_9	0	13	0	38	gi|384246666|gb|EIE20155.1| isocitrate dehydrogenase 1, soluble [Coccomyxa subellipsoidea C-169]	5e-72	228	sp|P79089|IDHP_ASPNG Isocitrate dehydrogenase [NADP], mitochondrial OS=Aspergillus niger GN=icdA PE=2 SV=1	55.09	3e-62	234
a422856_9	0	7	0	2	gi|242038939|ref|XP_002466864.1| hypothetical protein SORBIDRAFT_01g015430 [Sorghum bicolor]_x0001_gi|241920718|gb|EER93862.1| hypothetical protein SORBIDRAFT_01g015430 [Sorghum bicolor]	8e-05	42.4	tr|J3PYC1|J3PYC1_PUCT1 Uncharacterized protein OS=Puccinia triticina (isolate 1-1 / race 1 (BBBD)) GN=PTTG_04137 PE=3 SV=1	86.84	2e-11	70.1
a423012_9	0	17	0	37	gi|168049265|ref|XP_001777084.1| predicted protein [Physcomitrella patens subsp. patens]_x0001_gi|162671527|gb|EDQ58077.1| predicted protein [Physcomitrella patens subsp. patens]	5e-14	68.6	tr|E3JTX3|E3JTX3_PUCGT Putative uncharacterized protein OS=Puccinia graminis f. sp. tritici (strain CRL 75-36-700-3 / race SCCL) GN=PGTG_00858 PE=4 SV=1	94.06	8e-47	187
a423148_6	0	6	0	14	gi|226491940|ref|NP_001141016.1| uncharacterized protein LOC100273095 precursor [Zea mays]_x0001_gi|194702190|gb|ACF85179.1| unknown [Zea mays]	9e-28	110	sp|P52718|PEPF_ASPNG Serine-type carboxypeptidase F OS=Aspergillus niger GN=pepF PE=1 SV=3	44.35	7e-27	115
a423198_7	0	6	0	21	gi|145340597|ref|XP_001415408.1| P-ATPase family transporter: sodium/potassium ion [Ostreococcus lucimarinus CCE9901]_x0001_gi|144575631|gb|ABO93700.1| P-ATPase family transporter: sodium/potassium ion [Ostreococcus lucimarinus CCE9901]	3e-10	62	tr|E3JYQ2|E3JYQ2_PUCGT Putative uncharacterized protein OS=Puccinia graminis f. sp. tritici (strain CRL 75-36-700-3 / race SCCL) GN=PGTG_03133 PE=3 SV=2	85.09	1e-68	260
a423319_6	0	6	0	21	gi|307105271|gb|EFN53521.1| hypothetical protein CHLNCDRAFT_136604 [Chlorella variabilis]	4e-08	50.4	tr|E3KEM6|E3KEM6_PUCGT Putative uncharacterized protein OS=Puccinia graminis f. sp. tritici (strain CRL 75-36-700-3 / race SCCL) GN=PGTG_08936 PE=4 SV=1	75.28	3e-20	99.4
a423355_8	0	15	0	67	gi|297835306|ref|XP_002885535.1| elongation factor Tu family protein [Arabidopsis lyrata subsp. lyrata]_x0001_gi|297331375|gb|EFH61794.1| elongation factor Tu family protein [Arabidopsis lyrata subsp. lyrata]	1e-07	57.4	sp|O74945|RIA1_SCHPO Ribosome assembly protein 1 OS=Schizosaccharomyces pombe (strain 972 / ATCC 24843) GN=ria1 PE=3 SV=1	27.13	6e-10	62
a423828_5	0	12	0	21	gi|359497024|ref|XP_003635400.1| PREDICTED: uncharacterized protein LOC100852642 [Vitis vinifera]	1e-05	48.9	tr|E3JRL2|E3JRL2_PUCGT Putative uncharacterized protein OS=Puccinia graminis f. sp. tritici (strain CRL 75-36-700-3 / race SCCL) GN=PGTG_00416 PE=4 SV=2	70.82	9e-89	328
a424024_10	0	15	0	28	gi|308800618|ref|XP_003075090.1| Molecular chaperone of the GrpE family (ISS) [Ostreococcus tauri]_x0001_gi|116061644|emb|CAL52362.1| Molecular chaperone of the GrpE family (ISS) [Ostreococcus tauri]	1e-09	60.1	sp|Q6BTP9|GRPE_DEBHA GrpE protein homolog, mitochondrial OS=Debaryomyces hansenii (strain ATCC 36239 / CBS 767 / JCM 1990 / NBRC 0083 / IGC 2968) GN=mge1 PE=3 SV=1	39.13	2e-13	71.6
a424026_10	0	10	0	15	gi|307110078|gb|EFN58315.1| hypothetical protein CHLNCDRAFT_142331 [Chlorella variabilis]	1e-38	134	sp|E3L3Q8|MAP2_PUCGT Methionine aminopeptidase 2 OS=Puccinia graminis f. sp. tritici (strain CRL 75-36-700-3 / race SCCL) GN=PGTG_16374 PE=3 SV=1	88.17	3e-42	166
a424514_6	0	9	0	24	gi|357468259|ref|XP_003604414.1| DEAD-box ATP-dependent RNA helicase [Medicago truncatula]_x0001_gi|355505469|gb|AES86611.1| DEAD-box ATP-dependent RNA helicase [Medicago truncatula]	1e-54	174	sp|O13792|SUB2_SCHPO ATP-dependent RNA helicase uap56 OS=Schizosaccharomyces pombe (strain 972 / ATCC 24843) GN=uap56 PE=1 SV=3	76.86	5e-48	187
a424530_8	0	0	0	25	no BLAST hit	-	-	sp|Q4P4X6|EIF3K_USTMA Eukaryotic translation initiation factor 3 subunit K OS=Ustilago maydis (strain 521 / FGSC 9021) GN=UM04837 PE=3 SV=2	54.55	3e-14	73.6
a424556_7	0	39	0	45	no BLAST hit	-	-	tr|E3KIC5|E3KIC5_PUCGT Putative uncharacterized protein OS=Puccinia graminis f. sp. tritici (strain CRL 75-36-700-3 / race SCCL) GN=PGTG_09763 PE=4 SV=2	42.91	9e-31	137
a424849_11	0	15	0	26	no BLAST hit	-	-	sp|P50523|QCR8_SCHPO Cytochrome b-c1 complex subunit 8 OS=Schizosaccharomyces pombe (strain 972 / ATCC 24843) GN=qcr8 PE=3 SV=1	47.5	1e-18	88.6
a425210_9	0	2	0	6	no BLAST hit	-	-	tr|J3Q965|J3Q965_PUCT1 Uncharacterized protein OS=Puccinia triticina (isolate 1-1 / race 1 (BBBD)) GN=PTTG_07931 PE=4 SV=1	88.89	5e-18	92
a425392_7	0	2	0	8	gi|168067009|ref|XP_001785420.1| predicted protein [Physcomitrella patens subsp. patens]_x0001_gi|162662978|gb|EDQ49772.1| predicted protein [Physcomitrella patens subsp. patens]	4e-11	63.2	tr|E3L7Q8|E3L7Q8_PUCGT Putative uncharacterized protein OS=Puccinia graminis f. sp. tritici (strain CRL 75-36-700-3 / race SCCL) GN=PGTG_18715 PE=4 SV=2	60.71	1e-27	123
a425445_7	0	16	0	49	no BLAST hit	-	-	sp|P49334|TOM22_YEAST Mitochondrial import receptor subunit TOM22 OS=Saccharomyces cerevisiae (strain ATCC 204508 / S288c) GN=TOM22 PE=1 SV=3	40	1e-10	63.9
a425784_9	0	11	0	53	gi|224102923|ref|XP_002312855.1| predicted protein [Populus trichocarpa]_x0001_gi|222849263|gb|EEE86810.1| predicted protein [Populus trichocarpa]	2e-105	315	sp|P87153|TCPH_SCHPO Probable T-complex protein 1 subunit eta OS=Schizosaccharomyces pombe (strain 972 / ATCC 24843) GN=cct7 PE=1 SV=1	69.04	2e-93	339
a425956_9	0	9	0	15	no BLAST hit	-	-	tr|E3KR53|E3KR53_PUCGT Putative uncharacterized protein OS=Puccinia graminis f. sp. tritici (strain CRL 75-36-700-3 / race SCCL) GN=PGTG_13160 PE=4 SV=2	45.07	4e-09	62.4
a425994_7	0	23	0	51	gi|242034117|ref|XP_002464453.1| hypothetical protein SORBIDRAFT_01g018640 [Sorghum bicolor]_x0001_gi|241918307|gb|EER91451.1| hypothetical protein SORBIDRAFT_01g018640 [Sorghum bicolor]	3e-09	58.9	tr|E3KA77|E3KA77_PUCGT Putative uncharacterized protein OS=Puccinia graminis f. sp. tritici (strain CRL 75-36-700-3 / race SCCL) GN=PGTG_06860 PE=4 SV=1	80	3e-30	134
a426805_10	0	2	0	13	no BLAST hit	-	-	tr|E3JT09|E3JT09_PUCGT Putative uncharacterized protein OS=Puccinia graminis f. sp. tritici (strain CRL 75-36-700-3 / race SCCL) GN=PGTG_01829 PE=4 SV=1	44.55	2e-09	63.2
a427132_6	0	5	0	25	gi|159482262|ref|XP_001699190.1| autophagy protein [Chlamydomonas reinhardtii]_x0001_gi|158273037|gb|EDO98830.1| autophagy protein [Chlamydomonas reinhardtii]	1e-65	200	sp|P87068|ATG8_LACBI Autophagy-related protein 8 OS=Laccaria bicolor GN=ATG8 PE=2 SV=2	98.28	7e-62	233
a427233_9	0	11	0	40	gi|115469944|ref|NP_001058571.1| Os06g0714100 [Oryza sativa Japonica Group]_x0001_gi|53792931|dbj|BAD54107.1| complex 1 family protein-like [Oryza sativa Japonica Group]_x0001_gi|113596611|dbj|BAF20485.1| Os06g0714100 [Oryza sativa Japonica Group]_x0001_gi|218198880|gb|EEC81307.1| hypothetical protein OsI_24449 [Oryza sativa Indica Group]_x0001_gi|222636221|gb|EEE66353.1| hypothetical protein OsJ…	5e-20	84.7	tr|F4RTY2|F4RTY2_MELLP Putative uncharacterized protein OS=Melampsora larici-populina (strain 98AG31 / pathotype 3-4-7) GN=MELLADRAFT_53086 PE=4 SV=1	81.15	1e-46	187
a427304_9	0	20	0	49	gi|255077328|ref|XP_002502307.1| predicted protein [Micromonas sp. RCC299]_x0001_gi|226517572|gb|ACO63565.1| predicted protein [Micromonas sp. RCC299]	3e-66	209	sp|P07143|CY1_YEAST Cytochrome c1, heme protein, mitochondrial OS=Saccharomyces cerevisiae (strain ATCC 204508 / S288c) GN=CYT1 PE=1 SV=1	61.65	5e-67	251
a427421_6	0	10	0	14	gi|68638026|emb|CAI99406.1| P-type ATPase [Flabellia petiolata]	5e-28	112	tr|E3JYQ2|E3JYQ2_PUCGT Putative uncharacterized protein OS=Puccinia graminis f. sp. tritici (strain CRL 75-36-700-3 / race SCCL) GN=PGTG_03133 PE=3 SV=2	86.67	7e-54	211
a427617_10	0	0	0	3	no BLAST hit	-	-	tr|J3PUX3|J3PUX3_PUCT1 Uncharacterized protein OS=Puccinia triticina (isolate 1-1 / race 1 (BBBD)) GN=PTTG_02939 PE=4 SV=1	88.24	1e-10	67.4
a428190_7	0	14	0	13	gi|302770847|ref|XP_002968842.1| hypothetical protein SELMODRAFT_146079 [Selaginella moellendorffii]_x0001_gi|302784718|ref|XP_002974131.1| hypothetical protein SELMODRAFT_149527 [Selaginella moellendorffii]_x0001_gi|300158463|gb|EFJ25086.1| hypothetical protein SELMODRAFT_149527 [Selaginella moellendorffii]_x0001_gi|300163347|gb|EFJ29958.1| hypothetical protein SELMODRAFT_146079 [Selaginella moe…	1e-14	73.9	sp|Q4PF85|EIF3L_USTMA Eukaryotic translation initiation factor 3 subunit L OS=Ustilago maydis (strain 521 / FGSC 9021) GN=UM01228 PE=3 SV=1	60.27	4e-21	97.4
a428273_10	0	29	0	59	gi|224113143|ref|XP_002316405.1| predicted protein [Populus trichocarpa]_x0001_gi|222865445|gb|EEF02576.1| predicted protein [Populus trichocarpa]	3e-15	79	sp|O74919|RNC1_SCHPO RNA-binding protein rnc1 OS=Schizosaccharomyces pombe (strain 972 / ATCC 24843) GN=rnc1 PE=1 SV=1	36.57	5e-19	92
a428314_6	0	9	0	21	no BLAST hit	-	-	tr|E3JPZ8|E3JPZ8_PUCGT Putative uncharacterized protein OS=Puccinia graminis f. sp. tritici (strain CRL 75-36-700-3 / race SCCL) GN=PGTG_00037 PE=4 SV=2	87.78	7e-40	164
a428426_8	0	15	0	39	gi|326512854|dbj|BAK03334.1| predicted protein [Hordeum vulgare subsp. vulgare]	8e-17	79.3	sp|P0CO36|ISY1_CRYNJ Pre-mRNA-splicing factor ISY1 OS=Cryptococcus neoformans var. neoformans serotype D (strain JEC21 / ATCC MYA-565) GN=ISY1 PE=3 SV=1	3.14	1e-28	122
a428429_6	0	6	0	28	gi|384250406|gb|EIE23885.1| proteasome subunit alpha type-6 [Coccomyxa subellipsoidea C-169]	9e-67	207	sp|O94517|PSA1_SCHPO Probable proteasome subunit alpha type-1 OS=Schizosaccharomyces pombe (strain 972 / ATCC 24843) GN=SPBC646.16 PE=3 SV=1	65.38	8e-57	216
a428440_6	0	5	0	14	no BLAST hit	-	-	tr|J3Q6Y8|J3Q6Y8_PUCT1 Uncharacterized protein OS=Puccinia triticina (isolate 1-1 / race 1 (BBBD)) GN=PTTG_07154 PE=4 SV=1	35.54	3e-08	59.7
a428460_9	0	0	0	11	no BLAST hit	-	-	tr|E3KAN7|E3KAN7_PUCGT Putative uncharacterized protein OS=Puccinia graminis f. sp. tritici (strain CRL 75-36-700-3 / race SCCL) GN=PGTG_07065 PE=3 SV=2	79.31	3e-06	52.8
a428816_8	0	6	0	16	no BLAST hit	-	-	tr|E3K2I5|E3K2I5_PUCGT Putative uncharacterized protein OS=Puccinia graminis f. sp. tritici (strain CRL 75-36-700-3 / race SCCL) GN=PGTG_04510 PE=4 SV=2	80.77	2e-31	136
a428916_9	0	6	0	20	gi|45581353|emb|CAD79582.1| cytosolic phosphoglucose isomerase [Epilobium canum]	2e-37	133	sp|Q711G1|G6PI_AGABI Glucose-6-phosphate isomerase OS=Agaricus bisporus GN=gpi1 PE=3 SV=1	14.91	6e-54	205
a429471_10	0	18	0	44	no BLAST hit	-	-	tr|J3QCX4|J3QCX4_PUCT1 Uncharacterized protein OS=Puccinia triticina (isolate 1-1 / race 1 (BBBD)) GN=PTTG_09240 PE=4 SV=1	49.43	1e-39	164
a429802_7	0	8	0	27	gi|302759775|ref|XP_002963310.1| hypothetical protein SELMODRAFT_166034 [Selaginella moellendorffii]_x0001_gi|302785664|ref|XP_002974603.1| hypothetical protein SELMODRAFT_174354 [Selaginella moellendorffii]_x0001_gi|300157498|gb|EFJ24123.1| hypothetical protein SELMODRAFT_174354 [Selaginella moellendorffii]_x0001_gi|300168578|gb|EFJ35181.1| hypothetical protein SELMODRAFT_166034 [Selaginella moe…	5e-23	97.4	sp|O94413|KPR2_SCHPO Ribose-phosphate pyrophosphokinase 2 OS=Schizosaccharomyces pombe (strain 972 / ATCC 24843) GN=SPCC1620.06c PE=1 SV=1	50.94	2e-34	141
a429937_8	0	11	0	31	gi|224138130|ref|XP_002322737.1| predicted protein [Populus trichocarpa]_x0001_gi|222867367|gb|EEF04498.1| predicted protein [Populus trichocarpa]	3e-13	70.9	sp|Q9P782|YNY8_SCHPO Uncharacterized protein C1711.08 OS=Schizosaccharomyces pombe (strain 972 / ATCC 24843) GN=SPBC1711.08 PE=2 SV=1	29.32	3e-21	98.6
a430346_6	0	23	0	64	gi|326504926|dbj|BAK06754.1| predicted protein [Hordeum vulgare subsp. vulgare]	1e-109	337	sp|Q12300|RGT2_YEAST High-affinity glucose transporter RGT2 OS=Saccharomyces cerevisiae (strain ATCC 204508 / S288c) GN=RGT2 PE=1 SV=1	47	1e-109	394
a430783_7	0	11	0	12	no BLAST hit	-	-	tr|E3JXB3|E3JXB3_PUCGT Putative uncharacterized protein OS=Puccinia graminis f. sp. tritici (strain CRL 75-36-700-3 / race SCCL) GN=PGTG_02149 PE=4 SV=1	52.14	1e-17	90.5
a430859_7	0	22	0	43	gi|226897531|gb|ACO90195.1| superoxide dismutase [Triticum aestivum]	1e-05	50.1	tr|J3PNM5|J3PNM5_PUCT1 Uncharacterized protein OS=Puccinia triticina (isolate 1-1 / race 1 (BBBD)) GN=PTTG_00741 PE=4 SV=1	59.43	2e-75	238
a431000_6	0	11	0	21	gi|357128584|ref|XP_003565952.1| PREDICTED: eukaryotic translation initiation factor 3 subunit L-like [Brachypodium distachyon]	3e-33	127	sp|Q4PF85|EIF3L_USTMA Eukaryotic translation initiation factor 3 subunit L OS=Ustilago maydis (strain 521 / FGSC 9021) GN=UM01228 PE=3 SV=1	55.25	2e-53	205
a431986_7	0	12	0	23	gi|384248492|gb|EIE21976.1| phosphoribosyl pyrophosphate synthetase II [Coccomyxa subellipsoidea C-169]	1e-36	133	sp|O94413|KPR2_SCHPO Ribose-phosphate pyrophosphokinase 2 OS=Schizosaccharomyces pombe (strain 972 / ATCC 24843) GN=SPCC1620.06c PE=1 SV=1	65.52	9e-49	189
a432110_7	0	9	0	29	gi|308809677|ref|XP_003082148.1| Sec13l1 protein (ISS) [Ostreococcus tauri]_x0001_gi|116060615|emb|CAL55951.1| Sec13l1 protein (ISS) [Ostreococcus tauri]	3e-42	147	sp|Q4PCB8|SEC13_USTMA Protein transport protein SEC13 OS=Ustilago maydis (strain 521 / FGSC 9021) GN=SEC13 PE=3 SV=1	53.62	2e-39	158
a432871_9	0	1	0	17	no BLAST hit	-	-	tr|F4RA68|F4RA68_MELLP Putative uncharacterized protein OS=Melampsora larici-populina (strain 98AG31 / pathotype 3-4-7) GN=MELLADRAFT_115401 PE=4 SV=1	40.62	2e-08	60.1
a432889_8	0	5	0	16	no BLAST hit	-	-	tr|E3KR53|E3KR53_PUCGT Putative uncharacterized protein OS=Puccinia graminis f. sp. tritici (strain CRL 75-36-700-3 / race SCCL) GN=PGTG_13160 PE=4 SV=2	40	4e-08	58.9
a433007_6	0	4	0	24	gi|384246683|gb|EIE20172.1| HECT-domain-containing protein [Coccomyxa subellipsoidea C-169]	1e-36	134	sp|O13834|PTR1_SCHPO E3 ubiquitin-protein ligase ptr1 OS=Schizosaccharomyces pombe (strain 972 / ATCC 24843) GN=ptr1 PE=1 SV=1	60.87	9e-47	182
a433561_8	0	6	0	7	gi|303274228|ref|XP_003056436.1| predicted protein [Micromonas pusilla CCMP1545]_x0001_gi|226462520|gb|EEH59812.1| predicted protein [Micromonas pusilla CCMP1545]	8e-17	76.6	sp|P55251|LEUC_RHIPU 3-isopropylmalate dehydratase OS=Rhizomucor pusillus GN=LEUA PE=3 SV=1	75	2e-16	80.5
a433758_7	0	0	0	10	gi|302856662|ref|XP_002959675.1| hypothetical protein VOLCADRAFT_101184 [Volvox carteri f. nagariensis]_x0001_gi|300254652|gb|EFJ39260.1| hypothetical protein VOLCADRAFT_101184 [Volvox carteri f. nagariensis]	0.0008	41.6	tr|J3PMX5|J3PMX5_PUCT1 Uncharacterized protein OS=Puccinia triticina (isolate 1-1 / race 1 (BBBD)) GN=PTTG_00491 PE=4 SV=1	62.07	2e-12	73.6
a434351_7	0	18	0	32	no BLAST hit	-	-	tr|J3QEM4|J3QEM4_PUCT1 Uncharacterized protein OS=Puccinia triticina (isolate 1-1 / race 1 (BBBD)) GN=PTTG_09840 PE=4 SV=1	69.23	1e-41	171
a434651_8	0	0	0	11	gi|255086405|ref|XP_002509169.1| predicted protein [Micromonas sp. RCC299]_x0001_gi|226524447|gb|ACO70427.1| predicted protein [Micromonas sp. RCC299]	8e-10	57.4	sp|Q4PF85|EIF3L_USTMA Eukaryotic translation initiation factor 3 subunit L OS=Ustilago maydis (strain 521 / FGSC 9021) GN=UM01228 PE=3 SV=1	49.38	9e-16	78.6
a434873_9	0	5	0	16	gi|255073915|ref|XP_002500632.1| malate dehydrogenase [Micromonas sp. RCC299]_x0001_gi|226515895|gb|ACO61890.1| malate dehydrogenase [Micromonas sp. RCC299]	9e-07	48.1	sp|P17505|MDHM_YEAST Malate dehydrogenase, mitochondrial OS=Saccharomyces cerevisiae (strain ATCC 204508 / S288c) GN=MDH1 PE=1 SV=2	41.18	3e-10	60.1
a434891_7	0	19	0	34	gi|384250808|gb|EIE24287.1| arad-like aldolase/epimerase, partial [Coccomyxa subellipsoidea C-169]	3e-24	98.6	sp|Q9P5M9|MUG14_SCHPO Meiotically up-regulated gene 14 protein OS=Schizosaccharomyces pombe (strain 972 / ATCC 24843) GN=mug14 PE=1 SV=1	44.59	8e-30	127
a435059_8	0	0	0	10	no BLAST hit	-	-	tr|J3PMN6|J3PMN6_PUCT1 Uncharacterized protein OS=Puccinia triticina (isolate 1-1 / race 1 (BBBD)) GN=PTTG_00402 PE=4 SV=1	82.69	8e-18	91.3
a435410_10	0	1	0	10	no BLAST hit	-	-	tr|E3L7N3|E3L7N3_PUCGT Putative uncharacterized protein OS=Puccinia graminis f. sp. tritici (strain CRL 75-36-700-3 / race SCCL) GN=PGTG_18556 PE=4 SV=2	61.54	4e-08	58.9
a436054_5	0	25	0	25	no BLAST hit	-	-	tr|E3JXZ5|E3JXZ5_PUCGT Putative uncharacterized protein OS=Puccinia graminis f. sp. tritici (strain CRL 75-36-700-3 / race SCCL) GN=PGTG_02381 PE=4 SV=1	36.49	3e-24	114
a436240_8	0	4	0	51	gi|168037574|ref|XP_001771278.1| predicted protein [Physcomitrella patens subsp. patens]_x0001_gi|162677367|gb|EDQ63838.1| predicted protein [Physcomitrella patens subsp. patens]	1e-05	46.6	sp|Q09702|NRD1_SCHPO Negative regulator of differentiation 1 OS=Schizosaccharomyces pombe (strain 972 / ATCC 24843) GN=nrd1 PE=1 SV=1	51.94	1e-36	149
a436375_9	0	15	0	26	no BLAST hit	-	-	tr|F4S3M4|F4S3M4_MELLP Putative uncharacterized protein OS=Melampsora larici-populina (strain 98AG31 / pathotype 3-4-7) GN=MELLADRAFT_111572 PE=4 SV=1	75	2e-13	77
a436668_5	0	9	0	17	no BLAST hit	-	-	tr|J3PSZ8|J3PSZ8_PUCT1 Uncharacterized protein OS=Puccinia triticina (isolate 1-1 / race 1 (BBBD)) GN=PTTG_02264 PE=4 SV=1	87.1	6e-09	62
a437619_7	0	15	0	41	no BLAST hit	-	-	tr|E3KD62|E3KD62_PUCGT Putative uncharacterized protein OS=Puccinia graminis f. sp. tritici (strain CRL 75-36-700-3 / race SCCL) GN=PGTG_07697 PE=4 SV=1	41.86	3e-08	60.8
a437621_7	0	8	0	6	no BLAST hit	-	-	tr|J3Q8H8|J3Q8H8_PUCT1 Uncharacterized protein OS=Puccinia triticina (isolate 1-1 / race 1 (BBBD)) GN=PTTG_07694 PE=4 SV=1	81.54	7e-24	111
a437687_8	0	8	0	37	gi|242033305|ref|XP_002464047.1| hypothetical protein SORBIDRAFT_01g011260 [Sorghum bicolor]_x0001_gi|241917901|gb|EER91045.1| hypothetical protein SORBIDRAFT_01g011260 [Sorghum bicolor]	5e-57	182	sp|P0CQ12|PSB4_CRYNJ Probable proteasome subunit beta type-4 OS=Cryptococcus neoformans var. neoformans serotype D (strain JEC21 / ATCC MYA-565) GN=CPR1 PE=3 SV=1	59.9	3e-62	234
a438016_9	0	2	0	13	gi|46367676|emb|CAE00870.1| TA8 protein [Oryza sativa Japonica Group]	2e-05	44.3	tr|J3Q7E2|J3Q7E2_PUCT1 Uncharacterized protein (Fragment) OS=Puccinia triticina (isolate 1-1 / race 1 (BBBD)) GN=PTTG_07308 PE=4 SV=1	63.16	3e-12	72.8
a438497_7	0	10	0	26	no BLAST hit	-	-	tr|E3L4V7|E3L4V7_PUCGT Putative uncharacterized protein OS=Puccinia graminis f. sp. tritici (strain CRL 75-36-700-3 / race SCCL) GN=PGTG_17636 PE=4 SV=2	49.73	9e-33	141
a438521_9	0	7	0	21	no BLAST hit	-	-	tr|J3Q3I3|J3Q3I3_PUCT1 Uncharacterized protein OS=Puccinia triticina (isolate 1-1 / race 1 (BBBD)) GN=PTTG_05949 PE=4 SV=1	72.34	2e-12	73.6
a439204_9	0	2	0	9	gi|145352666|ref|XP_001420659.1| predicted protein [Ostreococcus lucimarinus CCE9901]_x0001_gi|144580894|gb|ABO98952.1| predicted protein [Ostreococcus lucimarinus CCE9901]	2e-05	43.5	sp|Q6C931|SPT16_YARLI FACT complex subunit SPT16 OS=Yarrowia lipolytica (strain CLIB 122 / E 150) GN=SPT16 PE=3 SV=1	60	4e-06	46.6
a439768_9	0	2	0	29	gi|326490776|dbj|BAJ90055.1| predicted protein [Hordeum vulgare subsp. vulgare]	3e-06	48.9	tr|J3Q3F8|J3Q3F8_PUCT1 Uncharacterized protein OS=Puccinia triticina (isolate 1-1 / race 1 (BBBD)) GN=PTTG_05924 PE=4 SV=1	64.13	4e-26	119
a439963_6	0	9	0	38	gi|52851188|emb|CAH58642.1| plasma membrane H+-ATPase [Plantago major]	1e-31	119	tr|J3PXK2|J3PXK2_PUCT1 Uncharacterized protein OS=Puccinia triticina (isolate 1-1 / race 1 (BBBD)) GN=PTTG_03868 PE=3 SV=1	80.1	1e-88	328
a440535_7	0	20	0	40	gi|168063470|ref|XP_001783694.1| predicted protein [Physcomitrella patens subsp. patens]_x0001_gi|162664759|gb|EDQ51466.1| predicted protein [Physcomitrella patens subsp. patens]	2e-09	60.5	sp|P38264|PHO88_YEAST Inorganic phosphate transport protein PHO88 OS=Saccharomyces cerevisiae (strain ATCC 204508 / S288c) GN=PHO88 PE=1 SV=1	46.11	6e-41	164
a440587_8	0	6	0	22	gi|115443891|ref|NP_001045725.1| Os02g0122300 [Oryza sativa Japonica Group]_x0001_gi|41053010|dbj|BAD07941.1| putative eukaryotic translation initiation factor 3, subunit 1 alpha, 35kDa [Oryza sativa Japonica Group]_x0001_gi|113535256|dbj|BAF07639.1| Os02g0122300 [Oryza sativa Japonica Group]_x0001_gi|125537870|gb|EAY84265.1| hypothetical protein OsI_05645 [Oryza sativa Indica Group]_x0001_gi|125…	6e-13	67.4	tr|E3JV36|E3JV36_PUCGT Eukaryotic translation initiation factor 3 subunit J OS=Puccinia graminis f. sp. tritici (strain CRL 75-36-700-3 / race SCCL) GN=HCR1 PE=3 SV=2	75.78	2e-23	110
a441039_9	0	5	0	9	no BLAST hit	-	-	tr|E3K8H8|E3K8H8_PUCGT Putative uncharacterized protein OS=Puccinia graminis f. sp. tritici (strain CRL 75-36-700-3 / race SCCL) GN=PGTG_06462 PE=4 SV=1	91.67	1e-14	80.5
a441522_7	0	8	0	20	gi|307103798|gb|EFN52055.1| hypothetical protein CHLNCDRAFT_139273 [Chlorella variabilis]	3e-06	49.7	sp|P0CR52|SLU7_CRYNJ Pre-mRNA-splicing factor SLU7 OS=Cryptococcus neoformans var. neoformans serotype D (strain JEC21 / ATCC MYA-565) GN=SLU7 PE=3 SV=1	31.3	1e-08	55.8
a442535_8	0	24	0	72	no BLAST hit	-	-	tr|E3KBA1|E3KBA1_PUCGT Putative uncharacterized protein OS=Puccinia graminis f. sp. tritici (strain CRL 75-36-700-3 / race SCCL) GN=PGTG_07863 PE=4 SV=2	41.54	1e-178	628
a442546_6	0	0	0	15	gi|224121426|ref|XP_002318579.1| predicted protein [Populus trichocarpa]_x0001_gi|222859252|gb|EEE96799.1| predicted protein [Populus trichocarpa]	7e-31	118	sp|P0CR52|SLU7_CRYNJ Pre-mRNA-splicing factor SLU7 OS=Cryptococcus neoformans var. neoformans serotype D (strain JEC21 / ATCC MYA-565) GN=SLU7 PE=3 SV=1	60.18	2e-33	137
a442632_10	0	3	0	43	gi|326492680|dbj|BAJ90196.1| predicted protein [Hordeum vulgare subsp. vulgare]	8e-64	204	sp|Q01372|EF1A_NEUCR Elongation factor 1-alpha OS=Neurospora crassa (strain ATCC 24698 / 74-OR23-1A / CBS 708.71 / DSM 1257 / FGSC 987) GN=tef-1 PE=3 SV=2	77.1	3e-56	213
a443320_6	0	3	0	15	gi|255074393|ref|XP_002500871.1| predicted protein [Micromonas sp. RCC299]_x0001_gi|226516134|gb|ACO62129.1| predicted protein [Micromonas sp. RCC299]	9e-10	59.3	sp|P13663|DHAS_YEAST Aspartate-semialdehyde dehydrogenase OS=Saccharomyces cerevisiae (strain ATCC 204508 / S288c) GN=HOM2 PE=1 SV=1	45.31	1e-24	108
a443416_8	0	5	0	26	gi|145353564|ref|XP_001421080.1| predicted protein [Ostreococcus lucimarinus CCE9901]_x0001_gi|144581316|gb|ABO99373.1| predicted protein [Ostreococcus lucimarinus CCE9901]	7e-38	130	sp|P28748|SPI1_SCHPO GTP-binding nuclear protein spi1 OS=Schizosaccharomyces pombe (strain 972 / ATCC 24843) GN=spi1 PE=1 SV=1	90.67	1e-35	144
a443714_8	0	15	0	32	gi|388504402|gb|AFK40267.1| unknown [Lotus japonicus]	9e-49	158	sp|P0CP96|FKBP2_CRYNJ FK506-binding protein 2 OS=Cryptococcus neoformans var. neoformans serotype D (strain JEC21 / ATCC MYA-565) GN=FPR2 PE=3 SV=1	75	4e-41	164
a443988_11	0	9	0	10	no BLAST hit	-	-	tr|J3PW89|J3PW89_PUCT1 Uncharacterized protein OS=Puccinia triticina (isolate 1-1 / race 1 (BBBD)) GN=PTTG_03405 PE=4 SV=1	57.89	2e-19	96.3
a444183_6	0	7	0	17	gi|222636361|gb|EEE66493.1| hypothetical protein OsJ_22939 [Oryza sativa Japonica Group]	9e-11	57.4	sp|O94289|LUB1_SCHPO Ubiquitin homeostasis protein lub1 OS=Schizosaccharomyces pombe (strain 972 / ATCC 24843) GN=lub1 PE=1 SV=2	52.56	2e-26	89.4
a444813_6	0	2	0	18	no BLAST hit	-	-	tr|J3Q1X5|J3Q1X5_PUCT1 Uncharacterized protein OS=Puccinia triticina (isolate 1-1 / race 1 (BBBD)) GN=PTTG_05391 PE=4 SV=1	79.13	6e-52	204
a444859_9	0	11	0	33	gi|388503894|gb|AFK40013.1| unknown [Lotus japonicus]	2e-36	131	sp|P56286|IF2A_SCHPO Eukaryotic translation initiation factor 2 subunit alpha OS=Schizosaccharomyces pombe (strain 972 / ATCC 24843) GN=tif211 PE=1 SV=1	57.35	3e-41	164
a444934_7	0	4	0	18	no BLAST hit	-	-	tr|E3KTL1|E3KTL1_PUCGT Putative uncharacterized protein OS=Puccinia graminis f. sp. tritici (strain CRL 75-36-700-3 / race SCCL) GN=PGTG_13504 PE=4 SV=1	82.41	4e-49	195
a445076_7	0	9	0	14	gi|308080456|ref|NP_001183359.1| uncharacterized protein LOC100501768 precursor [Zea mays]_x0001_gi|238010992|gb|ACR36531.1| unknown [Zea mays]	0.001	40.8	tr|J3QAN7|J3QAN7_PUCT1 Uncharacterized protein OS=Puccinia triticina (isolate 1-1 / race 1 (BBBD)) GN=PTTG_08453 PE=3 SV=1	66.67	2e-34	146
a445262_8	0	4	0	2	no BLAST hit	-	-	tr|E3JYV2|E3JYV2_PUCGT Putative uncharacterized protein OS=Puccinia graminis f. sp. tritici (strain CRL 75-36-700-3 / race SCCL) GN=PGTG_03183 PE=4 SV=1	60.42	5e-10	65.5
a445298_6	0	7	0	12	no BLAST hit	-	-	tr|E3L0H0|E3L0H0_PUCGT Putative uncharacterized protein OS=Puccinia graminis f. sp. tritici (strain CRL 75-36-700-3 / race SCCL) GN=PGTG_15916 PE=4 SV=1	75.32	3e-24	112
a445328_7	0	8	0	31	gi|384254184|gb|EIE27658.1| NAD(P)-binding protein [Coccomyxa subellipsoidea C-169]	3e-15	77.4	sp|P87219|SOU1_CANAL Sorbose reductase SOU1 OS=Candida albicans (strain SC5314 / ATCC MYA-2876) GN=SOU1 PE=1 SV=1	35.07	7e-17	84
a446371_6	0	3	0	22	no BLAST hit	-	-	tr|E3L491|E3L491_PUCGT Putative uncharacterized protein OS=Puccinia graminis f. sp. tritici (strain CRL 75-36-700-3 / race SCCL) GN=PGTG_17020 PE=4 SV=1	50	2e-23	110
a446382_7	0	2	0	16	gi|297807459|ref|XP_002871613.1| ATPHB5 [Arabidopsis lyrata subsp. lyrata]_x0001_gi|297317450|gb|EFH47872.1| ATPHB5 [Arabidopsis lyrata subsp. lyrata]	1e-23	92.8	sp|P40961|PHB1_YEAST Prohibitin-1 OS=Saccharomyces cerevisiae (strain ATCC 204508 / S288c) GN=PHB1 PE=1 SV=2	67.12	4e-21	96.3
a446431_8	0	13	0	17	no BLAST hit	-	-	tr|E3KR53|E3KR53_PUCGT Putative uncharacterized protein OS=Puccinia graminis f. sp. tritici (strain CRL 75-36-700-3 / race SCCL) GN=PGTG_13160 PE=4 SV=2	49.62	7e-33	141
a446722_8	0	8	0	37	gi|62320224|dbj|BAD94472.1| hypothetical protein [Arabidopsis thaliana]	5e-72	219	sp|E3L3Q8|MAP2_PUCGT Methionine aminopeptidase 2 OS=Puccinia graminis f. sp. tritici (strain CRL 75-36-700-3 / race SCCL) GN=PGTG_16374 PE=3 SV=1	88.12	7e-83	303
[truncated: 2,968 more rows]
