# Supplementary material for: Allelic diversity in the transcriptomes of contrasting rust-infected genotypes of Lathyrus sativus, a lasting resource for smart breeding
Source: BMC Plant Biol. 2014 Dec 19;14:376. doi: 10.1186/s12870-014-0376-2 (PMC4331309; doi:10.1186/s12870-014-0376-2)
Supplement: Additional file 3: — List of detected polymorphic SNPs between grass pea accessions BGE015746 and BGE024709. [file 12870_2014_376_MOESM3_ESM.xlsx]

## Sheet: ad3
Additional File 3 – List of detected polymorphic SNPs between grass pea accessions BGE015746 and BGE024709
Reference assembly contig	Blast Description	SNP Position	Reference Base	Variant Base	BGE015746				BGE024709				SNP Zygozity
					Control Reference Base	Control Variant Base	Inoculated Reference Base	Inoculated Variant Base	Control Reference Base	Control Variant Base	Inoculated Reference Base	Inoculated Variant Base
a100_1120	gi|357517317|ref|XP_003628947.1| hypothetical protein MTR_8g069450 [Medicago truncatula]_x0001_gi|355522969|gb|AET03423.1| hypothetical protein MTR_8g069450 [Medicago truncatula] e-value: 0.0 blast score: 520	1180	T	C	262	0	300	0	0	287	0	330	Homozygous
a1000_290	gi|1076678|pir||S42643 ubiquitin / ribosomal protein S27a - potato (fragment) e-value: 3e-10 blast score: 57.8	203	T	A	0	4	0	17	10	0	18	0	Homozygous
a10001_138	gi|358249058|ref|NP_001239730.1| probably inactive leucine-rich repeat receptor-like protein kinase At3g28040-like precursor [Glycine max]_x0001_gi|223452530|gb|ACM89592.1| leucine-rich repeat transmembrane protein kinase [Glycine max] e-value: 0.0 blast score: 1578	427	T	C	0	25	0	14	36	3	21	1	Heterozygous
a10001_138	gi|358249058|ref|NP_001239730.1| probably inactive leucine-rich repeat receptor-like protein kinase At3g28040-like precursor [Glycine max]_x0001_gi|223452530|gb|ACM89592.1| leucine-rich repeat transmembrane protein kinase [Glycine max] e-value: 0.0 blast score: 1578	2969	C	A	0	20	0	22	30	2	20	0	Heterozygous
a10001_138	gi|358249058|ref|NP_001239730.1| probably inactive leucine-rich repeat receptor-like protein kinase At3g28040-like precursor [Glycine max]_x0001_gi|223452530|gb|ACM89592.1| leucine-rich repeat transmembrane protein kinase [Glycine max] e-value: 0.0 blast score: 1578	3435	C	G	0	17	0	17	25	4	20	0	Heterozygous
a100037_30	no Blast Description	980	G	A	0	11	0	14	10	0	25	0	Homozygous
a100037_30	no Blast Description	945	C	A	0	7	0	12	11	0	21	0	Homozygous
a100037_30	no Blast Description	1190	G	A	0	6	0	17	15	0	34	0	Homozygous
a100037_30	no Blast Description	1262	A	G	0	5	0	19	8	0	28	0	Homozygous
a10004_197	gi|356516439|ref|XP_003526902.1| PREDICTED: probable cation-transporting ATPase-like [Glycine max] e-value: 0.0 blast score: 2146	1069	T	G	0	33	0	71	29	0	89	0	Homozygous
a10004_197	gi|356516439|ref|XP_003526902.1| PREDICTED: probable cation-transporting ATPase-like [Glycine max] e-value: 0.0 blast score: 2146	760	G	A	0	16	0	49	28	0	64	0	Homozygous
a10004_197	gi|356516439|ref|XP_003526902.1| PREDICTED: probable cation-transporting ATPase-like [Glycine max] e-value: 0.0 blast score: 2146	586	C	T	0	10	0	22	11	1	38	4	Heterozygous
a10004_197	gi|356516439|ref|XP_003526902.1| PREDICTED: probable cation-transporting ATPase-like [Glycine max] e-value: 0.0 blast score: 2146	3992	G	T	0	6	0	11	23	2	50	1	Heterozygous
a10004_197	gi|356516439|ref|XP_003526902.1| PREDICTED: probable cation-transporting ATPase-like [Glycine max] e-value: 0.0 blast score: 2146	2518	T	C	28	0	58	0	4	37	12	85	Heterozygous
a100054_48	gi|357508865|ref|XP_003624721.1| Transcription factor IIIB 90 kDa subunit [Medicago truncatula]_x0001_gi|355499736|gb|AES80939.1| Transcription factor IIIB 90 kDa subunit [Medicago truncatula] e-value: 1e-65 blast score: 221	462	T	G	0	3	0	30	13	0	61	0	Homozygous
a100054_48	gi|357508865|ref|XP_003624721.1| Transcription factor IIIB 90 kDa subunit [Medicago truncatula]_x0001_gi|355499736|gb|AES80939.1| Transcription factor IIIB 90 kDa subunit [Medicago truncatula] e-value: 1e-65 blast score: 221	475	A	C	0	3	0	35	14	0	63	0	Homozygous
a100054_48	gi|357508865|ref|XP_003624721.1| Transcription factor IIIB 90 kDa subunit [Medicago truncatula]_x0001_gi|355499736|gb|AES80939.1| Transcription factor IIIB 90 kDa subunit [Medicago truncatula] e-value: 1e-65 blast score: 221	504	C	A	0	2	0	35	11	0	59	0	Homozygous
a100054_48	gi|357508865|ref|XP_003624721.1| Transcription factor IIIB 90 kDa subunit [Medicago truncatula]_x0001_gi|355499736|gb|AES80939.1| Transcription factor IIIB 90 kDa subunit [Medicago truncatula] e-value: 1e-65 blast score: 221	340	T	G	5	0	33	0	0	12	0	25	Homozygous
a10006_138	gi|170054|gb|AAA34006.1| ribosomal protein S11, partial [Glycine max] e-value: 5e-11 blast score: 60.5	160	C	T	0	24	0	21	16	0	23	0	Homozygous
a10006_138	gi|170054|gb|AAA34006.1| ribosomal protein S11, partial [Glycine max] e-value: 5e-11 blast score: 60.5	173	C	T	0	21	0	18	15	0	24	0	Homozygous
a10006_138	gi|170054|gb|AAA34006.1| ribosomal protein S11, partial [Glycine max] e-value: 5e-11 blast score: 60.5	136	A	C	0	20	0	16	11	0	13	1	Heterozygous
a10006_138	gi|170054|gb|AAA34006.1| ribosomal protein S11, partial [Glycine max] e-value: 5e-11 blast score: 60.5	226	A	G	0	19	0	22	37	0	53	0	Homozygous
a10011_97	gi|357446075|ref|XP_003593315.1| hypothetical protein MTR_2g010120 [Medicago truncatula]_x0001_gi|124359213|gb|ABN05724.1| hypothetical protein MtrDRAFT_AC148396g2v2 [Medicago truncatula]_x0001_gi|355482363|gb|AES63566.1| hypothetical protein MTR_2g010120 [Medicago truncatula] e-value: 4e-45 blast score: 150	238	C	T	0	113	0	127	161	0	186	0	Homozygous
a10015_177	gi|60459259|gb|AAX20016.1| FCA gamma [Pisum sativum] e-value: 0.0 blast score: 847	614	C	T	12	0	77	0	0	33	0	107	Homozygous
a100183_51	gi|357457219|ref|XP_003598890.1| Cc-nbs-lrr resistance protein [Medicago truncatula]_x0001_gi|355487938|gb|AES69141.1| Cc-nbs-lrr resistance protein [Medicago truncatula] e-value: 0.0 blast score: 331	1313	C	T	0	7	0	13	15	0	14	0	Homozygous
a100183_51	gi|357457219|ref|XP_003598890.1| Cc-nbs-lrr resistance protein [Medicago truncatula]_x0001_gi|355487938|gb|AES69141.1| Cc-nbs-lrr resistance protein [Medicago truncatula] e-value: 0.0 blast score: 331	1139	G	A	0	7	0	15	24	0	28	0	Homozygous
a100198_40	gi|357490171|ref|XP_003615373.1| PB1 domain-containing protein [Medicago truncatula]_x0001_gi|355516708|gb|AES98331.1| PB1 domain-containing protein [Medicago truncatula] e-value: 1e-127 blast score: 387	1656	A	G	0	16	0	16	14	0	25	0	Homozygous
a100198_40	gi|357490171|ref|XP_003615373.1| PB1 domain-containing protein [Medicago truncatula]_x0001_gi|355516708|gb|AES98331.1| PB1 domain-containing protein [Medicago truncatula] e-value: 1e-127 blast score: 387	1689	G	C	0	9	0	15	13	0	18	0	Homozygous
a100198_40	gi|357490171|ref|XP_003615373.1| PB1 domain-containing protein [Medicago truncatula]_x0001_gi|355516708|gb|AES98331.1| PB1 domain-containing protein [Medicago truncatula] e-value: 1e-127 blast score: 387	1360	T	C	0	7	0	11	6	0	18	0	Homozygous
a100198_40	gi|357490171|ref|XP_003615373.1| PB1 domain-containing protein [Medicago truncatula]_x0001_gi|355516708|gb|AES98331.1| PB1 domain-containing protein [Medicago truncatula] e-value: 1e-127 blast score: 387	1120	A	G	0	6	0	20	7	0	26	0	Homozygous
a10023_241	gi|357483869|ref|XP_003612221.1| hypothetical protein MTR_5g022670 [Medicago truncatula]_x0001_gi|355513556|gb|AES95179.1| hypothetical protein MTR_5g022670 [Medicago truncatula] e-value: 0.0 blast score: 795	1305	A	G	0	104	0	36	147	0	73	0	Homozygous
a10023_241	gi|357483869|ref|XP_003612221.1| hypothetical protein MTR_5g022670 [Medicago truncatula]_x0001_gi|355513556|gb|AES95179.1| hypothetical protein MTR_5g022670 [Medicago truncatula] e-value: 0.0 blast score: 795	1002	G	T	0	91	0	23	132	0	56	0	Homozygous
a10023_241	gi|357483869|ref|XP_003612221.1| hypothetical protein MTR_5g022670 [Medicago truncatula]_x0001_gi|355513556|gb|AES95179.1| hypothetical protein MTR_5g022670 [Medicago truncatula] e-value: 0.0 blast score: 795	1796	T	C	0	63	0	18	105	0	38	0	Homozygous
a10023_241	gi|357483869|ref|XP_003612221.1| hypothetical protein MTR_5g022670 [Medicago truncatula]_x0001_gi|355513556|gb|AES95179.1| hypothetical protein MTR_5g022670 [Medicago truncatula] e-value: 0.0 blast score: 795	599	C	T	151	1	57	0	0	169	0	77	Heterozygous
a100275_35	gi|356533806|ref|XP_003535449.1| PREDICTED: uncharacterized protein LOC100802189 [Glycine max] e-value: 8e-114 blast score: 340	510	G	A	28	0	12	0	1	17	0	10	Heterozygous
a100275_35	gi|356533806|ref|XP_003535449.1| PREDICTED: uncharacterized protein LOC100802189 [Glycine max] e-value: 8e-114 blast score: 340	518	T	C	27	0	13	0	0	14	0	8	Homozygous
a10028_190	gi|357485517|ref|XP_003613046.1| hypothetical protein MTR_5g032070 [Medicago truncatula]_x0001_gi|355514381|gb|AES96004.1| hypothetical protein MTR_5g032070 [Medicago truncatula] e-value: 6e-95 blast score: 283	722	C	T	0	66	0	171	57	0	185	0	Homozygous
a10028_190	gi|357485517|ref|XP_003613046.1| hypothetical protein MTR_5g032070 [Medicago truncatula]_x0001_gi|355514381|gb|AES96004.1| hypothetical protein MTR_5g032070 [Medicago truncatula] e-value: 6e-95 blast score: 283	290	A	G	0	21	0	74	28	0	78	0	Homozygous
a10028_190	gi|357485517|ref|XP_003613046.1| hypothetical protein MTR_5g032070 [Medicago truncatula]_x0001_gi|355514381|gb|AES96004.1| hypothetical protein MTR_5g032070 [Medicago truncatula] e-value: 6e-95 blast score: 283	513	A	C	52	0	116	0	0	42	0	100	Homozygous
a10028_190	gi|357485517|ref|XP_003613046.1| hypothetical protein MTR_5g032070 [Medicago truncatula]_x0001_gi|355514381|gb|AES96004.1| hypothetical protein MTR_5g032070 [Medicago truncatula] e-value: 6e-95 blast score: 283	489	G	A	48	0	111	0	0	36	0	105	Homozygous
a100303_64	gi|356537950|ref|XP_003537469.1| PREDICTED: poly(A) RNA polymerase GLD2-like [Glycine max] e-value: 3e-72 blast score: 227	331	C	T	0	11	0	27	21	0	30	1	Heterozygous
a100303_64	gi|356537950|ref|XP_003537469.1| PREDICTED: poly(A) RNA polymerase GLD2-like [Glycine max] e-value: 3e-72 blast score: 227	383	G	A	0	8	0	22	13	0	26	0	Homozygous
a100303_64	gi|356537950|ref|XP_003537469.1| PREDICTED: poly(A) RNA polymerase GLD2-like [Glycine max] e-value: 3e-72 blast score: 227	603	T	G	0	7	0	12	16	0	33	0	Homozygous
a100303_64	gi|356537950|ref|XP_003537469.1| PREDICTED: poly(A) RNA polymerase GLD2-like [Glycine max] e-value: 3e-72 blast score: 227	410	G	C	12	0	22	0	0	13	0	26	Homozygous
a100303_64	gi|356537950|ref|XP_003537469.1| PREDICTED: poly(A) RNA polymerase GLD2-like [Glycine max] e-value: 3e-72 blast score: 227	532	T	A	4	0	10	0	0	12	0	19	Homozygous
a100308_53	gi|357474537|ref|XP_003607553.1| Glucan endo-1 3-beta-glucosidase [Medicago truncatula]_x0001_gi|358347221|ref|XP_003637658.1| Glucan endo-1 3-beta-glucosidase [Medicago truncatula]_x0001_gi|355503593|gb|AES84796.1| Glucan endo-1 3-beta-glucosidase [Medicago truncatula]_x0001_gi|355508608|gb|AES89750.1| Glucan endo-1 3-beta-glucosidase [Medicago truncatula] e-value: 2e-79 blast score: 247	560	A	G	0	30	0	21	44	0	22	1	Heterozygous
a100308_53	gi|357474537|ref|XP_003607553.1| Glucan endo-1 3-beta-glucosidase [Medicago truncatula]_x0001_gi|358347221|ref|XP_003637658.1| Glucan endo-1 3-beta-glucosidase [Medicago truncatula]_x0001_gi|355503593|gb|AES84796.1| Glucan endo-1 3-beta-glucosidase [Medicago truncatula]_x0001_gi|355508608|gb|AES89750.1| Glucan endo-1 3-beta-glucosidase [Medicago truncatula] e-value: 2e-79 blast score: 247	287	T	G	0	20	0	14	30	0	22	0	Homozygous
a100308_53	gi|357474537|ref|XP_003607553.1| Glucan endo-1 3-beta-glucosidase [Medicago truncatula]_x0001_gi|358347221|ref|XP_003637658.1| Glucan endo-1 3-beta-glucosidase [Medicago truncatula]_x0001_gi|355503593|gb|AES84796.1| Glucan endo-1 3-beta-glucosidase [Medicago truncatula]_x0001_gi|355508608|gb|AES89750.1| Glucan endo-1 3-beta-glucosidase [Medicago truncatula] e-value: 2e-79 blast score: 247	670	T	G	0	13	0	19	34	0	23	0	Homozygous
a10033_198	gi|357521555|ref|XP_003631066.1| Pre-mRNA-splicing factor SPF27-like protein [Medicago truncatula]_x0001_gi|355525088|gb|AET05542.1| Pre-mRNA-splicing factor SPF27-like protein [Medicago truncatula]_x0001_gi|388502546|gb|AFK39339.1| unknown [Medicago truncatula] e-value: 8e-161 blast score: 455	627	C	T	0	69	0	72	79	0	108	0	Homozygous
a10033_198	gi|357521555|ref|XP_003631066.1| Pre-mRNA-splicing factor SPF27-like protein [Medicago truncatula]_x0001_gi|355525088|gb|AET05542.1| Pre-mRNA-splicing factor SPF27-like protein [Medicago truncatula]_x0001_gi|388502546|gb|AFK39339.1| unknown [Medicago truncatula] e-value: 8e-161 blast score: 455	316	A	G	0	25	0	27	29	0	31	0	Homozygous
a10033_198	gi|357521555|ref|XP_003631066.1| Pre-mRNA-splicing factor SPF27-like protein [Medicago truncatula]_x0001_gi|355525088|gb|AET05542.1| Pre-mRNA-splicing factor SPF27-like protein [Medicago truncatula]_x0001_gi|388502546|gb|AFK39339.1| unknown [Medicago truncatula] e-value: 8e-161 blast score: 455	1054	C	G	120	0	110	0	0	106	0	110	Homozygous
a10033_198	gi|357521555|ref|XP_003631066.1| Pre-mRNA-splicing factor SPF27-like protein [Medicago truncatula]_x0001_gi|355525088|gb|AET05542.1| Pre-mRNA-splicing factor SPF27-like protein [Medicago truncatula]_x0001_gi|388502546|gb|AFK39339.1| unknown [Medicago truncatula] e-value: 8e-161 blast score: 455	783	A	G	80	0	82	0	0	80	0	93	Homozygous
a10033_198	gi|357521555|ref|XP_003631066.1| Pre-mRNA-splicing factor SPF27-like protein [Medicago truncatula]_x0001_gi|355525088|gb|AET05542.1| Pre-mRNA-splicing factor SPF27-like protein [Medicago truncatula]_x0001_gi|388502546|gb|AFK39339.1| unknown [Medicago truncatula] e-value: 8e-161 blast score: 455	870	A	G	71	0	75	0	0	75	0	96	Homozygous
a10033_198	gi|357521555|ref|XP_003631066.1| Pre-mRNA-splicing factor SPF27-like protein [Medicago truncatula]_x0001_gi|355525088|gb|AET05542.1| Pre-mRNA-splicing factor SPF27-like protein [Medicago truncatula]_x0001_gi|388502546|gb|AFK39339.1| unknown [Medicago truncatula] e-value: 8e-161 blast score: 455	852	C	T	67	0	71	0	0	85	0	81	Homozygous
a100339_42	gi|357513731|ref|XP_003627154.1| Nbs-lrr resistance protein [Medicago truncatula]_x0001_gi|355521176|gb|AET01630.1| Nbs-lrr resistance protein [Medicago truncatula] e-value: 0.0 blast score: 750	1267	C	T	0	20	0	11	18	1	14	0	Heterozygous
a100339_42	gi|357513731|ref|XP_003627154.1| Nbs-lrr resistance protein [Medicago truncatula]_x0001_gi|355521176|gb|AET01630.1| Nbs-lrr resistance protein [Medicago truncatula] e-value: 0.0 blast score: 750	1273	A	G	0	20	0	11	21	0	16	0	Homozygous
a100339_42	gi|357513731|ref|XP_003627154.1| Nbs-lrr resistance protein [Medicago truncatula]_x0001_gi|355521176|gb|AET01630.1| Nbs-lrr resistance protein [Medicago truncatula] e-value: 0.0 blast score: 750	771	G	C	18	0	14	0	0	13	0	16	Homozygous
a100355_53	gi|357509687|ref|XP_003625132.1| Mitochondrial GTPase [Medicago truncatula]_x0001_gi|355500147|gb|AES81350.1| Mitochondrial GTPase [Medicago truncatula] e-value: 0.0 blast score: 677	564	T	C	0	5	0	15	10	0	19	0	Homozygous
a100355_53	gi|357509687|ref|XP_003625132.1| Mitochondrial GTPase [Medicago truncatula]_x0001_gi|355500147|gb|AES81350.1| Mitochondrial GTPase [Medicago truncatula] e-value: 0.0 blast score: 677	460	C	T	17	0	29	0	0	8	0	16	Homozygous
a100355_53	gi|357509687|ref|XP_003625132.1| Mitochondrial GTPase [Medicago truncatula]_x0001_gi|355500147|gb|AES81350.1| Mitochondrial GTPase [Medicago truncatula] e-value: 0.0 blast score: 677	655	G	A	14	0	23	0	0	13	0	19	Homozygous
a100355_53	gi|357509687|ref|XP_003625132.1| Mitochondrial GTPase [Medicago truncatula]_x0001_gi|355500147|gb|AES81350.1| Mitochondrial GTPase [Medicago truncatula] e-value: 0.0 blast score: 677	593	G	A	12	0	23	0	0	13	0	21	Homozygous
a100355_53	gi|357509687|ref|XP_003625132.1| Mitochondrial GTPase [Medicago truncatula]_x0001_gi|355500147|gb|AES81350.1| Mitochondrial GTPase [Medicago truncatula] e-value: 0.0 blast score: 677	122	A	G	7	0	13	0	0	3	0	7	Homozygous
a100355_53	gi|357509687|ref|XP_003625132.1| Mitochondrial GTPase [Medicago truncatula]_x0001_gi|355500147|gb|AES81350.1| Mitochondrial GTPase [Medicago truncatula] e-value: 0.0 blast score: 677	129	A	G	7	0	15	0	0	3	0	8	Homozygous
a10036_210	gi|356576366|ref|XP_003556303.1| PREDICTED: uncharacterized protein LOC100808783 [Glycine max] e-value: 0.0 blast score: 695	878	T	C	0	17	0	85	20	0	117	0	Homozygous
a10036_210	gi|356576366|ref|XP_003556303.1| PREDICTED: uncharacterized protein LOC100808783 [Glycine max] e-value: 0.0 blast score: 695	851	T	G	0	15	0	82	21	0	111	0	Homozygous
a10036_210	gi|356576366|ref|XP_003556303.1| PREDICTED: uncharacterized protein LOC100808783 [Glycine max] e-value: 0.0 blast score: 695	281	A	G	12	0	44	0	0	16	0	41	Homozygous
a10039_254	gi|388503938|gb|AFK40035.1| unknown [Medicago truncatula] e-value: 1e-132 blast score: 384	985	G	C	0	41	0	88	71	0	147	1	Heterozygous
a10039_254	gi|388503938|gb|AFK40035.1| unknown [Medicago truncatula] e-value: 1e-132 blast score: 384	418	A	G	0	25	0	63	52	0	108	0	Homozygous
a10041_161	gi|358343997|ref|XP_003636081.1| Root phototropism protein [Medicago truncatula]_x0001_gi|355502016|gb|AES83219.1| Root phototropism protein [Medicago truncatula] e-value: 0.0 blast score: 1146	923	G	A	0	40	0	103	36	0	102	1	Heterozygous
a10041_161	gi|358343997|ref|XP_003636081.1| Root phototropism protein [Medicago truncatula]_x0001_gi|355502016|gb|AES83219.1| Root phototropism protein [Medicago truncatula] e-value: 0.0 blast score: 1146	842	T	A	0	29	0	93	47	0	101	1	Heterozygous
a10041_161	gi|358343997|ref|XP_003636081.1| Root phototropism protein [Medicago truncatula]_x0001_gi|355502016|gb|AES83219.1| Root phototropism protein [Medicago truncatula] e-value: 0.0 blast score: 1146	1691	A	G	0	19	0	66	41	0	69	0	Homozygous
a10041_161	gi|358343997|ref|XP_003636081.1| Root phototropism protein [Medicago truncatula]_x0001_gi|355502016|gb|AES83219.1| Root phototropism protein [Medicago truncatula] e-value: 0.0 blast score: 1146	1352	C	T	0	3	0	30	18	0	44	0	Homozygous
a10041_161	gi|358343997|ref|XP_003636081.1| Root phototropism protein [Medicago truncatula]_x0001_gi|355502016|gb|AES83219.1| Root phototropism protein [Medicago truncatula] e-value: 0.0 blast score: 1146	2198	G	A	33	0	115	0	0	25	0	95	Homozygous
a10041_161	gi|358343997|ref|XP_003636081.1| Root phototropism protein [Medicago truncatula]_x0001_gi|355502016|gb|AES83219.1| Root phototropism protein [Medicago truncatula] e-value: 0.0 blast score: 1146	461	A	G	25	0	112	0	1	34	1	97	Heterozygous
a10041_161	gi|358343997|ref|XP_003636081.1| Root phototropism protein [Medicago truncatula]_x0001_gi|355502016|gb|AES83219.1| Root phototropism protein [Medicago truncatula] e-value: 0.0 blast score: 1146	1994	G	A	19	0	59	0	0	14	0	55	Homozygous
a10041_161	gi|358343997|ref|XP_003636081.1| Root phototropism protein [Medicago truncatula]_x0001_gi|355502016|gb|AES83219.1| Root phototropism protein [Medicago truncatula] e-value: 0.0 blast score: 1146	1817	G	T	11	0	52	0	0	12	0	42	Homozygous
a10041_161	gi|358343997|ref|XP_003636081.1| Root phototropism protein [Medicago truncatula]_x0001_gi|355502016|gb|AES83219.1| Root phototropism protein [Medicago truncatula] e-value: 0.0 blast score: 1146	1916	C	T	10	0	49	0	0	18	0	54	Homozygous
a100411_39	no Blast Description	160	A	C	0	4	1	23	7	0	26	0	Heterozygous
a100411_39	no Blast Description	147	C	T	0	4	1	25	7	0	26	0	Heterozygous
a10044_223	gi|357446709|ref|XP_003593630.1| Ethylene-responsive transcription factor [Medicago truncatula]_x0001_gi|355482678|gb|AES63881.1| Ethylene-responsive transcription factor [Medicago truncatula]_x0001_gi|388499392|gb|AFK37762.1| unknown [Medicago truncatula] e-value: 7e-98 blast score: 293	862	A	T	0	10	0	72	10	0	89	0	Homozygous
a10044_223	gi|357446709|ref|XP_003593630.1| Ethylene-responsive transcription factor [Medicago truncatula]_x0001_gi|355482678|gb|AES63881.1| Ethylene-responsive transcription factor [Medicago truncatula]_x0001_gi|388499392|gb|AFK37762.1| unknown [Medicago truncatula] e-value: 7e-98 blast score: 293	1041	A	G	0	6	0	48	9	0	44	0	Homozygous
a10044_223	gi|357446709|ref|XP_003593630.1| Ethylene-responsive transcription factor [Medicago truncatula]_x0001_gi|355482678|gb|AES63881.1| Ethylene-responsive transcription factor [Medicago truncatula]_x0001_gi|388499392|gb|AFK37762.1| unknown [Medicago truncatula] e-value: 7e-98 blast score: 293	308	G	A	12	0	144	0	0	26	0	154	Homozygous
a10046_204	gi|357501185|ref|XP_003620881.1| hypothetical protein MTR_6g091780 [Medicago truncatula]_x0001_gi|355495896|gb|AES77099.1| hypothetical protein MTR_6g091780 [Medicago truncatula] e-value: 0.0 blast score: 527	1223	G	A	0	46	0	49	57	0	88	0	Homozygous
a10046_204	gi|357501185|ref|XP_003620881.1| hypothetical protein MTR_6g091780 [Medicago truncatula]_x0001_gi|355495896|gb|AES77099.1| hypothetical protein MTR_6g091780 [Medicago truncatula] e-value: 0.0 blast score: 527	1005	T	C	0	27	0	33	29	0	71	0	Homozygous
a10046_204	gi|357501185|ref|XP_003620881.1| hypothetical protein MTR_6g091780 [Medicago truncatula]_x0001_gi|355495896|gb|AES77099.1| hypothetical protein MTR_6g091780 [Medicago truncatula] e-value: 0.0 blast score: 527	1029	C	T	0	26	0	33	34	0	73	0	Homozygous
a10046_204	gi|357501185|ref|XP_003620881.1| hypothetical protein MTR_6g091780 [Medicago truncatula]_x0001_gi|355495896|gb|AES77099.1| hypothetical protein MTR_6g091780 [Medicago truncatula] e-value: 0.0 blast score: 527	492	G	A	56	0	94	0	0	60	0	101	Homozygous
a10046_204	gi|357501185|ref|XP_003620881.1| hypothetical protein MTR_6g091780 [Medicago truncatula]_x0001_gi|355495896|gb|AES77099.1| hypothetical protein MTR_6g091780 [Medicago truncatula] e-value: 0.0 blast score: 527	134	G	A	23	0	17	0	0	9	0	19	Homozygous
a10046_204	gi|357501185|ref|XP_003620881.1| hypothetical protein MTR_6g091780 [Medicago truncatula]_x0001_gi|355495896|gb|AES77099.1| hypothetical protein MTR_6g091780 [Medicago truncatula] e-value: 0.0 blast score: 527	150	T	C	23	0	20	0	0	8	0	23	Homozygous
a10046_204	gi|357501185|ref|XP_003620881.1| hypothetical protein MTR_6g091780 [Medicago truncatula]_x0001_gi|355495896|gb|AES77099.1| hypothetical protein MTR_6g091780 [Medicago truncatula] e-value: 0.0 blast score: 527	113	C	A	19	0	14	0	0	7	0	12	Homozygous
a10048_257	gi|357493779|ref|XP_003617178.1| Thioredoxin-related protein [Medicago truncatula]_x0001_gi|355518513|gb|AET00137.1| Thioredoxin-related protein [Medicago truncatula] e-value: 0.0 blast score: 622	1036	G	A	4	81	13	112	91	0	156	1	Heterozygous
a1005_829	gi|357475273|ref|XP_003607922.1| Poly(A)-binding protein [Medicago truncatula]_x0001_gi|355508977|gb|AES90119.1| Poly(A)-binding protein [Medicago truncatula] e-value: 0.0 blast score: 1247	2397	G	C	4	105	8	181	152	0	254	0	Heterozygous
a100541_28	gi|357446419|ref|XP_003593487.1| hypothetical protein MTR_2g012700 [Medicago truncatula]_x0001_gi|355482535|gb|AES63738.1| hypothetical protein MTR_2g012700 [Medicago truncatula] e-value: 7e-13 blast score: 71.6	660	T	A	0	26	0	41	30	0	49	0	Homozygous
a100541_28	gi|357446419|ref|XP_003593487.1| hypothetical protein MTR_2g012700 [Medicago truncatula]_x0001_gi|355482535|gb|AES63738.1| hypothetical protein MTR_2g012700 [Medicago truncatula] e-value: 7e-13 blast score: 71.6	751	G	A	0	20	0	22	22	0	24	0	Homozygous
a100541_28	gi|357446419|ref|XP_003593487.1| hypothetical protein MTR_2g012700 [Medicago truncatula]_x0001_gi|355482535|gb|AES63738.1| hypothetical protein MTR_2g012700 [Medicago truncatula] e-value: 7e-13 blast score: 71.6	734	A	G	0	17	0	21	24	0	34	0	Homozygous
a100541_28	gi|357446419|ref|XP_003593487.1| hypothetical protein MTR_2g012700 [Medicago truncatula]_x0001_gi|355482535|gb|AES63738.1| hypothetical protein MTR_2g012700 [Medicago truncatula] e-value: 7e-13 blast score: 71.6	535	G	A	28	0	21	0	0	4	0	11	Homozygous
a100541_28	gi|357446419|ref|XP_003593487.1| hypothetical protein MTR_2g012700 [Medicago truncatula]_x0001_gi|355482535|gb|AES63738.1| hypothetical protein MTR_2g012700 [Medicago truncatula] e-value: 7e-13 blast score: 71.6	501	G	A	21	0	16	0	0	7	0	11	Homozygous
a100541_28	gi|357446419|ref|XP_003593487.1| hypothetical protein MTR_2g012700 [Medicago truncatula]_x0001_gi|355482535|gb|AES63738.1| hypothetical protein MTR_2g012700 [Medicago truncatula] e-value: 7e-13 blast score: 71.6	846	G	A	7	0	16	0	0	10	0	21	Homozygous
a100553_49	gi|357490399|ref|XP_003615487.1| Thaumatin-like protein [Medicago truncatula]_x0001_gi|355516822|gb|AES98445.1| Thaumatin-like protein [Medicago truncatula] e-value: 0.0 blast score: 554	773	T	C	0	8	0	10	20	0	8	0	Homozygous
a10059_186	gi|357459763|ref|XP_003600162.1| DNA-directed RNA polymerase [Medicago truncatula]_x0001_gi|355489210|gb|AES70413.1| DNA-directed RNA polymerase [Medicago truncatula] e-value: 0.0 blast score: 965	528	A	T	0	47	0	90	45	0	104	0	Homozygous
a10059_186	gi|357459763|ref|XP_003600162.1| DNA-directed RNA polymerase [Medicago truncatula]_x0001_gi|355489210|gb|AES70413.1| DNA-directed RNA polymerase [Medicago truncatula] e-value: 0.0 blast score: 965	217	T	C	0	24	0	50	21	0	56	0	Homozygous
a10059_186	gi|357459763|ref|XP_003600162.1| DNA-directed RNA polymerase [Medicago truncatula]_x0001_gi|355489210|gb|AES70413.1| DNA-directed RNA polymerase [Medicago truncatula] e-value: 0.0 blast score: 965	1725	G	A	22	0	55	0	1	32	0	43	Heterozygous
a10059_186	gi|357459763|ref|XP_003600162.1| DNA-directed RNA polymerase [Medicago truncatula]_x0001_gi|355489210|gb|AES70413.1| DNA-directed RNA polymerase [Medicago truncatula] e-value: 0.0 blast score: 965	1983	G	A	19	0	69	0	0	32	0	81	Homozygous
a1006_586	gi|224126415|ref|XP_002329548.1| predicted protein [Populus trichocarpa]_x0001_gi|224136378|ref|XP_002326845.1| predicted protein [Populus trichocarpa]_x0001_gi|224138784|ref|XP_002326689.1| predicted protein [Populus trichocarpa]_x0001_gi|255571073|ref|XP_002526487.1| 60S ribosomal protein L37a, putative [Ricinus communis]_x0001_gi|356504539|ref|XP_003521053.1| PREDICTED: 60S ribosomal protein L…	247	T	A	0	71	0	37	104	0	100	0	Homozygous
a1006_586	gi|224126415|ref|XP_002329548.1| predicted protein [Populus trichocarpa]_x0001_gi|224136378|ref|XP_002326845.1| predicted protein [Populus trichocarpa]_x0001_gi|224138784|ref|XP_002326689.1| predicted protein [Populus trichocarpa]_x0001_gi|255571073|ref|XP_002526487.1| 60S ribosomal protein L37a, putative [Ricinus communis]_x0001_gi|356504539|ref|XP_003521053.1| PREDICTED: 60S ribosomal protein L…	212	C	T	0	48	0	23	64	0	62	0	Homozygous
a1006_586	gi|224126415|ref|XP_002329548.1| predicted protein [Populus trichocarpa]_x0001_gi|224136378|ref|XP_002326845.1| predicted protein [Populus trichocarpa]_x0001_gi|224138784|ref|XP_002326689.1| predicted protein [Populus trichocarpa]_x0001_gi|255571073|ref|XP_002526487.1| 60S ribosomal protein L37a, putative [Ricinus communis]_x0001_gi|356504539|ref|XP_003521053.1| PREDICTED: 60S ribosomal protein L…	347	C	T	149	0	150	0	2	175	0	184	Heterozygous
a100629_38	no Blast Description	813	A	C	0	13	0	25	8	0	47	0	Homozygous
a100629_38	no Blast Description	834	G	T	0	11	0	23	9	0	41	0	Homozygous
a100629_38	no Blast Description	792	C	T	0	9	0	25	5	0	41	0	Homozygous
a100629_38	no Blast Description	1228	G	A	0	3	0	10	2	0	13	0	Homozygous
a100629_38	no Blast Description	989	A	G	0	3	0	25	7	0	45	0	Homozygous
a100629_38	no Blast Description	978	C	T	0	3	0	25	7	0	52	0	Homozygous
a100629_38	no Blast Description	483	G	A	0	2	0	35	4	0	46	0	Homozygous
a100629_38	no Blast Description	949	C	T	0	2	0	34	10	0	55	0	Homozygous
a100629_38	no Blast Description	1146	C	A	0	1	0	10	5	0	16	0	Homozygous
a100629_38	no Blast Description	1176	A	G	0	1	0	13	4	0	17	0	Homozygous
a100629_38	no Blast Description	555	A	C	5	0	33	0	0	3	0	32	Homozygous
a100629_38	no Blast Description	725	A	C	3	0	25	0	0	1	0	29	Homozygous
a100629_38	no Blast Description	705	T	C	3	0	27	0	0	5	1	30	Heterozygous
a10066_209	gi|357447555|ref|XP_003594053.1| Prolyl 4-hydroxylase alpha subunit-like protein [Medicago truncatula]_x0001_gi|355483101|gb|AES64304.1| Prolyl 4-hydroxylase alpha subunit-like protein [Medicago truncatula] e-value: 4e-93 blast score: 280	496	C	T	0	103	0	115	148	0	183	0	Homozygous
a10066_209	gi|357447555|ref|XP_003594053.1| Prolyl 4-hydroxylase alpha subunit-like protein [Medicago truncatula]_x0001_gi|355483101|gb|AES64304.1| Prolyl 4-hydroxylase alpha subunit-like protein [Medicago truncatula] e-value: 4e-93 blast score: 280	472	A	C	0	76	0	88	121	0	155	0	Homozygous
a10066_209	gi|357447555|ref|XP_003594053.1| Prolyl 4-hydroxylase alpha subunit-like protein [Medicago truncatula]_x0001_gi|355483101|gb|AES64304.1| Prolyl 4-hydroxylase alpha subunit-like protein [Medicago truncatula] e-value: 4e-93 blast score: 280	586	G	A	0	68	0	87	114	0	160	0	Homozygous
a10066_209	gi|357447555|ref|XP_003594053.1| Prolyl 4-hydroxylase alpha subunit-like protein [Medicago truncatula]_x0001_gi|355483101|gb|AES64304.1| Prolyl 4-hydroxylase alpha subunit-like protein [Medicago truncatula] e-value: 4e-93 blast score: 280	622	T	A	0	67	0	90	97	0	149	0	Homozygous
a10066_209	gi|357447555|ref|XP_003594053.1| Prolyl 4-hydroxylase alpha subunit-like protein [Medicago truncatula]_x0001_gi|355483101|gb|AES64304.1| Prolyl 4-hydroxylase alpha subunit-like protein [Medicago truncatula] e-value: 4e-93 blast score: 280	137	G	A	0	11	0	12	26	1	46	0	Heterozygous
a100673_48	gi|357510763|ref|XP_003625670.1| Protein kinase [Medicago truncatula]_x0001_gi|355500685|gb|AES81888.1| Protein kinase [Medicago truncatula] e-value: 3e-130 blast score: 377	525	A	T	0	1	0	15	6	0	31	0	Homozygous
a100673_48	gi|357510763|ref|XP_003625670.1| Protein kinase [Medicago truncatula]_x0001_gi|355500685|gb|AES81888.1| Protein kinase [Medicago truncatula] e-value: 3e-130 blast score: 377	314	C	T	7	0	16	0	0	5	0	24	Homozygous
a100673_48	gi|357510763|ref|XP_003625670.1| Protein kinase [Medicago truncatula]_x0001_gi|355500685|gb|AES81888.1| Protein kinase [Medicago truncatula] e-value: 3e-130 blast score: 377	140	T	C	6	0	15	0	0	6	0	20	Homozygous
a100673_48	gi|357510763|ref|XP_003625670.1| Protein kinase [Medicago truncatula]_x0001_gi|355500685|gb|AES81888.1| Protein kinase [Medicago truncatula] e-value: 3e-130 blast score: 377	285	T	C	2	0	15	0	0	5	0	23	Homozygous
a10068_199	gi|356508093|ref|XP_003522795.1| PREDICTED: 5'-adenylylsulfate reductase-like 4-like [Glycine max] e-value: 7e-178 blast score: 511	1313	C	G	47	0	105	0	0	33	0	83	Homozygous
a100691_36	gi|388521021|gb|AFK48572.1| unknown [Medicago truncatula] e-value: 0.0 blast score: 541	725	C	T	0	8	0	12	9	0	26	0	Homozygous
a100691_36	gi|388521021|gb|AFK48572.1| unknown [Medicago truncatula] e-value: 0.0 blast score: 541	731	C	T	0	7	0	12	9	0	28	0	Homozygous
a100691_36	gi|388521021|gb|AFK48572.1| unknown [Medicago truncatula] e-value: 0.0 blast score: 541	641	A	G	0	3	0	10	4	0	17	0	Homozygous
a1007_664	gi|357486209|ref|XP_003613392.1| Matrix metalloprotease [Medicago truncatula]_x0001_gi|355514727|gb|AES96350.1| Matrix metalloprotease [Medicago truncatula] e-value: 2e-95 blast score: 296	436	C	T	0	157	1	114	202	1	212	0	Heterozygous
a1007_664	gi|357486209|ref|XP_003613392.1| Matrix metalloprotease [Medicago truncatula]_x0001_gi|355514727|gb|AES96350.1| Matrix metalloprotease [Medicago truncatula] e-value: 2e-95 blast score: 296	1448	A	T	0	13	0	16	27	0	73	0	Homozygous
a1007_664	gi|357486209|ref|XP_003613392.1| Matrix metalloprotease [Medicago truncatula]_x0001_gi|355514727|gb|AES96350.1| Matrix metalloprotease [Medicago truncatula] e-value: 2e-95 blast score: 296	1466	G	A	0	9	0	12	20	0	70	0	Homozygous
a10071_252	gi|357478391|ref|XP_003609481.1| F-box/LRR-repeat protein [Medicago truncatula]_x0001_gi|355510536|gb|AES91678.1| F-box/LRR-repeat protein [Medicago truncatula] e-value: 0.0 blast score: 1037	2085	A	C	0	31	0	156	47	0	179	0	Homozygous
a10071_252	gi|357478391|ref|XP_003609481.1| F-box/LRR-repeat protein [Medicago truncatula]_x0001_gi|355510536|gb|AES91678.1| F-box/LRR-repeat protein [Medicago truncatula] e-value: 0.0 blast score: 1037	480	A	C	0	30	1	116	49	0	191	0	Heterozygous
a10071_252	gi|357478391|ref|XP_003609481.1| F-box/LRR-repeat protein [Medicago truncatula]_x0001_gi|355510536|gb|AES91678.1| F-box/LRR-repeat protein [Medicago truncatula] e-value: 0.0 blast score: 1037	1026	G	A	0	27	0	114	23	0	120	0	Homozygous
a10071_252	gi|357478391|ref|XP_003609481.1| F-box/LRR-repeat protein [Medicago truncatula]_x0001_gi|355510536|gb|AES91678.1| F-box/LRR-repeat protein [Medicago truncatula] e-value: 0.0 blast score: 1037	506	G	A	0	27	0	113	41	0	178	0	Homozygous
a10071_252	gi|357478391|ref|XP_003609481.1| F-box/LRR-repeat protein [Medicago truncatula]_x0001_gi|355510536|gb|AES91678.1| F-box/LRR-repeat protein [Medicago truncatula] e-value: 0.0 blast score: 1037	549	A	T	0	25	0	126	43	0	175	0	Homozygous
a10071_252	gi|357478391|ref|XP_003609481.1| F-box/LRR-repeat protein [Medicago truncatula]_x0001_gi|355510536|gb|AES91678.1| F-box/LRR-repeat protein [Medicago truncatula] e-value: 0.0 blast score: 1037	888	G	T	0	24	0	134	43	0	139	1	Heterozygous
a10071_252	gi|357478391|ref|XP_003609481.1| F-box/LRR-repeat protein [Medicago truncatula]_x0001_gi|355510536|gb|AES91678.1| F-box/LRR-repeat protein [Medicago truncatula] e-value: 0.0 blast score: 1037	1965	A	G	0	19	0	95	18	0	86	0	Homozygous
a10071_252	gi|357478391|ref|XP_003609481.1| F-box/LRR-repeat protein [Medicago truncatula]_x0001_gi|355510536|gb|AES91678.1| F-box/LRR-repeat protein [Medicago truncatula] e-value: 0.0 blast score: 1037	2005	C	G	0	16	0	78	10	0	75	0	Homozygous
a10071_252	gi|357478391|ref|XP_003609481.1| F-box/LRR-repeat protein [Medicago truncatula]_x0001_gi|355510536|gb|AES91678.1| F-box/LRR-repeat protein [Medicago truncatula] e-value: 0.0 blast score: 1037	1931	C	G	0	16	0	89	26	0	90	0	Homozygous
a10071_252	gi|357478391|ref|XP_003609481.1| F-box/LRR-repeat protein [Medicago truncatula]_x0001_gi|355510536|gb|AES91678.1| F-box/LRR-repeat protein [Medicago truncatula] e-value: 0.0 blast score: 1037	1323	G	A	0	12	0	78	16	0	107	0	Homozygous
a10071_252	gi|357478391|ref|XP_003609481.1| F-box/LRR-repeat protein [Medicago truncatula]_x0001_gi|355510536|gb|AES91678.1| F-box/LRR-repeat protein [Medicago truncatula] e-value: 0.0 blast score: 1037	1331	T	C	0	9	0	67	13	0	93	0	Homozygous
a10071_252	gi|357478391|ref|XP_003609481.1| F-box/LRR-repeat protein [Medicago truncatula]_x0001_gi|355510536|gb|AES91678.1| F-box/LRR-repeat protein [Medicago truncatula] e-value: 0.0 blast score: 1037	1434	A	G	0	8	0	56	16	0	84	0	Homozygous
a10071_252	gi|357478391|ref|XP_003609481.1| F-box/LRR-repeat protein [Medicago truncatula]_x0001_gi|355510536|gb|AES91678.1| F-box/LRR-repeat protein [Medicago truncatula] e-value: 0.0 blast score: 1037	1403	T	G	0	7	0	68	12	0	84	0	Homozygous
a10071_252	gi|357478391|ref|XP_003609481.1| F-box/LRR-repeat protein [Medicago truncatula]_x0001_gi|355510536|gb|AES91678.1| F-box/LRR-repeat protein [Medicago truncatula] e-value: 0.0 blast score: 1037	1620	T	C	30	0	105	0	0	28	0	120	Homozygous
a10071_252	gi|357478391|ref|XP_003609481.1| F-box/LRR-repeat protein [Medicago truncatula]_x0001_gi|355510536|gb|AES91678.1| F-box/LRR-repeat protein [Medicago truncatula] e-value: 0.0 blast score: 1037	1614	A	G	28	0	103	0	0	26	0	121	Homozygous
a10071_252	gi|357478391|ref|XP_003609481.1| F-box/LRR-repeat protein [Medicago truncatula]_x0001_gi|355510536|gb|AES91678.1| F-box/LRR-repeat protein [Medicago truncatula] e-value: 0.0 blast score: 1037	1485	A	G	19	0	74	0	0	20	1	93	Heterozygous
a10071_252	gi|357478391|ref|XP_003609481.1| F-box/LRR-repeat protein [Medicago truncatula]_x0001_gi|355510536|gb|AES91678.1| F-box/LRR-repeat protein [Medicago truncatula] e-value: 0.0 blast score: 1037	1206	G	A	16	0	97	1	0	13	0	78	Heterozygous
a10071_252	gi|357478391|ref|XP_003609481.1| F-box/LRR-repeat protein [Medicago truncatula]_x0001_gi|355510536|gb|AES91678.1| F-box/LRR-repeat protein [Medicago truncatula] e-value: 0.0 blast score: 1037	941	C	G	8	0	87	0	0	22	0	88	Homozygous
a10073_197	gi|357509453|ref|XP_003625015.1| Ganglioside-induced differentiation-associated protein [Medicago truncatula]_x0001_gi|87162529|gb|ABD28324.1| Cellular retinaldehyde-binding/triple function, C-terminal [Medicago truncatula]_x0001_gi|355500030|gb|AES81233.1| Ganglioside-induced differentiation-associated protein [Medicago truncatula]_x0001_gi|388519869|gb|AFK47996.1| unknown [Medicago truncatula] …	226	T	A	0	81	1	149	89	0	156	0	Heterozygous
a10073_197	gi|357509453|ref|XP_003625015.1| Ganglioside-induced differentiation-associated protein [Medicago truncatula]_x0001_gi|87162529|gb|ABD28324.1| Cellular retinaldehyde-binding/triple function, C-terminal [Medicago truncatula]_x0001_gi|355500030|gb|AES81233.1| Ganglioside-induced differentiation-associated protein [Medicago truncatula]_x0001_gi|388519869|gb|AFK47996.1| unknown [Medicago truncatula] …	202	A	C	0	67	0	122	76	0	140	0	Homozygous
a10073_197	gi|357509453|ref|XP_003625015.1| Ganglioside-induced differentiation-associated protein [Medicago truncatula]_x0001_gi|87162529|gb|ABD28324.1| Cellular retinaldehyde-binding/triple function, C-terminal [Medicago truncatula]_x0001_gi|355500030|gb|AES81233.1| Ganglioside-induced differentiation-associated protein [Medicago truncatula]_x0001_gi|388519869|gb|AFK47996.1| unknown [Medicago truncatula] …	1354	T	A	0	54	0	107	68	0	183	0	Homozygous
a10073_197	gi|357509453|ref|XP_003625015.1| Ganglioside-induced differentiation-associated protein [Medicago truncatula]_x0001_gi|87162529|gb|ABD28324.1| Cellular retinaldehyde-binding/triple function, C-terminal [Medicago truncatula]_x0001_gi|355500030|gb|AES81233.1| Ganglioside-induced differentiation-associated protein [Medicago truncatula]_x0001_gi|388519869|gb|AFK47996.1| unknown [Medicago truncatula] …	370	C	T	0	51	0	113	65	0	110	0	Homozygous
a10073_197	gi|357509453|ref|XP_003625015.1| Ganglioside-induced differentiation-associated protein [Medicago truncatula]_x0001_gi|87162529|gb|ABD28324.1| Cellular retinaldehyde-binding/triple function, C-terminal [Medicago truncatula]_x0001_gi|355500030|gb|AES81233.1| Ganglioside-induced differentiation-associated protein [Medicago truncatula]_x0001_gi|388519869|gb|AFK47996.1| unknown [Medicago truncatula] …	265	G	T	73	0	148	0	0	83	0	139	Homozygous
a10073_197	gi|357509453|ref|XP_003625015.1| Ganglioside-induced differentiation-associated protein [Medicago truncatula]_x0001_gi|87162529|gb|ABD28324.1| Cellular retinaldehyde-binding/triple function, C-terminal [Medicago truncatula]_x0001_gi|355500030|gb|AES81233.1| Ganglioside-induced differentiation-associated protein [Medicago truncatula]_x0001_gi|388519869|gb|AFK47996.1| unknown [Medicago truncatula] …	739	G	A	65	0	123	0	0	75	0	112	Homozygous
a10074_269	gi|357508985|ref|XP_003624781.1| Protein TRANSPARENT TESTA [Medicago truncatula]_x0001_gi|355499796|gb|AES80999.1| Protein TRANSPARENT TESTA [Medicago truncatula] e-value: 0.0 blast score: 886	782	G	A	46	0	91	0	0	22	0	42	Homozygous
a100745_36	no Blast Description	139	T	G	0	5	0	23	13	0	70	0	Homozygous
a100745_36	no Blast Description	158	T	G	1	4	0	21	15	0	73	0	Heterozygous
a100745_36	no Blast Description	120	C	T	0	4	0	25	12	0	61	0	Homozygous
a100745_36	no Blast Description	194	C	T	0	1	0	11	14	0	60	0	Homozygous
a10079_249	gi|357496565|ref|XP_003618571.1| hypothetical protein MTR_6g013150 [Medicago truncatula]_x0001_gi|87240627|gb|ABD32485.1| hypothetical protein MtrDRAFT_AC147482g2v2 [Medicago truncatula]_x0001_gi|355493586|gb|AES74789.1| hypothetical protein MTR_6g013150 [Medicago truncatula] e-value: 0.0 blast score: 671	669	A	T	0	113	0	58	121	0	94	0	Homozygous
a10079_249	gi|357496565|ref|XP_003618571.1| hypothetical protein MTR_6g013150 [Medicago truncatula]_x0001_gi|87240627|gb|ABD32485.1| hypothetical protein MtrDRAFT_AC147482g2v2 [Medicago truncatula]_x0001_gi|355493586|gb|AES74789.1| hypothetical protein MTR_6g013150 [Medicago truncatula] e-value: 0.0 blast score: 671	332	A	T	0	98	0	51	132	0	105	0	Homozygous
a10080_212	gi|357468547|ref|XP_003604558.1| hypothetical protein MTR_4g014490 [Medicago truncatula]_x0001_gi|355505613|gb|AES86755.1| hypothetical protein MTR_4g014490 [Medicago truncatula]_x0001_gi|388509160|gb|AFK42646.1| unknown [Medicago truncatula] e-value: 1e-67 blast score: 208	157	G	A	0	117	0	116	117	0	86	0	Homozygous
a10080_212	gi|357468547|ref|XP_003604558.1| hypothetical protein MTR_4g014490 [Medicago truncatula]_x0001_gi|355505613|gb|AES86755.1| hypothetical protein MTR_4g014490 [Medicago truncatula]_x0001_gi|388509160|gb|AFK42646.1| unknown [Medicago truncatula] e-value: 1e-67 blast score: 208	230	T	G	158	0	163	0	0	133	0	121	Homozygous
a10080_212	gi|357468547|ref|XP_003604558.1| hypothetical protein MTR_4g014490 [Medicago truncatula]_x0001_gi|355505613|gb|AES86755.1| hypothetical protein MTR_4g014490 [Medicago truncatula]_x0001_gi|388509160|gb|AFK42646.1| unknown [Medicago truncatula] e-value: 1e-67 blast score: 208	363	G	A	73	0	57	0	0	60	0	47	Homozygous
a10080_212	gi|357468547|ref|XP_003604558.1| hypothetical protein MTR_4g014490 [Medicago truncatula]_x0001_gi|355505613|gb|AES86755.1| hypothetical protein MTR_4g014490 [Medicago truncatula]_x0001_gi|388509160|gb|AFK42646.1| unknown [Medicago truncatula] e-value: 1e-67 blast score: 208	499	T	C	23	0	23	0	0	35	0	16	Homozygous
a100811_24	gi|357492375|ref|XP_003616476.1| Histone acetyltransferase type B catalytic subunit [Medicago truncatula]_x0001_gi|355517811|gb|AES99434.1| Histone acetyltransferase type B catalytic subunit [Medicago truncatula] e-value: 3e-95 blast score: 289	300	A	T	0	3	0	12	7	0	26	0	Homozygous
a100811_24	gi|357492375|ref|XP_003616476.1| Histone acetyltransferase type B catalytic subunit [Medicago truncatula]_x0001_gi|355517811|gb|AES99434.1| Histone acetyltransferase type B catalytic subunit [Medicago truncatula] e-value: 3e-95 blast score: 289	198	C	T	0	2	0	10	3	0	14	0	Homozygous
a100811_24	gi|357492375|ref|XP_003616476.1| Histone acetyltransferase type B catalytic subunit [Medicago truncatula]_x0001_gi|355517811|gb|AES99434.1| Histone acetyltransferase type B catalytic subunit [Medicago truncatula] e-value: 3e-95 blast score: 289	517	T	C	5	0	8	0	0	3	0	8	Homozygous
a10082_213	gi|357491919|ref|XP_003616247.1| Potassium channel SKOR [Medicago truncatula]_x0001_gi|355517582|gb|AES99205.1| Potassium channel SKOR [Medicago truncatula] e-value: 0.0 blast score: 1492	1752	C	T	0	51	0	110	36	0	74	0	Homozygous
a10082_213	gi|357491919|ref|XP_003616247.1| Potassium channel SKOR [Medicago truncatula]_x0001_gi|355517582|gb|AES99205.1| Potassium channel SKOR [Medicago truncatula] e-value: 0.0 blast score: 1492	1431	C	T	0	28	0	98	23	1	70	0	Heterozygous
a10082_213	gi|357491919|ref|XP_003616247.1| Potassium channel SKOR [Medicago truncatula]_x0001_gi|355517582|gb|AES99205.1| Potassium channel SKOR [Medicago truncatula] e-value: 0.0 blast score: 1492	2678	G	A	0	14	0	51	4	0	34	0	Homozygous
a10082_213	gi|357491919|ref|XP_003616247.1| Potassium channel SKOR [Medicago truncatula]_x0001_gi|355517582|gb|AES99205.1| Potassium channel SKOR [Medicago truncatula] e-value: 0.0 blast score: 1492	357	T	C	54	0	137	0	0	34	1	106	Heterozygous
a10082_213	gi|357491919|ref|XP_003616247.1| Potassium channel SKOR [Medicago truncatula]_x0001_gi|355517582|gb|AES99205.1| Potassium channel SKOR [Medicago truncatula] e-value: 0.0 blast score: 1492	2258	G	A	40	0	94	0	1	20	1	54	Heterozygous
a10082_213	gi|357491919|ref|XP_003616247.1| Potassium channel SKOR [Medicago truncatula]_x0001_gi|355517582|gb|AES99205.1| Potassium channel SKOR [Medicago truncatula] e-value: 0.0 blast score: 1492	218	T	C	38	0	125	0	0	22	0	65	Homozygous
a10082_213	gi|357491919|ref|XP_003616247.1| Potassium channel SKOR [Medicago truncatula]_x0001_gi|355517582|gb|AES99205.1| Potassium channel SKOR [Medicago truncatula] e-value: 0.0 blast score: 1492	2784	T	G	33	0	129	0	0	5	0	19	Homozygous
a10082_213	gi|357491919|ref|XP_003616247.1| Potassium channel SKOR [Medicago truncatula]_x0001_gi|355517582|gb|AES99205.1| Potassium channel SKOR [Medicago truncatula] e-value: 0.0 blast score: 1492	2819	C	A	32	0	124	0	0	5	0	28	Homozygous
a10082_213	gi|357491919|ref|XP_003616247.1| Potassium channel SKOR [Medicago truncatula]_x0001_gi|355517582|gb|AES99205.1| Potassium channel SKOR [Medicago truncatula] e-value: 0.0 blast score: 1492	2726	T	C	27	0	100	0	0	10	0	54	Homozygous
a10082_213	gi|357491919|ref|XP_003616247.1| Potassium channel SKOR [Medicago truncatula]_x0001_gi|355517582|gb|AES99205.1| Potassium channel SKOR [Medicago truncatula] e-value: 0.0 blast score: 1492	2568	C	T	25	0	98	0	0	18	0	59	Homozygous
a10082_213	gi|357491919|ref|XP_003616247.1| Potassium channel SKOR [Medicago truncatula]_x0001_gi|355517582|gb|AES99205.1| Potassium channel SKOR [Medicago truncatula] e-value: 0.0 blast score: 1492	2688	G	C	16	0	59	0	0	5	0	39	Homozygous
a10083_198	gi|357490879|ref|XP_003615727.1| Serine/threonine protein kinase [Medicago truncatula]_x0001_gi|355517062|gb|AES98685.1| Serine/threonine protein kinase [Medicago truncatula] e-value: 0.0 blast score: 531	1248	G	A	0	7	0	12	28	0	51	0	Homozygous
a100860_32	no Blast Description	876	C	T	0	3	0	11	19	0	20	0	Homozygous
a100860_32	no Blast Description	856	T	C	0	3	0	10	14	3	21	2	Heterozygous
a100860_32	no Blast Description	348	C	T	13	0	21	0	2	12	2	25	Heterozygous
a100860_32	no Blast Description	1213	T	A	4	0	7	0	0	2	0	8	Homozygous
a100860_32	no Blast Description	264	C	T	2	0	15	0	1	6	0	16	Heterozygous
a100862_40	gi|357463741|ref|XP_003602152.1| Protein MKS1 [Medicago truncatula]_x0001_gi|355491200|gb|AES72403.1| Protein MKS1 [Medicago truncatula] e-value: 9e-86 blast score: 258	404	T	C	0	3	0	10	14	0	31	0	Homozygous
a100863_46	gi|356573319|ref|XP_003554809.1| PREDICTED: polyribonucleotide nucleotidyltransferase-like [Glycine max] e-value: 4e-06 blast score: 49.7	130	T	C	0	3	2	32	24	0	33	0	Heterozygous
a100863_46	gi|356573319|ref|XP_003554809.1| PREDICTED: polyribonucleotide nucleotidyltransferase-like [Glycine max] e-value: 4e-06 blast score: 49.7	212	G	A	11	0	38	0	0	12	0	21	Homozygous
a10087_255	gi|357496183|ref|XP_003618380.1| Mannose-1-phosphate guanyltransferase alpha-B [Medicago truncatula]_x0001_gi|355493395|gb|AES74598.1| Mannose-1-phosphate guanyltransferase alpha-B [Medicago truncatula] e-value: 0.0 blast score: 567	550	A	G	1	56	0	74	85	0	124	0	Heterozygous
a10087_255	gi|357496183|ref|XP_003618380.1| Mannose-1-phosphate guanyltransferase alpha-B [Medicago truncatula]_x0001_gi|355493395|gb|AES74598.1| Mannose-1-phosphate guanyltransferase alpha-B [Medicago truncatula] e-value: 0.0 blast score: 567	603	T	G	0	51	0	82	72	0	115	0	Homozygous
a10087_255	gi|357496183|ref|XP_003618380.1| Mannose-1-phosphate guanyltransferase alpha-B [Medicago truncatula]_x0001_gi|355493395|gb|AES74598.1| Mannose-1-phosphate guanyltransferase alpha-B [Medicago truncatula] e-value: 0.0 blast score: 567	1006	T	C	0	42	2	47	74	0	111	1	Heterozygous
a10087_255	gi|357496183|ref|XP_003618380.1| Mannose-1-phosphate guanyltransferase alpha-B [Medicago truncatula]_x0001_gi|355493395|gb|AES74598.1| Mannose-1-phosphate guanyltransferase alpha-B [Medicago truncatula] e-value: 0.0 blast score: 567	146	C	T	0	23	0	35	50	0	52	0	Homozygous
a1009_757	gi|357464377|ref|XP_003602470.1| ABC transporter-like protein [Medicago truncatula]_x0001_gi|355491518|gb|AES72721.1| ABC transporter-like protein [Medicago truncatula] e-value: 4e-54 blast score: 179	186	C	T	0	194	1	226	286	0	339	0	Heterozygous
a1009_757	gi|357464377|ref|XP_003602470.1| ABC transporter-like protein [Medicago truncatula]_x0001_gi|355491518|gb|AES72721.1| ABC transporter-like protein [Medicago truncatula] e-value: 4e-54 blast score: 179	408	A	G	220	0	258	0	1	148	0	195	Heterozygous
a100930_38	gi|356515308|ref|XP_003526343.1| PREDICTED: TMV resistance protein N-like [Glycine max] e-value: 0.0 blast score: 1274	2587	G	A	26	3	19	1	0	14	0	7	Heterozygous
a100930_38	gi|356515308|ref|XP_003526343.1| PREDICTED: TMV resistance protein N-like [Glycine max] e-value: 0.0 blast score: 1274	1187	A	T	25	3	15	1	0	17	0	9	Heterozygous
a100930_38	gi|356515308|ref|XP_003526343.1| PREDICTED: TMV resistance protein N-like [Glycine max] e-value: 0.0 blast score: 1274	1527	G	A	10	3	21	0	0	16	0	8	Heterozygous
a100930_38	gi|356515308|ref|XP_003526343.1| PREDICTED: TMV resistance protein N-like [Glycine max] e-value: 0.0 blast score: 1274	1890	G	C	13	0	13	1	0	8	0	12	Heterozygous
a100930_38	gi|356515308|ref|XP_003526343.1| PREDICTED: TMV resistance protein N-like [Glycine max] e-value: 0.0 blast score: 1274	1916	G	T	11	0	9	0	0	10	0	11	Homozygous
a10095_272	gi|356510566|ref|XP_003524008.1| PREDICTED: DNA excision repair protein ERCC-8-like [Glycine max] e-value: 0.0 blast score: 744	899	C	A	0	71	0	92	60	1	120	1	Heterozygous
a10095_272	gi|356510566|ref|XP_003524008.1| PREDICTED: DNA excision repair protein ERCC-8-like [Glycine max] e-value: 0.0 blast score: 744	782	C	T	9	62	7	105	86	0	110	0	Heterozygous
a10095_272	gi|356510566|ref|XP_003524008.1| PREDICTED: DNA excision repair protein ERCC-8-like [Glycine max] e-value: 0.0 blast score: 744	553	T	C	0	53	0	78	98	0	115	0	Homozygous
a10095_272	gi|356510566|ref|XP_003524008.1| PREDICTED: DNA excision repair protein ERCC-8-like [Glycine max] e-value: 0.0 blast score: 744	368	C	T	76	0	104	0	0	77	0	101	Homozygous
a10095_272	gi|356510566|ref|XP_003524008.1| PREDICTED: DNA excision repair protein ERCC-8-like [Glycine max] e-value: 0.0 blast score: 744	273	A	G	58	0	74	0	0	72	0	76	Homozygous
a100977_52	gi|357463293|ref|XP_003601928.1| tRNA (cytosine-5-)-methyltransferase NSUN2 [Medicago truncatula]_x0001_gi|355490976|gb|AES72179.1| tRNA (cytosine-5-)-methyltransferase NSUN2 [Medicago truncatula] e-value: 0.0 blast score: 746	1129	C	T	6	0	15	0	0	9	0	15	Homozygous
a100977_52	gi|357463293|ref|XP_003601928.1| tRNA (cytosine-5-)-methyltransferase NSUN2 [Medicago truncatula]_x0001_gi|355490976|gb|AES72179.1| tRNA (cytosine-5-)-methyltransferase NSUN2 [Medicago truncatula] e-value: 0.0 blast score: 746	443	C	G	5	0	24	0	0	13	0	14	Homozygous
a10098_201	gi|255629823|gb|ACU15262.1| unknown [Glycine max] e-value: 1e-11 blast score: 60.1	128	T	C	0	39	0	103	102	0	160	0	Homozygous
a10099_192	gi|357442179|ref|XP_003591367.1| Annotation was added to scaffolds in November 2011~Long chain fatty acid-CoA ligase [Medicago truncatula]_x0001_gi|355480415|gb|AES61618.1| Annotation was added to scaffolds in November 2011~Long chain fatty acid-CoA ligase [Medicago truncatula] e-value: 0.0 blast score: 1157	1320	A	T	0	72	0	40	58	0	27	0	Homozygous
a10099_192	gi|357442179|ref|XP_003591367.1| Annotation was added to scaffolds in November 2011~Long chain fatty acid-CoA ligase [Medicago truncatula]_x0001_gi|355480415|gb|AES61618.1| Annotation was added to scaffolds in November 2011~Long chain fatty acid-CoA ligase [Medicago truncatula] e-value: 0.0 blast score: 1157	1986	A	C	0	46	0	26	39	0	26	0	Homozygous
a10099_192	gi|357442179|ref|XP_003591367.1| Annotation was added to scaffolds in November 2011~Long chain fatty acid-CoA ligase [Medicago truncatula]_x0001_gi|355480415|gb|AES61618.1| Annotation was added to scaffolds in November 2011~Long chain fatty acid-CoA ligase [Medicago truncatula] e-value: 0.0 blast score: 1157	1044	T	G	136	0	70	0	0	112	0	54	Homozygous
a10099_192	gi|357442179|ref|XP_003591367.1| Annotation was added to scaffolds in November 2011~Long chain fatty acid-CoA ligase [Medicago truncatula]_x0001_gi|355480415|gb|AES61618.1| Annotation was added to scaffolds in November 2011~Long chain fatty acid-CoA ligase [Medicago truncatula] e-value: 0.0 blast score: 1157	2184	A	G	59	0	27	0	0	55	0	28	Homozygous
a10099_192	gi|357442179|ref|XP_003591367.1| Annotation was added to scaffolds in November 2011~Long chain fatty acid-CoA ligase [Medicago truncatula]_x0001_gi|355480415|gb|AES61618.1| Annotation was added to scaffolds in November 2011~Long chain fatty acid-CoA ligase [Medicago truncatula] e-value: 0.0 blast score: 1157	1495	G	T	58	0	29	0	0	49	0	15	Homozygous
a101_551	gi|217072414|gb|ACJ84567.1| unknown [Medicago truncatula]_x0001_gi|388511833|gb|AFK43978.1| unknown [Medicago truncatula]_x0001_gi|388523139|gb|AFK49631.1| unknown [Medicago truncatula] e-value: 0.0 blast score: 599	844	T	C	107	0	74	0	0	93	1	84	Heterozygous
a101_551	gi|217072414|gb|ACJ84567.1| unknown [Medicago truncatula]_x0001_gi|388511833|gb|AFK43978.1| unknown [Medicago truncatula]_x0001_gi|388523139|gb|AFK49631.1| unknown [Medicago truncatula] e-value: 0.0 blast score: 599	1092	A	G	85	0	32	0	0	89	0	41	Homozygous
a1010_369	gi|357495167|ref|XP_003617872.1| Calcineurin B-like protein [Medicago truncatula]_x0001_gi|217075634|gb|ACJ86177.1| unknown [Medicago truncatula]_x0001_gi|355519207|gb|AET00831.1| Calcineurin B-like protein [Medicago truncatula]_x0001_gi|388514889|gb|AFK45506.1| unknown [Medicago truncatula] e-value: 5e-155 blast score: 445	1415	A	G	0	149	1	157	179	0	199	0	Heterozygous
a1010_369	gi|357495167|ref|XP_003617872.1| Calcineurin B-like protein [Medicago truncatula]_x0001_gi|217075634|gb|ACJ86177.1| unknown [Medicago truncatula]_x0001_gi|355519207|gb|AET00831.1| Calcineurin B-like protein [Medicago truncatula]_x0001_gi|388514889|gb|AFK45506.1| unknown [Medicago truncatula] e-value: 5e-155 blast score: 445	398	G	A	19	0	19	0	0	27	0	15	Homozygous
a10101_295	gi|356504458|ref|XP_003521013.1| PREDICTED: protein FRIGIDA-like [Glycine max] e-value: 1e-129 blast score: 383	384	G	A	0	58	0	160	77	0	192	0	Homozygous
a10101_295	gi|356504458|ref|XP_003521013.1| PREDICTED: protein FRIGIDA-like [Glycine max] e-value: 1e-129 blast score: 383	202	A	G	0	29	0	72	39	0	93	0	Homozygous
a10101_295	gi|356504458|ref|XP_003521013.1| PREDICTED: protein FRIGIDA-like [Glycine max] e-value: 1e-129 blast score: 383	442	A	C	80	0	193	0	0	66	1	192	Heterozygous
a10101_295	gi|356504458|ref|XP_003521013.1| PREDICTED: protein FRIGIDA-like [Glycine max] e-value: 1e-129 blast score: 383	252	A	G	50	0	120	0	0	53	0	115	Homozygous
a10101_295	gi|356504458|ref|XP_003521013.1| PREDICTED: protein FRIGIDA-like [Glycine max] e-value: 1e-129 blast score: 383	675	C	T	45	0	128	0	0	12	0	43	Homozygous
a10103_215	gi|61611671|gb|AAX47170.1| SHORT VEGETATIVE PHASE [Pisum sativum] e-value: 4e-138 blast score: 400	516	T	C	96	0	126	0	0	95	0	181	Homozygous
a10107_342	gi|357474047|ref|XP_003607308.1| AP-2 complex subunit beta [Medicago truncatula]_x0001_gi|355508363|gb|AES89505.1| AP-2 complex subunit beta [Medicago truncatula] e-value: 0.0 blast score: 1707	2364	C	T	0	38	0	132	70	0	166	0	Homozygous
a10107_342	gi|357474047|ref|XP_003607308.1| AP-2 complex subunit beta [Medicago truncatula]_x0001_gi|355508363|gb|AES89505.1| AP-2 complex subunit beta [Medicago truncatula] e-value: 0.0 blast score: 1707	855	G	A	0	21	0	89	53	0	113	1	Heterozygous
a10107_342	gi|357474047|ref|XP_003607308.1| AP-2 complex subunit beta [Medicago truncatula]_x0001_gi|355508363|gb|AES89505.1| AP-2 complex subunit beta [Medicago truncatula] e-value: 0.0 blast score: 1707	697	G	A	51	0	128	0	1	69	0	168	Heterozygous
a101087_39	no Blast Description	156	G	A	0	6	0	36	4	0	47	0	Homozygous
a101087_39	no Blast Description	291	C	T	0	2	0	46	9	0	58	0	Homozygous
a10109_168	gi|224083077|ref|XP_002306942.1| predicted protein [Populus trichocarpa]_x0001_gi|222856391|gb|EEE93938.1| predicted protein [Populus trichocarpa] e-value: 0.0 blast score: 1082	982	C	T	39	0	82	0	0	13	0	66	Homozygous
a10109_168	gi|224083077|ref|XP_002306942.1| predicted protein [Populus trichocarpa]_x0001_gi|222856391|gb|EEE93938.1| predicted protein [Populus trichocarpa] e-value: 0.0 blast score: 1082	2182	C	T	38	0	72	0	0	33	0	71	Homozygous
a10109_168	gi|224083077|ref|XP_002306942.1| predicted protein [Populus trichocarpa]_x0001_gi|222856391|gb|EEE93938.1| predicted protein [Populus trichocarpa] e-value: 0.0 blast score: 1082	1018	C	T	28	0	63	0	0	8	0	57	Homozygous
a10109_168	gi|224083077|ref|XP_002306942.1| predicted protein [Populus trichocarpa]_x0001_gi|222856391|gb|EEE93938.1| predicted protein [Populus trichocarpa] e-value: 0.0 blast score: 1082	835	C	T	28	0	104	0	0	35	0	109	Homozygous
a10109_168	gi|224083077|ref|XP_002306942.1| predicted protein [Populus trichocarpa]_x0001_gi|222856391|gb|EEE93938.1| predicted protein [Populus trichocarpa] e-value: 0.0 blast score: 1082	1093	T	G	19	0	73	0	0	8	0	50	Homozygous
a10113_231	gi|356504117|ref|XP_003520845.1| PREDICTED: uncharacterized protein LOC100800761 [Glycine max] e-value: 0.0 blast score: 916	1444	C	T	0	54	0	79	56	0	121	0	Homozygous
a10113_231	gi|356504117|ref|XP_003520845.1| PREDICTED: uncharacterized protein LOC100800761 [Glycine max] e-value: 0.0 blast score: 916	978	T	G	13	50	14	96	65	0	133	0	Heterozygous
a10113_231	gi|356504117|ref|XP_003520845.1| PREDICTED: uncharacterized protein LOC100800761 [Glycine max] e-value: 0.0 blast score: 916	453	T	C	0	28	0	76	41	0	78	0	Homozygous
a10113_231	gi|356504117|ref|XP_003520845.1| PREDICTED: uncharacterized protein LOC100800761 [Glycine max] e-value: 0.0 blast score: 916	1828	C	T	1	16	0	22	28	0	47	0	Heterozygous
a10113_231	gi|356504117|ref|XP_003520845.1| PREDICTED: uncharacterized protein LOC100800761 [Glycine max] e-value: 0.0 blast score: 916	1308	C	A	60	0	92	0	0	73	0	130	Homozygous
a10113_231	gi|356504117|ref|XP_003520845.1| PREDICTED: uncharacterized protein LOC100800761 [Glycine max] e-value: 0.0 blast score: 916	1336	A	G	60	0	111	0	0	81	0	144	Homozygous
a10113_231	gi|356504117|ref|XP_003520845.1| PREDICTED: uncharacterized protein LOC100800761 [Glycine max] e-value: 0.0 blast score: 916	639	G	A	42	0	84	0	0	56	0	90	Homozygous
a10113_231	gi|356504117|ref|XP_003520845.1| PREDICTED: uncharacterized protein LOC100800761 [Glycine max] e-value: 0.0 blast score: 916	524	A	G	24	0	52	0	0	30	0	60	Homozygous
a101133_39	no Blast Description	199	C	T	0	39	0	17	51	0	33	0	Homozygous
a101133_39	no Blast Description	153	A	G	0	24	0	10	44	0	36	0	Homozygous
a101133_39	no Blast Description	235	A	G	46	0	26	0	0	40	0	21	Homozygous
a101133_39	no Blast Description	229	G	A	46	0	26	0	0	42	0	22	Homozygous
a101133_39	no Blast Description	272	G	A	34	0	17	0	0	28	0	7	Homozygous
a101133_39	no Blast Description	285	G	C	25	0	14	0	0	21	0	6	Homozygous
a101142_26	gi|356562512|ref|XP_003549514.1| PREDICTED: uncharacterized protein LOC100815315 [Glycine max] e-value: 1e-57 blast score: 185	539	C	A	0	10	0	19	1	0	16	0	Homozygous
a101142_26	gi|356562512|ref|XP_003549514.1| PREDICTED: uncharacterized protein LOC100815315 [Glycine max] e-value: 1e-57 blast score: 185	569	T	C	7	0	20	0	0	1	0	7	Homozygous
a101146_52	gi|356559821|ref|XP_003548195.1| PREDICTED: transcription factor MYC2-like [Glycine max] e-value: 1e-86 blast score: 271	509	T	C	40	0	35	0	0	30	0	36	Homozygous
a101195_52	gi|357438953|ref|XP_003589753.1| Tel2-interacting protein [Medicago truncatula]_x0001_gi|355478801|gb|AES60004.1| Tel2-interacting protein [Medicago truncatula] e-value: 0.0 blast score: 607	867	T	C	0	15	0	28	10	0	47	0	Homozygous
a101195_52	gi|357438953|ref|XP_003589753.1| Tel2-interacting protein [Medicago truncatula]_x0001_gi|355478801|gb|AES60004.1| Tel2-interacting protein [Medicago truncatula] e-value: 0.0 blast score: 607	149	A	C	0	9	0	29	19	0	42	0	Homozygous
a101208_35	gi|357447703|ref|XP_003594127.1| Pentatricopeptide repeat-containing protein [Medicago truncatula]_x0001_gi|124365519|gb|ABN09753.1| Tetratricopeptide-like helical [Medicago truncatula]_x0001_gi|355483175|gb|AES64378.1| Pentatricopeptide repeat-containing protein [Medicago truncatula] e-value: 0.0 blast score: 739	921	G	C	0	7	0	17	9	0	24	0	Homozygous
a101208_35	gi|357447703|ref|XP_003594127.1| Pentatricopeptide repeat-containing protein [Medicago truncatula]_x0001_gi|124365519|gb|ABN09753.1| Tetratricopeptide-like helical [Medicago truncatula]_x0001_gi|355483175|gb|AES64378.1| Pentatricopeptide repeat-containing protein [Medicago truncatula] e-value: 0.0 blast score: 739	693	C	T	0	5	0	10	7	0	11	0	Homozygous
a101208_35	gi|357447703|ref|XP_003594127.1| Pentatricopeptide repeat-containing protein [Medicago truncatula]_x0001_gi|124365519|gb|ABN09753.1| Tetratricopeptide-like helical [Medicago truncatula]_x0001_gi|355483175|gb|AES64378.1| Pentatricopeptide repeat-containing protein [Medicago truncatula] e-value: 0.0 blast score: 739	722	A	G	0	4	0	13	8	0	17	0	Homozygous
a101208_35	gi|357447703|ref|XP_003594127.1| Pentatricopeptide repeat-containing protein [Medicago truncatula]_x0001_gi|124365519|gb|ABN09753.1| Tetratricopeptide-like helical [Medicago truncatula]_x0001_gi|355483175|gb|AES64378.1| Pentatricopeptide repeat-containing protein [Medicago truncatula] e-value: 0.0 blast score: 739	1512	G	A	0	1	0	12	4	0	12	0	Homozygous
a101208_35	gi|357447703|ref|XP_003594127.1| Pentatricopeptide repeat-containing protein [Medicago truncatula]_x0001_gi|124365519|gb|ABN09753.1| Tetratricopeptide-like helical [Medicago truncatula]_x0001_gi|355483175|gb|AES64378.1| Pentatricopeptide repeat-containing protein [Medicago truncatula] e-value: 0.0 blast score: 739	1395	G	C	9	0	13	0	0	4	0	16	Homozygous
a101213_62	gi|356530945|ref|XP_003534039.1| PREDICTED: cleavage and polyadenylation specificity factor subunit 1-like [Glycine max] e-value: 0.0 blast score: 976	1428	A	T	0	3	0	17	1	0	23	0	Homozygous
a101213_62	gi|356530945|ref|XP_003534039.1| PREDICTED: cleavage and polyadenylation specificity factor subunit 1-like [Glycine max] e-value: 0.0 blast score: 976	410	T	C	0	2	0	15	7	0	28	0	Homozygous
a101213_62	gi|356530945|ref|XP_003534039.1| PREDICTED: cleavage and polyadenylation specificity factor subunit 1-like [Glycine max] e-value: 0.0 blast score: 976	639	G	A	2	0	17	0	0	3	0	32	Homozygous
a101238_44	gi|357463377|ref|XP_003601970.1| hypothetical protein MTR_3g087390 [Medicago truncatula]_x0001_gi|355491018|gb|AES72221.1| hypothetical protein MTR_3g087390 [Medicago truncatula] e-value: 3e-39 blast score: 154	763	G	C	0	3	0	27	9	0	51	0	Homozygous
a101268_52	no Blast Description	285	G	A	0	22	0	25	20	0	42	0	Homozygous
a101268_52	no Blast Description	113	G	A	16	0	24	0	0	9	0	21	Homozygous
a10130_150	gi|357510405|ref|XP_003625491.1| hypothetical protein MTR_7g099720 [Medicago truncatula]_x0001_gi|355500506|gb|AES81709.1| hypothetical protein MTR_7g099720 [Medicago truncatula] e-value: 3e-22 blast score: 90.9	288	G	A	0	104	0	75	92	0	90	0	Homozygous
a10130_150	gi|357510405|ref|XP_003625491.1| hypothetical protein MTR_7g099720 [Medicago truncatula]_x0001_gi|355500506|gb|AES81709.1| hypothetical protein MTR_7g099720 [Medicago truncatula] e-value: 3e-22 blast score: 90.9	297	G	A	0	85	0	61	73	0	71	0	Homozygous
a10130_150	gi|357510405|ref|XP_003625491.1| hypothetical protein MTR_7g099720 [Medicago truncatula]_x0001_gi|355500506|gb|AES81709.1| hypothetical protein MTR_7g099720 [Medicago truncatula] e-value: 3e-22 blast score: 90.9	312	A	G	0	57	0	43	56	0	51	0	Homozygous
a10130_150	gi|357510405|ref|XP_003625491.1| hypothetical protein MTR_7g099720 [Medicago truncatula]_x0001_gi|355500506|gb|AES81709.1| hypothetical protein MTR_7g099720 [Medicago truncatula] e-value: 3e-22 blast score: 90.9	370	A	C	0	23	0	12	17	0	14	0	Homozygous
a10131_198	gi|357448621|ref|XP_003594586.1| Alpha-glucosidase, partial [Medicago truncatula]_x0001_gi|355483634|gb|AES64837.1| Alpha-glucosidase, partial [Medicago truncatula] e-value: 0.0 blast score: 1453	2679	T	A	0	53	0	118	46	0	118	1	Heterozygous
a10131_198	gi|357448621|ref|XP_003594586.1| Alpha-glucosidase, partial [Medicago truncatula]_x0001_gi|355483634|gb|AES64837.1| Alpha-glucosidase, partial [Medicago truncatula] e-value: 0.0 blast score: 1453	211	C	T	0	48	0	89	47	0	101	0	Homozygous
a10131_198	gi|357448621|ref|XP_003594586.1| Alpha-glucosidase, partial [Medicago truncatula]_x0001_gi|355483634|gb|AES64837.1| Alpha-glucosidase, partial [Medicago truncatula] e-value: 0.0 blast score: 1453	1381	G	A	0	48	0	105	64	0	121	0	Homozygous
a10131_198	gi|357448621|ref|XP_003594586.1| Alpha-glucosidase, partial [Medicago truncatula]_x0001_gi|355483634|gb|AES64837.1| Alpha-glucosidase, partial [Medicago truncatula] e-value: 0.0 blast score: 1453	1367	C	T	0	46	0	107	66	0	130	0	Homozygous
a10131_198	gi|357448621|ref|XP_003594586.1| Alpha-glucosidase, partial [Medicago truncatula]_x0001_gi|355483634|gb|AES64837.1| Alpha-glucosidase, partial [Medicago truncatula] e-value: 0.0 blast score: 1453	1353	G	C	0	44	0	98	63	0	117	0	Homozygous
a10131_198	gi|357448621|ref|XP_003594586.1| Alpha-glucosidase, partial [Medicago truncatula]_x0001_gi|355483634|gb|AES64837.1| Alpha-glucosidase, partial [Medicago truncatula] e-value: 0.0 blast score: 1453	2461	G	A	0	21	0	84	44	0	112	0	Homozygous
a10131_198	gi|357448621|ref|XP_003594586.1| Alpha-glucosidase, partial [Medicago truncatula]_x0001_gi|355483634|gb|AES64837.1| Alpha-glucosidase, partial [Medicago truncatula] e-value: 0.0 blast score: 1453	318	G	A	61	4	112	5	0	48	0	108	Heterozygous
a10131_198	gi|357448621|ref|XP_003594586.1| Alpha-glucosidase, partial [Medicago truncatula]_x0001_gi|355483634|gb|AES64837.1| Alpha-glucosidase, partial [Medicago truncatula] e-value: 0.0 blast score: 1453	280	A	G	56	0	118	0	0	62	1	123	Heterozygous
a10131_198	gi|357448621|ref|XP_003594586.1| Alpha-glucosidase, partial [Medicago truncatula]_x0001_gi|355483634|gb|AES64837.1| Alpha-glucosidase, partial [Medicago truncatula] e-value: 0.0 blast score: 1453	264	C	T	55	0	117	0	0	59	0	115	Homozygous
a10131_198	gi|357448621|ref|XP_003594586.1| Alpha-glucosidase, partial [Medicago truncatula]_x0001_gi|355483634|gb|AES64837.1| Alpha-glucosidase, partial [Medicago truncatula] e-value: 0.0 blast score: 1453	2767	T	C	52	0	104	0	0	46	0	96	Homozygous
a10131_198	gi|357448621|ref|XP_003594586.1| Alpha-glucosidase, partial [Medicago truncatula]_x0001_gi|355483634|gb|AES64837.1| Alpha-glucosidase, partial [Medicago truncatula] e-value: 0.0 blast score: 1453	2783	G	A	48	0	92	0	0	33	0	81	Homozygous
a10131_198	gi|357448621|ref|XP_003594586.1| Alpha-glucosidase, partial [Medicago truncatula]_x0001_gi|355483634|gb|AES64837.1| Alpha-glucosidase, partial [Medicago truncatula] e-value: 0.0 blast score: 1453	2170	G	A	38	0	79	0	0	23	0	60	Homozygous
a10131_198	gi|357448621|ref|XP_003594586.1| Alpha-glucosidase, partial [Medicago truncatula]_x0001_gi|355483634|gb|AES64837.1| Alpha-glucosidase, partial [Medicago truncatula] e-value: 0.0 blast score: 1453	1057	A	G	37	0	92	0	0	21	1	78	Heterozygous
a10131_198	gi|357448621|ref|XP_003594586.1| Alpha-glucosidase, partial [Medicago truncatula]_x0001_gi|355483634|gb|AES64837.1| Alpha-glucosidase, partial [Medicago truncatula] e-value: 0.0 blast score: 1453	105	C	T	5	0	13	0	0	9	0	17	Homozygous
a10135_341	gi|357466387|ref|XP_003603478.1| hypothetical protein MTR_3g108100 [Medicago truncatula]_x0001_gi|355492526|gb|AES73729.1| hypothetical protein MTR_3g108100 [Medicago truncatula] e-value: 4e-76 blast score: 232	298	G	A	0	65	1	148	94	0	165	1	Heterozygous
a101373_33	no Blast Description	690	A	G	29	2	56	6	0	5	0	23	Heterozygous
a101373_33	no Blast Description	315	C	A	7	0	19	0	0	3	0	6	Homozygous
a10138_196	gi|357466227|ref|XP_003603398.1| Ein3-binding f-box protein, partial [Medicago truncatula]_x0001_gi|355492446|gb|AES73649.1| Ein3-binding f-box protein, partial [Medicago truncatula] e-value: 0.0 blast score: 957	2498	G	A	0	55	0	86	53	0	114	0	Homozygous
a10138_196	gi|357466227|ref|XP_003603398.1| Ein3-binding f-box protein, partial [Medicago truncatula]_x0001_gi|355492446|gb|AES73649.1| Ein3-binding f-box protein, partial [Medicago truncatula] e-value: 0.0 blast score: 957	417	G	A	0	39	0	83	39	0	85	0	Homozygous
a10138_196	gi|357466227|ref|XP_003603398.1| Ein3-binding f-box protein, partial [Medicago truncatula]_x0001_gi|355492446|gb|AES73649.1| Ein3-binding f-box protein, partial [Medicago truncatula] e-value: 0.0 blast score: 957	1383	G	A	0	28	0	86	28	0	94	0	Homozygous
a10138_196	gi|357466227|ref|XP_003603398.1| Ein3-binding f-box protein, partial [Medicago truncatula]_x0001_gi|355492446|gb|AES73649.1| Ein3-binding f-box protein, partial [Medicago truncatula] e-value: 0.0 blast score: 957	2340	A	G	0	11	0	33	11	0	41	0	Homozygous
a101394_55	gi|357447021|ref|XP_003593786.1| Aquaporin NIP1-2 [Medicago truncatula]_x0001_gi|355482834|gb|AES64037.1| Aquaporin NIP1-2 [Medicago truncatula] e-value: 2e-109 blast score: 318	382	T	G	0	9	0	23	28	0	43	0	Homozygous
a101394_55	gi|357447021|ref|XP_003593786.1| Aquaporin NIP1-2 [Medicago truncatula]_x0001_gi|355482834|gb|AES64037.1| Aquaporin NIP1-2 [Medicago truncatula] e-value: 2e-109 blast score: 318	304	T	A	0	5	0	10	22	0	42	0	Homozygous
a10141_231	gi|356495143|ref|XP_003516440.1| PREDICTED: scarecrow-like protein 6-like [Glycine max] e-value: 0.0 blast score: 986	2053	T	C	0	84	1	168	98	0	189	0	Heterozygous
a10141_231	gi|356495143|ref|XP_003516440.1| PREDICTED: scarecrow-like protein 6-like [Glycine max] e-value: 0.0 blast score: 986	1985	T	A	0	52	0	130	60	0	140	0	Homozygous
a10141_231	gi|356495143|ref|XP_003516440.1| PREDICTED: scarecrow-like protein 6-like [Glycine max] e-value: 0.0 blast score: 986	2428	G	A	0	5	0	13	5	0	20	0	Homozygous
a10141_231	gi|356495143|ref|XP_003516440.1| PREDICTED: scarecrow-like protein 6-like [Glycine max] e-value: 0.0 blast score: 986	2083	C	T	98	0	176	0	0	98	0	189	Homozygous
a10141_231	gi|356495143|ref|XP_003516440.1| PREDICTED: scarecrow-like protein 6-like [Glycine max] e-value: 0.0 blast score: 986	472	G	A	52	0	126	0	0	48	0	114	Homozygous
a10141_231	gi|356495143|ref|XP_003516440.1| PREDICTED: scarecrow-like protein 6-like [Glycine max] e-value: 0.0 blast score: 986	1786	G	A	48	0	99	0	0	48	0	98	Homozygous
a10141_231	gi|356495143|ref|XP_003516440.1| PREDICTED: scarecrow-like protein 6-like [Glycine max] e-value: 0.0 blast score: 986	1872	T	C	46	0	114	0	0	56	0	90	Homozygous
a10142_304	gi|356549592|ref|XP_003543176.1| PREDICTED: caffeic acid 3-O-methyltransferase-like [Glycine max] e-value: 0.0 blast score: 615	369	A	G	0	166	0	100	246	0	169	0	Homozygous
a10142_304	gi|356549592|ref|XP_003543176.1| PREDICTED: caffeic acid 3-O-methyltransferase-like [Glycine max] e-value: 0.0 blast score: 615	510	G	A	0	139	1	78	175	0	105	0	Heterozygous
a101426_56	gi|357518549|ref|XP_003629563.1| Leucine-rich repeat protein soc-2-like protein [Medicago truncatula]_x0001_gi|355523585|gb|AET04039.1| Leucine-rich repeat protein soc-2-like protein [Medicago truncatula] e-value: 1e-82 blast score: 262	321	T	G	0	4	0	16	15	0	50	0	Homozygous
a101426_56	gi|357518549|ref|XP_003629563.1| Leucine-rich repeat protein soc-2-like protein [Medicago truncatula]_x0001_gi|355523585|gb|AET04039.1| Leucine-rich repeat protein soc-2-like protein [Medicago truncatula] e-value: 1e-82 blast score: 262	244	T	C	3	0	16	0	0	11	0	36	Homozygous
a10143_145	gi|357511149|ref|XP_003625863.1| hypothetical protein MTR_7g108100 [Medicago truncatula]_x0001_gi|355500878|gb|AES82081.1| hypothetical protein MTR_7g108100 [Medicago truncatula] e-value: 7e-44 blast score: 151	344	T	A	0	18	0	10	18	0	17	0	Homozygous
a10143_145	gi|357511149|ref|XP_003625863.1| hypothetical protein MTR_7g108100 [Medicago truncatula]_x0001_gi|355500878|gb|AES82081.1| hypothetical protein MTR_7g108100 [Medicago truncatula] e-value: 7e-44 blast score: 151	405	C	T	52	0	46	0	0	46	0	45	Homozygous
a10143_145	gi|357511149|ref|XP_003625863.1| hypothetical protein MTR_7g108100 [Medicago truncatula]_x0001_gi|355500878|gb|AES82081.1| hypothetical protein MTR_7g108100 [Medicago truncatula] e-value: 7e-44 blast score: 151	379	T	G	36	0	33	0	0	27	0	26	Homozygous
a10146_209	gi|357446237|ref|XP_003593396.1| Pro-resilin [Medicago truncatula]_x0001_gi|355482444|gb|AES63647.1| Pro-resilin [Medicago truncatula] e-value: 9e-155 blast score: 447	847	G	A	0	113	0	80	120	1	82	0	Heterozygous
a10146_209	gi|357446237|ref|XP_003593396.1| Pro-resilin [Medicago truncatula]_x0001_gi|355482444|gb|AES63647.1| Pro-resilin [Medicago truncatula] e-value: 9e-155 blast score: 447	340	A	G	52	0	38	0	0	32	1	25	Heterozygous
a1015_669	gi|357481805|ref|XP_003611188.1| PGR5-like protein 1A [Medicago truncatula]_x0001_gi|355512523|gb|AES94146.1| PGR5-like protein 1A [Medicago truncatula] e-value: 8e-36 blast score: 130	347	C	T	1	174	1	144	441	1	376	1	Heterozygous
a1015_669	gi|357481805|ref|XP_003611188.1| PGR5-like protein 1A [Medicago truncatula]_x0001_gi|355512523|gb|AES94146.1| PGR5-like protein 1A [Medicago truncatula] e-value: 8e-36 blast score: 130	366	G	A	1	162	0	128	439	1	364	0	Heterozygous
a101512_33	gi|357484163|ref|XP_003612368.1| MutL DNA mismatch repair protein [Medicago truncatula]_x0001_gi|355513703|gb|AES95326.1| MutL DNA mismatch repair protein [Medicago truncatula] e-value: 0.0 blast score: 787	801	T	C	0	1	0	10	3	0	19	0	Homozygous
a101512_33	gi|357484163|ref|XP_003612368.1| MutL DNA mismatch repair protein [Medicago truncatula]_x0001_gi|355513703|gb|AES95326.1| MutL DNA mismatch repair protein [Medicago truncatula] e-value: 0.0 blast score: 787	1176	C	T	3	0	21	0	0	7	0	24	Homozygous
a101512_33	gi|357484163|ref|XP_003612368.1| MutL DNA mismatch repair protein [Medicago truncatula]_x0001_gi|355513703|gb|AES95326.1| MutL DNA mismatch repair protein [Medicago truncatula] e-value: 0.0 blast score: 787	1535	C	T	1	0	11	0	0	3	0	9	Homozygous
a101512_33	gi|357484163|ref|XP_003612368.1| MutL DNA mismatch repair protein [Medicago truncatula]_x0001_gi|355513703|gb|AES95326.1| MutL DNA mismatch repair protein [Medicago truncatula] e-value: 0.0 blast score: 787	1523	G	A	1	0	13	0	0	2	0	9	Homozygous
a10152_135	gi|388502246|gb|AFK39189.1| unknown [Lotus japonicus] e-value: 5e-33 blast score: 119	232	G	T	0	33	0	26	45	0	38	0	Homozygous
a10158_240	gi|357443327|ref|XP_003591941.1| Transmembrane protein [Medicago truncatula]_x0001_gi|355480989|gb|AES62192.1| Transmembrane protein [Medicago truncatula] e-value: 0.0 blast score: 587	106	T	C	0	14	0	11	12	0	10	0	Homozygous
a10158_240	gi|357443327|ref|XP_003591941.1| Transmembrane protein [Medicago truncatula]_x0001_gi|355480989|gb|AES62192.1| Transmembrane protein [Medicago truncatula] e-value: 0.0 blast score: 587	1036	T	A	113	0	64	0	0	103	0	105	Homozygous
a101583_46	no Blast Description	251	A	G	0	24	0	18	30	1	36	3	Heterozygous
a101583_46	no Blast Description	235	C	A	0	23	0	23	34	1	34	4	Heterozygous
a101583_46	no Blast Description	217	T	G	0	20	0	20	35	0	35	4	Heterozygous
a101583_46	no Blast Description	704	G	A	0	5	0	13	19	0	29	0	Homozygous
a101583_46	no Blast Description	445	T	C	0	4	0	11	15	0	28	0	Homozygous
a101586_55	gi|357496615|ref|XP_003618596.1| hypothetical protein MTR_6g013530 [Medicago truncatula]_x0001_gi|355493611|gb|AES74814.1| hypothetical protein MTR_6g013530 [Medicago truncatula] e-value: 1e-137 blast score: 395	309	T	C	0	16	0	18	28	0	16	0	Homozygous
a10159_245	gi|357449945|ref|XP_003595249.1| hypothetical protein MTR_2g040130 [Medicago truncatula]_x0001_gi|355484297|gb|AES65500.1| hypothetical protein MTR_2g040130 [Medicago truncatula] e-value: 0.0 blast score: 839	273	A	C	1	49	0	180	83	0	241	0	Heterozygous
a10159_245	gi|357449945|ref|XP_003595249.1| hypothetical protein MTR_2g040130 [Medicago truncatula]_x0001_gi|355484297|gb|AES65500.1| hypothetical protein MTR_2g040130 [Medicago truncatula] e-value: 0.0 blast score: 839	225	A	G	0	30	0	112	53	0	153	0	Homozygous
a101622_36	no Blast Description	673	C	T	0	19	0	19	31	0	22	0	Homozygous
a101716_37	gi|356523519|ref|XP_003530385.1| PREDICTED: uncharacterized protein LOC100799804 [Glycine max] e-value: 2e-36 blast score: 86.3	306	A	C	0	7	0	17	5	1	15	0	Heterozygous
a101716_37	gi|356523519|ref|XP_003530385.1| PREDICTED: uncharacterized protein LOC100799804 [Glycine max] e-value: 2e-36 blast score: 86.3	530	G	C	14	0	50	0	0	28	0	32	Homozygous
a101716_37	gi|356523519|ref|XP_003530385.1| PREDICTED: uncharacterized protein LOC100799804 [Glycine max] e-value: 2e-36 blast score: 86.3	406	C	A	7	0	25	0	0	11	0	12	Homozygous
a101716_37	gi|356523519|ref|XP_003530385.1| PREDICTED: uncharacterized protein LOC100799804 [Glycine max] e-value: 2e-36 blast score: 86.3	475	G	C	5	0	27	0	0	16	0	12	Homozygous
a101719_57	gi|357520903|ref|XP_003630740.1| Ethylene-responsive transcription factor TINY [Medicago truncatula]_x0001_gi|355524762|gb|AET05216.1| Ethylene-responsive transcription factor TINY [Medicago truncatula] e-value: 2e-101 blast score: 301	330	T	G	0	15	0	12	12	0	30	0	Homozygous
a101719_57	gi|357520903|ref|XP_003630740.1| Ethylene-responsive transcription factor TINY [Medicago truncatula]_x0001_gi|355524762|gb|AET05216.1| Ethylene-responsive transcription factor TINY [Medicago truncatula] e-value: 2e-101 blast score: 301	673	C	G	0	11	0	10	7	0	31	0	Homozygous
a101756_40	gi|357467055|ref|XP_003603812.1| hypothetical protein MTR_3g114470 [Medicago truncatula]_x0001_gi|355492860|gb|AES74063.1| hypothetical protein MTR_3g114470 [Medicago truncatula] e-value: 3e-126 blast score: 365	279	C	T	0	4	0	15	6	0	23	0	Homozygous
a101756_40	gi|357467055|ref|XP_003603812.1| hypothetical protein MTR_3g114470 [Medicago truncatula]_x0001_gi|355492860|gb|AES74063.1| hypothetical protein MTR_3g114470 [Medicago truncatula] e-value: 3e-126 blast score: 365	769	G	T	5	0	15	0	0	6	0	16	Homozygous
a10176_204	gi|388508832|gb|AFK42482.1| unknown [Medicago truncatula] e-value: 4e-119 blast score: 344	333	A	C	0	80	1	90	101	1	129	0	Heterozygous
a10176_204	gi|388508832|gb|AFK42482.1| unknown [Medicago truncatula] e-value: 4e-119 blast score: 344	141	C	T	0	9	0	13	23	0	28	0	Homozygous
a10176_204	gi|388508832|gb|AFK42482.1| unknown [Medicago truncatula] e-value: 4e-119 blast score: 344	829	G	A	94	0	103	1	0	86	0	93	Heterozygous
a10176_204	gi|388508832|gb|AFK42482.1| unknown [Medicago truncatula] e-value: 4e-119 blast score: 344	848	G	T	64	0	64	0	0	54	0	54	Homozygous
a10177_347	gi|357509541|ref|XP_003625059.1| UDP-sulfoquinovose synthase [Medicago truncatula]_x0001_gi|355500074|gb|AES81277.1| UDP-sulfoquinovose synthase [Medicago truncatula] e-value: 0.0 blast score: 906	1551	G	C	122	0	152	0	0	109	0	141	Homozygous
a10177_347	gi|357509541|ref|XP_003625059.1| UDP-sulfoquinovose synthase [Medicago truncatula]_x0001_gi|355500074|gb|AES81277.1| UDP-sulfoquinovose synthase [Medicago truncatula] e-value: 0.0 blast score: 906	1545	C	T	114	0	140	0	0	106	1	137	Heterozygous
a10177_347	gi|357509541|ref|XP_003625059.1| UDP-sulfoquinovose synthase [Medicago truncatula]_x0001_gi|355500074|gb|AES81277.1| UDP-sulfoquinovose synthase [Medicago truncatula] e-value: 0.0 blast score: 906	1593	A	G	103	0	126	0	0	86	0	108	Homozygous
a10177_347	gi|357509541|ref|XP_003625059.1| UDP-sulfoquinovose synthase [Medicago truncatula]_x0001_gi|355500074|gb|AES81277.1| UDP-sulfoquinovose synthase [Medicago truncatula] e-value: 0.0 blast score: 906	1434	A	G	92	0	124	0	0	80	0	118	Homozygous
a101778_49	gi|357456065|ref|XP_003598313.1| SOSS complex subunit B1 [Medicago truncatula]_x0001_gi|355487361|gb|AES68564.1| SOSS complex subunit B1 [Medicago truncatula] e-value: 1e-79 blast score: 244	326	T	C	25	0	21	0	0	5	2	27	Heterozygous
a101778_49	gi|357456065|ref|XP_003598313.1| SOSS complex subunit B1 [Medicago truncatula]_x0001_gi|355487361|gb|AES68564.1| SOSS complex subunit B1 [Medicago truncatula] e-value: 1e-79 blast score: 244	439	A	T	16	0	27	0	2	9	0	26	Heterozygous
a101778_49	gi|357456065|ref|XP_003598313.1| SOSS complex subunit B1 [Medicago truncatula]_x0001_gi|355487361|gb|AES68564.1| SOSS complex subunit B1 [Medicago truncatula] e-value: 1e-79 blast score: 244	835	G	C	13	0	14	0	3	4	0	7	Heterozygous
a101778_49	gi|357456065|ref|XP_003598313.1| SOSS complex subunit B1 [Medicago truncatula]_x0001_gi|355487361|gb|AES68564.1| SOSS complex subunit B1 [Medicago truncatula] e-value: 1e-79 blast score: 244	159	T	C	9	0	15	0	0	2	0	7	Homozygous
a10179_88	gi|357517483|ref|XP_003629030.1| Ectonucleoside triphosphate diphosphohydrolase [Medicago truncatula]_x0001_gi|355523052|gb|AET03506.1| Ectonucleoside triphosphate diphosphohydrolase [Medicago truncatula] e-value: 0.0 blast score: 1098	1205	A	G	0	20	0	41	24	0	55	0	Homozygous
a10179_88	gi|357517483|ref|XP_003629030.1| Ectonucleoside triphosphate diphosphohydrolase [Medicago truncatula]_x0001_gi|355523052|gb|AET03506.1| Ectonucleoside triphosphate diphosphohydrolase [Medicago truncatula] e-value: 0.0 blast score: 1098	776	A	C	0	3	0	16	15	0	16	0	Homozygous
a1018_594	gi|357485881|ref|XP_003613228.1| Carbonic anhydrase [Medicago truncatula]_x0001_gi|355514563|gb|AES96186.1| Carbonic anhydrase [Medicago truncatula] e-value: 1e-179 blast score: 507	1222	C	T	175	0	174	0	0	233	0	179	Homozygous
a1018_594	gi|357485881|ref|XP_003613228.1| Carbonic anhydrase [Medicago truncatula]_x0001_gi|355514563|gb|AES96186.1| Carbonic anhydrase [Medicago truncatula] e-value: 1e-179 blast score: 507	361	G	C	111	0	80	0	0	133	0	83	Homozygous
a1018_594	gi|357485881|ref|XP_003613228.1| Carbonic anhydrase [Medicago truncatula]_x0001_gi|355514563|gb|AES96186.1| Carbonic anhydrase [Medicago truncatula] e-value: 1e-179 blast score: 507	354	T	G	104	0	77	1	2	129	0	82	Heterozygous
a10181_251	gi|358344722|ref|XP_003636436.1| Casein kinase I isoform delta-like protein [Medicago truncatula]_x0001_gi|355502371|gb|AES83574.1| Casein kinase I isoform delta-like protein [Medicago truncatula] e-value: 0.0 blast score: 761	1395	A	G	0	140	0	78	154	0	134	0	Homozygous
a10181_251	gi|358344722|ref|XP_003636436.1| Casein kinase I isoform delta-like protein [Medicago truncatula]_x0001_gi|355502371|gb|AES83574.1| Casein kinase I isoform delta-like protein [Medicago truncatula] e-value: 0.0 blast score: 761	465	G	A	0	110	0	45	127	0	73	0	Homozygous
a10181_251	gi|358344722|ref|XP_003636436.1| Casein kinase I isoform delta-like protein [Medicago truncatula]_x0001_gi|355502371|gb|AES83574.1| Casein kinase I isoform delta-like protein [Medicago truncatula] e-value: 0.0 blast score: 761	2012	T	C	0	86	0	66	78	0	88	0	Homozygous
a10181_251	gi|358344722|ref|XP_003636436.1| Casein kinase I isoform delta-like protein [Medicago truncatula]_x0001_gi|355502371|gb|AES83574.1| Casein kinase I isoform delta-like protein [Medicago truncatula] e-value: 0.0 blast score: 761	2029	A	G	0	77	0	57	68	0	79	0	Homozygous
a10181_251	gi|358344722|ref|XP_003636436.1| Casein kinase I isoform delta-like protein [Medicago truncatula]_x0001_gi|355502371|gb|AES83574.1| Casein kinase I isoform delta-like protein [Medicago truncatula] e-value: 0.0 blast score: 761	2060	G	A	1	24	0	23	34	0	33	0	Heterozygous
a10181_251	gi|358344722|ref|XP_003636436.1| Casein kinase I isoform delta-like protein [Medicago truncatula]_x0001_gi|355502371|gb|AES83574.1| Casein kinase I isoform delta-like protein [Medicago truncatula] e-value: 0.0 blast score: 761	1733	A	T	151	0	108	0	0	93	1	75	Heterozygous
a101812_42	gi|357511089|ref|XP_003625833.1| hypothetical protein MTR_7g104720 [Medicago truncatula]_x0001_gi|355500848|gb|AES82051.1| hypothetical protein MTR_7g104720 [Medicago truncatula] e-value: 3e-95 blast score: 288	554	T	G	50	0	33	0	0	14	0	10	Homozygous
a101812_42	gi|357511089|ref|XP_003625833.1| hypothetical protein MTR_7g104720 [Medicago truncatula]_x0001_gi|355500848|gb|AES82051.1| hypothetical protein MTR_7g104720 [Medicago truncatula] e-value: 3e-95 blast score: 288	510	G	T	40	0	38	0	1	6	0	12	Heterozygous
a10182_267	gi|357494081|ref|XP_003617329.1| WD-repeat protein-like protein [Medicago truncatula]_x0001_gi|355518664|gb|AET00288.1| WD-repeat protein-like protein [Medicago truncatula] e-value: 0.0 blast score: 1017	415	T	C	0	108	0	113	117	0	161	0	Homozygous
a10182_267	gi|357494081|ref|XP_003617329.1| WD-repeat protein-like protein [Medicago truncatula]_x0001_gi|355518664|gb|AET00288.1| WD-repeat protein-like protein [Medicago truncatula] e-value: 0.0 blast score: 1017	2054	A	C	0	84	0	98	94	0	106	0	Homozygous
a10182_267	gi|357494081|ref|XP_003617329.1| WD-repeat protein-like protein [Medicago truncatula]_x0001_gi|355518664|gb|AET00288.1| WD-repeat protein-like protein [Medicago truncatula] e-value: 0.0 blast score: 1017	1739	C	T	0	66	0	90	108	0	138	0	Homozygous
a10182_267	gi|357494081|ref|XP_003617329.1| WD-repeat protein-like protein [Medicago truncatula]_x0001_gi|355518664|gb|AET00288.1| WD-repeat protein-like protein [Medicago truncatula] e-value: 0.0 blast score: 1017	2089	A	G	77	0	96	0	0	76	0	89	Homozygous
a10183_222	gi|357500493|ref|XP_003620535.1| Nudix hydrolase [Medicago truncatula]_x0001_gi|355495550|gb|AES76753.1| Nudix hydrolase [Medicago truncatula] e-value: 0.0 blast score: 581	1216	T	C	0	58	0	45	80	0	49	0	Homozygous
a10183_222	gi|357500493|ref|XP_003620535.1| Nudix hydrolase [Medicago truncatula]_x0001_gi|355495550|gb|AES76753.1| Nudix hydrolase [Medicago truncatula] e-value: 0.0 blast score: 581	636	C	T	84	0	77	1	0	91	0	79	Heterozygous
a10185_242	gi|357521451|ref|XP_003631014.1| Histidine kinase [Medicago truncatula]_x0001_gi|355525036|gb|AET05490.1| Histidine kinase [Medicago truncatula] e-value: 0.0 blast score: 1805	1386	G	A	0	55	0	114	56	0	139	0	Homozygous
a10185_242	gi|357521451|ref|XP_003631014.1| Histidine kinase [Medicago truncatula]_x0001_gi|355525036|gb|AET05490.1| Histidine kinase [Medicago truncatula] e-value: 0.0 blast score: 1805	954	G	A	0	47	0	127	46	0	133	0	Homozygous
a10185_242	gi|357521451|ref|XP_003631014.1| Histidine kinase [Medicago truncatula]_x0001_gi|355525036|gb|AET05490.1| Histidine kinase [Medicago truncatula] e-value: 0.0 blast score: 1805	438	A	C	0	44	0	79	46	0	98	1	Heterozygous
a10185_242	gi|357521451|ref|XP_003631014.1| Histidine kinase [Medicago truncatula]_x0001_gi|355525036|gb|AET05490.1| Histidine kinase [Medicago truncatula] e-value: 0.0 blast score: 1805	1770	C	A	0	39	0	83	34	0	110	0	Homozygous
a10185_242	gi|357521451|ref|XP_003631014.1| Histidine kinase [Medicago truncatula]_x0001_gi|355525036|gb|AET05490.1| Histidine kinase [Medicago truncatula] e-value: 0.0 blast score: 1805	357	C	T	81	0	179	0	0	71	0	178	Homozygous
a10185_242	gi|357521451|ref|XP_003631014.1| Histidine kinase [Medicago truncatula]_x0001_gi|355525036|gb|AET05490.1| Histidine kinase [Medicago truncatula] e-value: 0.0 blast score: 1805	2715	T	C	62	0	139	0	0	70	0	186	Homozygous
a10185_242	gi|357521451|ref|XP_003631014.1| Histidine kinase [Medicago truncatula]_x0001_gi|355525036|gb|AET05490.1| Histidine kinase [Medicago truncatula] e-value: 0.0 blast score: 1805	2706	C	A	56	0	137	0	0	67	0	180	Homozygous
a10185_242	gi|357521451|ref|XP_003631014.1| Histidine kinase [Medicago truncatula]_x0001_gi|355525036|gb|AET05490.1| Histidine kinase [Medicago truncatula] e-value: 0.0 blast score: 1805	1305	C	T	48	0	99	0	0	46	0	129	Homozygous
a10185_242	gi|357521451|ref|XP_003631014.1| Histidine kinase [Medicago truncatula]_x0001_gi|355525036|gb|AET05490.1| Histidine kinase [Medicago truncatula] e-value: 0.0 blast score: 1805	1536	G	A	47	0	116	0	0	47	0	109	Homozygous
a10185_242	gi|357521451|ref|XP_003631014.1| Histidine kinase [Medicago truncatula]_x0001_gi|355525036|gb|AET05490.1| Histidine kinase [Medicago truncatula] e-value: 0.0 blast score: 1805	1287	T	C	45	0	104	0	0	47	0	127	Homozygous
a10185_242	gi|357521451|ref|XP_003631014.1| Histidine kinase [Medicago truncatula]_x0001_gi|355525036|gb|AET05490.1| Histidine kinase [Medicago truncatula] e-value: 0.0 blast score: 1805	3216	C	G	23	0	76	0	0	31	0	65	Homozygous
a10186_253	gi|357450161|ref|XP_003595357.1| hypothetical protein MTR_2g042970 [Medicago truncatula]_x0001_gi|355484405|gb|AES65608.1| hypothetical protein MTR_2g042970 [Medicago truncatula]_x0001_gi|388520969|gb|AFK48546.1| unknown [Medicago truncatula] e-value: 1e-93 blast score: 280	588	C	A	0	56	0	78	101	0	120	0	Homozygous
a10186_253	gi|357450161|ref|XP_003595357.1| hypothetical protein MTR_2g042970 [Medicago truncatula]_x0001_gi|355484405|gb|AES65608.1| hypothetical protein MTR_2g042970 [Medicago truncatula]_x0001_gi|388520969|gb|AFK48546.1| unknown [Medicago truncatula] e-value: 1e-93 blast score: 280	580	G	A	0	53	0	66	89	0	107	0	Homozygous
a10186_253	gi|357450161|ref|XP_003595357.1| hypothetical protein MTR_2g042970 [Medicago truncatula]_x0001_gi|355484405|gb|AES65608.1| hypothetical protein MTR_2g042970 [Medicago truncatula]_x0001_gi|388520969|gb|AFK48546.1| unknown [Medicago truncatula] e-value: 1e-93 blast score: 280	227	G	A	86	0	92	0	0	62	0	83	Homozygous
a1019_476	gi|417482|sp|Q04903.1|FNTB_PEA RecName: Full=Protein farnesyltransferase subunit beta; Short=FTase-beta; AltName: Full=CAAX farnesyltransferase subunit beta; AltName: Full=Ras proteins prenyltransferase subunit beta_x0001_gi|169049|gb|AAA33649.1| farnesyl-protein transferase beta-subunit [Pisum sativum] e-value: 0.0 blast score: 765	2256	A	G	0	25	0	94	45	0	112	0	Homozygous
a1019_476	gi|417482|sp|Q04903.1|FNTB_PEA RecName: Full=Protein farnesyltransferase subunit beta; Short=FTase-beta; AltName: Full=CAAX farnesyltransferase subunit beta; AltName: Full=Ras proteins prenyltransferase subunit beta_x0001_gi|169049|gb|AAA33649.1| farnesyl-protein transferase beta-subunit [Pisum sativum] e-value: 0.0 blast score: 765	1984	T	A	0	22	0	80	49	0	111	0	Homozygous
a1019_476	gi|417482|sp|Q04903.1|FNTB_PEA RecName: Full=Protein farnesyltransferase subunit beta; Short=FTase-beta; AltName: Full=CAAX farnesyltransferase subunit beta; AltName: Full=Ras proteins prenyltransferase subunit beta_x0001_gi|169049|gb|AAA33649.1| farnesyl-protein transferase beta-subunit [Pisum sativum] e-value: 0.0 blast score: 765	2410	T	A	0	17	0	51	30	0	89	0	Homozygous
a1019_476	gi|417482|sp|Q04903.1|FNTB_PEA RecName: Full=Protein farnesyltransferase subunit beta; Short=FTase-beta; AltName: Full=CAAX farnesyltransferase subunit beta; AltName: Full=Ras proteins prenyltransferase subunit beta_x0001_gi|169049|gb|AAA33649.1| farnesyl-protein transferase beta-subunit [Pisum sativum] e-value: 0.0 blast score: 765	2752	T	C	0	13	0	28	14	0	55	0	Homozygous
a1019_476	gi|417482|sp|Q04903.1|FNTB_PEA RecName: Full=Protein farnesyltransferase subunit beta; Short=FTase-beta; AltName: Full=CAAX farnesyltransferase subunit beta; AltName: Full=Ras proteins prenyltransferase subunit beta_x0001_gi|169049|gb|AAA33649.1| farnesyl-protein transferase beta-subunit [Pisum sativum] e-value: 0.0 blast score: 765	2784	C	T	0	9	0	20	14	0	40	0	Homozygous
a10191_264	gi|356556146|ref|XP_003546388.1| PREDICTED: ribulose-1,5 bisphosphate carboxylase/oxygenase large subunit N-methyltransferase, chloroplastic-like [Glycine max] e-value: 0.0 blast score: 797	691	G	C	0	86	0	94	119	1	119	0	Heterozygous
a10191_264	gi|356556146|ref|XP_003546388.1| PREDICTED: ribulose-1,5 bisphosphate carboxylase/oxygenase large subunit N-methyltransferase, chloroplastic-like [Glycine max] e-value: 0.0 blast score: 797	1550	C	T	0	78	0	79	142	0	119	0	Homozygous
a10191_264	gi|356556146|ref|XP_003546388.1| PREDICTED: ribulose-1,5 bisphosphate carboxylase/oxygenase large subunit N-methyltransferase, chloroplastic-like [Glycine max] e-value: 0.0 blast score: 797	910	G	C	0	77	0	67	116	0	138	0	Homozygous
a10191_264	gi|356556146|ref|XP_003546388.1| PREDICTED: ribulose-1,5 bisphosphate carboxylase/oxygenase large subunit N-methyltransferase, chloroplastic-like [Glycine max] e-value: 0.0 blast score: 797	226	T	C	0	50	0	46	73	0	73	0	Homozygous
a10191_264	gi|356556146|ref|XP_003546388.1| PREDICTED: ribulose-1,5 bisphosphate carboxylase/oxygenase large subunit N-methyltransferase, chloroplastic-like [Glycine max] e-value: 0.0 blast score: 797	1179	G	T	0	45	0	35	89	0	77	0	Homozygous
a10191_264	gi|356556146|ref|XP_003546388.1| PREDICTED: ribulose-1,5 bisphosphate carboxylase/oxygenase large subunit N-methyltransferase, chloroplastic-like [Glycine max] e-value: 0.0 blast score: 797	979	G	A	0	43	0	36	62	0	70	0	Homozygous
a10191_264	gi|356556146|ref|XP_003546388.1| PREDICTED: ribulose-1,5 bisphosphate carboxylase/oxygenase large subunit N-methyltransferase, chloroplastic-like [Glycine max] e-value: 0.0 blast score: 797	661	G	A	82	0	86	0	0	117	0	108	Homozygous
a101915_56	gi|18409951|ref|NP_565028.1| SNARE associated Golgi protein family [Arabidopsis thaliana]_x0001_gi|12324535|gb|AAG52221.1|AC021665_4 unknown protein; 51119-52286 [Arabidopsis thaliana]_x0001_gi|18700127|gb|AAL77675.1| At1g71940/F17M19_9 [Arabidopsis thaliana]_x0001_gi|20453395|gb|AAM19936.1| At1g71940/F17M19_9 [Arabidopsis thaliana]_x0001_gi|21593331|gb|AAM65280.1| unknown [Arabidopsis thaliana]_…	870	G	C	52	0	60	0	0	20	0	16	Homozygous
a101915_56	gi|18409951|ref|NP_565028.1| SNARE associated Golgi protein family [Arabidopsis thaliana]_x0001_gi|12324535|gb|AAG52221.1|AC021665_4 unknown protein; 51119-52286 [Arabidopsis thaliana]_x0001_gi|18700127|gb|AAL77675.1| At1g71940/F17M19_9 [Arabidopsis thaliana]_x0001_gi|20453395|gb|AAM19936.1| At1g71940/F17M19_9 [Arabidopsis thaliana]_x0001_gi|21593331|gb|AAM65280.1| unknown [Arabidopsis thaliana]_…	714	T	G	39	0	47	0	1	17	0	13	Heterozygous
a101915_56	gi|18409951|ref|NP_565028.1| SNARE associated Golgi protein family [Arabidopsis thaliana]_x0001_gi|12324535|gb|AAG52221.1|AC021665_4 unknown protein; 51119-52286 [Arabidopsis thaliana]_x0001_gi|18700127|gb|AAL77675.1| At1g71940/F17M19_9 [Arabidopsis thaliana]_x0001_gi|20453395|gb|AAM19936.1| At1g71940/F17M19_9 [Arabidopsis thaliana]_x0001_gi|21593331|gb|AAM65280.1| unknown [Arabidopsis thaliana]_…	415	C	A	35	0	60	0	0	12	0	18	Homozygous
a101915_56	gi|18409951|ref|NP_565028.1| SNARE associated Golgi protein family [Arabidopsis thaliana]_x0001_gi|12324535|gb|AAG52221.1|AC021665_4 unknown protein; 51119-52286 [Arabidopsis thaliana]_x0001_gi|18700127|gb|AAL77675.1| At1g71940/F17M19_9 [Arabidopsis thaliana]_x0001_gi|20453395|gb|AAM19936.1| At1g71940/F17M19_9 [Arabidopsis thaliana]_x0001_gi|21593331|gb|AAM65280.1| unknown [Arabidopsis thaliana]_…	754	A	G	34	0	51	0	0	17	0	10	Homozygous
a101915_56	gi|18409951|ref|NP_565028.1| SNARE associated Golgi protein family [Arabidopsis thaliana]_x0001_gi|12324535|gb|AAG52221.1|AC021665_4 unknown protein; 51119-52286 [Arabidopsis thaliana]_x0001_gi|18700127|gb|AAL77675.1| At1g71940/F17M19_9 [Arabidopsis thaliana]_x0001_gi|20453395|gb|AAM19936.1| At1g71940/F17M19_9 [Arabidopsis thaliana]_x0001_gi|21593331|gb|AAM65280.1| unknown [Arabidopsis thaliana]_…	703	G	T	34	0	48	0	1	17	0	15	Heterozygous
a101915_56	gi|18409951|ref|NP_565028.1| SNARE associated Golgi protein family [Arabidopsis thaliana]_x0001_gi|12324535|gb|AAG52221.1|AC021665_4 unknown protein; 51119-52286 [Arabidopsis thaliana]_x0001_gi|18700127|gb|AAL77675.1| At1g71940/F17M19_9 [Arabidopsis thaliana]_x0001_gi|20453395|gb|AAM19936.1| At1g71940/F17M19_9 [Arabidopsis thaliana]_x0001_gi|21593331|gb|AAM65280.1| unknown [Arabidopsis thaliana]_…	436	G	A	34	0	59	0	0	11	0	18	Homozygous
a101915_56	gi|18409951|ref|NP_565028.1| SNARE associated Golgi protein family [Arabidopsis thaliana]_x0001_gi|12324535|gb|AAG52221.1|AC021665_4 unknown protein; 51119-52286 [Arabidopsis thaliana]_x0001_gi|18700127|gb|AAL77675.1| At1g71940/F17M19_9 [Arabidopsis thaliana]_x0001_gi|20453395|gb|AAM19936.1| At1g71940/F17M19_9 [Arabidopsis thaliana]_x0001_gi|21593331|gb|AAM65280.1| unknown [Arabidopsis thaliana]_…	1339	G	A	28	0	40	0	0	8	0	7	Homozygous
a101915_56	gi|18409951|ref|NP_565028.1| SNARE associated Golgi protein family [Arabidopsis thaliana]_x0001_gi|12324535|gb|AAG52221.1|AC021665_4 unknown protein; 51119-52286 [Arabidopsis thaliana]_x0001_gi|18700127|gb|AAL77675.1| At1g71940/F17M19_9 [Arabidopsis thaliana]_x0001_gi|20453395|gb|AAM19936.1| At1g71940/F17M19_9 [Arabidopsis thaliana]_x0001_gi|21593331|gb|AAM65280.1| unknown [Arabidopsis thaliana]_…	163	C	A	24	0	25	0	0	1	0	6	Homozygous
a101915_56	gi|18409951|ref|NP_565028.1| SNARE associated Golgi protein family [Arabidopsis thaliana]_x0001_gi|12324535|gb|AAG52221.1|AC021665_4 unknown protein; 51119-52286 [Arabidopsis thaliana]_x0001_gi|18700127|gb|AAL77675.1| At1g71940/F17M19_9 [Arabidopsis thaliana]_x0001_gi|20453395|gb|AAM19936.1| At1g71940/F17M19_9 [Arabidopsis thaliana]_x0001_gi|21593331|gb|AAM65280.1| unknown [Arabidopsis thaliana]_…	157	C	T	23	0	24	0	0	2	0	6	Homozygous
a101915_56	gi|18409951|ref|NP_565028.1| SNARE associated Golgi protein family [Arabidopsis thaliana]_x0001_gi|12324535|gb|AAG52221.1|AC021665_4 unknown protein; 51119-52286 [Arabidopsis thaliana]_x0001_gi|18700127|gb|AAL77675.1| At1g71940/F17M19_9 [Arabidopsis thaliana]_x0001_gi|20453395|gb|AAM19936.1| At1g71940/F17M19_9 [Arabidopsis thaliana]_x0001_gi|21593331|gb|AAM65280.1| unknown [Arabidopsis thaliana]_…	515	T	A	23	0	35	0	1	13	0	13	Heterozygous
a101915_56	gi|18409951|ref|NP_565028.1| SNARE associated Golgi protein family [Arabidopsis thaliana]_x0001_gi|12324535|gb|AAG52221.1|AC021665_4 unknown protein; 51119-52286 [Arabidopsis thaliana]_x0001_gi|18700127|gb|AAL77675.1| At1g71940/F17M19_9 [Arabidopsis thaliana]_x0001_gi|20453395|gb|AAM19936.1| At1g71940/F17M19_9 [Arabidopsis thaliana]_x0001_gi|21593331|gb|AAM65280.1| unknown [Arabidopsis thaliana]_…	145	C	A	22	0	23	0	0	2	0	7	Homozygous
a101915_56	gi|18409951|ref|NP_565028.1| SNARE associated Golgi protein family [Arabidopsis thaliana]_x0001_gi|12324535|gb|AAG52221.1|AC021665_4 unknown protein; 51119-52286 [Arabidopsis thaliana]_x0001_gi|18700127|gb|AAL77675.1| At1g71940/F17M19_9 [Arabidopsis thaliana]_x0001_gi|20453395|gb|AAM19936.1| At1g71940/F17M19_9 [Arabidopsis thaliana]_x0001_gi|21593331|gb|AAM65280.1| unknown [Arabidopsis thaliana]_…	349	C	T	22	0	36	0	0	3	0	8	Homozygous
a101915_56	gi|18409951|ref|NP_565028.1| SNARE associated Golgi protein family [Arabidopsis thaliana]_x0001_gi|12324535|gb|AAG52221.1|AC021665_4 unknown protein; 51119-52286 [Arabidopsis thaliana]_x0001_gi|18700127|gb|AAL77675.1| At1g71940/F17M19_9 [Arabidopsis thaliana]_x0001_gi|20453395|gb|AAM19936.1| At1g71940/F17M19_9 [Arabidopsis thaliana]_x0001_gi|21593331|gb|AAM65280.1| unknown [Arabidopsis thaliana]_…	553	C	G	21	0	36	0	1	8	0	13	Heterozygous
a101915_56	gi|18409951|ref|NP_565028.1| SNARE associated Golgi protein family [Arabidopsis thaliana]_x0001_gi|12324535|gb|AAG52221.1|AC021665_4 unknown protein; 51119-52286 [Arabidopsis thaliana]_x0001_gi|18700127|gb|AAL77675.1| At1g71940/F17M19_9 [Arabidopsis thaliana]_x0001_gi|20453395|gb|AAM19936.1| At1g71940/F17M19_9 [Arabidopsis thaliana]_x0001_gi|21593331|gb|AAM65280.1| unknown [Arabidopsis thaliana]_…	268	A	G	20	0	35	0	0	9	0	16	Homozygous
a101915_56	gi|18409951|ref|NP_565028.1| SNARE associated Golgi protein family [Arabidopsis thaliana]_x0001_gi|12324535|gb|AAG52221.1|AC021665_4 unknown protein; 51119-52286 [Arabidopsis thaliana]_x0001_gi|18700127|gb|AAL77675.1| At1g71940/F17M19_9 [Arabidopsis thaliana]_x0001_gi|20453395|gb|AAM19936.1| At1g71940/F17M19_9 [Arabidopsis thaliana]_x0001_gi|21593331|gb|AAM65280.1| unknown [Arabidopsis thaliana]_…	204	G	A	15	0	20	0	0	3	0	12	Homozygous
a101915_56	gi|18409951|ref|NP_565028.1| SNARE associated Golgi protein family [Arabidopsis thaliana]_x0001_gi|12324535|gb|AAG52221.1|AC021665_4 unknown protein; 51119-52286 [Arabidopsis thaliana]_x0001_gi|18700127|gb|AAL77675.1| At1g71940/F17M19_9 [Arabidopsis thaliana]_x0001_gi|20453395|gb|AAM19936.1| At1g71940/F17M19_9 [Arabidopsis thaliana]_x0001_gi|21593331|gb|AAM65280.1| unknown [Arabidopsis thaliana]_…	120	C	T	14	0	17	0	0	3	0	7	Homozygous
a101915_56	gi|18409951|ref|NP_565028.1| SNARE associated Golgi protein family [Arabidopsis thaliana]_x0001_gi|12324535|gb|AAG52221.1|AC021665_4 unknown protein; 51119-52286 [Arabidopsis thaliana]_x0001_gi|18700127|gb|AAL77675.1| At1g71940/F17M19_9 [Arabidopsis thaliana]_x0001_gi|20453395|gb|AAM19936.1| At1g71940/F17M19_9 [Arabidopsis thaliana]_x0001_gi|21593331|gb|AAM65280.1| unknown [Arabidopsis thaliana]_…	1229	T	C	11	0	28	0	0	4	0	8	Homozygous
a101919_47	gi|357453039|ref|XP_003596796.1| Protein TRANSPARENT TESTA [Medicago truncatula]_x0001_gi|355485844|gb|AES67047.1| Protein TRANSPARENT TESTA [Medicago truncatula] e-value: 6e-58 blast score: 186	210	T	C	0	14	0	17	23	0	17	0	Homozygous
a101919_47	gi|357453039|ref|XP_003596796.1| Protein TRANSPARENT TESTA [Medicago truncatula]_x0001_gi|355485844|gb|AES67047.1| Protein TRANSPARENT TESTA [Medicago truncatula] e-value: 6e-58 blast score: 186	197	C	T	0	9	0	13	20	0	20	0	Homozygous
a10193_180	gi|357490095|ref|XP_003615335.1| E3 ubiquitin-protein ligase HUWE1 [Medicago truncatula]_x0001_gi|355516670|gb|AES98293.1| E3 ubiquitin-protein ligase HUWE1 [Medicago truncatula] e-value: 0.0 blast score: 1492	2272	C	T	0	14	0	68	33	0	78	0	Homozygous
a10193_180	gi|357490095|ref|XP_003615335.1| E3 ubiquitin-protein ligase HUWE1 [Medicago truncatula]_x0001_gi|355516670|gb|AES98293.1| E3 ubiquitin-protein ligase HUWE1 [Medicago truncatula] e-value: 0.0 blast score: 1492	2174	G	A	19	0	91	0	0	42	0	97	Homozygous
a10193_180	gi|357490095|ref|XP_003615335.1| E3 ubiquitin-protein ligase HUWE1 [Medicago truncatula]_x0001_gi|355516670|gb|AES98293.1| E3 ubiquitin-protein ligase HUWE1 [Medicago truncatula] e-value: 0.0 blast score: 1492	1507	G	T	8	0	63	0	0	28	0	55	Homozygous
a101949_54	gi|1813329|dbj|BAA19156.1| HMG-1 [Canavalia gladiata] e-value: 1e-46 blast score: 151	130	T	C	33	0	8	0	0	20	0	7	Homozygous
a10196_196	gi|357438777|ref|XP_003589665.1| U-box domain-containing protein [Medicago truncatula]_x0001_gi|355478713|gb|AES59916.1| U-box domain-containing protein [Medicago truncatula] e-value: 0.0 blast score: 1190	145	A	G	0	62	0	113	74	0	138	0	Homozygous
a10196_196	gi|357438777|ref|XP_003589665.1| U-box domain-containing protein [Medicago truncatula]_x0001_gi|355478713|gb|AES59916.1| U-box domain-containing protein [Medicago truncatula] e-value: 0.0 blast score: 1190	130	G	A	0	61	1	105	74	0	133	0	Heterozygous
a10196_196	gi|357438777|ref|XP_003589665.1| U-box domain-containing protein [Medicago truncatula]_x0001_gi|355478713|gb|AES59916.1| U-box domain-containing protein [Medicago truncatula] e-value: 0.0 blast score: 1190	2133	A	G	0	49	2	87	52	0	106	0	Heterozygous
a10196_196	gi|357438777|ref|XP_003589665.1| U-box domain-containing protein [Medicago truncatula]_x0001_gi|355478713|gb|AES59916.1| U-box domain-containing protein [Medicago truncatula] e-value: 0.0 blast score: 1190	427	T	C	0	42	0	71	54	0	69	0	Homozygous
a10196_196	gi|357438777|ref|XP_003589665.1| U-box domain-containing protein [Medicago truncatula]_x0001_gi|355478713|gb|AES59916.1| U-box domain-containing protein [Medicago truncatula] e-value: 0.0 blast score: 1190	1802	A	C	0	37	0	67	52	0	79	0	Homozygous
a10196_196	gi|357438777|ref|XP_003589665.1| U-box domain-containing protein [Medicago truncatula]_x0001_gi|355478713|gb|AES59916.1| U-box domain-containing protein [Medicago truncatula] e-value: 0.0 blast score: 1190	248	T	C	53	0	93	1	0	78	1	127	Heterozygous
a10198_132	gi|356552105|ref|XP_003544411.1| PREDICTED: probable methyltransferase PMT28-like [Glycine max] e-value: 0.0 blast score: 1006	2936	A	T	1	73	0	104	68	0	144	0	Heterozygous
a10198_132	gi|356552105|ref|XP_003544411.1| PREDICTED: probable methyltransferase PMT28-like [Glycine max] e-value: 0.0 blast score: 1006	1807	T	C	0	58	0	19	68	0	55	0	Homozygous
a10198_132	gi|356552105|ref|XP_003544411.1| PREDICTED: probable methyltransferase PMT28-like [Glycine max] e-value: 0.0 blast score: 1006	1763	C	T	0	50	0	15	59	0	45	0	Homozygous
a10198_132	gi|356552105|ref|XP_003544411.1| PREDICTED: probable methyltransferase PMT28-like [Glycine max] e-value: 0.0 blast score: 1006	1793	T	C	0	50	0	18	62	0	46	0	Homozygous
a10198_132	gi|356552105|ref|XP_003544411.1| PREDICTED: probable methyltransferase PMT28-like [Glycine max] e-value: 0.0 blast score: 1006	3779	A	G	0	46	0	60	48	0	80	0	Homozygous
a10198_132	gi|356552105|ref|XP_003544411.1| PREDICTED: probable methyltransferase PMT28-like [Glycine max] e-value: 0.0 blast score: 1006	2618	G	A	0	46	0	55	58	1	102	0	Heterozygous
a10198_132	gi|356552105|ref|XP_003544411.1| PREDICTED: probable methyltransferase PMT28-like [Glycine max] e-value: 0.0 blast score: 1006	1532	C	T	0	39	0	17	38	0	37	0	Homozygous
a10198_132	gi|356552105|ref|XP_003544411.1| PREDICTED: probable methyltransferase PMT28-like [Glycine max] e-value: 0.0 blast score: 1006	365	T	C	0	35	0	22	60	0	45	0	Homozygous
a10198_132	gi|356552105|ref|XP_003544411.1| PREDICTED: probable methyltransferase PMT28-like [Glycine max] e-value: 0.0 blast score: 1006	2687	C	T	0	34	0	31	60	0	68	0	Homozygous
a10198_132	gi|356552105|ref|XP_003544411.1| PREDICTED: probable methyltransferase PMT28-like [Glycine max] e-value: 0.0 blast score: 1006	2472	C	T	0	32	0	28	43	0	55	0	Homozygous
a10198_132	gi|356552105|ref|XP_003544411.1| PREDICTED: probable methyltransferase PMT28-like [Glycine max] e-value: 0.0 blast score: 1006	1502	A	C	0	29	0	18	28	0	31	0	Homozygous
a10198_132	gi|356552105|ref|XP_003544411.1| PREDICTED: probable methyltransferase PMT28-like [Glycine max] e-value: 0.0 blast score: 1006	2466	C	T	0	28	0	22	38	0	50	0	Homozygous
a10198_132	gi|356552105|ref|XP_003544411.1| PREDICTED: probable methyltransferase PMT28-like [Glycine max] e-value: 0.0 blast score: 1006	495	T	C	0	27	0	14	52	0	49	0	Homozygous
a10198_132	gi|356552105|ref|XP_003544411.1| PREDICTED: probable methyltransferase PMT28-like [Glycine max] e-value: 0.0 blast score: 1006	675	A	G	0	26	0	11	36	0	16	0	Homozygous
a10198_132	gi|356552105|ref|XP_003544411.1| PREDICTED: probable methyltransferase PMT28-like [Glycine max] e-value: 0.0 blast score: 1006	2422	T	C	1	22	0	31	22	0	37	0	Heterozygous
a10198_132	gi|356552105|ref|XP_003544411.1| PREDICTED: probable methyltransferase PMT28-like [Glycine max] e-value: 0.0 blast score: 1006	197	A	G	0	22	0	12	39	0	26	0	Homozygous
a10198_132	gi|356552105|ref|XP_003544411.1| PREDICTED: probable methyltransferase PMT28-like [Glycine max] e-value: 0.0 blast score: 1006	1490	C	T	0	22	0	16	28	0	28	0	Homozygous
a10198_132	gi|356552105|ref|XP_003544411.1| PREDICTED: probable methyltransferase PMT28-like [Glycine max] e-value: 0.0 blast score: 1006	731	G	A	0	18	0	13	30	0	19	0	Homozygous
a10198_132	gi|356552105|ref|XP_003544411.1| PREDICTED: probable methyltransferase PMT28-like [Glycine max] e-value: 0.0 blast score: 1006	2304	A	T	0	13	0	19	8	0	15	0	Homozygous
a10198_132	gi|356552105|ref|XP_003544411.1| PREDICTED: probable methyltransferase PMT28-like [Glycine max] e-value: 0.0 blast score: 1006	2341	C	T	0	12	0	18	16	0	22	0	Homozygous
a10198_132	gi|356552105|ref|XP_003544411.1| PREDICTED: probable methyltransferase PMT28-like [Glycine max] e-value: 0.0 blast score: 1006	2215	C	T	4	0	10	0	0	2	0	9	Homozygous
a101989_28	gi|357438081|ref|XP_003589316.1| Activating signal cointegrator 1 complex subunit 3-like protein [Medicago truncatula]_x0001_gi|357451441|ref|XP_003595997.1| Activating signal cointegrator 1 complex subunit 3-like protein [Medicago truncatula]_x0001_gi|355478364|gb|AES59567.1| Activating signal cointegrator 1 complex subunit 3-like protein [Medicago truncatula]_x0001_gi|355485045|gb|AES66248.1| A…	592	T	C	0	3	0	34	4	0	12	0	Homozygous
a101989_28	gi|357438081|ref|XP_003589316.1| Activating signal cointegrator 1 complex subunit 3-like protein [Medicago truncatula]_x0001_gi|357451441|ref|XP_003595997.1| Activating signal cointegrator 1 complex subunit 3-like protein [Medicago truncatula]_x0001_gi|355478364|gb|AES59567.1| Activating signal cointegrator 1 complex subunit 3-like protein [Medicago truncatula]_x0001_gi|355485045|gb|AES66248.1| A…	508	G	A	0	2	0	19	4	0	8	0	Homozygous
a101989_28	gi|357438081|ref|XP_003589316.1| Activating signal cointegrator 1 complex subunit 3-like protein [Medicago truncatula]_x0001_gi|357451441|ref|XP_003595997.1| Activating signal cointegrator 1 complex subunit 3-like protein [Medicago truncatula]_x0001_gi|355478364|gb|AES59567.1| Activating signal cointegrator 1 complex subunit 3-like protein [Medicago truncatula]_x0001_gi|355485045|gb|AES66248.1| A…	451	G	T	0	1	0	14	4	0	7	0	Homozygous
a101989_28	gi|357438081|ref|XP_003589316.1| Activating signal cointegrator 1 complex subunit 3-like protein [Medicago truncatula]_x0001_gi|357451441|ref|XP_003595997.1| Activating signal cointegrator 1 complex subunit 3-like protein [Medicago truncatula]_x0001_gi|355478364|gb|AES59567.1| Activating signal cointegrator 1 complex subunit 3-like protein [Medicago truncatula]_x0001_gi|355485045|gb|AES66248.1| A…	567	G	A	1	0	22	0	0	4	0	6	Homozygous
a1020_557	gi|53793542|dbj|BAD52991.1| a/b-binding protein precursor-like [Oryza sativa Japonica Group] e-value: 9e-55 blast score: 173	214	T	C	0	306	1	192	311	1	373	0	Heterozygous
a1020_557	gi|53793542|dbj|BAD52991.1| a/b-binding protein precursor-like [Oryza sativa Japonica Group] e-value: 9e-55 blast score: 173	197	T	C	0	299	1	196	319	1	369	2	Heterozygous
a1020_557	gi|53793542|dbj|BAD52991.1| a/b-binding protein precursor-like [Oryza sativa Japonica Group] e-value: 9e-55 blast score: 173	274	A	G	1	295	0	173	315	1	319	1	Heterozygous
a10200_285	gi|217071922|gb|ACJ84321.1| unknown [Medicago truncatula]_x0001_gi|388493952|gb|AFK35042.1| unknown [Medicago truncatula] e-value: 0.0 blast score: 582	451	T	C	0	57	0	107	100	0	155	1	Heterozygous
a10200_285	gi|217071922|gb|ACJ84321.1| unknown [Medicago truncatula]_x0001_gi|388493952|gb|AFK35042.1| unknown [Medicago truncatula] e-value: 0.0 blast score: 582	568	A	G	63	0	116	0	0	97	1	158	Heterozygous
a10200_285	gi|217071922|gb|ACJ84321.1| unknown [Medicago truncatula]_x0001_gi|388493952|gb|AFK35042.1| unknown [Medicago truncatula] e-value: 0.0 blast score: 582	766	C	A	62	0	132	0	0	111	0	188	Homozygous
a10202_256	gi|357468571|ref|XP_003604570.1| Gamma-interferon-inducible lysosomal thiol reductase [Medicago truncatula]_x0001_gi|355505625|gb|AES86767.1| Gamma-interferon-inducible lysosomal thiol reductase [Medicago truncatula] e-value: 4e-153 blast score: 438	228	T	C	0	100	0	70	140	0	108	0	Homozygous
a10202_256	gi|357468571|ref|XP_003604570.1| Gamma-interferon-inducible lysosomal thiol reductase [Medicago truncatula]_x0001_gi|355505625|gb|AES86767.1| Gamma-interferon-inducible lysosomal thiol reductase [Medicago truncatula] e-value: 4e-153 blast score: 438	716	A	G	0	99	0	93	123	0	122	0	Homozygous
a10202_256	gi|357468571|ref|XP_003604570.1| Gamma-interferon-inducible lysosomal thiol reductase [Medicago truncatula]_x0001_gi|355505625|gb|AES86767.1| Gamma-interferon-inducible lysosomal thiol reductase [Medicago truncatula] e-value: 4e-153 blast score: 438	633	A	G	0	89	0	89	145	2	116	1	Heterozygous
a10202_256	gi|357468571|ref|XP_003604570.1| Gamma-interferon-inducible lysosomal thiol reductase [Medicago truncatula]_x0001_gi|355505625|gb|AES86767.1| Gamma-interferon-inducible lysosomal thiol reductase [Medicago truncatula] e-value: 4e-153 blast score: 438	858	C	T	0	70	0	53	112	0	91	0	Homozygous
a10202_256	gi|357468571|ref|XP_003604570.1| Gamma-interferon-inducible lysosomal thiol reductase [Medicago truncatula]_x0001_gi|355505625|gb|AES86767.1| Gamma-interferon-inducible lysosomal thiol reductase [Medicago truncatula] e-value: 4e-153 blast score: 438	901	G	A	0	68	0	41	114	0	85	0	Homozygous
a10202_256	gi|357468571|ref|XP_003604570.1| Gamma-interferon-inducible lysosomal thiol reductase [Medicago truncatula]_x0001_gi|355505625|gb|AES86767.1| Gamma-interferon-inducible lysosomal thiol reductase [Medicago truncatula] e-value: 4e-153 blast score: 438	935	T	C	0	52	0	27	113	0	75	0	Homozygous
a10206_225	gi|1709449|sp|P52902.1|ODPA_PEA RecName: Full=Pyruvate dehydrogenase E1 component subunit alpha, mitochondrial; Short=PDHE1-A; Flags: Precursor_x0001_gi|1263302|gb|AAA97411.1| pyruvate dehydrogenase E1 alpha subunit [Pisum sativum] e-value: 1e-43 blast score: 153	323	G	A	0	31	0	49	47	0	63	0	Homozygous
a102090_41	gi|357438457|ref|XP_003589504.1| Thaumatin-like protein [Medicago truncatula]_x0001_gi|355478552|gb|AES59755.1| Thaumatin-like protein [Medicago truncatula] e-value: 0.0 blast score: 545	976	C	G	5	7	0	34	3	0	9	0	Heterozygous
a102090_41	gi|357438457|ref|XP_003589504.1| Thaumatin-like protein [Medicago truncatula]_x0001_gi|355478552|gb|AES59755.1| Thaumatin-like protein [Medicago truncatula] e-value: 0.0 blast score: 545	967	G	C	4	7	0	32	3	0	9	0	Heterozygous
a102090_41	gi|357438457|ref|XP_003589504.1| Thaumatin-like protein [Medicago truncatula]_x0001_gi|355478552|gb|AES59755.1| Thaumatin-like protein [Medicago truncatula] e-value: 0.0 blast score: 545	946	A	G	6	2	21	0	0	3	0	9	Heterozygous
a1021_718	gi|357491619|ref|XP_003616097.1| Cbs domain protein [Medicago truncatula]_x0001_gi|355517432|gb|AES99055.1| Cbs domain protein [Medicago truncatula] e-value: 1e-144 blast score: 414	803	C	T	0	203	1	250	199	0	294	1	Heterozygous
a1021_718	gi|357491619|ref|XP_003616097.1| Cbs domain protein [Medicago truncatula]_x0001_gi|355517432|gb|AES99055.1| Cbs domain protein [Medicago truncatula] e-value: 1e-144 blast score: 414	901	T	C	2	149	0	210	165	0	226	0	Heterozygous
a1021_718	gi|357491619|ref|XP_003616097.1| Cbs domain protein [Medicago truncatula]_x0001_gi|355517432|gb|AES99055.1| Cbs domain protein [Medicago truncatula] e-value: 1e-144 blast score: 414	1062	A	G	0	11	0	32	43	0	65	0	Homozygous
a1021_718	gi|357491619|ref|XP_003616097.1| Cbs domain protein [Medicago truncatula]_x0001_gi|355517432|gb|AES99055.1| Cbs domain protein [Medicago truncatula] e-value: 1e-144 blast score: 414	716	C	T	255	0	358	0	0	252	0	347	Homozygous
a1021_718	gi|357491619|ref|XP_003616097.1| Cbs domain protein [Medicago truncatula]_x0001_gi|355517432|gb|AES99055.1| Cbs domain protein [Medicago truncatula] e-value: 1e-144 blast score: 414	749	C	A	251	0	347	0	0	239	0	340	Homozygous
a1021_718	gi|357491619|ref|XP_003616097.1| Cbs domain protein [Medicago truncatula]_x0001_gi|355517432|gb|AES99055.1| Cbs domain protein [Medicago truncatula] e-value: 1e-144 blast score: 414	479	G	A	238	0	359	0	1	233	0	381	Heterozygous
a1021_718	gi|357491619|ref|XP_003616097.1| Cbs domain protein [Medicago truncatula]_x0001_gi|355517432|gb|AES99055.1| Cbs domain protein [Medicago truncatula] e-value: 1e-144 blast score: 414	933	G	T	149	0	212	1	0	154	0	206	Heterozygous
a10213_340	gi|358347306|ref|XP_003637699.1| Dual-specificity protein phosphatase-like protein, partial [Medicago truncatula]_x0001_gi|355503634|gb|AES84837.1| Dual-specificity protein phosphatase-like protein, partial [Medicago truncatula] e-value: 8e-90 blast score: 275	388	A	G	0	142	2	56	131	1	114	1	Heterozygous
a102165_34	gi|357491033|ref|XP_003615804.1| Serine/threonine protein kinase HT1 [Medicago truncatula]_x0001_gi|355517139|gb|AES98762.1| Serine/threonine protein kinase HT1 [Medicago truncatula] e-value: 0.0 blast score: 1050	1755	C	A	0	10	0	14	10	0	14	0	Homozygous
a102165_34	gi|357491033|ref|XP_003615804.1| Serine/threonine protein kinase HT1 [Medicago truncatula]_x0001_gi|355517139|gb|AES98762.1| Serine/threonine protein kinase HT1 [Medicago truncatula] e-value: 0.0 blast score: 1050	1365	C	T	0	10	0	12	11	0	16	0	Homozygous
a102165_34	gi|357491033|ref|XP_003615804.1| Serine/threonine protein kinase HT1 [Medicago truncatula]_x0001_gi|355517139|gb|AES98762.1| Serine/threonine protein kinase HT1 [Medicago truncatula] e-value: 0.0 blast score: 1050	1350	C	T	0	9	0	10	9	0	18	0	Homozygous
a102165_34	gi|357491033|ref|XP_003615804.1| Serine/threonine protein kinase HT1 [Medicago truncatula]_x0001_gi|355517139|gb|AES98762.1| Serine/threonine protein kinase HT1 [Medicago truncatula] e-value: 0.0 blast score: 1050	1659	C	T	10	0	13	0	0	11	0	20	Homozygous
a102165_34	gi|357491033|ref|XP_003615804.1| Serine/threonine protein kinase HT1 [Medicago truncatula]_x0001_gi|355517139|gb|AES98762.1| Serine/threonine protein kinase HT1 [Medicago truncatula] e-value: 0.0 blast score: 1050	398	A	C	6	0	12	0	0	7	0	11	Homozygous
a10223_230	gi|356510326|ref|XP_003523890.1| PREDICTED: F-box protein At5g07670-like [Glycine max] e-value: 0.0 blast score: 651	1364	C	T	0	39	0	70	38	0	90	1	Heterozygous
a10223_230	gi|356510326|ref|XP_003523890.1| PREDICTED: F-box protein At5g07670-like [Glycine max] e-value: 0.0 blast score: 651	1352	T	G	0	31	0	64	35	0	91	0	Homozygous
a10223_230	gi|356510326|ref|XP_003523890.1| PREDICTED: F-box protein At5g07670-like [Glycine max] e-value: 0.0 blast score: 651	916	A	G	1	30	0	80	33	0	100	0	Heterozygous
a10227_193	gi|388522927|gb|AFK49525.1| unknown [Medicago truncatula] e-value: 1e-97 blast score: 290	559	T	C	0	73	0	31	70	0	85	0	Homozygous
a10227_193	gi|388522927|gb|AFK49525.1| unknown [Medicago truncatula] e-value: 1e-97 blast score: 290	298	T	C	71	0	46	0	0	72	0	89	Homozygous
a1023_624	gi|357458875|ref|XP_003599718.1| WD repeat-containing protein, putative [Medicago truncatula]_x0001_gi|357468121|ref|XP_003604345.1| WD repeat-containing protein, putative [Medicago truncatula]_x0001_gi|355488766|gb|AES69969.1| WD repeat-containing protein, putative [Medicago truncatula]_x0001_gi|355505400|gb|AES86542.1| WD repeat-containing protein, putative [Medicago truncatula] e-value: 0.0 bl…	1281	T	C	0	143	0	263	174	0	304	1	Heterozygous
a1023_624	gi|357458875|ref|XP_003599718.1| WD repeat-containing protein, putative [Medicago truncatula]_x0001_gi|357468121|ref|XP_003604345.1| WD repeat-containing protein, putative [Medicago truncatula]_x0001_gi|355488766|gb|AES69969.1| WD repeat-containing protein, putative [Medicago truncatula]_x0001_gi|355505400|gb|AES86542.1| WD repeat-containing protein, putative [Medicago truncatula] e-value: 0.0 bl…	3537	G	A	0	76	0	251	131	4	291	17	Heterozygous
a1023_624	gi|357458875|ref|XP_003599718.1| WD repeat-containing protein, putative [Medicago truncatula]_x0001_gi|357468121|ref|XP_003604345.1| WD repeat-containing protein, putative [Medicago truncatula]_x0001_gi|355488766|gb|AES69969.1| WD repeat-containing protein, putative [Medicago truncatula]_x0001_gi|355505400|gb|AES86542.1| WD repeat-containing protein, putative [Medicago truncatula] e-value: 0.0 bl…	2019	C	T	0	72	0	196	91	5	213	11	Heterozygous
a1023_624	gi|357458875|ref|XP_003599718.1| WD repeat-containing protein, putative [Medicago truncatula]_x0001_gi|357468121|ref|XP_003604345.1| WD repeat-containing protein, putative [Medicago truncatula]_x0001_gi|355488766|gb|AES69969.1| WD repeat-containing protein, putative [Medicago truncatula]_x0001_gi|355505400|gb|AES86542.1| WD repeat-containing protein, putative [Medicago truncatula] e-value: 0.0 bl…	3186	C	T	122	0	266	0	0	143	0	296	Homozygous
a1023_624	gi|357458875|ref|XP_003599718.1| WD repeat-containing protein, putative [Medicago truncatula]_x0001_gi|357468121|ref|XP_003604345.1| WD repeat-containing protein, putative [Medicago truncatula]_x0001_gi|355488766|gb|AES69969.1| WD repeat-containing protein, putative [Medicago truncatula]_x0001_gi|355505400|gb|AES86542.1| WD repeat-containing protein, putative [Medicago truncatula] e-value: 0.0 bl…	1806	A	G	86	0	186	0	0	110	1	218	Heterozygous
a10231_222	gi|357485861|ref|XP_003613218.1| Phosphatidylinositol 3-kinase [Medicago truncatula]_x0001_gi|27552468|emb|CAD56881.1| phosphatidylinositol 3-kinase [Medicago truncatula]_x0001_gi|355514553|gb|AES96176.1| Phosphatidylinositol 3-kinase [Medicago truncatula] e-value: 0.0 blast score: 1574	110	G	A	0	11	0	10	17	0	23	0	Homozygous
a10232_167	gi|357452947|ref|XP_003596750.1| Serine/threonine protein kinase cdk9 [Medicago truncatula]_x0001_gi|355485798|gb|AES67001.1| Serine/threonine protein kinase cdk9 [Medicago truncatula] e-value: 0.0 blast score: 1383	2765	T	C	0	38	0	60	65	0	97	0	Homozygous
a10232_167	gi|357452947|ref|XP_003596750.1| Serine/threonine protein kinase cdk9 [Medicago truncatula]_x0001_gi|355485798|gb|AES67001.1| Serine/threonine protein kinase cdk9 [Medicago truncatula] e-value: 0.0 blast score: 1383	1496	T	C	0	24	0	58	26	0	58	0	Homozygous
a10232_167	gi|357452947|ref|XP_003596750.1| Serine/threonine protein kinase cdk9 [Medicago truncatula]_x0001_gi|355485798|gb|AES67001.1| Serine/threonine protein kinase cdk9 [Medicago truncatula] e-value: 0.0 blast score: 1383	440	T	G	0	10	0	17	13	0	28	0	Homozygous
a10232_167	gi|357452947|ref|XP_003596750.1| Serine/threonine protein kinase cdk9 [Medicago truncatula]_x0001_gi|355485798|gb|AES67001.1| Serine/threonine protein kinase cdk9 [Medicago truncatula] e-value: 0.0 blast score: 1383	917	G	A	62	0	122	0	0	69	0	116	Homozygous
a10232_167	gi|357452947|ref|XP_003596750.1| Serine/threonine protein kinase cdk9 [Medicago truncatula]_x0001_gi|355485798|gb|AES67001.1| Serine/threonine protein kinase cdk9 [Medicago truncatula] e-value: 0.0 blast score: 1383	2261	C	T	53	0	68	0	0	45	0	77	Homozygous
a10232_167	gi|357452947|ref|XP_003596750.1| Serine/threonine protein kinase cdk9 [Medicago truncatula]_x0001_gi|355485798|gb|AES67001.1| Serine/threonine protein kinase cdk9 [Medicago truncatula] e-value: 0.0 blast score: 1383	2237	G	A	51	0	63	0	0	47	0	85	Homozygous
a10232_167	gi|357452947|ref|XP_003596750.1| Serine/threonine protein kinase cdk9 [Medicago truncatula]_x0001_gi|355485798|gb|AES67001.1| Serine/threonine protein kinase cdk9 [Medicago truncatula] e-value: 0.0 blast score: 1383	950	G	A	48	0	94	0	0	53	0	93	Homozygous
a10232_167	gi|357452947|ref|XP_003596750.1| Serine/threonine protein kinase cdk9 [Medicago truncatula]_x0001_gi|355485798|gb|AES67001.1| Serine/threonine protein kinase cdk9 [Medicago truncatula] e-value: 0.0 blast score: 1383	1844	G	T	37	0	49	0	0	38	2	61	Heterozygous
a10232_167	gi|357452947|ref|XP_003596750.1| Serine/threonine protein kinase cdk9 [Medicago truncatula]_x0001_gi|355485798|gb|AES67001.1| Serine/threonine protein kinase cdk9 [Medicago truncatula] e-value: 0.0 blast score: 1383	2858	A	T	27	0	44	0	0	35	0	62	Homozygous
a10232_167	gi|357452947|ref|XP_003596750.1| Serine/threonine protein kinase cdk9 [Medicago truncatula]_x0001_gi|355485798|gb|AES67001.1| Serine/threonine protein kinase cdk9 [Medicago truncatula] e-value: 0.0 blast score: 1383	1316	T	C	26	0	54	0	0	39	1	68	Heterozygous
a10232_167	gi|357452947|ref|XP_003596750.1| Serine/threonine protein kinase cdk9 [Medicago truncatula]_x0001_gi|355485798|gb|AES67001.1| Serine/threonine protein kinase cdk9 [Medicago truncatula] e-value: 0.0 blast score: 1383	229	T	C	17	0	28	0	0	17	0	35	Homozygous
a10232_167	gi|357452947|ref|XP_003596750.1| Serine/threonine protein kinase cdk9 [Medicago truncatula]_x0001_gi|355485798|gb|AES67001.1| Serine/threonine protein kinase cdk9 [Medicago truncatula] e-value: 0.0 blast score: 1383	1718	C	T	12	0	20	0	0	19	0	33	Homozygous
a10232_167	gi|357452947|ref|XP_003596750.1| Serine/threonine protein kinase cdk9 [Medicago truncatula]_x0001_gi|355485798|gb|AES67001.1| Serine/threonine protein kinase cdk9 [Medicago truncatula] e-value: 0.0 blast score: 1383	1565	A	T	12	0	25	0	0	15	0	32	Homozygous
a102328_42	gi|357474931|ref|XP_003607751.1| Anaphase-promoting complex subunit [Medicago truncatula]_x0001_gi|355508806|gb|AES89948.1| Anaphase-promoting complex subunit [Medicago truncatula] e-value: 5e-102 blast score: 320	494	T	C	0	15	0	20	13	0	21	0	Homozygous
a102328_42	gi|357474931|ref|XP_003607751.1| Anaphase-promoting complex subunit [Medicago truncatula]_x0001_gi|355508806|gb|AES89948.1| Anaphase-promoting complex subunit [Medicago truncatula] e-value: 5e-102 blast score: 320	445	G	A	0	14	0	22	7	0	25	0	Homozygous
a102328_42	gi|357474931|ref|XP_003607751.1| Anaphase-promoting complex subunit [Medicago truncatula]_x0001_gi|355508806|gb|AES89948.1| Anaphase-promoting complex subunit [Medicago truncatula] e-value: 5e-102 blast score: 320	653	C	T	0	1	0	11	18	0	14	0	Homozygous
a102328_42	gi|357474931|ref|XP_003607751.1| Anaphase-promoting complex subunit [Medicago truncatula]_x0001_gi|355508806|gb|AES89948.1| Anaphase-promoting complex subunit [Medicago truncatula] e-value: 5e-102 blast score: 320	403	G	A	7	0	23	0	0	3	0	18	Homozygous
a10235_173	gi|356515939|ref|XP_003526654.1| PREDICTED: uncharacterized protein LOC100792016 [Glycine max] e-value: 3e-163 blast score: 466	266	T	C	0	72	0	84	91	0	102	0	Homozygous
a10235_173	gi|356515939|ref|XP_003526654.1| PREDICTED: uncharacterized protein LOC100792016 [Glycine max] e-value: 3e-163 blast score: 466	593	A	G	0	51	0	57	62	0	62	0	Homozygous
a10235_173	gi|356515939|ref|XP_003526654.1| PREDICTED: uncharacterized protein LOC100792016 [Glycine max] e-value: 3e-163 blast score: 466	1138	C	T	0	23	0	12	29	0	23	0	Homozygous
a10235_173	gi|356515939|ref|XP_003526654.1| PREDICTED: uncharacterized protein LOC100792016 [Glycine max] e-value: 3e-163 blast score: 466	232	C	A	81	1	84	0	0	95	0	80	Heterozygous
a10235_173	gi|356515939|ref|XP_003526654.1| PREDICTED: uncharacterized protein LOC100792016 [Glycine max] e-value: 3e-163 blast score: 466	328	C	T	94	0	93	0	0	75	0	98	Homozygous
a10235_173	gi|356515939|ref|XP_003526654.1| PREDICTED: uncharacterized protein LOC100792016 [Glycine max] e-value: 3e-163 blast score: 466	151	A	C	55	0	65	0	0	79	0	72	Homozygous
a10235_173	gi|356515939|ref|XP_003526654.1| PREDICTED: uncharacterized protein LOC100792016 [Glycine max] e-value: 3e-163 blast score: 466	553	G	C	40	0	44	0	0	32	1	35	Heterozygous
a10235_173	gi|356515939|ref|XP_003526654.1| PREDICTED: uncharacterized protein LOC100792016 [Glycine max] e-value: 3e-163 blast score: 466	772	T	C	37	0	34	0	0	42	0	45	Homozygous
a102382_36	no Blast Description	962	G	T	17	0	12	0	0	14	0	17	Homozygous
a102382_36	no Blast Description	893	A	T	15	0	14	0	0	3	0	8	Homozygous
a1024_442	gi|351722577|ref|NP_001236225.1| auxin down regulated [Glycine max]_x0001_gi|296409|emb|CAA49342.1| ADR12 [Glycine max] e-value: 8e-05 blast score: 42.0	313	T	C	0	81	0	41	114	14	100	10	Heterozygous
a102416_56	no Blast Description	118	G	A	14	0	30	0	0	8	0	32	Homozygous
a10243_268	gi|357482031|ref|XP_003611301.1| Aspartic proteinase nepenthesin-2 [Medicago truncatula]_x0001_gi|355512636|gb|AES94259.1| Aspartic proteinase nepenthesin-2 [Medicago truncatula] e-value: 0.0 blast score: 841	970	A	T	0	9	0	93	18	0	169	0	Homozygous
a10243_268	gi|357482031|ref|XP_003611301.1| Aspartic proteinase nepenthesin-2 [Medicago truncatula]_x0001_gi|355512636|gb|AES94259.1| Aspartic proteinase nepenthesin-2 [Medicago truncatula] e-value: 0.0 blast score: 841	1147	C	T	0	6	0	105	21	0	180	0	Homozygous
a10243_268	gi|357482031|ref|XP_003611301.1| Aspartic proteinase nepenthesin-2 [Medicago truncatula]_x0001_gi|355512636|gb|AES94259.1| Aspartic proteinase nepenthesin-2 [Medicago truncatula] e-value: 0.0 blast score: 841	319	C	T	4	2	13	137	17	0	237	0	Heterozygous
a10243_268	gi|357482031|ref|XP_003611301.1| Aspartic proteinase nepenthesin-2 [Medicago truncatula]_x0001_gi|355512636|gb|AES94259.1| Aspartic proteinase nepenthesin-2 [Medicago truncatula] e-value: 0.0 blast score: 841	1229	A	G	16	0	186	0	2	31	0	256	Heterozygous
a10243_268	gi|357482031|ref|XP_003611301.1| Aspartic proteinase nepenthesin-2 [Medicago truncatula]_x0001_gi|355512636|gb|AES94259.1| Aspartic proteinase nepenthesin-2 [Medicago truncatula] e-value: 0.0 blast score: 841	705	A	G	4	0	67	0	0	6	0	98	Homozygous
a102431_31	gi|356517946|ref|XP_003527646.1| PREDICTED: pentatricopeptide repeat-containing protein At2g06000-like [Glycine max] e-value: 0.0 blast score: 756	382	T	G	0	9	0	12	11	0	18	0	Homozygous
a102431_31	gi|356517946|ref|XP_003527646.1| PREDICTED: pentatricopeptide repeat-containing protein At2g06000-like [Glycine max] e-value: 0.0 blast score: 756	2331	G	A	0	7	0	11	11	0	27	0	Homozygous
a102431_31	gi|356517946|ref|XP_003527646.1| PREDICTED: pentatricopeptide repeat-containing protein At2g06000-like [Glycine max] e-value: 0.0 blast score: 756	1673	G	A	0	3	0	17	7	0	19	0	Homozygous
a102431_31	gi|356517946|ref|XP_003527646.1| PREDICTED: pentatricopeptide repeat-containing protein At2g06000-like [Glycine max] e-value: 0.0 blast score: 756	1626	G	A	0	3	0	31	9	0	29	0	Homozygous
a102431_31	gi|356517946|ref|XP_003527646.1| PREDICTED: pentatricopeptide repeat-containing protein At2g06000-like [Glycine max] e-value: 0.0 blast score: 756	1644	T	C	0	3	0	30	12	0	33	0	Homozygous
a102431_31	gi|356517946|ref|XP_003527646.1| PREDICTED: pentatricopeptide repeat-containing protein At2g06000-like [Glycine max] e-value: 0.0 blast score: 756	1483	A	G	0	2	0	13	9	0	14	0	Homozygous
a102431_31	gi|356517946|ref|XP_003527646.1| PREDICTED: pentatricopeptide repeat-containing protein At2g06000-like [Glycine max] e-value: 0.0 blast score: 756	1862	C	G	0	2	0	10	5	0	20	0	Homozygous
a102431_31	gi|356517946|ref|XP_003527646.1| PREDICTED: pentatricopeptide repeat-containing protein At2g06000-like [Glycine max] e-value: 0.0 blast score: 756	1704	G	A	0	2	0	12	11	0	20	0	Homozygous
a102431_31	gi|356517946|ref|XP_003527646.1| PREDICTED: pentatricopeptide repeat-containing protein At2g06000-like [Glycine max] e-value: 0.0 blast score: 756	861	G	A	0	1	0	12	5	0	18	0	Homozygous
a102431_31	gi|356517946|ref|XP_003527646.1| PREDICTED: pentatricopeptide repeat-containing protein At2g06000-like [Glycine max] e-value: 0.0 blast score: 756	1155	T	G	0	1	0	16	12	0	19	0	Homozygous
a102431_31	gi|356517946|ref|XP_003527646.1| PREDICTED: pentatricopeptide repeat-containing protein At2g06000-like [Glycine max] e-value: 0.0 blast score: 756	2139	G	A	7	0	7	0	0	2	0	8	Homozygous
a102431_31	gi|356517946|ref|XP_003527646.1| PREDICTED: pentatricopeptide repeat-containing protein At2g06000-like [Glycine max] e-value: 0.0 blast score: 756	2472	T	A	6	0	17	0	0	3	0	21	Homozygous
a102431_31	gi|356517946|ref|XP_003527646.1| PREDICTED: pentatricopeptide repeat-containing protein At2g06000-like [Glycine max] e-value: 0.0 blast score: 756	790	A	C	4	0	16	0	0	4	0	14	Homozygous
a102431_31	gi|356517946|ref|XP_003527646.1| PREDICTED: pentatricopeptide repeat-containing protein At2g06000-like [Glycine max] e-value: 0.0 blast score: 756	805	A	G	4	0	18	0	0	3	0	17	Homozygous
a102431_31	gi|356517946|ref|XP_003527646.1| PREDICTED: pentatricopeptide repeat-containing protein At2g06000-like [Glycine max] e-value: 0.0 blast score: 756	640	A	G	3	0	15	0	0	7	0	22	Homozygous
a102431_31	gi|356517946|ref|XP_003527646.1| PREDICTED: pentatricopeptide repeat-containing protein At2g06000-like [Glycine max] e-value: 0.0 blast score: 756	1023	C	A	2	0	7	0	0	7	0	9	Homozygous
a102433_35	no Blast Description	188	C	T	48	0	44	0	0	19	0	15	Homozygous
a102433_35	no Blast Description	205	G	A	42	0	38	0	0	20	0	15	Homozygous
a102433_35	no Blast Description	161	T	C	41	0	43	0	0	17	1	15	Heterozygous
a102433_35	no Blast Description	120	C	T	30	0	34	0	0	18	0	18	Homozygous
a102433_35	no Blast Description	261	C	T	20	0	16	0	0	4	0	7	Homozygous
a102433_35	no Blast Description	274	A	G	14	0	16	0	0	3	0	6	Homozygous
a102438_69	gi|357444667|ref|XP_003592611.1| Wall-associated receptor kinase-like protein [Medicago truncatula]_x0001_gi|355481659|gb|AES62862.1| Wall-associated receptor kinase-like protein [Medicago truncatula] e-value: 8e-96 blast score: 295	373	A	G	0	12	0	23	18	0	40	0	Homozygous
a102438_69	gi|357444667|ref|XP_003592611.1| Wall-associated receptor kinase-like protein [Medicago truncatula]_x0001_gi|355481659|gb|AES62862.1| Wall-associated receptor kinase-like protein [Medicago truncatula] e-value: 8e-96 blast score: 295	335	T	C	0	11	0	20	21	0	32	0	Homozygous
a10245_335	gi|357472855|ref|XP_003606712.1| Pumilio-like protein [Medicago truncatula]_x0001_gi|355507767|gb|AES88909.1| Pumilio-like protein [Medicago truncatula] e-value: 3e-53 blast score: 182	184	C	T	0	46	0	110	55	0	127	0	Homozygous
a10245_335	gi|357472855|ref|XP_003606712.1| Pumilio-like protein [Medicago truncatula]_x0001_gi|355507767|gb|AES88909.1| Pumilio-like protein [Medicago truncatula] e-value: 3e-53 blast score: 182	129	G	A	59	0	144	1	0	79	0	164	Heterozygous
a10248_175	gi|356506778|ref|XP_003522153.1| PREDICTED: TMV resistance protein N-like [Glycine max] e-value: 5e-95 blast score: 315	294	T	A	0	47	0	30	133	0	107	0	Homozygous
a10248_175	gi|356506778|ref|XP_003522153.1| PREDICTED: TMV resistance protein N-like [Glycine max] e-value: 5e-95 blast score: 315	260	G	T	0	34	0	19	116	0	90	0	Homozygous
a10248_175	gi|356506778|ref|XP_003522153.1| PREDICTED: TMV resistance protein N-like [Glycine max] e-value: 5e-95 blast score: 315	234	G	C	0	34	0	21	108	0	93	0	Homozygous
a10248_175	gi|356506778|ref|XP_003522153.1| PREDICTED: TMV resistance protein N-like [Glycine max] e-value: 5e-95 blast score: 315	343	C	T	0	33	0	28	96	0	93	0	Homozygous
a10248_175	gi|356506778|ref|XP_003522153.1| PREDICTED: TMV resistance protein N-like [Glycine max] e-value: 5e-95 blast score: 315	413	T	A	0	24	0	19	77	1	80	0	Heterozygous
a10249_208	gi|357443063|ref|XP_003591809.1| Magnesium transporter [Medicago truncatula]_x0001_gi|355480857|gb|AES62060.1| Magnesium transporter [Medicago truncatula] e-value: 0.0 blast score: 696	231	A	G	0	12	0	37	18	0	29	0	Homozygous
a1025_653	gi|388521967|gb|AFK49045.1| unknown [Medicago truncatula] e-value: 5e-76 blast score: 231	259	G	T	1	248	2	313	313	0	374	0	Heterozygous
a1025_653	gi|388521967|gb|AFK49045.1| unknown [Medicago truncatula] e-value: 5e-76 blast score: 231	195	C	G	0	213	0	259	240	1	315	0	Heterozygous
a1025_653	gi|388521967|gb|AFK49045.1| unknown [Medicago truncatula] e-value: 5e-76 blast score: 231	652	A	G	0	127	0	163	153	0	183	0	Homozygous
a10253_264	gi|358348534|ref|XP_003638300.1| hypothetical protein MTR_126s0009 [Medicago truncatula]_x0001_gi|355504235|gb|AES85438.1| hypothetical protein MTR_126s0009 [Medicago truncatula]_x0001_gi|388494494|gb|AFK35313.1| unknown [Medicago truncatula] e-value: 2e-52 blast score: 166	445	T	G	130	0	108	0	0	118	0	123	Homozygous
a10253_264	gi|358348534|ref|XP_003638300.1| hypothetical protein MTR_126s0009 [Medicago truncatula]_x0001_gi|355504235|gb|AES85438.1| hypothetical protein MTR_126s0009 [Medicago truncatula]_x0001_gi|388494494|gb|AFK35313.1| unknown [Medicago truncatula] e-value: 2e-52 blast score: 166	416	A	G	106	0	100	0	0	102	0	100	Homozygous
a10253_264	gi|358348534|ref|XP_003638300.1| hypothetical protein MTR_126s0009 [Medicago truncatula]_x0001_gi|355504235|gb|AES85438.1| hypothetical protein MTR_126s0009 [Medicago truncatula]_x0001_gi|388494494|gb|AFK35313.1| unknown [Medicago truncatula] e-value: 2e-52 blast score: 166	288	C	T	101	0	89	0	0	106	0	100	Homozygous
a10255_261	gi|357501183|ref|XP_003620880.1| Arginine methyltransferease [Medicago truncatula]_x0001_gi|355495895|gb|AES77098.1| Arginine methyltransferease [Medicago truncatula] e-value: 0.0 blast score: 708	377	T	A	0	78	0	149	89	0	163	0	Homozygous
a10255_261	gi|357501183|ref|XP_003620880.1| Arginine methyltransferease [Medicago truncatula]_x0001_gi|355495895|gb|AES77098.1| Arginine methyltransferease [Medicago truncatula] e-value: 0.0 blast score: 708	353	A	G	0	62	0	123	67	0	138	0	Homozygous
a10255_261	gi|357501183|ref|XP_003620880.1| Arginine methyltransferease [Medicago truncatula]_x0001_gi|355495895|gb|AES77098.1| Arginine methyltransferease [Medicago truncatula] e-value: 0.0 blast score: 708	434	C	A	87	0	153	0	0	99	0	168	Homozygous
a10255_261	gi|357501183|ref|XP_003620880.1| Arginine methyltransferease [Medicago truncatula]_x0001_gi|355495895|gb|AES77098.1| Arginine methyltransferease [Medicago truncatula] e-value: 0.0 blast score: 708	1235	G	A	23	0	81	0	0	33	1	86	Heterozygous
a102558_36	gi|357455097|ref|XP_003597829.1| hypothetical protein MTR_2g102780, partial [Medicago truncatula]_x0001_gi|355486877|gb|AES68080.1| hypothetical protein MTR_2g102780, partial [Medicago truncatula] e-value: 1e-73 blast score: 224	604	A	G	0	6	0	12	4	0	20	0	Homozygous
a102558_36	gi|357455097|ref|XP_003597829.1| hypothetical protein MTR_2g102780, partial [Medicago truncatula]_x0001_gi|355486877|gb|AES68080.1| hypothetical protein MTR_2g102780, partial [Medicago truncatula] e-value: 1e-73 blast score: 224	484	A	G	0	5	0	18	7	0	27	1	Heterozygous
a102558_36	gi|357455097|ref|XP_003597829.1| hypothetical protein MTR_2g102780, partial [Medicago truncatula]_x0001_gi|355486877|gb|AES68080.1| hypothetical protein MTR_2g102780, partial [Medicago truncatula] e-value: 1e-73 blast score: 224	235	T	C	0	2	0	15	2	0	12	0	Homozygous
a102558_36	gi|357455097|ref|XP_003597829.1| hypothetical protein MTR_2g102780, partial [Medicago truncatula]_x0001_gi|355486877|gb|AES68080.1| hypothetical protein MTR_2g102780, partial [Medicago truncatula] e-value: 1e-73 blast score: 224	296	C	A	3	0	8	0	0	1	0	8	Homozygous
a102558_36	gi|357455097|ref|XP_003597829.1| hypothetical protein MTR_2g102780, partial [Medicago truncatula]_x0001_gi|355486877|gb|AES68080.1| hypothetical protein MTR_2g102780, partial [Medicago truncatula] e-value: 1e-73 blast score: 224	148	G	A	2	0	31	0	0	11	0	28	Homozygous
a10257_164	gi|357461271|ref|XP_003600917.1| Chaperone protein clpB [Medicago truncatula]_x0001_gi|355489965|gb|AES71168.1| Chaperone protein clpB [Medicago truncatula] e-value: 0.0 blast score: 1758	3312	A	G	1	25	0	38	28	0	73	0	Heterozygous
a10257_164	gi|357461271|ref|XP_003600917.1| Chaperone protein clpB [Medicago truncatula]_x0001_gi|355489965|gb|AES71168.1| Chaperone protein clpB [Medicago truncatula] e-value: 0.0 blast score: 1758	2586	C	T	0	21	0	50	34	0	70	0	Homozygous
a10257_164	gi|357461271|ref|XP_003600917.1| Chaperone protein clpB [Medicago truncatula]_x0001_gi|355489965|gb|AES71168.1| Chaperone protein clpB [Medicago truncatula] e-value: 0.0 blast score: 1758	1598	C	A	0	14	0	40	27	0	70	0	Homozygous
a10257_164	gi|357461271|ref|XP_003600917.1| Chaperone protein clpB [Medicago truncatula]_x0001_gi|355489965|gb|AES71168.1| Chaperone protein clpB [Medicago truncatula] e-value: 0.0 blast score: 1758	3181	G	A	0	13	0	29	14	0	72	0	Homozygous
a10257_164	gi|357461271|ref|XP_003600917.1| Chaperone protein clpB [Medicago truncatula]_x0001_gi|355489965|gb|AES71168.1| Chaperone protein clpB [Medicago truncatula] e-value: 0.0 blast score: 1758	3084	T	C	0	11	0	35	22	0	62	0	Homozygous
a10257_164	gi|357461271|ref|XP_003600917.1| Chaperone protein clpB [Medicago truncatula]_x0001_gi|355489965|gb|AES71168.1| Chaperone protein clpB [Medicago truncatula] e-value: 0.0 blast score: 1758	1509	G	A	0	9	0	43	23	0	87	0	Homozygous
a10257_164	gi|357461271|ref|XP_003600917.1| Chaperone protein clpB [Medicago truncatula]_x0001_gi|355489965|gb|AES71168.1| Chaperone protein clpB [Medicago truncatula] e-value: 0.0 blast score: 1758	384	G	A	0	8	0	43	26	0	73	0	Homozygous
a10257_164	gi|357461271|ref|XP_003600917.1| Chaperone protein clpB [Medicago truncatula]_x0001_gi|355489965|gb|AES71168.1| Chaperone protein clpB [Medicago truncatula] e-value: 0.0 blast score: 1758	166	A	T	0	5	0	22	9	0	54	0	Homozygous
a10257_164	gi|357461271|ref|XP_003600917.1| Chaperone protein clpB [Medicago truncatula]_x0001_gi|355489965|gb|AES71168.1| Chaperone protein clpB [Medicago truncatula] e-value: 0.0 blast score: 1758	2948	A	G	30	0	70	0	0	49	0	97	Homozygous
a10257_164	gi|357461271|ref|XP_003600917.1| Chaperone protein clpB [Medicago truncatula]_x0001_gi|355489965|gb|AES71168.1| Chaperone protein clpB [Medicago truncatula] e-value: 0.0 blast score: 1758	2619	G	T	26	0	67	1	0	45	0	86	Heterozygous
a10257_164	gi|357461271|ref|XP_003600917.1| Chaperone protein clpB [Medicago truncatula]_x0001_gi|355489965|gb|AES71168.1| Chaperone protein clpB [Medicago truncatula] e-value: 0.0 blast score: 1758	867	T	G	15	0	63	0	0	20	0	68	Homozygous
a10257_164	gi|357461271|ref|XP_003600917.1| Chaperone protein clpB [Medicago truncatula]_x0001_gi|355489965|gb|AES71168.1| Chaperone protein clpB [Medicago truncatula] e-value: 0.0 blast score: 1758	1264	G	A	4	0	36	0	0	13	0	60	Homozygous
a10261_244	gi|357437871|ref|XP_003589211.1| hypothetical protein MTR_1g019670 [Medicago truncatula]_x0001_gi|355478259|gb|AES59462.1| hypothetical protein MTR_1g019670 [Medicago truncatula] e-value: 2e-25 blast score: 99.0	380	A	T	0	38	0	67	51	0	63	0	Homozygous
a10261_244	gi|357437871|ref|XP_003589211.1| hypothetical protein MTR_1g019670 [Medicago truncatula]_x0001_gi|355478259|gb|AES59462.1| hypothetical protein MTR_1g019670 [Medicago truncatula] e-value: 2e-25 blast score: 99.0	365	A	C	0	14	0	28	50	0	66	0	Homozygous
a10264_207	gi|357438241|ref|XP_003589396.1| IQ domain-containing protein [Medicago truncatula]_x0001_gi|355478444|gb|AES59647.1| IQ domain-containing protein [Medicago truncatula] e-value: 0.0 blast score: 1199	2519	C	T	0	41	0	56	50	0	83	0	Homozygous
a10264_207	gi|357438241|ref|XP_003589396.1| IQ domain-containing protein [Medicago truncatula]_x0001_gi|355478444|gb|AES59647.1| IQ domain-containing protein [Medicago truncatula] e-value: 0.0 blast score: 1199	177	G	C	0	40	0	89	57	0	100	0	Homozygous
a10264_207	gi|357438241|ref|XP_003589396.1| IQ domain-containing protein [Medicago truncatula]_x0001_gi|355478444|gb|AES59647.1| IQ domain-containing protein [Medicago truncatula] e-value: 0.0 blast score: 1199	577	G	A	0	39	0	92	51	0	113	0	Homozygous
a10264_207	gi|357438241|ref|XP_003589396.1| IQ domain-containing protein [Medicago truncatula]_x0001_gi|355478444|gb|AES59647.1| IQ domain-containing protein [Medicago truncatula] e-value: 0.0 blast score: 1199	1081	C	G	0	36	0	71	30	0	88	0	Homozygous
a10264_207	gi|357438241|ref|XP_003589396.1| IQ domain-containing protein [Medicago truncatula]_x0001_gi|355478444|gb|AES59647.1| IQ domain-containing protein [Medicago truncatula] e-value: 0.0 blast score: 1199	688	A	T	0	33	0	74	44	0	106	0	Homozygous
a10264_207	gi|357438241|ref|XP_003589396.1| IQ domain-containing protein [Medicago truncatula]_x0001_gi|355478444|gb|AES59647.1| IQ domain-containing protein [Medicago truncatula] e-value: 0.0 blast score: 1199	2600	T	C	38	0	43	0	0	39	0	55	Homozygous
a10264_207	gi|357438241|ref|XP_003589396.1| IQ domain-containing protein [Medicago truncatula]_x0001_gi|355478444|gb|AES59647.1| IQ domain-containing protein [Medicago truncatula] e-value: 0.0 blast score: 1199	1258	G	T	38	0	79	0	0	45	0	93	Homozygous
a10264_207	gi|357438241|ref|XP_003589396.1| IQ domain-containing protein [Medicago truncatula]_x0001_gi|355478444|gb|AES59647.1| IQ domain-containing protein [Medicago truncatula] e-value: 0.0 blast score: 1199	523	C	T	33	0	81	0	0	50	0	73	Homozygous
a102641_54	gi|357456423|ref|XP_003598492.1| NBS resistance protein [Medicago truncatula]_x0001_gi|355487540|gb|AES68743.1| NBS resistance protein [Medicago truncatula] e-value: 2e-36 blast score: 140	433	A	T	0	30	0	22	52	0	53	0	Homozygous
a102641_54	gi|357456423|ref|XP_003598492.1| NBS resistance protein [Medicago truncatula]_x0001_gi|355487540|gb|AES68743.1| NBS resistance protein [Medicago truncatula] e-value: 2e-36 blast score: 140	411	G	T	0	28	0	19	42	0	51	0	Homozygous
a102641_54	gi|357456423|ref|XP_003598492.1| NBS resistance protein [Medicago truncatula]_x0001_gi|355487540|gb|AES68743.1| NBS resistance protein [Medicago truncatula] e-value: 2e-36 blast score: 140	501	G	T	0	16	0	13	42	0	45	0	Homozygous
a102641_54	gi|357456423|ref|XP_003598492.1| NBS resistance protein [Medicago truncatula]_x0001_gi|355487540|gb|AES68743.1| NBS resistance protein [Medicago truncatula] e-value: 2e-36 blast score: 140	621	C	A	0	13	0	17	30	0	28	0	Homozygous
a102641_54	gi|357456423|ref|XP_003598492.1| NBS resistance protein [Medicago truncatula]_x0001_gi|355487540|gb|AES68743.1| NBS resistance protein [Medicago truncatula] e-value: 2e-36 blast score: 140	582	T	A	0	12	0	18	42	0	44	0	Homozygous
a10265_191	gi|303748|dbj|BAA02115.1| GTP-binding protein [Pisum sativum]_x0001_gi|738939|prf||2001457G GTP-binding protein e-value: 1e-77 blast score: 238	479	T	C	11	0	8	0	0	12	0	15	Homozygous
a102672_49	gi|356505572|ref|XP_003521564.1| PREDICTED: E3 ubiquitin-protein ligase BAH1-like isoform 1 [Glycine max] e-value: 6e-177 blast score: 499	492	G	C	0	20	0	10	35	0	38	0	Homozygous
a102672_49	gi|356505572|ref|XP_003521564.1| PREDICTED: E3 ubiquitin-protein ligase BAH1-like isoform 1 [Glycine max] e-value: 6e-177 blast score: 499	504	A	G	0	17	0	11	32	0	41	0	Homozygous
a102672_49	gi|356505572|ref|XP_003521564.1| PREDICTED: E3 ubiquitin-protein ligase BAH1-like isoform 1 [Glycine max] e-value: 6e-177 blast score: 499	416	C	A	0	16	0	16	28	0	50	0	Homozygous
a102672_49	gi|356505572|ref|XP_003521564.1| PREDICTED: E3 ubiquitin-protein ligase BAH1-like isoform 1 [Glycine max] e-value: 6e-177 blast score: 499	232	C	G	18	0	13	0	0	15	0	20	Homozygous
a102672_49	gi|356505572|ref|XP_003521564.1| PREDICTED: E3 ubiquitin-protein ligase BAH1-like isoform 1 [Glycine max] e-value: 6e-177 blast score: 499	194	T	G	9	0	11	0	0	6	0	6	Homozygous
a102672_49	gi|356505572|ref|XP_003521564.1| PREDICTED: E3 ubiquitin-protein ligase BAH1-like isoform 1 [Glycine max] e-value: 6e-177 blast score: 499	1023	G	A	5	0	7	0	0	7	0	9	Homozygous
a1027_808	gi|357493713|ref|XP_003617145.1| CBL-interacting protein kinase [Medicago truncatula]_x0001_gi|355518480|gb|AET00104.1| CBL-interacting protein kinase [Medicago truncatula] e-value: 0.0 blast score: 827	704	A	G	0	150	0	197	178	1	251	0	Heterozygous
a1027_808	gi|357493713|ref|XP_003617145.1| CBL-interacting protein kinase [Medicago truncatula]_x0001_gi|355518480|gb|AET00104.1| CBL-interacting protein kinase [Medicago truncatula] e-value: 0.0 blast score: 827	827	G	A	0	141	0	182	157	0	226	0	Homozygous
a1027_808	gi|357493713|ref|XP_003617145.1| CBL-interacting protein kinase [Medicago truncatula]_x0001_gi|355518480|gb|AET00104.1| CBL-interacting protein kinase [Medicago truncatula] e-value: 0.0 blast score: 827	142	C	A	169	0	227	0	0	208	0	299	Homozygous
a10270_94	gi|359486167|ref|XP_003633403.1| PREDICTED: mature T-cell proliferation 1 neighbor protein-like isoform 1 [Vitis vinifera]_x0001_gi|297739547|emb|CBI29729.3| unnamed protein product [Vitis vinifera] e-value: 2e-25 blast score: 103	299	G	C	0	128	0	98	127	0	168	0	Homozygous
a10272_256	gi|357493711|ref|XP_003617144.1| ABC-type transport system involved in resistance to organic solvents periplasmic component [Medicago truncatula]_x0001_gi|355518479|gb|AET00103.1| ABC-type transport system involved in resistance to organic solvents periplasmic component [Medicago truncatula] e-value: 3e-140 blast score: 404	363	C	G	0	109	0	92	101	1	116	0	Heterozygous
a10272_256	gi|357493711|ref|XP_003617144.1| ABC-type transport system involved in resistance to organic solvents periplasmic component [Medicago truncatula]_x0001_gi|355518479|gb|AET00103.1| ABC-type transport system involved in resistance to organic solvents periplasmic component [Medicago truncatula] e-value: 3e-140 blast score: 404	417	G	A	132	0	118	0	1	121	0	120	Heterozygous
a10272_256	gi|357493711|ref|XP_003617144.1| ABC-type transport system involved in resistance to organic solvents periplasmic component [Medicago truncatula]_x0001_gi|355518479|gb|AET00103.1| ABC-type transport system involved in resistance to organic solvents periplasmic component [Medicago truncatula] e-value: 3e-140 blast score: 404	444	C	T	121	0	111	0	1	109	0	106	Heterozygous
a10272_256	gi|357493711|ref|XP_003617144.1| ABC-type transport system involved in resistance to organic solvents periplasmic component [Medicago truncatula]_x0001_gi|355518479|gb|AET00103.1| ABC-type transport system involved in resistance to organic solvents periplasmic component [Medicago truncatula] e-value: 3e-140 blast score: 404	435	C	T	120	0	108	0	1	115	0	112	Heterozygous
a10272_256	gi|357493711|ref|XP_003617144.1| ABC-type transport system involved in resistance to organic solvents periplasmic component [Medicago truncatula]_x0001_gi|355518479|gb|AET00103.1| ABC-type transport system involved in resistance to organic solvents periplasmic component [Medicago truncatula] e-value: 3e-140 blast score: 404	468	A	T	112	0	113	0	1	100	0	103	Heterozygous
a10272_256	gi|357493711|ref|XP_003617144.1| ABC-type transport system involved in resistance to organic solvents periplasmic component [Medicago truncatula]_x0001_gi|355518479|gb|AET00103.1| ABC-type transport system involved in resistance to organic solvents periplasmic component [Medicago truncatula] e-value: 3e-140 blast score: 404	665	G	T	98	0	95	0	0	76	0	76	Homozygous
a10272_256	gi|357493711|ref|XP_003617144.1| ABC-type transport system involved in resistance to organic solvents periplasmic component [Medicago truncatula]_x0001_gi|355518479|gb|AET00103.1| ABC-type transport system involved in resistance to organic solvents periplasmic component [Medicago truncatula] e-value: 3e-140 blast score: 404	628	A	C	90	0	85	0	1	62	0	70	Heterozygous
a102757_45	no Blast Description	592	G	A	0	3	0	16	4	0	30	0	Homozygous
a102757_45	no Blast Description	681	G	C	0	1	0	15	5	0	13	0	Homozygous
a102757_45	no Blast Description	484	C	T	15	0	57	0	0	8	0	53	Homozygous
a102773_51	no Blast Description	171	G	A	0	8	0	27	20	0	67	0	Homozygous
a102773_51	no Blast Description	111	C	G	0	1	0	10	3	0	20	0	Homozygous
a1028_554	gi|1903264|emb|CAA72510.1| hypothetical protein [Pisum sativum] e-value: 0.0 blast score: 556	756	G	A	0	71	0	141	162	0	289	0	Homozygous
a1028_554	gi|1903264|emb|CAA72510.1| hypothetical protein [Pisum sativum] e-value: 0.0 blast score: 556	693	C	T	1	42	0	97	115	0	213	1	Heterozygous
a10280_183	gi|357445043|ref|XP_003592799.1| High mobility group protein B3 [Medicago truncatula]_x0001_gi|355481847|gb|AES63050.1| High mobility group protein B3 [Medicago truncatula] e-value: 0.0 blast score: 633	303	G	A	1	80	0	113	122	0	122	0	Heterozygous
a10280_183	gi|357445043|ref|XP_003592799.1| High mobility group protein B3 [Medicago truncatula]_x0001_gi|355481847|gb|AES63050.1| High mobility group protein B3 [Medicago truncatula] e-value: 0.0 blast score: 633	555	G	T	0	77	0	106	127	0	116	0	Homozygous
a10280_183	gi|357445043|ref|XP_003592799.1| High mobility group protein B3 [Medicago truncatula]_x0001_gi|355481847|gb|AES63050.1| High mobility group protein B3 [Medicago truncatula] e-value: 0.0 blast score: 633	1009	A	G	0	43	0	88	71	0	80	0	Homozygous
a10280_183	gi|357445043|ref|XP_003592799.1| High mobility group protein B3 [Medicago truncatula]_x0001_gi|355481847|gb|AES63050.1| High mobility group protein B3 [Medicago truncatula] e-value: 0.0 blast score: 633	899	C	T	0	40	0	79	92	0	78	0	Homozygous
a10280_183	gi|357445043|ref|XP_003592799.1| High mobility group protein B3 [Medicago truncatula]_x0001_gi|355481847|gb|AES63050.1| High mobility group protein B3 [Medicago truncatula] e-value: 0.0 blast score: 633	1999	G	A	0	29	0	44	63	0	50	0	Homozygous
a10280_183	gi|357445043|ref|XP_003592799.1| High mobility group protein B3 [Medicago truncatula]_x0001_gi|355481847|gb|AES63050.1| High mobility group protein B3 [Medicago truncatula] e-value: 0.0 blast score: 633	1221	T	C	0	19	0	52	57	0	47	0	Homozygous
a10280_183	gi|357445043|ref|XP_003592799.1| High mobility group protein B3 [Medicago truncatula]_x0001_gi|355481847|gb|AES63050.1| High mobility group protein B3 [Medicago truncatula] e-value: 0.0 blast score: 633	1251	C	T	0	16	0	50	58	0	47	0	Homozygous
a10280_183	gi|357445043|ref|XP_003592799.1| High mobility group protein B3 [Medicago truncatula]_x0001_gi|355481847|gb|AES63050.1| High mobility group protein B3 [Medicago truncatula] e-value: 0.0 blast score: 633	107	G	T	0	11	0	25	33	0	36	0	Homozygous
a102805_45	gi|357446379|ref|XP_003593467.1| Lysine/histidine transporter [Medicago truncatula]_x0001_gi|355482515|gb|AES63718.1| Lysine/histidine transporter [Medicago truncatula] e-value: 0.0 blast score: 1055	326	A	C	0	17	0	24	16	0	14	0	Homozygous
a102805_45	gi|357446379|ref|XP_003593467.1| Lysine/histidine transporter [Medicago truncatula]_x0001_gi|355482515|gb|AES63718.1| Lysine/histidine transporter [Medicago truncatula] e-value: 0.0 blast score: 1055	1040	A	T	0	9	0	12	18	0	30	0	Homozygous
a102805_45	gi|357446379|ref|XP_003593467.1| Lysine/histidine transporter [Medicago truncatula]_x0001_gi|355482515|gb|AES63718.1| Lysine/histidine transporter [Medicago truncatula] e-value: 0.0 blast score: 1055	1475	G	A	0	3	0	11	16	0	20	0	Homozygous
a102805_45	gi|357446379|ref|XP_003593467.1| Lysine/histidine transporter [Medicago truncatula]_x0001_gi|355482515|gb|AES63718.1| Lysine/histidine transporter [Medicago truncatula] e-value: 0.0 blast score: 1055	1439	A	T	0	3	0	18	17	0	23	0	Homozygous
a102805_45	gi|357446379|ref|XP_003593467.1| Lysine/histidine transporter [Medicago truncatula]_x0001_gi|355482515|gb|AES63718.1| Lysine/histidine transporter [Medicago truncatula] e-value: 0.0 blast score: 1055	1241	T	C	16	0	27	0	0	25	0	20	Homozygous
a102805_45	gi|357446379|ref|XP_003593467.1| Lysine/histidine transporter [Medicago truncatula]_x0001_gi|355482515|gb|AES63718.1| Lysine/histidine transporter [Medicago truncatula] e-value: 0.0 blast score: 1055	1160	C	T	15	0	37	0	0	23	0	29	Homozygous
a10283_285	gi|356551213|ref|XP_003543972.1| PREDICTED: uncharacterized protein LOC100788859 [Glycine max] e-value: 7e-26 blast score: 110	338	C	T	0	19	0	109	47	0	121	0	Homozygous
a102832_42	no Blast Description	111	C	G	0	12	0	17	13	0	50	0	Homozygous
a10285_200	gi|388510016|gb|AFK43074.1| unknown [Medicago truncatula] e-value: 1e-148 blast score: 423	613	A	G	0	71	0	138	78	0	172	0	Homozygous
a10285_200	gi|388510016|gb|AFK43074.1| unknown [Medicago truncatula] e-value: 1e-148 blast score: 423	604	A	G	0	70	0	134	88	0	190	0	Homozygous
a10285_200	gi|388510016|gb|AFK43074.1| unknown [Medicago truncatula] e-value: 1e-148 blast score: 423	586	G	A	0	68	0	139	80	0	170	0	Homozygous
a10285_200	gi|388510016|gb|AFK43074.1| unknown [Medicago truncatula] e-value: 1e-148 blast score: 423	598	A	G	0	65	0	137	88	0	183	0	Homozygous
a10285_200	gi|388510016|gb|AFK43074.1| unknown [Medicago truncatula] e-value: 1e-148 blast score: 423	269	G	C	0	64	0	144	103	0	196	0	Homozygous
a10285_200	gi|388510016|gb|AFK43074.1| unknown [Medicago truncatula] e-value: 1e-148 blast score: 423	417	C	A	0	62	0	130	85	1	168	0	Heterozygous
a10285_200	gi|388510016|gb|AFK43074.1| unknown [Medicago truncatula] e-value: 1e-148 blast score: 423	786	C	G	0	52	0	120	69	0	140	0	Homozygous
a10285_200	gi|388510016|gb|AFK43074.1| unknown [Medicago truncatula] e-value: 1e-148 blast score: 423	877	A	T	50	0	89	0	0	58	0	86	Homozygous
a102872_27	no Blast Description	270	C	T	11	3	24	0	0	2	0	6	Heterozygous
a102872_27	no Blast Description	439	G	A	19	0	22	0	1	2	0	7	Heterozygous
a10288_245	gi|357511719|ref|XP_003626148.1| Limkain-b1 [Medicago truncatula]_x0001_gi|355501163|gb|AES82366.1| Limkain-b1 [Medicago truncatula] e-value: 0.0 blast score: 1114	2474	T	C	0	31	0	100	55	1	145	0	Heterozygous
a10288_245	gi|357511719|ref|XP_003626148.1| Limkain-b1 [Medicago truncatula]_x0001_gi|355501163|gb|AES82366.1| Limkain-b1 [Medicago truncatula] e-value: 0.0 blast score: 1114	1106	T	C	0	25	0	110	36	0	142	0	Homozygous
a10288_245	gi|357511719|ref|XP_003626148.1| Limkain-b1 [Medicago truncatula]_x0001_gi|355501163|gb|AES82366.1| Limkain-b1 [Medicago truncatula] e-value: 0.0 blast score: 1114	2671	A	G	0	13	0	57	26	0	79	0	Homozygous
a10288_245	gi|357511719|ref|XP_003626148.1| Limkain-b1 [Medicago truncatula]_x0001_gi|355501163|gb|AES82366.1| Limkain-b1 [Medicago truncatula] e-value: 0.0 blast score: 1114	3337	G	A	15	0	64	0	0	19	0	52	Homozygous
a10288_245	gi|357511719|ref|XP_003626148.1| Limkain-b1 [Medicago truncatula]_x0001_gi|355501163|gb|AES82366.1| Limkain-b1 [Medicago truncatula] e-value: 0.0 blast score: 1114	815	C	A	14	0	112	1	0	32	0	124	Heterozygous
a10288_245	gi|357511719|ref|XP_003626148.1| Limkain-b1 [Medicago truncatula]_x0001_gi|355501163|gb|AES82366.1| Limkain-b1 [Medicago truncatula] e-value: 0.0 blast score: 1114	3380	A	G	7	0	32	0	0	6	0	23	Homozygous
a10289_261	gi|357510497|ref|XP_003625537.1| Protein phosphatase 2c-like protein [Medicago truncatula]_x0001_gi|355500552|gb|AES81755.1| Protein phosphatase 2c-like protein [Medicago truncatula] e-value: 0.0 blast score: 543	276	C	T	0	33	0	51	39	0	72	0	Homozygous
a102891_45	gi|357518059|ref|XP_003629318.1| DNA-(apurinic or apyrimidinic site) lyase [Medicago truncatula]_x0001_gi|355523340|gb|AET03794.1| DNA-(apurinic or apyrimidinic site) lyase [Medicago truncatula] e-value: 0.0 blast score: 1068	767	C	T	0	14	0	32	20	0	17	0	Homozygous
a102891_45	gi|357518059|ref|XP_003629318.1| DNA-(apurinic or apyrimidinic site) lyase [Medicago truncatula]_x0001_gi|355523340|gb|AET03794.1| DNA-(apurinic or apyrimidinic site) lyase [Medicago truncatula] e-value: 0.0 blast score: 1068	785	A	G	0	14	0	40	22	0	21	0	Homozygous
a102891_45	gi|357518059|ref|XP_003629318.1| DNA-(apurinic or apyrimidinic site) lyase [Medicago truncatula]_x0001_gi|355523340|gb|AET03794.1| DNA-(apurinic or apyrimidinic site) lyase [Medicago truncatula] e-value: 0.0 blast score: 1068	2222	G	A	0	13	0	15	18	0	24	0	Homozygous
a102891_45	gi|357518059|ref|XP_003629318.1| DNA-(apurinic or apyrimidinic site) lyase [Medicago truncatula]_x0001_gi|355523340|gb|AET03794.1| DNA-(apurinic or apyrimidinic site) lyase [Medicago truncatula] e-value: 0.0 blast score: 1068	1622	G	A	0	12	0	23	23	0	27	0	Homozygous
a102891_45	gi|357518059|ref|XP_003629318.1| DNA-(apurinic or apyrimidinic site) lyase [Medicago truncatula]_x0001_gi|355523340|gb|AET03794.1| DNA-(apurinic or apyrimidinic site) lyase [Medicago truncatula] e-value: 0.0 blast score: 1068	1256	A	G	0	7	0	16	9	0	16	0	Homozygous
a102891_45	gi|357518059|ref|XP_003629318.1| DNA-(apurinic or apyrimidinic site) lyase [Medicago truncatula]_x0001_gi|355523340|gb|AET03794.1| DNA-(apurinic or apyrimidinic site) lyase [Medicago truncatula] e-value: 0.0 blast score: 1068	367	A	C	0	6	0	13	12	0	19	0	Homozygous
a102891_45	gi|357518059|ref|XP_003629318.1| DNA-(apurinic or apyrimidinic site) lyase [Medicago truncatula]_x0001_gi|355523340|gb|AET03794.1| DNA-(apurinic or apyrimidinic site) lyase [Medicago truncatula] e-value: 0.0 blast score: 1068	2131	C	T	0	1	0	11	11	0	19	0	Homozygous
a102891_45	gi|357518059|ref|XP_003629318.1| DNA-(apurinic or apyrimidinic site) lyase [Medicago truncatula]_x0001_gi|355523340|gb|AET03794.1| DNA-(apurinic or apyrimidinic site) lyase [Medicago truncatula] e-value: 0.0 blast score: 1068	703	A	G	14	0	28	0	0	12	0	14	Homozygous
a102891_45	gi|357518059|ref|XP_003629318.1| DNA-(apurinic or apyrimidinic site) lyase [Medicago truncatula]_x0001_gi|355523340|gb|AET03794.1| DNA-(apurinic or apyrimidinic site) lyase [Medicago truncatula] e-value: 0.0 blast score: 1068	1303	C	T	11	0	25	0	0	9	0	14	Homozygous
a102891_45	gi|357518059|ref|XP_003629318.1| DNA-(apurinic or apyrimidinic site) lyase [Medicago truncatula]_x0001_gi|355523340|gb|AET03794.1| DNA-(apurinic or apyrimidinic site) lyase [Medicago truncatula] e-value: 0.0 blast score: 1068	1988	C	T	9	0	13	0	0	11	0	6	Homozygous
a102891_45	gi|357518059|ref|XP_003629318.1| DNA-(apurinic or apyrimidinic site) lyase [Medicago truncatula]_x0001_gi|355523340|gb|AET03794.1| DNA-(apurinic or apyrimidinic site) lyase [Medicago truncatula] e-value: 0.0 blast score: 1068	1144	T	C	7	0	21	0	0	6	0	11	Homozygous
a1029_578	gi|357442391|ref|XP_003591473.1| Ribosomal protein L19 [Medicago truncatula]_x0001_gi|217071646|gb|ACJ84183.1| unknown [Medicago truncatula]_x0001_gi|355480521|gb|AES61724.1| Ribosomal protein L19 [Medicago truncatula] e-value: 8e-141 blast score: 399	681	A	C	0	158	0	151	217	0	205	0	Homozygous
a10293_287	gi|357504089|ref|XP_003622333.1| hypothetical protein MTR_7g034640 [Medicago truncatula]_x0001_gi|355497348|gb|AES78551.1| hypothetical protein MTR_7g034640 [Medicago truncatula] e-value: 0.0 blast score: 632	755	T	C	0	104	0	102	109	0	124	0	Homozygous
a10293_287	gi|357504089|ref|XP_003622333.1| hypothetical protein MTR_7g034640 [Medicago truncatula]_x0001_gi|355497348|gb|AES78551.1| hypothetical protein MTR_7g034640 [Medicago truncatula] e-value: 0.0 blast score: 632	1386	G	C	0	97	0	112	139	0	146	0	Homozygous
a10293_287	gi|357504089|ref|XP_003622333.1| hypothetical protein MTR_7g034640 [Medicago truncatula]_x0001_gi|355497348|gb|AES78551.1| hypothetical protein MTR_7g034640 [Medicago truncatula] e-value: 0.0 blast score: 632	740	T	G	0	96	1	95	100	0	112	0	Heterozygous
a102954_37	no Blast Description	1308	C	T	33	0	46	0	0	4	0	9	Homozygous
a102955_49	no Blast Description	507	G	T	2	12	1	23	15	0	21	0	Heterozygous
a102969_51	gi|141447969|gb|ABO87603.1| chloroplast ATP/ADP translocator [Pisum sativum] e-value: 9e-97 blast score: 284	120	G	A	13	0	27	0	0	13	0	23	Homozygous
a1030_727	gi|357468145|ref|XP_003604357.1| Tetratricopeptide-like helical domain-containing protein [Medicago truncatula]_x0001_gi|355505412|gb|AES86554.1| Tetratricopeptide-like helical domain-containing protein [Medicago truncatula] e-value: 0.0 blast score: 2822	2546	G	T	0	210	1	282	226	0	326	1	Heterozygous
a1030_727	gi|357468145|ref|XP_003604357.1| Tetratricopeptide-like helical domain-containing protein [Medicago truncatula]_x0001_gi|355505412|gb|AES86554.1| Tetratricopeptide-like helical domain-containing protein [Medicago truncatula] e-value: 0.0 blast score: 2822	3956	A	G	0	176	0	211	192	0	254	0	Homozygous
a1030_727	gi|357468145|ref|XP_003604357.1| Tetratricopeptide-like helical domain-containing protein [Medicago truncatula]_x0001_gi|355505412|gb|AES86554.1| Tetratricopeptide-like helical domain-containing protein [Medicago truncatula] e-value: 0.0 blast score: 2822	3712	T	C	0	158	0	235	199	0	279	0	Homozygous
a1030_727	gi|357468145|ref|XP_003604357.1| Tetratricopeptide-like helical domain-containing protein [Medicago truncatula]_x0001_gi|355505412|gb|AES86554.1| Tetratricopeptide-like helical domain-containing protein [Medicago truncatula] e-value: 0.0 blast score: 2822	4901	G	A	0	153	0	239	192	0	282	1	Heterozygous
a1030_727	gi|357468145|ref|XP_003604357.1| Tetratricopeptide-like helical domain-containing protein [Medicago truncatula]_x0001_gi|355505412|gb|AES86554.1| Tetratricopeptide-like helical domain-containing protein [Medicago truncatula] e-value: 0.0 blast score: 2822	4616	C	G	0	151	0	229	204	0	281	0	Homozygous
a1030_727	gi|357468145|ref|XP_003604357.1| Tetratricopeptide-like helical domain-containing protein [Medicago truncatula]_x0001_gi|355505412|gb|AES86554.1| Tetratricopeptide-like helical domain-containing protein [Medicago truncatula] e-value: 0.0 blast score: 2822	5026	T	C	0	151	0	231	199	0	285	0	Homozygous
a1030_727	gi|357468145|ref|XP_003604357.1| Tetratricopeptide-like helical domain-containing protein [Medicago truncatula]_x0001_gi|355505412|gb|AES86554.1| Tetratricopeptide-like helical domain-containing protein [Medicago truncatula] e-value: 0.0 blast score: 2822	4595	C	T	0	150	0	222	209	0	282	0	Homozygous
a1030_727	gi|357468145|ref|XP_003604357.1| Tetratricopeptide-like helical domain-containing protein [Medicago truncatula]_x0001_gi|355505412|gb|AES86554.1| Tetratricopeptide-like helical domain-containing protein [Medicago truncatula] e-value: 0.0 blast score: 2822	5109	G	A	0	130	0	185	153	0	208	0	Homozygous
a1030_727	gi|357468145|ref|XP_003604357.1| Tetratricopeptide-like helical domain-containing protein [Medicago truncatula]_x0001_gi|355505412|gb|AES86554.1| Tetratricopeptide-like helical domain-containing protein [Medicago truncatula] e-value: 0.0 blast score: 2822	4822	T	A	0	111	0	168	150	0	237	0	Homozygous
a1030_727	gi|357468145|ref|XP_003604357.1| Tetratricopeptide-like helical domain-containing protein [Medicago truncatula]_x0001_gi|355505412|gb|AES86554.1| Tetratricopeptide-like helical domain-containing protein [Medicago truncatula] e-value: 0.0 blast score: 2822	2979	G	C	0	82	0	122	131	0	156	1	Heterozygous
a1030_727	gi|357468145|ref|XP_003604357.1| Tetratricopeptide-like helical domain-containing protein [Medicago truncatula]_x0001_gi|355505412|gb|AES86554.1| Tetratricopeptide-like helical domain-containing protein [Medicago truncatula] e-value: 0.0 blast score: 2822	260	A	C	0	28	0	40	33	0	31	0	Homozygous
a1030_727	gi|357468145|ref|XP_003604357.1| Tetratricopeptide-like helical domain-containing protein [Medicago truncatula]_x0001_gi|355505412|gb|AES86554.1| Tetratricopeptide-like helical domain-containing protein [Medicago truncatula] e-value: 0.0 blast score: 2822	2585	A	G	237	0	299	0	0	234	1	314	Heterozygous
a1030_727	gi|357468145|ref|XP_003604357.1| Tetratricopeptide-like helical domain-containing protein [Medicago truncatula]_x0001_gi|355505412|gb|AES86554.1| Tetratricopeptide-like helical domain-containing protein [Medicago truncatula] e-value: 0.0 blast score: 2822	1087	A	G	228	0	292	0	0	272	0	362	Homozygous
a1030_727	gi|357468145|ref|XP_003604357.1| Tetratricopeptide-like helical domain-containing protein [Medicago truncatula]_x0001_gi|355505412|gb|AES86554.1| Tetratricopeptide-like helical domain-containing protein [Medicago truncatula] e-value: 0.0 blast score: 2822	2096	G	A	219	0	293	0	2	245	0	353	Heterozygous
a1030_727	gi|357468145|ref|XP_003604357.1| Tetratricopeptide-like helical domain-containing protein [Medicago truncatula]_x0001_gi|355505412|gb|AES86554.1| Tetratricopeptide-like helical domain-containing protein [Medicago truncatula] e-value: 0.0 blast score: 2822	1691	T	C	194	0	256	0	0	166	1	217	Heterozygous
a1030_727	gi|357468145|ref|XP_003604357.1| Tetratricopeptide-like helical domain-containing protein [Medicago truncatula]_x0001_gi|355505412|gb|AES86554.1| Tetratricopeptide-like helical domain-containing protein [Medicago truncatula] e-value: 0.0 blast score: 2822	2654	T	G	193	0	262	0	0	222	3	288	Heterozygous
a1030_727	gi|357468145|ref|XP_003604357.1| Tetratricopeptide-like helical domain-containing protein [Medicago truncatula]_x0001_gi|355505412|gb|AES86554.1| Tetratricopeptide-like helical domain-containing protein [Medicago truncatula] e-value: 0.0 blast score: 2822	719	C	T	171	0	220	0	1	181	0	249	Heterozygous
a1030_727	gi|357468145|ref|XP_003604357.1| Tetratricopeptide-like helical domain-containing protein [Medicago truncatula]_x0001_gi|355505412|gb|AES86554.1| Tetratricopeptide-like helical domain-containing protein [Medicago truncatula] e-value: 0.0 blast score: 2822	4190	C	G	135	0	183	0	0	148	0	200	Homozygous
a1030_727	gi|357468145|ref|XP_003604357.1| Tetratricopeptide-like helical domain-containing protein [Medicago truncatula]_x0001_gi|355505412|gb|AES86554.1| Tetratricopeptide-like helical domain-containing protein [Medicago truncatula] e-value: 0.0 blast score: 2822	3326	A	G	134	0	189	0	0	142	0	182	Homozygous
a10300_388	gi|357492449|ref|XP_003616513.1| Folylpolyglutamate synthase [Medicago truncatula]_x0001_gi|355517848|gb|AES99471.1| Folylpolyglutamate synthase [Medicago truncatula] e-value: 1e-78 blast score: 245	109	G	A	0	104	0	144	125	0	170	0	Homozygous
a10300_388	gi|357492449|ref|XP_003616513.1| Folylpolyglutamate synthase [Medicago truncatula]_x0001_gi|355517848|gb|AES99471.1| Folylpolyglutamate synthase [Medicago truncatula] e-value: 1e-78 blast score: 245	209	T	C	117	0	125	0	1	116	2	137	Heterozygous
a10300_388	gi|357492449|ref|XP_003616513.1| Folylpolyglutamate synthase [Medicago truncatula]_x0001_gi|355517848|gb|AES99471.1| Folylpolyglutamate synthase [Medicago truncatula] e-value: 1e-78 blast score: 245	146	C	A	113	0	141	0	0	114	1	160	Heterozygous
a103006_25	gi|357478039|ref|XP_003609305.1| Kinase-like protein [Medicago truncatula]_x0001_gi|357478085|ref|XP_003609328.1| Kinase-like protein [Medicago truncatula]_x0001_gi|355510360|gb|AES91502.1| Kinase-like protein [Medicago truncatula]_x0001_gi|355510383|gb|AES91525.1| Kinase-like protein [Medicago truncatula] e-value: 0.0 blast score: 845	972	T	C	0	2	0	18	2	0	18	0	Homozygous
a103006_25	gi|357478039|ref|XP_003609305.1| Kinase-like protein [Medicago truncatula]_x0001_gi|357478085|ref|XP_003609328.1| Kinase-like protein [Medicago truncatula]_x0001_gi|355510360|gb|AES91502.1| Kinase-like protein [Medicago truncatula]_x0001_gi|355510383|gb|AES91525.1| Kinase-like protein [Medicago truncatula] e-value: 0.0 blast score: 845	133	A	G	0	2	0	23	3	0	41	0	Homozygous
a103006_25	gi|357478039|ref|XP_003609305.1| Kinase-like protein [Medicago truncatula]_x0001_gi|357478085|ref|XP_003609328.1| Kinase-like protein [Medicago truncatula]_x0001_gi|355510360|gb|AES91502.1| Kinase-like protein [Medicago truncatula]_x0001_gi|355510383|gb|AES91525.1| Kinase-like protein [Medicago truncatula] e-value: 0.0 blast score: 845	659	A	G	0	1	0	13	4	0	18	0	Homozygous
a103006_25	gi|357478039|ref|XP_003609305.1| Kinase-like protein [Medicago truncatula]_x0001_gi|357478085|ref|XP_003609328.1| Kinase-like protein [Medicago truncatula]_x0001_gi|355510360|gb|AES91502.1| Kinase-like protein [Medicago truncatula]_x0001_gi|355510383|gb|AES91525.1| Kinase-like protein [Medicago truncatula] e-value: 0.0 blast score: 845	914	G	A	4	0	17	0	0	1	0	20	Homozygous
a103006_25	gi|357478039|ref|XP_003609305.1| Kinase-like protein [Medicago truncatula]_x0001_gi|357478085|ref|XP_003609328.1| Kinase-like protein [Medicago truncatula]_x0001_gi|355510360|gb|AES91502.1| Kinase-like protein [Medicago truncatula]_x0001_gi|355510383|gb|AES91525.1| Kinase-like protein [Medicago truncatula] e-value: 0.0 blast score: 845	614	G	A	1	0	11	0	0	2	0	24	Homozygous
a10301_270	gi|86285595|gb|ABC94542.1| endo-1,4-beta-glucanase, partial [Glycine max] e-value: 0.0 blast score: 1105	1970	C	T	0	149	0	50	153	0	140	0	Homozygous
a10301_270	gi|86285595|gb|ABC94542.1| endo-1,4-beta-glucanase, partial [Glycine max] e-value: 0.0 blast score: 1105	1215	G	T	0	132	0	43	130	0	123	0	Homozygous
a10301_270	gi|86285595|gb|ABC94542.1| endo-1,4-beta-glucanase, partial [Glycine max] e-value: 0.0 blast score: 1105	1595	T	A	0	125	0	61	147	0	132	0	Homozygous
a10301_270	gi|86285595|gb|ABC94542.1| endo-1,4-beta-glucanase, partial [Glycine max] e-value: 0.0 blast score: 1105	497	T	C	0	110	0	38	142	0	141	0	Homozygous
a10301_270	gi|86285595|gb|ABC94542.1| endo-1,4-beta-glucanase, partial [Glycine max] e-value: 0.0 blast score: 1105	1076	A	G	0	88	0	23	112	0	93	0	Homozygous
a10302_125	gi|357447075|ref|XP_003593813.1| Inversin [Medicago truncatula]_x0001_gi|355482861|gb|AES64064.1| Inversin [Medicago truncatula] e-value: 0.0 blast score: 1166	812	G	A	1	75	0	140	117	1	157	0	Heterozygous
a10302_125	gi|357447075|ref|XP_003593813.1| Inversin [Medicago truncatula]_x0001_gi|355482861|gb|AES64064.1| Inversin [Medicago truncatula] e-value: 0.0 blast score: 1166	1673	C	T	0	71	0	124	83	0	120	0	Homozygous
a10302_125	gi|357447075|ref|XP_003593813.1| Inversin [Medicago truncatula]_x0001_gi|355482861|gb|AES64064.1| Inversin [Medicago truncatula] e-value: 0.0 blast score: 1166	1889	C	T	0	38	0	83	59	0	82	0	Homozygous
a10302_125	gi|357447075|ref|XP_003593813.1| Inversin [Medicago truncatula]_x0001_gi|355482861|gb|AES64064.1| Inversin [Medicago truncatula] e-value: 0.0 blast score: 1166	1962	T	C	0	35	0	71	62	0	82	1	Heterozygous
a10302_125	gi|357447075|ref|XP_003593813.1| Inversin [Medicago truncatula]_x0001_gi|355482861|gb|AES64064.1| Inversin [Medicago truncatula] e-value: 0.0 blast score: 1166	426	A	G	0	31	0	49	32	0	50	0	Homozygous
a10302_125	gi|357447075|ref|XP_003593813.1| Inversin [Medicago truncatula]_x0001_gi|355482861|gb|AES64064.1| Inversin [Medicago truncatula] e-value: 0.0 blast score: 1166	245	G	A	0	20	0	36	32	0	49	0	Homozygous
a10302_125	gi|357447075|ref|XP_003593813.1| Inversin [Medicago truncatula]_x0001_gi|355482861|gb|AES64064.1| Inversin [Medicago truncatula] e-value: 0.0 blast score: 1166	593	G	T	29	1	77	0	0	37	0	71	Heterozygous
a10302_125	gi|357447075|ref|XP_003593813.1| Inversin [Medicago truncatula]_x0001_gi|355482861|gb|AES64064.1| Inversin [Medicago truncatula] e-value: 0.0 blast score: 1166	785	C	T	81	0	139	0	1	101	0	149	Heterozygous
a10302_125	gi|357447075|ref|XP_003593813.1| Inversin [Medicago truncatula]_x0001_gi|355482861|gb|AES64064.1| Inversin [Medicago truncatula] e-value: 0.0 blast score: 1166	971	T	G	71	0	109	0	1	70	0	96	Heterozygous
a10302_125	gi|357447075|ref|XP_003593813.1| Inversin [Medicago truncatula]_x0001_gi|355482861|gb|AES64064.1| Inversin [Medicago truncatula] e-value: 0.0 blast score: 1166	686	C	T	68	0	132	0	0	67	0	124	Homozygous
a10302_125	gi|357447075|ref|XP_003593813.1| Inversin [Medicago truncatula]_x0001_gi|355482861|gb|AES64064.1| Inversin [Medicago truncatula] e-value: 0.0 blast score: 1166	1143	A	G	47	0	83	0	0	41	0	75	Homozygous
a10302_125	gi|357447075|ref|XP_003593813.1| Inversin [Medicago truncatula]_x0001_gi|355482861|gb|AES64064.1| Inversin [Medicago truncatula] e-value: 0.0 blast score: 1166	1197	G	C	47	0	79	0	0	36	0	80	Homozygous
a10302_125	gi|357447075|ref|XP_003593813.1| Inversin [Medicago truncatula]_x0001_gi|355482861|gb|AES64064.1| Inversin [Medicago truncatula] e-value: 0.0 blast score: 1166	1223	C	T	39	0	75	0	0	35	0	82	Homozygous
a10302_125	gi|357447075|ref|XP_003593813.1| Inversin [Medicago truncatula]_x0001_gi|355482861|gb|AES64064.1| Inversin [Medicago truncatula] e-value: 0.0 blast score: 1166	2068	G	C	15	0	24	0	0	23	0	19	Homozygous
a10302_125	gi|357447075|ref|XP_003593813.1| Inversin [Medicago truncatula]_x0001_gi|355482861|gb|AES64064.1| Inversin [Medicago truncatula] e-value: 0.0 blast score: 1166	349	G	C	15	0	35	0	0	18	0	28	Homozygous
a10302_125	gi|357447075|ref|XP_003593813.1| Inversin [Medicago truncatula]_x0001_gi|355482861|gb|AES64064.1| Inversin [Medicago truncatula] e-value: 0.0 blast score: 1166	358	C	T	13	0	34	0	0	16	0	24	Homozygous
a10304_182	gi|357447187|ref|XP_003593869.1| Auxin response factor [Medicago truncatula]_x0001_gi|355482917|gb|AES64120.1| Auxin response factor [Medicago truncatula] e-value: 0.0 blast score: 1693	3426	T	A	0	62	0	65	64	0	91	0	Homozygous
a10304_182	gi|357447187|ref|XP_003593869.1| Auxin response factor [Medicago truncatula]_x0001_gi|355482917|gb|AES64120.1| Auxin response factor [Medicago truncatula] e-value: 0.0 blast score: 1693	2991	T	C	0	44	0	68	51	0	107	0	Homozygous
a10304_182	gi|357447187|ref|XP_003593869.1| Auxin response factor [Medicago truncatula]_x0001_gi|355482917|gb|AES64120.1| Auxin response factor [Medicago truncatula] e-value: 0.0 blast score: 1693	3300	C	T	0	43	0	81	52	0	87	0	Homozygous
a10304_182	gi|357447187|ref|XP_003593869.1| Auxin response factor [Medicago truncatula]_x0001_gi|355482917|gb|AES64120.1| Auxin response factor [Medicago truncatula] e-value: 0.0 blast score: 1693	4278	G	T	0	40	0	46	70	0	103	0	Homozygous
a10304_182	gi|357447187|ref|XP_003593869.1| Auxin response factor [Medicago truncatula]_x0001_gi|355482917|gb|AES64120.1| Auxin response factor [Medicago truncatula] e-value: 0.0 blast score: 1693	3372	G	A	0	39	0	54	41	0	64	0	Homozygous
a10304_182	gi|357447187|ref|XP_003593869.1| Auxin response factor [Medicago truncatula]_x0001_gi|355482917|gb|AES64120.1| Auxin response factor [Medicago truncatula] e-value: 0.0 blast score: 1693	2327	T	C	0	39	0	83	85	0	91	0	Homozygous
a10304_182	gi|357447187|ref|XP_003593869.1| Auxin response factor [Medicago truncatula]_x0001_gi|355482917|gb|AES64120.1| Auxin response factor [Medicago truncatula] e-value: 0.0 blast score: 1693	4324	G	A	0	35	0	58	61	0	97	0	Homozygous
a10304_182	gi|357447187|ref|XP_003593869.1| Auxin response factor [Medicago truncatula]_x0001_gi|355482917|gb|AES64120.1| Auxin response factor [Medicago truncatula] e-value: 0.0 blast score: 1693	2182	T	C	0	33	0	88	77	0	105	0	Homozygous
a10304_182	gi|357447187|ref|XP_003593869.1| Auxin response factor [Medicago truncatula]_x0001_gi|355482917|gb|AES64120.1| Auxin response factor [Medicago truncatula] e-value: 0.0 blast score: 1693	2110	A	T	0	15	0	32	25	0	42	0	Homozygous
a10304_182	gi|357447187|ref|XP_003593869.1| Auxin response factor [Medicago truncatula]_x0001_gi|355482917|gb|AES64120.1| Auxin response factor [Medicago truncatula] e-value: 0.0 blast score: 1693	2277	C	A	55	0	105	0	0	74	1	93	Heterozygous
a10304_182	gi|357447187|ref|XP_003593869.1| Auxin response factor [Medicago truncatula]_x0001_gi|355482917|gb|AES64120.1| Auxin response factor [Medicago truncatula] e-value: 0.0 blast score: 1693	2298	G	C	50	0	92	0	1	82	0	92	Heterozygous
a103074_38	no Blast Description	117	T	G	0	2	0	26	3	0	40	0	Homozygous
a10308_110	gi|357502711|ref|XP_003621644.1| RNA polymerase II C-terminal domain phosphatase-like protein [Medicago truncatula]_x0001_gi|355496659|gb|AES77862.1| RNA polymerase II C-terminal domain phosphatase-like protein [Medicago truncatula] e-value: 0.0 blast score: 795	1503	C	G	0	20	0	40	28	0	34	0	Homozygous
a10309_254	gi|357466207|ref|XP_003603388.1| BRI1-KD interacting protein 118-like protein [Medicago truncatula]_x0001_gi|355492436|gb|AES73639.1| BRI1-KD interacting protein 118-like protein [Medicago truncatula] e-value: 0.0 blast score: 547	575	C	G	47	78	5	93	130	0	100	0	Heterozygous
a10309_254	gi|357466207|ref|XP_003603388.1| BRI1-KD interacting protein 118-like protein [Medicago truncatula]_x0001_gi|355492436|gb|AES73639.1| BRI1-KD interacting protein 118-like protein [Medicago truncatula] e-value: 0.0 blast score: 547	1876	C	T	0	69	0	46	85	0	64	0	Homozygous
a10309_254	gi|357466207|ref|XP_003603388.1| BRI1-KD interacting protein 118-like protein [Medicago truncatula]_x0001_gi|355492436|gb|AES73639.1| BRI1-KD interacting protein 118-like protein [Medicago truncatula] e-value: 0.0 blast score: 547	2030	A	G	0	33	0	26	55	0	20	0	Homozygous
a10309_254	gi|357466207|ref|XP_003603388.1| BRI1-KD interacting protein 118-like protein [Medicago truncatula]_x0001_gi|355492436|gb|AES73639.1| BRI1-KD interacting protein 118-like protein [Medicago truncatula] e-value: 0.0 blast score: 547	2018	A	C	0	33	0	26	53	0	24	0	Homozygous
a10309_254	gi|357466207|ref|XP_003603388.1| BRI1-KD interacting protein 118-like protein [Medicago truncatula]_x0001_gi|355492436|gb|AES73639.1| BRI1-KD interacting protein 118-like protein [Medicago truncatula] e-value: 0.0 blast score: 547	1759	T	C	56	0	56	0	1	83	0	62	Heterozygous
a10310_241	gi|357479629|ref|XP_003610100.1| Glycerol-3-phosphate acyltransferase [Medicago truncatula]_x0001_gi|355511155|gb|AES92297.1| Glycerol-3-phosphate acyltransferase [Medicago truncatula]_x0001_gi|388496448|gb|AFK36290.1| unknown [Medicago truncatula] e-value: 0.0 blast score: 745	1551	C	A	0	66	0	109	89	0	131	0	Homozygous
a10310_241	gi|357479629|ref|XP_003610100.1| Glycerol-3-phosphate acyltransferase [Medicago truncatula]_x0001_gi|355511155|gb|AES92297.1| Glycerol-3-phosphate acyltransferase [Medicago truncatula]_x0001_gi|388496448|gb|AFK36290.1| unknown [Medicago truncatula] e-value: 0.0 blast score: 745	793	T	C	0	64	0	109	110	0	145	0	Homozygous
a10310_241	gi|357479629|ref|XP_003610100.1| Glycerol-3-phosphate acyltransferase [Medicago truncatula]_x0001_gi|355511155|gb|AES92297.1| Glycerol-3-phosphate acyltransferase [Medicago truncatula]_x0001_gi|388496448|gb|AFK36290.1| unknown [Medicago truncatula] e-value: 0.0 blast score: 745	544	G	A	0	53	0	80	86	0	113	0	Homozygous
a10310_241	gi|357479629|ref|XP_003610100.1| Glycerol-3-phosphate acyltransferase [Medicago truncatula]_x0001_gi|355511155|gb|AES92297.1| Glycerol-3-phosphate acyltransferase [Medicago truncatula]_x0001_gi|388496448|gb|AFK36290.1| unknown [Medicago truncatula] e-value: 0.0 blast score: 745	1309	A	C	0	51	0	93	78	0	117	0	Homozygous
a10310_241	gi|357479629|ref|XP_003610100.1| Glycerol-3-phosphate acyltransferase [Medicago truncatula]_x0001_gi|355511155|gb|AES92297.1| Glycerol-3-phosphate acyltransferase [Medicago truncatula]_x0001_gi|388496448|gb|AFK36290.1| unknown [Medicago truncatula] e-value: 0.0 blast score: 745	1327	A	G	0	37	0	66	66	0	92	0	Homozygous
a10310_241	gi|357479629|ref|XP_003610100.1| Glycerol-3-phosphate acyltransferase [Medicago truncatula]_x0001_gi|355511155|gb|AES92297.1| Glycerol-3-phosphate acyltransferase [Medicago truncatula]_x0001_gi|388496448|gb|AFK36290.1| unknown [Medicago truncatula] e-value: 0.0 blast score: 745	165	T	C	0	17	0	37	41	0	54	0	Homozygous
a10310_241	gi|357479629|ref|XP_003610100.1| Glycerol-3-phosphate acyltransferase [Medicago truncatula]_x0001_gi|355511155|gb|AES92297.1| Glycerol-3-phosphate acyltransferase [Medicago truncatula]_x0001_gi|388496448|gb|AFK36290.1| unknown [Medicago truncatula] e-value: 0.0 blast score: 745	215	T	G	0	15	0	27	31	0	37	0	Homozygous
a10310_241	gi|357479629|ref|XP_003610100.1| Glycerol-3-phosphate acyltransferase [Medicago truncatula]_x0001_gi|355511155|gb|AES92297.1| Glycerol-3-phosphate acyltransferase [Medicago truncatula]_x0001_gi|388496448|gb|AFK36290.1| unknown [Medicago truncatula] e-value: 0.0 blast score: 745	1612	G	T	50	0	102	0	0	72	0	86	Homozygous
a10310_241	gi|357479629|ref|XP_003610100.1| Glycerol-3-phosphate acyltransferase [Medicago truncatula]_x0001_gi|355511155|gb|AES92297.1| Glycerol-3-phosphate acyltransferase [Medicago truncatula]_x0001_gi|388496448|gb|AFK36290.1| unknown [Medicago truncatula] e-value: 0.0 blast score: 745	1282	G	A	49	0	81	3	0	75	0	105	Heterozygous
a10310_241	gi|357479629|ref|XP_003610100.1| Glycerol-3-phosphate acyltransferase [Medicago truncatula]_x0001_gi|355511155|gb|AES92297.1| Glycerol-3-phosphate acyltransferase [Medicago truncatula]_x0001_gi|388496448|gb|AFK36290.1| unknown [Medicago truncatula] e-value: 0.0 blast score: 745	1207	G	A	21	0	40	0	0	34	0	61	Homozygous
a10310_241	gi|357479629|ref|XP_003610100.1| Glycerol-3-phosphate acyltransferase [Medicago truncatula]_x0001_gi|355511155|gb|AES92297.1| Glycerol-3-phosphate acyltransferase [Medicago truncatula]_x0001_gi|388496448|gb|AFK36290.1| unknown [Medicago truncatula] e-value: 0.0 blast score: 745	1685	C	A	17	0	34	0	0	33	0	25	Homozygous
a103102_36	gi|357491961|ref|XP_003616268.1| Cysteine-rich repeat secretory protein [Medicago truncatula]_x0001_gi|355517603|gb|AES99226.1| Cysteine-rich repeat secretory protein [Medicago truncatula] e-value: 0.0 blast score: 516	631	G	C	0	28	0	17	20	0	17	0	Homozygous
a103102_36	gi|357491961|ref|XP_003616268.1| Cysteine-rich repeat secretory protein [Medicago truncatula]_x0001_gi|355517603|gb|AES99226.1| Cysteine-rich repeat secretory protein [Medicago truncatula] e-value: 0.0 blast score: 516	613	G	C	0	25	0	18	19	0	15	0	Homozygous
a10311_178	gi|357447519|ref|XP_003594035.1| SQUAMOSA promoter binding protein [Medicago truncatula]_x0001_gi|355483083|gb|AES64286.1| SQUAMOSA promoter binding protein [Medicago truncatula] e-value: 0.0 blast score: 1260	652	A	G	0	40	0	89	43	0	95	0	Homozygous
a10311_178	gi|357447519|ref|XP_003594035.1| SQUAMOSA promoter binding protein [Medicago truncatula]_x0001_gi|355483083|gb|AES64286.1| SQUAMOSA promoter binding protein [Medicago truncatula] e-value: 0.0 blast score: 1260	2188	T	C	0	37	1	67	64	1	93	0	Heterozygous
a10311_178	gi|357447519|ref|XP_003594035.1| SQUAMOSA promoter binding protein [Medicago truncatula]_x0001_gi|355483083|gb|AES64286.1| SQUAMOSA promoter binding protein [Medicago truncatula] e-value: 0.0 blast score: 1260	739	T	C	0	32	0	81	50	0	94	0	Homozygous
a10311_178	gi|357447519|ref|XP_003594035.1| SQUAMOSA promoter binding protein [Medicago truncatula]_x0001_gi|355483083|gb|AES64286.1| SQUAMOSA promoter binding protein [Medicago truncatula] e-value: 0.0 blast score: 1260	760	A	G	0	29	1	85	53	0	97	0	Heterozygous
a10311_178	gi|357447519|ref|XP_003594035.1| SQUAMOSA promoter binding protein [Medicago truncatula]_x0001_gi|355483083|gb|AES64286.1| SQUAMOSA promoter binding protein [Medicago truncatula] e-value: 0.0 blast score: 1260	112	C	T	0	11	0	34	25	0	46	0	Homozygous
a10311_178	gi|357447519|ref|XP_003594035.1| SQUAMOSA promoter binding protein [Medicago truncatula]_x0001_gi|355483083|gb|AES64286.1| SQUAMOSA promoter binding protein [Medicago truncatula] e-value: 0.0 blast score: 1260	2376	A	G	10	0	45	0	0	21	0	48	Homozygous
a10313_254	gi|357437707|ref|XP_003589129.1| hypothetical protein MTR_1g018800 [Medicago truncatula]_x0001_gi|355478177|gb|AES59380.1| hypothetical protein MTR_1g018800 [Medicago truncatula] e-value: 2e-153 blast score: 437	304	C	G	109	0	142	0	0	136	0	168	Homozygous
a103146_28	gi|22335703|dbj|BAC10551.1| nine-cis-epoxycarotenoid dioxygenase3 [Pisum sativum] e-value: 0.0 blast score: 1152	271	C	G	0	8	0	16	37	0	18	0	Homozygous
a10315_177	gi|357451009|ref|XP_003595781.1| Bromodomain protein [Medicago truncatula]_x0001_gi|357451019|ref|XP_003595786.1| Bromodomain protein [Medicago truncatula]_x0001_gi|355484829|gb|AES66032.1| Bromodomain protein [Medicago truncatula]_x0001_gi|355484834|gb|AES66037.1| Bromodomain protein [Medicago truncatula] e-value: 0.0 blast score: 1002	2177	C	T	0	23	0	66	19	0	117	0	Homozygous
a10315_177	gi|357451009|ref|XP_003595781.1| Bromodomain protein [Medicago truncatula]_x0001_gi|357451019|ref|XP_003595786.1| Bromodomain protein [Medicago truncatula]_x0001_gi|355484829|gb|AES66032.1| Bromodomain protein [Medicago truncatula]_x0001_gi|355484834|gb|AES66037.1| Bromodomain protein [Medicago truncatula] e-value: 0.0 blast score: 1002	824	C	T	0	15	0	53	23	0	76	0	Homozygous
a10315_177	gi|357451009|ref|XP_003595781.1| Bromodomain protein [Medicago truncatula]_x0001_gi|357451019|ref|XP_003595786.1| Bromodomain protein [Medicago truncatula]_x0001_gi|355484829|gb|AES66032.1| Bromodomain protein [Medicago truncatula]_x0001_gi|355484834|gb|AES66037.1| Bromodomain protein [Medicago truncatula] e-value: 0.0 blast score: 1002	174	C	A	0	10	0	36	34	0	53	0	Homozygous
a10315_177	gi|357451009|ref|XP_003595781.1| Bromodomain protein [Medicago truncatula]_x0001_gi|357451019|ref|XP_003595786.1| Bromodomain protein [Medicago truncatula]_x0001_gi|355484829|gb|AES66032.1| Bromodomain protein [Medicago truncatula]_x0001_gi|355484834|gb|AES66037.1| Bromodomain protein [Medicago truncatula] e-value: 0.0 blast score: 1002	809	C	T	16	0	58	0	0	26	0	69	Homozygous
a10315_177	gi|357451009|ref|XP_003595781.1| Bromodomain protein [Medicago truncatula]_x0001_gi|357451019|ref|XP_003595786.1| Bromodomain protein [Medicago truncatula]_x0001_gi|355484829|gb|AES66032.1| Bromodomain protein [Medicago truncatula]_x0001_gi|355484834|gb|AES66037.1| Bromodomain protein [Medicago truncatula] e-value: 0.0 blast score: 1002	863	G	C	12	0	48	0	0	17	0	91	Homozygous
a1032_662	gi|388509822|gb|AFK42977.1| unknown [Medicago truncatula] e-value: 9e-111 blast score: 332	758	C	T	0	161	3	238	209	0	253	0	Heterozygous
a1032_662	gi|388509822|gb|AFK42977.1| unknown [Medicago truncatula] e-value: 9e-111 blast score: 332	800	T	G	210	0	298	0	19	221	26	275	Heterozygous
a103228_67	no Blast Description	119	T	C	0	9	0	25	5	0	55	0	Homozygous
a103228_67	no Blast Description	278	T	A	0	4	0	30	5	0	54	0	Homozygous
a10327_236	gi|356565539|ref|XP_003550997.1| PREDICTED: F-box protein SKIP2-like [Glycine max] e-value: 0.0 blast score: 711	409	T	A	0	47	0	105	90	0	154	0	Homozygous
a10327_236	gi|356565539|ref|XP_003550997.1| PREDICTED: F-box protein SKIP2-like [Glycine max] e-value: 0.0 blast score: 711	364	T	C	0	38	0	78	72	0	147	0	Homozygous
a10327_236	gi|356565539|ref|XP_003550997.1| PREDICTED: F-box protein SKIP2-like [Glycine max] e-value: 0.0 blast score: 711	964	T	G	0	36	0	109	72	0	155	0	Homozygous
a10327_236	gi|356565539|ref|XP_003550997.1| PREDICTED: F-box protein SKIP2-like [Glycine max] e-value: 0.0 blast score: 711	1026	C	T	0	35	0	103	72	0	167	0	Homozygous
a10327_236	gi|356565539|ref|XP_003550997.1| PREDICTED: F-box protein SKIP2-like [Glycine max] e-value: 0.0 blast score: 711	1572	C	T	0	21	0	63	36	0	111	0	Homozygous
a10327_236	gi|356565539|ref|XP_003550997.1| PREDICTED: F-box protein SKIP2-like [Glycine max] e-value: 0.0 blast score: 711	1615	T	C	0	9	0	36	20	0	68	0	Homozygous
a10327_236	gi|356565539|ref|XP_003550997.1| PREDICTED: F-box protein SKIP2-like [Glycine max] e-value: 0.0 blast score: 711	1627	C	T	0	7	0	35	20	0	69	0	Homozygous
a10327_236	gi|356565539|ref|XP_003550997.1| PREDICTED: F-box protein SKIP2-like [Glycine max] e-value: 0.0 blast score: 711	1320	C	A	40	0	114	0	0	56	0	147	Homozygous
a10327_236	gi|356565539|ref|XP_003550997.1| PREDICTED: F-box protein SKIP2-like [Glycine max] e-value: 0.0 blast score: 711	801	A	G	32	0	97	0	0	58	0	115	Homozygous
a103275_33	no Blast Description	1887	C	T	22	0	59	0	0	4	0	48	Homozygous
a103275_33	no Blast Description	1126	C	T	20	0	56	0	0	10	0	28	Homozygous
a103275_33	no Blast Description	1836	A	T	18	0	58	0	0	2	0	33	Homozygous
a103275_33	no Blast Description	1846	C	T	17	0	56	0	0	1	0	31	Homozygous
a103275_33	no Blast Description	1729	A	G	15	0	34	0	0	4	0	26	Homozygous
a103275_33	no Blast Description	1066	T	C	14	0	36	0	0	6	0	17	Homozygous
a103275_33	no Blast Description	1579	G	A	14	0	44	0	0	6	0	34	Homozygous
a103275_33	no Blast Description	1558	C	A	14	0	51	0	0	6	0	36	Homozygous
a103275_33	no Blast Description	1059	C	A	13	0	32	0	0	6	0	16	Homozygous
a103275_33	no Blast Description	1712	T	G	13	0	30	0	0	5	0	24	Homozygous
a103275_33	no Blast Description	1719	C	G	13	0	30	0	0	5	0	25	Homozygous
a103275_33	no Blast Description	1552	T	C	13	0	50	0	0	5	0	31	Homozygous
a103275_33	no Blast Description	936	G	A	9	0	25	0	0	2	0	15	Homozygous
a103275_33	no Blast Description	929	A	G	8	0	21	0	0	2	0	11	Homozygous
a103275_33	no Blast Description	1004	A	G	8	0	27	0	0	1	0	11	Homozygous
a103275_33	no Blast Description	1037	T	C	8	0	28	0	0	3	0	12	Homozygous
a103275_33	no Blast Description	1785	C	T	8	0	44	0	0	3	0	20	Homozygous
a103275_33	no Blast Description	995	G	T	7	0	26	0	0	1	0	12	Homozygous
a103275_33	no Blast Description	906	G	A	6	0	19	0	0	2	0	11	Homozygous
a103275_33	no Blast Description	1018	C	A	6	0	23	0	0	2	0	14	Homozygous
a103275_33	no Blast Description	880	G	A	5	0	18	0	0	2	0	11	Homozygous
a103275_33	no Blast Description	797	A	C	3	0	19	0	0	2	0	13	Homozygous
a103275_33	no Blast Description	768	A	G	3	0	21	0	0	5	0	15	Homozygous
a103275_33	no Blast Description	474	G	A	1	0	17	0	0	3	0	8	Homozygous
a1033_885	gi|357513033|ref|XP_003626805.1| 10 kDa chaperonin [Medicago truncatula]_x0001_gi|355520827|gb|AET01281.1| 10 kDa chaperonin [Medicago truncatula]_x0001_gi|388518881|gb|AFK47502.1| unknown [Medicago truncatula]_x0001_gi|388521747|gb|AFK48935.1| unknown [Medicago truncatula] e-value: 1e-71 blast score: 218	436	A	G	0	316	0	270	355	2	341	0	Heterozygous
a10331_273	gi|13194621|gb|AAK15493.1|AF325121_1 brassinosteroid biosynthetic protein LKB [Pisum sativum] e-value: 0.0 blast score: 1168	1322	A	C	0	57	0	64	65	0	101	0	Homozygous
a10331_273	gi|13194621|gb|AAK15493.1|AF325121_1 brassinosteroid biosynthetic protein LKB [Pisum sativum] e-value: 0.0 blast score: 1168	956	C	T	0	55	0	41	42	0	77	0	Homozygous
a10331_273	gi|13194621|gb|AAK15493.1|AF325121_1 brassinosteroid biosynthetic protein LKB [Pisum sativum] e-value: 0.0 blast score: 1168	300	T	A	41	0	31	0	0	51	0	59	Homozygous
a10332_286	gi|53747925|emb|CAF34022.1| galactokinase [Pisum sativum] e-value: 0.0 blast score: 952	627	A	G	0	47	1	62	80	0	90	0	Heterozygous
a10332_286	gi|53747925|emb|CAF34022.1| galactokinase [Pisum sativum] e-value: 0.0 blast score: 952	1422	G	A	0	23	0	22	45	0	55	1	Heterozygous
a10332_286	gi|53747925|emb|CAF34022.1| galactokinase [Pisum sativum] e-value: 0.0 blast score: 952	285	C	T	95	0	77	0	0	121	0	102	Homozygous
a10337_249	gi|357521679|ref|XP_003631128.1| ABC transporter I family member [Medicago truncatula]_x0001_gi|217072754|gb|ACJ84737.1| unknown [Medicago truncatula]_x0001_gi|355525150|gb|AET05604.1| ABC transporter I family member [Medicago truncatula]_x0001_gi|388494374|gb|AFK35253.1| unknown [Medicago truncatula] e-value: 6e-153 blast score: 440	549	G	A	0	68	0	172	69	0	236	0	Homozygous
a10337_249	gi|357521679|ref|XP_003631128.1| ABC transporter I family member [Medicago truncatula]_x0001_gi|217072754|gb|ACJ84737.1| unknown [Medicago truncatula]_x0001_gi|355525150|gb|AET05604.1| ABC transporter I family member [Medicago truncatula]_x0001_gi|388494374|gb|AFK35253.1| unknown [Medicago truncatula] e-value: 6e-153 blast score: 440	487	C	G	0	48	0	172	87	0	298	0	Homozygous
a10337_249	gi|357521679|ref|XP_003631128.1| ABC transporter I family member [Medicago truncatula]_x0001_gi|217072754|gb|ACJ84737.1| unknown [Medicago truncatula]_x0001_gi|355525150|gb|AET05604.1| ABC transporter I family member [Medicago truncatula]_x0001_gi|388494374|gb|AFK35253.1| unknown [Medicago truncatula] e-value: 6e-153 blast score: 440	414	A	G	0	43	0	167	66	0	237	0	Homozygous
a10337_249	gi|357521679|ref|XP_003631128.1| ABC transporter I family member [Medicago truncatula]_x0001_gi|217072754|gb|ACJ84737.1| unknown [Medicago truncatula]_x0001_gi|355525150|gb|AET05604.1| ABC transporter I family member [Medicago truncatula]_x0001_gi|388494374|gb|AFK35253.1| unknown [Medicago truncatula] e-value: 6e-153 blast score: 440	471	T	C	0	39	0	161	83	0	284	0	Homozygous
a10337_249	gi|357521679|ref|XP_003631128.1| ABC transporter I family member [Medicago truncatula]_x0001_gi|217072754|gb|ACJ84737.1| unknown [Medicago truncatula]_x0001_gi|355525150|gb|AET05604.1| ABC transporter I family member [Medicago truncatula]_x0001_gi|388494374|gb|AFK35253.1| unknown [Medicago truncatula] e-value: 6e-153 blast score: 440	321	T	C	0	38	0	176	52	0	263	0	Homozygous
a10337_249	gi|357521679|ref|XP_003631128.1| ABC transporter I family member [Medicago truncatula]_x0001_gi|217072754|gb|ACJ84737.1| unknown [Medicago truncatula]_x0001_gi|355525150|gb|AET05604.1| ABC transporter I family member [Medicago truncatula]_x0001_gi|388494374|gb|AFK35253.1| unknown [Medicago truncatula] e-value: 6e-153 blast score: 440	459	T	C	0	35	0	154	80	0	269	0	Homozygous
a10337_249	gi|357521679|ref|XP_003631128.1| ABC transporter I family member [Medicago truncatula]_x0001_gi|217072754|gb|ACJ84737.1| unknown [Medicago truncatula]_x0001_gi|355525150|gb|AET05604.1| ABC transporter I family member [Medicago truncatula]_x0001_gi|388494374|gb|AFK35253.1| unknown [Medicago truncatula] e-value: 6e-153 blast score: 440	250	T	A	0	34	1	144	45	0	231	0	Heterozygous
a10337_249	gi|357521679|ref|XP_003631128.1| ABC transporter I family member [Medicago truncatula]_x0001_gi|217072754|gb|ACJ84737.1| unknown [Medicago truncatula]_x0001_gi|355525150|gb|AET05604.1| ABC transporter I family member [Medicago truncatula]_x0001_gi|388494374|gb|AFK35253.1| unknown [Medicago truncatula] e-value: 6e-153 blast score: 440	110	C	A	0	7	0	15	10	0	34	0	Homozygous
a103384_44	gi|356497934|ref|XP_003517811.1| PREDICTED: uncharacterized membrane protein C24H6.13-like [Glycine max] e-value: 8e-82 blast score: 260	251	T	C	22	0	23	0	0	10	0	11	Homozygous
a10339_243	gi|357509797|ref|XP_003625187.1| Zinc finger A20 and AN1 domain-containing stress-associated protein [Medicago truncatula]_x0001_gi|355500202|gb|AES81405.1| Zinc finger A20 and AN1 domain-containing stress-associated protein [Medicago truncatula] e-value: 7e-109 blast score: 322	180	C	T	0	99	0	120	96	0	146	0	Homozygous
a10339_243	gi|357509797|ref|XP_003625187.1| Zinc finger A20 and AN1 domain-containing stress-associated protein [Medicago truncatula]_x0001_gi|355500202|gb|AES81405.1| Zinc finger A20 and AN1 domain-containing stress-associated protein [Medicago truncatula] e-value: 7e-109 blast score: 322	273	C	T	0	84	0	105	85	0	134	0	Homozygous
a10339_243	gi|357509797|ref|XP_003625187.1| Zinc finger A20 and AN1 domain-containing stress-associated protein [Medicago truncatula]_x0001_gi|355500202|gb|AES81405.1| Zinc finger A20 and AN1 domain-containing stress-associated protein [Medicago truncatula] e-value: 7e-109 blast score: 322	367	G	A	143	0	132	1	2	103	0	142	Heterozygous
a103407_40	no Blast Description	577	C	T	11	0	10	0	0	9	0	13	Homozygous
a103407_40	no Blast Description	531	T	C	10	0	22	0	0	10	0	16	Homozygous
a103412_53	gi|357440583|ref|XP_003590569.1| WD repeat and FYVE domain-containing protein [Medicago truncatula]_x0001_gi|355479617|gb|AES60820.1| WD repeat and FYVE domain-containing protein [Medicago truncatula] e-value: 0.0 blast score: 598	424	T	C	0	6	0	28	16	0	34	0	Homozygous
a103412_53	gi|357440583|ref|XP_003590569.1| WD repeat and FYVE domain-containing protein [Medicago truncatula]_x0001_gi|355479617|gb|AES60820.1| WD repeat and FYVE domain-containing protein [Medicago truncatula] e-value: 0.0 blast score: 598	546	C	A	0	1	0	19	10	0	20	0	Homozygous
a10342_241	gi|356513644|ref|XP_003525521.1| PREDICTED: uncharacterized protein LOC100780834 [Glycine max] e-value: 0.0 blast score: 875	1299	A	G	0	30	0	73	50	0	108	0	Homozygous
a10342_241	gi|356513644|ref|XP_003525521.1| PREDICTED: uncharacterized protein LOC100780834 [Glycine max] e-value: 0.0 blast score: 875	1104	C	T	0	9	0	52	44	0	111	0	Homozygous
a10342_241	gi|356513644|ref|XP_003525521.1| PREDICTED: uncharacterized protein LOC100780834 [Glycine max] e-value: 0.0 blast score: 875	1392	C	T	52	0	104	0	0	76	0	156	Homozygous
a103424_30	no Blast Description	1049	C	T	0	7	0	15	6	0	19	0	Homozygous
a103424_30	no Blast Description	225	G	A	13	4	24	3	0	3	0	8	Heterozygous
a103424_30	no Blast Description	389	C	T	18	0	17	0	0	2	0	7	Homozygous
a103424_30	no Blast Description	487	T	C	18	0	26	0	0	12	0	29	Homozygous
a103424_30	no Blast Description	502	A	T	17	0	21	0	0	7	0	22	Homozygous
a103424_30	no Blast Description	895	T	C	12	0	12	0	0	5	0	8	Homozygous
a103424_30	no Blast Description	120	C	T	6	0	9	0	0	5	0	10	Homozygous
a103424_30	no Blast Description	929	T	C	6	0	13	0	0	2	0	8	Homozygous
a103424_30	no Blast Description	1016	C	A	6	0	22	0	0	6	0	14	Homozygous
a10344_153	gi|356503877|ref|XP_003520727.1| PREDICTED: probable glutamate carboxypeptidase 2-like [Glycine max] e-value: 0.0 blast score: 950	2603	G	A	0	11	0	25	55	0	52	0	Homozygous
a10344_153	gi|356503877|ref|XP_003520727.1| PREDICTED: probable glutamate carboxypeptidase 2-like [Glycine max] e-value: 0.0 blast score: 950	2664	A	G	0	8	0	16	45	0	45	0	Homozygous
a10344_153	gi|356503877|ref|XP_003520727.1| PREDICTED: probable glutamate carboxypeptidase 2-like [Glycine max] e-value: 0.0 blast score: 950	498	A	T	0	4	0	98	3	0	113	0	Homozygous
a10344_153	gi|356503877|ref|XP_003520727.1| PREDICTED: probable glutamate carboxypeptidase 2-like [Glycine max] e-value: 0.0 blast score: 950	313	G	T	10	0	93	0	0	6	0	115	Homozygous
a10344_153	gi|356503877|ref|XP_003520727.1| PREDICTED: probable glutamate carboxypeptidase 2-like [Glycine max] e-value: 0.0 blast score: 950	325	T	A	10	0	99	1	0	6	0	114	Heterozygous
a10344_153	gi|356503877|ref|XP_003520727.1| PREDICTED: probable glutamate carboxypeptidase 2-like [Glycine max] e-value: 0.0 blast score: 950	462	C	T	6	0	132	0	0	6	0	137	Homozygous
a10344_153	gi|356503877|ref|XP_003520727.1| PREDICTED: probable glutamate carboxypeptidase 2-like [Glycine max] e-value: 0.0 blast score: 950	510	A	G	4	0	97	0	0	3	0	103	Homozygous
a10344_153	gi|356503877|ref|XP_003520727.1| PREDICTED: probable glutamate carboxypeptidase 2-like [Glycine max] e-value: 0.0 blast score: 950	470	C	G	4	0	119	0	0	5	0	135	Homozygous
a103450_55	gi|357519255|ref|XP_003629916.1| ADP-ribosylation factor GTPase-activating protein AGD12 [Medicago truncatula]_x0001_gi|355523938|gb|AET04392.1| ADP-ribosylation factor GTPase-activating protein AGD12 [Medicago truncatula] e-value: 1e-125 blast score: 364	364	A	G	25	0	18	0	0	14	0	10	Homozygous
a103456_35	gi|388509550|gb|AFK42841.1| unknown [Medicago truncatula] e-value: 2e-75 blast score: 237	242	A	G	19	0	38	0	0	6	1	39	Heterozygous
a103456_35	gi|388509550|gb|AFK42841.1| unknown [Medicago truncatula] e-value: 2e-75 blast score: 237	314	C	T	18	0	46	0	0	6	0	42	Homozygous
a103456_35	gi|388509550|gb|AFK42841.1| unknown [Medicago truncatula] e-value: 2e-75 blast score: 237	176	C	T	13	0	37	0	0	2	0	40	Homozygous
a103456_35	gi|388509550|gb|AFK42841.1| unknown [Medicago truncatula] e-value: 2e-75 blast score: 237	141	C	T	8	0	36	0	0	7	0	26	Homozygous
a103456_35	gi|388509550|gb|AFK42841.1| unknown [Medicago truncatula] e-value: 2e-75 blast score: 237	529	A	T	7	0	29	0	0	1	0	16	Homozygous
a103456_35	gi|388509550|gb|AFK42841.1| unknown [Medicago truncatula] e-value: 2e-75 blast score: 237	504	A	G	7	0	36	0	0	3	0	21	Homozygous
a103456_35	gi|388509550|gb|AFK42841.1| unknown [Medicago truncatula] e-value: 2e-75 blast score: 237	125	A	T	5	0	37	0	0	6	0	26	Homozygous
a10346_229	gi|357470501|ref|XP_003605535.1| hypothetical protein MTR_4g032740 [Medicago truncatula]_x0001_gi|355506590|gb|AES87732.1| hypothetical protein MTR_4g032740 [Medicago truncatula]_x0001_gi|388493062|gb|AFK34597.1| unknown [Medicago truncatula] e-value: 1e-115 blast score: 336	215	G	A	0	73	0	111	106	0	155	0	Homozygous
a10346_229	gi|357470501|ref|XP_003605535.1| hypothetical protein MTR_4g032740 [Medicago truncatula]_x0001_gi|355506590|gb|AES87732.1| hypothetical protein MTR_4g032740 [Medicago truncatula]_x0001_gi|388493062|gb|AFK34597.1| unknown [Medicago truncatula] e-value: 1e-115 blast score: 336	133	A	G	0	60	0	96	87	0	115	0	Homozygous
a10346_229	gi|357470501|ref|XP_003605535.1| hypothetical protein MTR_4g032740 [Medicago truncatula]_x0001_gi|355506590|gb|AES87732.1| hypothetical protein MTR_4g032740 [Medicago truncatula]_x0001_gi|388493062|gb|AFK34597.1| unknown [Medicago truncatula] e-value: 1e-115 blast score: 336	665	T	C	0	53	0	96	57	0	108	1	Heterozygous
a10346_229	gi|357470501|ref|XP_003605535.1| hypothetical protein MTR_4g032740 [Medicago truncatula]_x0001_gi|355506590|gb|AES87732.1| hypothetical protein MTR_4g032740 [Medicago truncatula]_x0001_gi|388493062|gb|AFK34597.1| unknown [Medicago truncatula] e-value: 1e-115 blast score: 336	713	A	T	0	35	0	58	50	0	72	0	Homozygous
a10346_229	gi|357470501|ref|XP_003605535.1| hypothetical protein MTR_4g032740 [Medicago truncatula]_x0001_gi|355506590|gb|AES87732.1| hypothetical protein MTR_4g032740 [Medicago truncatula]_x0001_gi|388493062|gb|AFK34597.1| unknown [Medicago truncatula] e-value: 1e-115 blast score: 336	823	T	A	0	10	0	16	15	0	18	0	Homozygous
a1035_293	gi|388520031|gb|AFK48077.1| unknown [Lotus japonicus] e-value: 4e-08 blast score: 53.9	276	A	T	0	12	0	11	24	0	32	0	Homozygous
a10350_281	gi|363807034|ref|NP_001242068.1| uncharacterized protein LOC100798000 [Glycine max]_x0001_gi|255644416|gb|ACU22713.1| unknown [Glycine max] e-value: 0.0 blast score: 581	765	T	C	0	124	0	106	152	0	119	0	Homozygous
a10350_281	gi|363807034|ref|NP_001242068.1| uncharacterized protein LOC100798000 [Glycine max]_x0001_gi|255644416|gb|ACU22713.1| unknown [Glycine max] e-value: 0.0 blast score: 581	939	C	T	0	97	0	68	151	0	117	0	Homozygous
a10350_281	gi|363807034|ref|NP_001242068.1| uncharacterized protein LOC100798000 [Glycine max]_x0001_gi|255644416|gb|ACU22713.1| unknown [Glycine max] e-value: 0.0 blast score: 581	837	T	C	0	96	0	55	126	0	90	0	Homozygous
a10350_281	gi|363807034|ref|NP_001242068.1| uncharacterized protein LOC100798000 [Glycine max]_x0001_gi|255644416|gb|ACU22713.1| unknown [Glycine max] e-value: 0.0 blast score: 581	1175	C	T	0	48	0	40	83	0	62	0	Homozygous
a10350_281	gi|363807034|ref|NP_001242068.1| uncharacterized protein LOC100798000 [Glycine max]_x0001_gi|255644416|gb|ACU22713.1| unknown [Glycine max] e-value: 0.0 blast score: 581	1090	T	G	157	0	109	0	0	178	0	155	Homozygous
a103517_54	gi|356536577|ref|XP_003536813.1| PREDICTED: probable importin-7 homolog [Glycine max] e-value: 0.0 blast score: 697	279	G	A	0	10	0	15	11	0	17	0	Homozygous
a10353_274	gi|158518695|gb|AAB67829.2| developmentally regulated GTP binding protein [Pisum sativum] e-value: 0.0 blast score: 795	1129	G	A	91	0	127	0	0	100	0	127	Homozygous
a10354_273	gi|356499964|ref|XP_003518805.1| PREDICTED: protein SRG1-like [Glycine max] e-value: 1e-81 blast score: 252	552	C	T	1	124	1	145	123	0	189	0	Heterozygous
a10354_273	gi|356499964|ref|XP_003518805.1| PREDICTED: protein SRG1-like [Glycine max] e-value: 1e-81 blast score: 252	490	A	G	0	124	0	161	146	0	189	0	Homozygous
a10354_273	gi|356499964|ref|XP_003518805.1| PREDICTED: protein SRG1-like [Glycine max] e-value: 1e-81 blast score: 252	264	T	G	0	76	0	71	77	0	97	0	Homozygous
a10355_93	gi|357479937|ref|XP_003610254.1| Autophagy-related protein [Medicago truncatula]_x0001_gi|355511309|gb|AES92451.1| Autophagy-related protein [Medicago truncatula] e-value: 0.0 blast score: 581	402	A	G	0	51	0	100	64	0	123	0	Homozygous
a10355_93	gi|357479937|ref|XP_003610254.1| Autophagy-related protein [Medicago truncatula]_x0001_gi|355511309|gb|AES92451.1| Autophagy-related protein [Medicago truncatula] e-value: 0.0 blast score: 581	408	C	T	0	48	0	99	64	0	123	0	Homozygous
a10356_201	gi|356527688|ref|XP_003532440.1| PREDICTED: ATP-dependent zinc metalloprotease FTSH 2, chloroplastic-like [Glycine max] e-value: 0.0 blast score: 1309	907	G	A	0	36	0	29	37	0	53	0	Homozygous
a10356_201	gi|356527688|ref|XP_003532440.1| PREDICTED: ATP-dependent zinc metalloprotease FTSH 2, chloroplastic-like [Glycine max] e-value: 0.0 blast score: 1309	850	G	A	0	35	0	25	35	0	37	1	Heterozygous
a10356_201	gi|356527688|ref|XP_003532440.1| PREDICTED: ATP-dependent zinc metalloprotease FTSH 2, chloroplastic-like [Glycine max] e-value: 0.0 blast score: 1309	3857	A	T	17	31	2	25	58	0	53	0	Heterozygous
a10356_201	gi|356527688|ref|XP_003532440.1| PREDICTED: ATP-dependent zinc metalloprotease FTSH 2, chloroplastic-like [Glycine max] e-value: 0.0 blast score: 1309	1301	T	G	115	0	98	0	0	135	0	114	Homozygous
a10356_201	gi|356527688|ref|XP_003532440.1| PREDICTED: ATP-dependent zinc metalloprotease FTSH 2, chloroplastic-like [Glycine max] e-value: 0.0 blast score: 1309	2250	C	A	59	0	57	0	1	33	0	32	Heterozygous
a10356_201	gi|356527688|ref|XP_003532440.1| PREDICTED: ATP-dependent zinc metalloprotease FTSH 2, chloroplastic-like [Glycine max] e-value: 0.0 blast score: 1309	661	G	T	57	0	41	0	0	53	0	52	Homozygous
a10356_201	gi|356527688|ref|XP_003532440.1| PREDICTED: ATP-dependent zinc metalloprotease FTSH 2, chloroplastic-like [Glycine max] e-value: 0.0 blast score: 1309	4239	G	T	38	0	21	0	0	26	0	16	Homozygous
a103590_36	no Blast Description	148	A	C	0	5	0	23	23	0	42	0	Homozygous
a103590_36	no Blast Description	377	T	G	0	4	0	29	7	0	23	0	Homozygous
a103590_36	no Blast Description	462	T	A	6	0	20	0	0	10	0	15	Homozygous
a103590_36	no Blast Description	471	T	G	6	0	21	0	0	9	0	16	Homozygous
a103590_36	no Blast Description	307	G	T	3	0	24	0	0	7	0	23	Homozygous
a103596_49	gi|357517913|ref|XP_003629245.1| Transmembrane protein 63C [Medicago truncatula]_x0001_gi|355523267|gb|AET03721.1| Transmembrane protein 63C [Medicago truncatula] e-value: 5e-138 blast score: 415	272	T	C	0	1	0	17	6	0	26	0	Homozygous
a103596_49	gi|357517913|ref|XP_003629245.1| Transmembrane protein 63C [Medicago truncatula]_x0001_gi|355523267|gb|AET03721.1| Transmembrane protein 63C [Medicago truncatula] e-value: 5e-138 blast score: 415	479	C	T	1	0	10	0	0	3	0	12	Homozygous
a1036_512	gi|388513303|gb|AFK44713.1| unknown [Lotus japonicus] e-value: 0.0 blast score: 792	183	A	T	0	302	0	139	332	0	215	0	Homozygous
a1036_512	gi|388513303|gb|AFK44713.1| unknown [Lotus japonicus] e-value: 0.0 blast score: 792	321	A	C	2	231	0	118	250	0	190	1	Heterozygous
a1036_512	gi|388513303|gb|AFK44713.1| unknown [Lotus japonicus] e-value: 0.0 blast score: 792	297	G	C	0	227	0	103	258	0	181	0	Homozygous
a1036_512	gi|388513303|gb|AFK44713.1| unknown [Lotus japonicus] e-value: 0.0 blast score: 792	1386	G	A	91	0	113	0	0	87	0	106	Homozygous
a1036_512	gi|388513303|gb|AFK44713.1| unknown [Lotus japonicus] e-value: 0.0 blast score: 792	1395	A	T	68	0	85	0	0	74	0	88	Homozygous
a10360_304	gi|356520497|ref|XP_003528898.1| PREDICTED: glyoxylate reductase-like [Glycine max] e-value: 4e-139 blast score: 400	127	A	G	0	82	1	104	120	0	103	0	Heterozygous
a10361_156	gi|357446829|ref|XP_003593690.1| Ethylene-responsive transcription factor [Medicago truncatula]_x0001_gi|355482738|gb|AES63941.1| Ethylene-responsive transcription factor [Medicago truncatula] e-value: 1e-85 blast score: 257	206	G	A	2	97	0	98	62	0	164	0	Heterozygous
a10361_156	gi|357446829|ref|XP_003593690.1| Ethylene-responsive transcription factor [Medicago truncatula]_x0001_gi|355482738|gb|AES63941.1| Ethylene-responsive transcription factor [Medicago truncatula] e-value: 1e-85 blast score: 257	261	A	C	99	0	105	0	0	58	0	150	Homozygous
a10361_156	gi|357446829|ref|XP_003593690.1| Ethylene-responsive transcription factor [Medicago truncatula]_x0001_gi|355482738|gb|AES63941.1| Ethylene-responsive transcription factor [Medicago truncatula] e-value: 1e-85 blast score: 257	386	G	A	45	0	62	0	1	32	0	104	Heterozygous
a10361_156	gi|357446829|ref|XP_003593690.1| Ethylene-responsive transcription factor [Medicago truncatula]_x0001_gi|355482738|gb|AES63941.1| Ethylene-responsive transcription factor [Medicago truncatula] e-value: 1e-85 blast score: 257	515	T	C	40	0	50	0	1	21	0	57	Heterozygous
a10361_156	gi|357446829|ref|XP_003593690.1| Ethylene-responsive transcription factor [Medicago truncatula]_x0001_gi|355482738|gb|AES63941.1| Ethylene-responsive transcription factor [Medicago truncatula] e-value: 1e-85 blast score: 257	580	T	C	35	0	37	0	1	14	0	47	Heterozygous
a10361_156	gi|357446829|ref|XP_003593690.1| Ethylene-responsive transcription factor [Medicago truncatula]_x0001_gi|355482738|gb|AES63941.1| Ethylene-responsive transcription factor [Medicago truncatula] e-value: 1e-85 blast score: 257	479	T	C	30	0	45	0	0	17	0	63	Homozygous
a10361_156	gi|357446829|ref|XP_003593690.1| Ethylene-responsive transcription factor [Medicago truncatula]_x0001_gi|355482738|gb|AES63941.1| Ethylene-responsive transcription factor [Medicago truncatula] e-value: 1e-85 blast score: 257	470	C	T	27	0	44	0	0	17	0	64	Homozygous
a10361_156	gi|357446829|ref|XP_003593690.1| Ethylene-responsive transcription factor [Medicago truncatula]_x0001_gi|355482738|gb|AES63941.1| Ethylene-responsive transcription factor [Medicago truncatula] e-value: 1e-85 blast score: 257	601	C	A	24	0	26	1	1	16	1	46	Heterozygous
a10361_156	gi|357446829|ref|XP_003593690.1| Ethylene-responsive transcription factor [Medicago truncatula]_x0001_gi|355482738|gb|AES63941.1| Ethylene-responsive transcription factor [Medicago truncatula] e-value: 1e-85 blast score: 257	607	C	A	21	0	24	0	0	5	0	17	Homozygous
a10361_156	gi|357446829|ref|XP_003593690.1| Ethylene-responsive transcription factor [Medicago truncatula]_x0001_gi|355482738|gb|AES63941.1| Ethylene-responsive transcription factor [Medicago truncatula] e-value: 1e-85 blast score: 257	641	C	T	15	0	22	0	1	10	0	32	Heterozygous
a10364_196	gi|357439857|ref|XP_003590206.1| hypothetical protein MTR_1g045930 [Medicago truncatula]_x0001_gi|355479254|gb|AES60457.1| hypothetical protein MTR_1g045930 [Medicago truncatula] e-value: 0.0 blast score: 1068	2052	G	A	0	51	0	118	77	0	169	0	Homozygous
a10364_196	gi|357439857|ref|XP_003590206.1| hypothetical protein MTR_1g045930 [Medicago truncatula]_x0001_gi|355479254|gb|AES60457.1| hypothetical protein MTR_1g045930 [Medicago truncatula] e-value: 0.0 blast score: 1068	264	C	T	0	41	1	88	58	0	141	0	Heterozygous
a10364_196	gi|357439857|ref|XP_003590206.1| hypothetical protein MTR_1g045930 [Medicago truncatula]_x0001_gi|355479254|gb|AES60457.1| hypothetical protein MTR_1g045930 [Medicago truncatula] e-value: 0.0 blast score: 1068	244	G	T	0	37	0	80	49	0	142	0	Homozygous
a10364_196	gi|357439857|ref|XP_003590206.1| hypothetical protein MTR_1g045930 [Medicago truncatula]_x0001_gi|355479254|gb|AES60457.1| hypothetical protein MTR_1g045930 [Medicago truncatula] e-value: 0.0 blast score: 1068	2838	G	A	0	35	0	82	64	0	138	0	Homozygous
a10364_196	gi|357439857|ref|XP_003590206.1| hypothetical protein MTR_1g045930 [Medicago truncatula]_x0001_gi|355479254|gb|AES60457.1| hypothetical protein MTR_1g045930 [Medicago truncatula] e-value: 0.0 blast score: 1068	2607	G	A	0	26	0	63	46	0	94	0	Homozygous
a10364_196	gi|357439857|ref|XP_003590206.1| hypothetical protein MTR_1g045930 [Medicago truncatula]_x0001_gi|355479254|gb|AES60457.1| hypothetical protein MTR_1g045930 [Medicago truncatula] e-value: 0.0 blast score: 1068	440	A	G	0	18	0	56	31	0	107	0	Homozygous
a10365_279	gi|357517083|ref|XP_003628830.1| tRNA-dihydrouridine synthase 2-like protein [Medicago truncatula]_x0001_gi|355522852|gb|AET03306.1| tRNA-dihydrouridine synthase 2-like protein [Medicago truncatula] e-value: 0.0 blast score: 558	842	C	A	0	54	0	77	90	0	107	0	Homozygous
a10366_279	gi|357507529|ref|XP_003624053.1| Protein kinase family protein [Medicago truncatula]_x0001_gi|355499068|gb|AES80271.1| Protein kinase family protein [Medicago truncatula] e-value: 3e-180 blast score: 511	376	T	C	0	113	0	76	186	0	101	0	Homozygous
a10366_279	gi|357507529|ref|XP_003624053.1| Protein kinase family protein [Medicago truncatula]_x0001_gi|355499068|gb|AES80271.1| Protein kinase family protein [Medicago truncatula] e-value: 3e-180 blast score: 511	544	G	C	0	99	0	77	156	0	97	0	Homozygous
a10366_279	gi|357507529|ref|XP_003624053.1| Protein kinase family protein [Medicago truncatula]_x0001_gi|355499068|gb|AES80271.1| Protein kinase family protein [Medicago truncatula] e-value: 3e-180 blast score: 511	169	G	A	0	67	0	47	88	0	70	0	Homozygous
a10366_279	gi|357507529|ref|XP_003624053.1| Protein kinase family protein [Medicago truncatula]_x0001_gi|355499068|gb|AES80271.1| Protein kinase family protein [Medicago truncatula] e-value: 3e-180 blast score: 511	256	C	T	101	0	47	0	0	122	0	71	Homozygous
a103691_48	gi|357437357|ref|XP_003588954.1| hypothetical protein MTR_1g015700 [Medicago truncatula]_x0001_gi|355478002|gb|AES59205.1| hypothetical protein MTR_1g015700 [Medicago truncatula] e-value: 0.0 blast score: 668	632	T	G	0	21	0	14	24	0	31	0	Homozygous
a1037_526	gi|115334811|gb|ABI94021.1| (iso)flavonoid glycosyltransferase [Medicago truncatula] e-value: 0.0 blast score: 659	571	A	G	0	66	2	300	70	0	447	2	Heterozygous
a1037_526	gi|115334811|gb|ABI94021.1| (iso)flavonoid glycosyltransferase [Medicago truncatula] e-value: 0.0 blast score: 659	803	C	T	1	65	2	287	78	0	452	1	Heterozygous
a1037_526	gi|115334811|gb|ABI94021.1| (iso)flavonoid glycosyltransferase [Medicago truncatula] e-value: 0.0 blast score: 659	590	C	T	69	0	296	0	0	70	1	385	Heterozygous
a103714_49	gi|357496519|ref|XP_003618548.1| Membrane protein, putative [Medicago truncatula]_x0001_gi|355493563|gb|AES74766.1| Membrane protein, putative [Medicago truncatula] e-value: 2e-53 blast score: 182	211	C	T	0	9	0	29	13	0	36	0	Homozygous
a103714_49	gi|357496519|ref|XP_003618548.1| Membrane protein, putative [Medicago truncatula]_x0001_gi|355493563|gb|AES74766.1| Membrane protein, putative [Medicago truncatula] e-value: 2e-53 blast score: 182	277	C	T	3	0	18	0	0	6	0	14	Homozygous
a10372_209	gi|388509500|gb|AFK42816.1| unknown [Medicago truncatula] e-value: 3e-86 blast score: 262	958	C	G	0	13	0	31	36	0	66	0	Homozygous
a10372_209	gi|388509500|gb|AFK42816.1| unknown [Medicago truncatula] e-value: 3e-86 blast score: 262	703	C	A	52	0	89	0	1	55	0	108	Heterozygous
a10372_209	gi|388509500|gb|AFK42816.1| unknown [Medicago truncatula] e-value: 3e-86 blast score: 262	1002	A	C	7	0	13	0	0	9	0	29	Homozygous
a103745_47	gi|3608179|dbj|BAA33153.1| cyclin D [Pisum sativum] e-value: 0.0 blast score: 528	1112	T	C	0	22	0	28	23	1	22	0	Heterozygous
a103745_47	gi|3608179|dbj|BAA33153.1| cyclin D [Pisum sativum] e-value: 0.0 blast score: 528	1136	A	G	0	20	0	27	20	4	26	1	Heterozygous
a103745_47	gi|3608179|dbj|BAA33153.1| cyclin D [Pisum sativum] e-value: 0.0 blast score: 528	1040	A	T	7	0	12	0	1	6	1	16	Heterozygous
a103745_47	gi|3608179|dbj|BAA33153.1| cyclin D [Pisum sativum] e-value: 0.0 blast score: 528	1028	G	A	6	0	13	0	2	5	1	15	Heterozygous
a103749_38	gi|357463741|ref|XP_003602152.1| Protein MKS1 [Medicago truncatula]_x0001_gi|355491200|gb|AES72403.1| Protein MKS1 [Medicago truncatula] e-value: 5e-50 blast score: 167	503	C	A	0	16	0	10	16	0	40	0	Homozygous
a103749_38	gi|357463741|ref|XP_003602152.1| Protein MKS1 [Medicago truncatula]_x0001_gi|355491200|gb|AES72403.1| Protein MKS1 [Medicago truncatula] e-value: 5e-50 blast score: 167	550	G	A	0	13	0	16	15	0	35	0	Homozygous
a10376_251	gi|356520461|ref|XP_003528880.1| PREDICTED: homeobox-leucine zipper protein ANTHOCYANINLESS 2-like [Glycine max] e-value: 0.0 blast score: 1381	1018	C	T	0	81	0	92	143	0	125	1	Heterozygous
a10376_251	gi|356520461|ref|XP_003528880.1| PREDICTED: homeobox-leucine zipper protein ANTHOCYANINLESS 2-like [Glycine max] e-value: 0.0 blast score: 1381	1144	A	C	0	77	0	113	126	0	95	0	Homozygous
a10376_251	gi|356520461|ref|XP_003528880.1| PREDICTED: homeobox-leucine zipper protein ANTHOCYANINLESS 2-like [Glycine max] e-value: 0.0 blast score: 1381	1006	G	A	0	76	0	95	143	0	134	0	Homozygous
a10376_251	gi|356520461|ref|XP_003528880.1| PREDICTED: homeobox-leucine zipper protein ANTHOCYANINLESS 2-like [Glycine max] e-value: 0.0 blast score: 1381	781	G	A	0	70	0	94	117	0	116	0	Homozygous
a10376_251	gi|356520461|ref|XP_003528880.1| PREDICTED: homeobox-leucine zipper protein ANTHOCYANINLESS 2-like [Glycine max] e-value: 0.0 blast score: 1381	2107	A	T	0	65	0	83	105	2	112	0	Heterozygous
a10376_251	gi|356520461|ref|XP_003528880.1| PREDICTED: homeobox-leucine zipper protein ANTHOCYANINLESS 2-like [Glycine max] e-value: 0.0 blast score: 1381	2443	A	G	0	62	0	88	119	0	135	0	Homozygous
a10376_251	gi|356520461|ref|XP_003528880.1| PREDICTED: homeobox-leucine zipper protein ANTHOCYANINLESS 2-like [Glycine max] e-value: 0.0 blast score: 1381	487	G	A	1	61	0	88	104	0	88	0	Heterozygous
a10376_251	gi|356520461|ref|XP_003528880.1| PREDICTED: homeobox-leucine zipper protein ANTHOCYANINLESS 2-like [Glycine max] e-value: 0.0 blast score: 1381	477	C	T	0	61	0	86	100	0	81	0	Homozygous
a10376_251	gi|356520461|ref|XP_003528880.1| PREDICTED: homeobox-leucine zipper protein ANTHOCYANINLESS 2-like [Glycine max] e-value: 0.0 blast score: 1381	2017	G	A	0	55	0	75	97	0	85	0	Homozygous
a10376_251	gi|356520461|ref|XP_003528880.1| PREDICTED: homeobox-leucine zipper protein ANTHOCYANINLESS 2-like [Glycine max] e-value: 0.0 blast score: 1381	952	G	A	0	52	1	75	92	0	93	0	Heterozygous
a10376_251	gi|356520461|ref|XP_003528880.1| PREDICTED: homeobox-leucine zipper protein ANTHOCYANINLESS 2-like [Glycine max] e-value: 0.0 blast score: 1381	409	T	C	0	48	0	69	100	0	77	0	Homozygous
a10376_251	gi|356520461|ref|XP_003528880.1| PREDICTED: homeobox-leucine zipper protein ANTHOCYANINLESS 2-like [Glycine max] e-value: 0.0 blast score: 1381	2635	T	A	0	43	0	65	82	0	94	0	Homozygous
a10376_251	gi|356520461|ref|XP_003528880.1| PREDICTED: homeobox-leucine zipper protein ANTHOCYANINLESS 2-like [Glycine max] e-value: 0.0 blast score: 1381	1590	G	A	0	42	0	74	81	0	83	0	Homozygous
a10376_251	gi|356520461|ref|XP_003528880.1| PREDICTED: homeobox-leucine zipper protein ANTHOCYANINLESS 2-like [Glycine max] e-value: 0.0 blast score: 1381	2725	C	T	0	42	0	77	78	0	90	0	Homozygous
a10376_251	gi|356520461|ref|XP_003528880.1| PREDICTED: homeobox-leucine zipper protein ANTHOCYANINLESS 2-like [Glycine max] e-value: 0.0 blast score: 1381	1612	G	A	0	32	0	55	63	0	67	0	Homozygous
a10376_251	gi|356520461|ref|XP_003528880.1| PREDICTED: homeobox-leucine zipper protein ANTHOCYANINLESS 2-like [Glycine max] e-value: 0.0 blast score: 1381	2820	A	G	0	29	0	55	60	0	58	0	Homozygous
a10376_251	gi|356520461|ref|XP_003528880.1| PREDICTED: homeobox-leucine zipper protein ANTHOCYANINLESS 2-like [Glycine max] e-value: 0.0 blast score: 1381	964	C	A	61	0	91	0	0	109	0	107	Homozygous
a10376_251	gi|356520461|ref|XP_003528880.1| PREDICTED: homeobox-leucine zipper protein ANTHOCYANINLESS 2-like [Glycine max] e-value: 0.0 blast score: 1381	1666	G	C	23	0	47	0	1	43	0	45	Heterozygous
a10378_282	gi|38194916|gb|AAR13304.1| phytochelatin synthetase-like protein [Phaseolus vulgaris] e-value: 0.0 blast score: 858	2446	C	T	1	111	0	76	180	0	133	0	Heterozygous
a10378_282	gi|38194916|gb|AAR13304.1| phytochelatin synthetase-like protein [Phaseolus vulgaris] e-value: 0.0 blast score: 858	2584	T	C	0	106	0	90	158	0	135	0	Homozygous
a10378_282	gi|38194916|gb|AAR13304.1| phytochelatin synthetase-like protein [Phaseolus vulgaris] e-value: 0.0 blast score: 858	2578	T	G	0	106	0	89	159	0	138	0	Homozygous
a10378_282	gi|38194916|gb|AAR13304.1| phytochelatin synthetase-like protein [Phaseolus vulgaris] e-value: 0.0 blast score: 858	1477	T	C	0	91	0	105	141	1	143	0	Heterozygous
a10378_282	gi|38194916|gb|AAR13304.1| phytochelatin synthetase-like protein [Phaseolus vulgaris] e-value: 0.0 blast score: 858	1273	C	A	0	71	0	89	106	0	139	2	Heterozygous
a10378_282	gi|38194916|gb|AAR13304.1| phytochelatin synthetase-like protein [Phaseolus vulgaris] e-value: 0.0 blast score: 858	2299	C	T	0	47	0	37	81	1	59	0	Heterozygous
a10378_282	gi|38194916|gb|AAR13304.1| phytochelatin synthetase-like protein [Phaseolus vulgaris] e-value: 0.0 blast score: 858	1529	A	G	0	44	0	72	87	0	83	0	Homozygous
a103798_46	no Blast Description	108	C	T	0	16	0	15	9	0	25	1	Heterozygous
a103798_46	no Blast Description	146	G	A	0	14	0	17	12	0	29	3	Heterozygous
a103798_46	no Blast Description	445	T	C	11	0	16	0	0	6	2	27	Heterozygous
a103798_46	no Blast Description	478	C	T	9	0	12	0	0	5	2	18	Heterozygous
a103798_46	no Blast Description	484	G	A	8	0	8	0	0	5	1	23	Heterozygous
a1038_996	gi|356558578|ref|XP_003547582.1| PREDICTED: actin-101-like [Glycine max]_x0001_gi|357445689|ref|XP_003593122.1| Actin [Medicago truncatula]_x0001_gi|355482170|gb|AES63373.1| Actin [Medicago truncatula] e-value: 0.0 blast score: 713	767	T	C	218	1	316	0	0	234	3	337	Heterozygous
a10382_317	gi|357466055|ref|XP_003603312.1| Two-component response regulator ARR1 [Medicago truncatula]_x0001_gi|355492360|gb|AES73563.1| Two-component response regulator ARR1 [Medicago truncatula] e-value: 1e-76 blast score: 242	155	G	A	43	0	99	0	0	107	0	170	Homozygous
a10382_317	gi|357466055|ref|XP_003603312.1| Two-component response regulator ARR1 [Medicago truncatula]_x0001_gi|355492360|gb|AES73563.1| Two-component response regulator ARR1 [Medicago truncatula] e-value: 1e-76 blast score: 242	122	A	G	32	0	76	0	0	78	0	130	Homozygous
a10384_209	gi|357519859|ref|XP_003630218.1| DnaJ homolog subfamily C member [Medicago truncatula]_x0001_gi|357519879|ref|XP_003630228.1| DnaJ homolog subfamily C member [Medicago truncatula]_x0001_gi|355524240|gb|AET04694.1| DnaJ homolog subfamily C member [Medicago truncatula]_x0001_gi|355524250|gb|AET04704.1| DnaJ homolog subfamily C member [Medicago truncatula] e-value: 2e-176 blast score: 499	678	C	G	102	0	79	0	0	74	1	87	Heterozygous
a103847_43	gi|357453339|ref|XP_003596946.1| Cellulose synthase-like protein H1 [Medicago truncatula]_x0001_gi|355485994|gb|AES67197.1| Cellulose synthase-like protein H1 [Medicago truncatula] e-value: 0.0 blast score: 1284	1153	C	T	4	0	17	0	0	2	0	18	Homozygous
a103856_43	gi|358343539|ref|XP_003635858.1| HVA22-like protein i [Medicago truncatula]_x0001_gi|355501793|gb|AES82996.1| HVA22-like protein i [Medicago truncatula] e-value: 3e-133 blast score: 380	612	T	C	0	13	0	13	15	0	14	0	Homozygous
a103856_43	gi|358343539|ref|XP_003635858.1| HVA22-like protein i [Medicago truncatula]_x0001_gi|355501793|gb|AES82996.1| HVA22-like protein i [Medicago truncatula] e-value: 3e-133 blast score: 380	630	G	A	0	12	0	12	14	0	13	0	Homozygous
a103884_64	no Blast Description	143	C	T	0	8	0	35	32	0	69	0	Homozygous
a103884_64	no Blast Description	133	A	G	0	5	0	25	27	0	67	0	Homozygous
a103884_64	no Blast Description	216	G	A	0	3	0	17	16	0	43	0	Homozygous
a103884_64	no Blast Description	282	G	A	0	2	0	16	13	0	49	0	Homozygous
a103884_64	no Blast Description	250	T	C	0	2	0	16	11	0	50	0	Homozygous
a103884_64	no Blast Description	314	C	T	0	2	0	21	19	0	67	0	Homozygous
a1039_529	gi|357512435|ref|XP_003626506.1| Violaxanthin de-epoxidase [Medicago truncatula]_x0001_gi|355501521|gb|AES82724.1| Violaxanthin de-epoxidase [Medicago truncatula] e-value: 0.0 blast score: 767	1111	T	C	0	236	0	250	296	1	375	0	Heterozygous
a1039_529	gi|357512435|ref|XP_003626506.1| Violaxanthin de-epoxidase [Medicago truncatula]_x0001_gi|355501521|gb|AES82724.1| Violaxanthin de-epoxidase [Medicago truncatula] e-value: 0.0 blast score: 767	595	G	A	2	232	3	242	275	1	341	2	Heterozygous
a1039_529	gi|357512435|ref|XP_003626506.1| Violaxanthin de-epoxidase [Medicago truncatula]_x0001_gi|355501521|gb|AES82724.1| Violaxanthin de-epoxidase [Medicago truncatula] e-value: 0.0 blast score: 767	1120	C	T	0	231	0	243	286	1	338	0	Heterozygous
a1039_529	gi|357512435|ref|XP_003626506.1| Violaxanthin de-epoxidase [Medicago truncatula]_x0001_gi|355501521|gb|AES82724.1| Violaxanthin de-epoxidase [Medicago truncatula] e-value: 0.0 blast score: 767	1132	A	G	1	222	0	227	285	1	348	0	Heterozygous
a1039_529	gi|357512435|ref|XP_003626506.1| Violaxanthin de-epoxidase [Medicago truncatula]_x0001_gi|355501521|gb|AES82724.1| Violaxanthin de-epoxidase [Medicago truncatula] e-value: 0.0 blast score: 767	1255	T	C	1	196	2	192	240	2	318	0	Heterozygous
a1039_529	gi|357512435|ref|XP_003626506.1| Violaxanthin de-epoxidase [Medicago truncatula]_x0001_gi|355501521|gb|AES82724.1| Violaxanthin de-epoxidase [Medicago truncatula] e-value: 0.0 blast score: 767	1541	T	C	1	181	0	195	198	0	265	1	Heterozygous
a1039_529	gi|357512435|ref|XP_003626506.1| Violaxanthin de-epoxidase [Medicago truncatula]_x0001_gi|355501521|gb|AES82724.1| Violaxanthin de-epoxidase [Medicago truncatula] e-value: 0.0 blast score: 767	225	A	G	0	47	0	30	30	0	55	0	Homozygous
a1039_529	gi|357512435|ref|XP_003626506.1| Violaxanthin de-epoxidase [Medicago truncatula]_x0001_gi|355501521|gb|AES82724.1| Violaxanthin de-epoxidase [Medicago truncatula] e-value: 0.0 blast score: 767	633	C	T	235	0	258	0	1	256	0	308	Heterozygous
a103929_58	gi|357491989|ref|XP_003616282.1| Glucan endo-1,3-beta-glucosidase [Medicago truncatula]_x0001_gi|355517617|gb|AES99240.1| Glucan endo-1,3-beta-glucosidase [Medicago truncatula] e-value: 0.0 blast score: 948	952	C	T	0	28	2	25	19	0	36	0	Heterozygous
a103929_58	gi|357491989|ref|XP_003616282.1| Glucan endo-1,3-beta-glucosidase [Medicago truncatula]_x0001_gi|355517617|gb|AES99240.1| Glucan endo-1,3-beta-glucosidase [Medicago truncatula] e-value: 0.0 blast score: 948	1304	C	T	0	14	2	22	23	0	24	0	Heterozygous
a103929_58	gi|357491989|ref|XP_003616282.1| Glucan endo-1,3-beta-glucosidase [Medicago truncatula]_x0001_gi|355517617|gb|AES99240.1| Glucan endo-1,3-beta-glucosidase [Medicago truncatula] e-value: 0.0 blast score: 948	1574	G	A	24	0	18	0	0	28	0	23	Homozygous
a10395_213	gi|357507967|ref|XP_003624272.1| hypothetical protein MTR_7g081150 [Medicago truncatula]_x0001_gi|355499287|gb|AES80490.1| hypothetical protein MTR_7g081150 [Medicago truncatula] e-value: 3e-12 blast score: 71.2	370	G	T	0	62	0	103	91	0	135	1	Heterozygous
a103978_41	gi|357448069|ref|XP_003594310.1| Alpha-ketoglutarate-dependent dioxygenase alkB-like protein [Medicago truncatula]_x0001_gi|355483358|gb|AES64561.1| Alpha-ketoglutarate-dependent dioxygenase alkB-like protein [Medicago truncatula]_x0001_gi|388502228|gb|AFK39180.1| unknown [Medicago truncatula] e-value: 9e-168 blast score: 472	432	A	G	0	4	0	13	12	0	8	0	Homozygous
a103978_41	gi|357448069|ref|XP_003594310.1| Alpha-ketoglutarate-dependent dioxygenase alkB-like protein [Medicago truncatula]_x0001_gi|355483358|gb|AES64561.1| Alpha-ketoglutarate-dependent dioxygenase alkB-like protein [Medicago truncatula]_x0001_gi|388502228|gb|AFK39180.1| unknown [Medicago truncatula] e-value: 9e-168 blast score: 472	418	T	C	0	4	0	14	17	0	11	0	Homozygous
a103978_41	gi|357448069|ref|XP_003594310.1| Alpha-ketoglutarate-dependent dioxygenase alkB-like protein [Medicago truncatula]_x0001_gi|355483358|gb|AES64561.1| Alpha-ketoglutarate-dependent dioxygenase alkB-like protein [Medicago truncatula]_x0001_gi|388502228|gb|AFK39180.1| unknown [Medicago truncatula] e-value: 9e-168 blast score: 472	280	T	C	16	0	18	0	0	17	0	16	Homozygous
a10398_243	gi|357452661|ref|XP_003596607.1| Kinesin-like protein [Medicago truncatula]_x0001_gi|355485655|gb|AES66858.1| Kinesin-like protein [Medicago truncatula] e-value: 0.0 blast score: 1413	974	G	A	0	41	0	123	86	0	209	0	Homozygous
a10398_243	gi|357452661|ref|XP_003596607.1| Kinesin-like protein [Medicago truncatula]_x0001_gi|355485655|gb|AES66858.1| Kinesin-like protein [Medicago truncatula] e-value: 0.0 blast score: 1413	652	A	G	0	38	2	117	73	0	144	0	Heterozygous
a10398_243	gi|357452661|ref|XP_003596607.1| Kinesin-like protein [Medicago truncatula]_x0001_gi|355485655|gb|AES66858.1| Kinesin-like protein [Medicago truncatula] e-value: 0.0 blast score: 1413	998	A	C	49	0	129	0	0	87	0	190	Homozygous
a10398_243	gi|357452661|ref|XP_003596607.1| Kinesin-like protein [Medicago truncatula]_x0001_gi|355485655|gb|AES66858.1| Kinesin-like protein [Medicago truncatula] e-value: 0.0 blast score: 1413	1211	G	A	44	0	124	0	0	55	0	141	Homozygous
a10398_243	gi|357452661|ref|XP_003596607.1| Kinesin-like protein [Medicago truncatula]_x0001_gi|355485655|gb|AES66858.1| Kinesin-like protein [Medicago truncatula] e-value: 0.0 blast score: 1413	1547	A	G	27	0	91	0	0	55	2	121	Heterozygous
a10398_243	gi|357452661|ref|XP_003596607.1| Kinesin-like protein [Medicago truncatula]_x0001_gi|355485655|gb|AES66858.1| Kinesin-like protein [Medicago truncatula] e-value: 0.0 blast score: 1413	1553	T	C	23	0	86	0	0	53	0	129	Homozygous
a10400_134	gi|356511476|ref|XP_003524452.1| PREDICTED: uncharacterized protein LOC100819320 [Glycine max] e-value: 3e-136 blast score: 424	1592	A	G	0	24	0	32	33	0	70	0	Homozygous
a10400_134	gi|356511476|ref|XP_003524452.1| PREDICTED: uncharacterized protein LOC100819320 [Glycine max] e-value: 3e-136 blast score: 424	463	A	G	0	4	0	10	10	0	17	0	Homozygous
a10400_134	gi|356511476|ref|XP_003524452.1| PREDICTED: uncharacterized protein LOC100819320 [Glycine max] e-value: 3e-136 blast score: 424	2418	C	T	45	0	53	0	0	56	0	86	Homozygous
a10400_134	gi|356511476|ref|XP_003524452.1| PREDICTED: uncharacterized protein LOC100819320 [Glycine max] e-value: 3e-136 blast score: 424	1261	C	G	27	0	48	0	0	47	0	71	Homozygous
a10400_134	gi|356511476|ref|XP_003524452.1| PREDICTED: uncharacterized protein LOC100819320 [Glycine max] e-value: 3e-136 blast score: 424	1628	G	A	19	0	29	0	0	25	0	44	Homozygous
a10401_290	gi|356563168|ref|XP_003549836.1| PREDICTED: GDSL esterase/lipase At3g48460-like [Glycine max] e-value: 0.0 blast score: 607	518	G	A	0	240	0	56	215	0	97	0	Homozygous
a10401_290	gi|356563168|ref|XP_003549836.1| PREDICTED: GDSL esterase/lipase At3g48460-like [Glycine max] e-value: 0.0 blast score: 607	833	A	G	0	186	0	56	190	2	66	0	Heterozygous
a10401_290	gi|356563168|ref|XP_003549836.1| PREDICTED: GDSL esterase/lipase At3g48460-like [Glycine max] e-value: 0.0 blast score: 607	392	T	C	2	178	0	65	190	0	93	0	Heterozygous
a10401_290	gi|356563168|ref|XP_003549836.1| PREDICTED: GDSL esterase/lipase At3g48460-like [Glycine max] e-value: 0.0 blast score: 607	959	G	A	1	143	0	37	136	0	65	0	Heterozygous
a10401_290	gi|356563168|ref|XP_003549836.1| PREDICTED: GDSL esterase/lipase At3g48460-like [Glycine max] e-value: 0.0 blast score: 607	719	G	C	199	0	57	0	0	173	0	66	Homozygous
a10403_212	gi|357447579|ref|XP_003594065.1| Peptide methionine sulfoxide reductase msrB [Medicago truncatula]_x0001_gi|355483113|gb|AES64316.1| Peptide methionine sulfoxide reductase msrB [Medicago truncatula]_x0001_gi|388512751|gb|AFK44437.1| unknown [Medicago truncatula] e-value: 1e-96 blast score: 283	605	A	G	0	31	0	40	33	0	86	0	Homozygous
a104064_52	no Blast Description	109	G	A	10	0	8	0	0	14	0	13	Homozygous
a10407_195	gi|358349226|ref|XP_003638640.1| Dof zinc finger protein [Medicago truncatula]_x0001_gi|355504575|gb|AES85778.1| Dof zinc finger protein [Medicago truncatula] e-value: 2e-19 blast score: 86.3	121	G	A	0	34	0	138	32	0	184	0	Homozygous
a10407_195	gi|358349226|ref|XP_003638640.1| Dof zinc finger protein [Medicago truncatula]_x0001_gi|355504575|gb|AES85778.1| Dof zinc finger protein [Medicago truncatula] e-value: 2e-19 blast score: 86.3	392	C	T	16	0	84	0	0	13	0	100	Homozygous
a104084_41	gi|357460965|ref|XP_003600764.1| hypothetical protein MTR_3g069120 [Medicago truncatula]_x0001_gi|355489812|gb|AES71015.1| hypothetical protein MTR_3g069120 [Medicago truncatula] e-value: 0.0 blast score: 1343	2514	G	A	0	6	0	22	10	0	26	0	Homozygous
a10409_217	gi|358344870|ref|XP_003636509.1| Chromo domain-containing protein LHP1 [Medicago truncatula]_x0001_gi|355502444|gb|AES83647.1| Chromo domain-containing protein LHP1 [Medicago truncatula] e-value: 8e-26 blast score: 103	655	T	C	0	53	0	93	95	0	106	0	Homozygous
a10409_217	gi|358344870|ref|XP_003636509.1| Chromo domain-containing protein LHP1 [Medicago truncatula]_x0001_gi|355502444|gb|AES83647.1| Chromo domain-containing protein LHP1 [Medicago truncatula] e-value: 8e-26 blast score: 103	605	T	G	0	51	0	76	88	0	98	0	Homozygous
a10409_217	gi|358344870|ref|XP_003636509.1| Chromo domain-containing protein LHP1 [Medicago truncatula]_x0001_gi|355502444|gb|AES83647.1| Chromo domain-containing protein LHP1 [Medicago truncatula] e-value: 8e-26 blast score: 103	203	C	A	0	36	1	75	71	0	90	1	Heterozygous
a10409_217	gi|358344870|ref|XP_003636509.1| Chromo domain-containing protein LHP1 [Medicago truncatula]_x0001_gi|355502444|gb|AES83647.1| Chromo domain-containing protein LHP1 [Medicago truncatula] e-value: 8e-26 blast score: 103	188	T	C	0	36	0	78	71	0	91	0	Homozygous
a10409_217	gi|358344870|ref|XP_003636509.1| Chromo domain-containing protein LHP1 [Medicago truncatula]_x0001_gi|355502444|gb|AES83647.1| Chromo domain-containing protein LHP1 [Medicago truncatula] e-value: 8e-26 blast score: 103	150	T	G	0	32	0	83	71	0	108	0	Homozygous
a10409_217	gi|358344870|ref|XP_003636509.1| Chromo domain-containing protein LHP1 [Medicago truncatula]_x0001_gi|355502444|gb|AES83647.1| Chromo domain-containing protein LHP1 [Medicago truncatula] e-value: 8e-26 blast score: 103	462	G	A	0	20	0	25	23	0	48	0	Homozygous
a10409_217	gi|358344870|ref|XP_003636509.1| Chromo domain-containing protein LHP1 [Medicago truncatula]_x0001_gi|355502444|gb|AES83647.1| Chromo domain-containing protein LHP1 [Medicago truncatula] e-value: 8e-26 blast score: 103	442	A	T	0	20	0	25	24	0	53	0	Homozygous
a10409_217	gi|358344870|ref|XP_003636509.1| Chromo domain-containing protein LHP1 [Medicago truncatula]_x0001_gi|355502444|gb|AES83647.1| Chromo domain-containing protein LHP1 [Medicago truncatula] e-value: 8e-26 blast score: 103	397	G	A	34	0	60	0	0	36	1	74	Heterozygous
a10409_217	gi|358344870|ref|XP_003636509.1| Chromo domain-containing protein LHP1 [Medicago truncatula]_x0001_gi|355502444|gb|AES83647.1| Chromo domain-containing protein LHP1 [Medicago truncatula] e-value: 8e-26 blast score: 103	276	G	A	27	0	65	0	0	48	0	101	Homozygous
a104107_35	gi|357490307|ref|XP_003615441.1| hypothetical protein MTR_5g068060 [Medicago truncatula]_x0001_gi|355516776|gb|AES98399.1| hypothetical protein MTR_5g068060 [Medicago truncatula] e-value: 0.0 blast score: 1028	372	T	C	0	8	0	16	9	0	26	0	Homozygous
a104107_35	gi|357490307|ref|XP_003615441.1| hypothetical protein MTR_5g068060 [Medicago truncatula]_x0001_gi|355516776|gb|AES98399.1| hypothetical protein MTR_5g068060 [Medicago truncatula] e-value: 0.0 blast score: 1028	913	T	C	0	7	0	14	8	0	22	0	Homozygous
a104107_35	gi|357490307|ref|XP_003615441.1| hypothetical protein MTR_5g068060 [Medicago truncatula]_x0001_gi|355516776|gb|AES98399.1| hypothetical protein MTR_5g068060 [Medicago truncatula] e-value: 0.0 blast score: 1028	212	C	T	0	6	0	10	3	0	8	0	Homozygous
a104107_35	gi|357490307|ref|XP_003615441.1| hypothetical protein MTR_5g068060 [Medicago truncatula]_x0001_gi|355516776|gb|AES98399.1| hypothetical protein MTR_5g068060 [Medicago truncatula] e-value: 0.0 blast score: 1028	1200	T	C	0	6	0	10	10	0	20	0	Homozygous
a104107_35	gi|357490307|ref|XP_003615441.1| hypothetical protein MTR_5g068060 [Medicago truncatula]_x0001_gi|355516776|gb|AES98399.1| hypothetical protein MTR_5g068060 [Medicago truncatula] e-value: 0.0 blast score: 1028	517	T	C	0	6	0	10	14	0	20	0	Homozygous
a104107_35	gi|357490307|ref|XP_003615441.1| hypothetical protein MTR_5g068060 [Medicago truncatula]_x0001_gi|355516776|gb|AES98399.1| hypothetical protein MTR_5g068060 [Medicago truncatula] e-value: 0.0 blast score: 1028	354	G	A	0	6	0	12	8	0	19	0	Homozygous
a104107_35	gi|357490307|ref|XP_003615441.1| hypothetical protein MTR_5g068060 [Medicago truncatula]_x0001_gi|355516776|gb|AES98399.1| hypothetical protein MTR_5g068060 [Medicago truncatula] e-value: 0.0 blast score: 1028	905	A	C	0	6	0	12	7	0	21	0	Homozygous
a104107_35	gi|357490307|ref|XP_003615441.1| hypothetical protein MTR_5g068060 [Medicago truncatula]_x0001_gi|355516776|gb|AES98399.1| hypothetical protein MTR_5g068060 [Medicago truncatula] e-value: 0.0 blast score: 1028	1137	T	C	0	4	0	11	16	0	18	0	Homozygous
a104107_35	gi|357490307|ref|XP_003615441.1| hypothetical protein MTR_5g068060 [Medicago truncatula]_x0001_gi|355516776|gb|AES98399.1| hypothetical protein MTR_5g068060 [Medicago truncatula] e-value: 0.0 blast score: 1028	1178	T	G	0	4	0	10	13	0	21	0	Homozygous
a104107_35	gi|357490307|ref|XP_003615441.1| hypothetical protein MTR_5g068060 [Medicago truncatula]_x0001_gi|355516776|gb|AES98399.1| hypothetical protein MTR_5g068060 [Medicago truncatula] e-value: 0.0 blast score: 1028	2185	A	C	0	2	0	15	9	0	19	0	Homozygous
a104107_35	gi|357490307|ref|XP_003615441.1| hypothetical protein MTR_5g068060 [Medicago truncatula]_x0001_gi|355516776|gb|AES98399.1| hypothetical protein MTR_5g068060 [Medicago truncatula] e-value: 0.0 blast score: 1028	2515	C	A	0	2	0	27	6	0	29	0	Homozygous
a104107_35	gi|357490307|ref|XP_003615441.1| hypothetical protein MTR_5g068060 [Medicago truncatula]_x0001_gi|355516776|gb|AES98399.1| hypothetical protein MTR_5g068060 [Medicago truncatula] e-value: 0.0 blast score: 1028	2142	G	A	0	1	0	14	11	0	13	0	Homozygous
a104107_35	gi|357490307|ref|XP_003615441.1| hypothetical protein MTR_5g068060 [Medicago truncatula]_x0001_gi|355516776|gb|AES98399.1| hypothetical protein MTR_5g068060 [Medicago truncatula] e-value: 0.0 blast score: 1028	2133	C	T	0	1	0	18	12	0	13	0	Homozygous
a104107_35	gi|357490307|ref|XP_003615441.1| hypothetical protein MTR_5g068060 [Medicago truncatula]_x0001_gi|355516776|gb|AES98399.1| hypothetical protein MTR_5g068060 [Medicago truncatula] e-value: 0.0 blast score: 1028	2069	C	A	7	0	20	0	0	15	0	14	Homozygous
a104107_35	gi|357490307|ref|XP_003615441.1| hypothetical protein MTR_5g068060 [Medicago truncatula]_x0001_gi|355516776|gb|AES98399.1| hypothetical protein MTR_5g068060 [Medicago truncatula] e-value: 0.0 blast score: 1028	2084	C	T	7	0	21	0	0	17	0	13	Homozygous
a104107_35	gi|357490307|ref|XP_003615441.1| hypothetical protein MTR_5g068060 [Medicago truncatula]_x0001_gi|355516776|gb|AES98399.1| hypothetical protein MTR_5g068060 [Medicago truncatula] e-value: 0.0 blast score: 1028	1069	T	C	6	0	9	0	0	8	0	16	Homozygous
a104107_35	gi|357490307|ref|XP_003615441.1| hypothetical protein MTR_5g068060 [Medicago truncatula]_x0001_gi|355516776|gb|AES98399.1| hypothetical protein MTR_5g068060 [Medicago truncatula] e-value: 0.0 blast score: 1028	1080	C	T	6	0	11	0	0	9	0	16	Homozygous
a104107_35	gi|357490307|ref|XP_003615441.1| hypothetical protein MTR_5g068060 [Medicago truncatula]_x0001_gi|355516776|gb|AES98399.1| hypothetical protein MTR_5g068060 [Medicago truncatula] e-value: 0.0 blast score: 1028	1923	A	G	5	0	7	0	0	6	0	8	Homozygous
a104107_35	gi|357490307|ref|XP_003615441.1| hypothetical protein MTR_5g068060 [Medicago truncatula]_x0001_gi|355516776|gb|AES98399.1| hypothetical protein MTR_5g068060 [Medicago truncatula] e-value: 0.0 blast score: 1028	2475	G	A	2	0	19	0	0	7	0	20	Homozygous
a10412_138	gi|356570914|ref|XP_003553628.1| PREDICTED: uncharacterized protein LOC100794951 [Glycine max] e-value: 3e-42 blast score: 153	880	A	C	0	61	0	83	56	0	73	0	Homozygous
a10412_138	gi|356570914|ref|XP_003553628.1| PREDICTED: uncharacterized protein LOC100794951 [Glycine max] e-value: 3e-42 blast score: 153	393	C	A	0	21	0	27	17	0	39	0	Homozygous
a10415_230	gi|356499992|ref|XP_003518819.1| PREDICTED: uncharacterized protein LOC100783446 [Glycine max] e-value: 4e-143 blast score: 409	252	G	A	0	108	0	68	155	1	108	2	Heterozygous
a10415_230	gi|356499992|ref|XP_003518819.1| PREDICTED: uncharacterized protein LOC100783446 [Glycine max] e-value: 4e-143 blast score: 409	775	A	G	1	88	0	59	127	1	88	0	Heterozygous
a10415_230	gi|356499992|ref|XP_003518819.1| PREDICTED: uncharacterized protein LOC100783446 [Glycine max] e-value: 4e-143 blast score: 409	672	T	C	0	79	0	45	114	0	77	1	Heterozygous
a10415_230	gi|356499992|ref|XP_003518819.1| PREDICTED: uncharacterized protein LOC100783446 [Glycine max] e-value: 4e-143 blast score: 409	384	A	C	0	78	0	49	91	0	66	4	Heterozygous
a10415_230	gi|356499992|ref|XP_003518819.1| PREDICTED: uncharacterized protein LOC100783446 [Glycine max] e-value: 4e-143 blast score: 409	885	A	T	0	43	0	23	58	0	45	0	Homozygous
a104154_36	gi|70664015|emb|CAE04897.3| OSJNBa0042I15.19 [Oryza sativa Japonica Group] e-value: 5e-26 blast score: 78.2	395	G	A	0	6	0	18	3	0	7	0	Homozygous
a104154_36	gi|70664015|emb|CAE04897.3| OSJNBa0042I15.19 [Oryza sativa Japonica Group] e-value: 5e-26 blast score: 78.2	1158	G	A	12	0	18	0	0	11	0	15	Homozygous
a104154_36	gi|70664015|emb|CAE04897.3| OSJNBa0042I15.19 [Oryza sativa Japonica Group] e-value: 5e-26 blast score: 78.2	1091	T	C	10	0	15	0	0	4	0	9	Homozygous
a104154_36	gi|70664015|emb|CAE04897.3| OSJNBa0042I15.19 [Oryza sativa Japonica Group] e-value: 5e-26 blast score: 78.2	1216	A	G	7	0	17	0	0	3	0	11	Homozygous
a104154_36	gi|70664015|emb|CAE04897.3| OSJNBa0042I15.19 [Oryza sativa Japonica Group] e-value: 5e-26 blast score: 78.2	340	G	A	6	0	17	0	0	5	0	8	Homozygous
a10417_182	gi|359806326|ref|NP_001240970.1| uncharacterized protein LOC100812682 [Glycine max]_x0001_gi|255638729|gb|ACU19669.1| unknown [Glycine max] e-value: 8e-142 blast score: 413	1180	T	C	0	20	0	31	36	0	58	0	Homozygous
a10417_182	gi|359806326|ref|NP_001240970.1| uncharacterized protein LOC100812682 [Glycine max]_x0001_gi|255638729|gb|ACU19669.1| unknown [Glycine max] e-value: 8e-142 blast score: 413	1218	A	T	0	15	0	19	26	0	36	0	Homozygous
a104170_51	no Blast Description	663	C	T	14	0	16	0	0	13	0	16	Homozygous
a1042_252	gi|357443151|ref|XP_003591853.1| hypothetical protein MTR_1g093980 [Medicago truncatula]_x0001_gi|355480901|gb|AES62104.1| hypothetical protein MTR_1g093980 [Medicago truncatula] e-value: 7e-25 blast score: 102	123	A	T	0	64	0	96	124	0	134	0	Homozygous
a1042_252	gi|357443151|ref|XP_003591853.1| hypothetical protein MTR_1g093980 [Medicago truncatula]_x0001_gi|355480901|gb|AES62104.1| hypothetical protein MTR_1g093980 [Medicago truncatula] e-value: 7e-25 blast score: 102	831	C	A	0	7	0	11	43	1	54	0	Heterozygous
a1042_252	gi|357443151|ref|XP_003591853.1| hypothetical protein MTR_1g093980 [Medicago truncatula]_x0001_gi|355480901|gb|AES62104.1| hypothetical protein MTR_1g093980 [Medicago truncatula] e-value: 7e-25 blast score: 102	149	C	T	129	0	176	0	1	200	0	233	Heterozygous
a10420_97	no Blast Description	321	T	G	1	39	0	90	50	0	146	0	Heterozygous
a10421_161	gi|388516459|gb|AFK46291.1| unknown [Medicago truncatula] e-value: 0.0 blast score: 550	777	T	A	0	79	0	102	72	0	123	0	Homozygous
a10421_161	gi|388516459|gb|AFK46291.1| unknown [Medicago truncatula] e-value: 0.0 blast score: 550	501	C	T	0	41	0	54	44	0	58	0	Homozygous
a10421_161	gi|388516459|gb|AFK46291.1| unknown [Medicago truncatula] e-value: 0.0 blast score: 550	630	G	A	0	35	0	54	45	0	69	2	Heterozygous
a10421_161	gi|388516459|gb|AFK46291.1| unknown [Medicago truncatula] e-value: 0.0 blast score: 550	494	A	G	0	33	0	47	41	0	54	0	Homozygous
a10421_161	gi|388516459|gb|AFK46291.1| unknown [Medicago truncatula] e-value: 0.0 blast score: 550	196	T	A	0	24	0	27	35	0	38	0	Homozygous
a10421_161	gi|388516459|gb|AFK46291.1| unknown [Medicago truncatula] e-value: 0.0 blast score: 550	896	A	G	49	0	71	0	0	62	0	83	Homozygous
a10421_161	gi|388516459|gb|AFK46291.1| unknown [Medicago truncatula] e-value: 0.0 blast score: 550	1077	T	C	31	0	58	0	0	42	0	60	Homozygous
a10421_161	gi|388516459|gb|AFK46291.1| unknown [Medicago truncatula] e-value: 0.0 blast score: 550	422	C	T	29	0	37	0	0	38	0	36	Homozygous
a10423_202	gi|357491793|ref|XP_003616184.1| Armadillo repeat-containing protein [Medicago truncatula]_x0001_gi|355517519|gb|AES99142.1| Armadillo repeat-containing protein [Medicago truncatula]_x0001_gi|388504388|gb|AFK40260.1| unknown [Medicago truncatula] e-value: 3e-111 blast score: 325	515	G	A	0	52	0	69	97	0	116	0	Homozygous
a10423_202	gi|357491793|ref|XP_003616184.1| Armadillo repeat-containing protein [Medicago truncatula]_x0001_gi|355517519|gb|AES99142.1| Armadillo repeat-containing protein [Medicago truncatula]_x0001_gi|388504388|gb|AFK40260.1| unknown [Medicago truncatula] e-value: 3e-111 blast score: 325	127	A	G	1	51	0	56	69	0	88	0	Heterozygous
a10423_202	gi|357491793|ref|XP_003616184.1| Armadillo repeat-containing protein [Medicago truncatula]_x0001_gi|355517519|gb|AES99142.1| Armadillo repeat-containing protein [Medicago truncatula]_x0001_gi|388504388|gb|AFK40260.1| unknown [Medicago truncatula] e-value: 3e-111 blast score: 325	119	A	G	0	48	0	46	61	0	79	0	Homozygous
a10423_202	gi|357491793|ref|XP_003616184.1| Armadillo repeat-containing protein [Medicago truncatula]_x0001_gi|355517519|gb|AES99142.1| Armadillo repeat-containing protein [Medicago truncatula]_x0001_gi|388504388|gb|AFK40260.1| unknown [Medicago truncatula] e-value: 3e-111 blast score: 325	934	T	C	0	30	0	40	47	0	62	0	Homozygous
a10423_202	gi|357491793|ref|XP_003616184.1| Armadillo repeat-containing protein [Medicago truncatula]_x0001_gi|355517519|gb|AES99142.1| Armadillo repeat-containing protein [Medicago truncatula]_x0001_gi|388504388|gb|AFK40260.1| unknown [Medicago truncatula] e-value: 3e-111 blast score: 325	877	A	G	0	12	0	18	18	0	42	0	Homozygous
a10423_202	gi|357491793|ref|XP_003616184.1| Armadillo repeat-containing protein [Medicago truncatula]_x0001_gi|355517519|gb|AES99142.1| Armadillo repeat-containing protein [Medicago truncatula]_x0001_gi|388504388|gb|AFK40260.1| unknown [Medicago truncatula] e-value: 3e-111 blast score: 325	162	T	A	96	0	124	0	0	116	0	143	Homozygous
a10423_202	gi|357491793|ref|XP_003616184.1| Armadillo repeat-containing protein [Medicago truncatula]_x0001_gi|355517519|gb|AES99142.1| Armadillo repeat-containing protein [Medicago truncatula]_x0001_gi|388504388|gb|AFK40260.1| unknown [Medicago truncatula] e-value: 3e-111 blast score: 325	399	T	C	37	0	79	0	1	78	0	104	Heterozygous
a104255_33	gi|357437427|ref|XP_003588989.1| ZIP-like zinc transporter [Medicago truncatula]_x0001_gi|38036088|gb|AAR08415.1| metal transport protein [Medicago truncatula]_x0001_gi|355478037|gb|AES59240.1| ZIP-like zinc transporter [Medicago truncatula] e-value: 0.0 blast score: 607	441	T	C	0	1	0	19	3	0	24	0	Homozygous
a1043_581	gi|211970690|emb|CAR98204.1| formate dehydrogenase [Lotus japonicus] e-value: 0.0 blast score: 701	242	T	C	60	0	92	0	0	48	0	88	Homozygous
a10434_203	gi|30017572|gb|AAP12994.1| putative beige protein [Oryza sativa Japonica Group] e-value: 6e-12 blast score: 58.2	636	G	A	82	0	93	0	0	51	0	56	Homozygous
a10434_203	gi|30017572|gb|AAP12994.1| putative beige protein [Oryza sativa Japonica Group] e-value: 6e-12 blast score: 58.2	2080	C	T	51	0	85	0	0	30	0	60	Homozygous
a104341_44	gi|356534414|ref|XP_003535750.1| PREDICTED: uncharacterized protein At4g15970-like [Glycine max] e-value: 2e-28 blast score: 112	374	G	T	10	0	16	0	0	6	0	14	Homozygous
a104341_44	gi|356534414|ref|XP_003535750.1| PREDICTED: uncharacterized protein At4g15970-like [Glycine max] e-value: 2e-28 blast score: 112	365	A	G	10	0	17	0	0	6	0	14	Homozygous
a104350_46	no Blast Description	440	G	A	0	23	0	23	28	0	54	0	Homozygous
a104350_46	no Blast Description	522	G	A	0	9	0	16	18	0	22	0	Homozygous
a104350_46	no Blast Description	120	C	T	0	3	0	33	18	0	43	0	Homozygous
a104350_46	no Blast Description	160	C	T	0	2	0	23	13	0	29	0	Homozygous
a104358_44	gi|357441627|ref|XP_003591091.1| Hus1 protein [Medicago truncatula]_x0001_gi|355480139|gb|AES61342.1| Hus1 protein [Medicago truncatula] e-value: 0.0 blast score: 597	250	C	T	0	7	0	14	22	0	40	0	Homozygous
a104362_53	gi|356545896|ref|XP_003541369.1| PREDICTED: histone-lysine N-methyltransferase SUVR2-like [Glycine max] e-value: 0.0 blast score: 1055	2690	T	G	0	12	0	14	16	0	10	0	Homozygous
a104362_53	gi|356545896|ref|XP_003541369.1| PREDICTED: histone-lysine N-methyltransferase SUVR2-like [Glycine max] e-value: 0.0 blast score: 1055	470	G	A	0	5	0	22	6	0	21	0	Homozygous
a10437_262	gi|357476795|ref|XP_003608683.1| MYB domain containing transcription factor [Medicago truncatula]_x0001_gi|149727895|gb|ABR28336.1| MYB transcription factor MYB48 [Medicago truncatula]_x0001_gi|355509738|gb|AES90880.1| MYB domain containing transcription factor [Medicago truncatula] e-value: 0.0 blast score: 621	177	C	T	0	15	0	16	21	0	28	0	Homozygous
a10438_156	gi|357446887|ref|XP_003593719.1| 3'-N-debenzoyl-2'-deoxytaxol N-benzoyltransferase [Medicago truncatula]_x0001_gi|355482767|gb|AES63970.1| 3'-N-debenzoyl-2'-deoxytaxol N-benzoyltransferase [Medicago truncatula] e-value: 0.0 blast score: 758	1298	T	C	0	21	0	47	51	0	120	0	Homozygous
a10438_156	gi|357446887|ref|XP_003593719.1| 3'-N-debenzoyl-2'-deoxytaxol N-benzoyltransferase [Medicago truncatula]_x0001_gi|355482767|gb|AES63970.1| 3'-N-debenzoyl-2'-deoxytaxol N-benzoyltransferase [Medicago truncatula] e-value: 0.0 blast score: 758	1439	T	C	0	11	0	11	24	0	66	0	Homozygous
a10438_156	gi|357446887|ref|XP_003593719.1| 3'-N-debenzoyl-2'-deoxytaxol N-benzoyltransferase [Medicago truncatula]_x0001_gi|355482767|gb|AES63970.1| 3'-N-debenzoyl-2'-deoxytaxol N-benzoyltransferase [Medicago truncatula] e-value: 0.0 blast score: 758	495	C	A	0	11	0	49	33	0	82	0	Homozygous
a10438_156	gi|357446887|ref|XP_003593719.1| 3'-N-debenzoyl-2'-deoxytaxol N-benzoyltransferase [Medicago truncatula]_x0001_gi|355482767|gb|AES63970.1| 3'-N-debenzoyl-2'-deoxytaxol N-benzoyltransferase [Medicago truncatula] e-value: 0.0 blast score: 758	560	C	T	0	11	0	44	27	0	93	0	Homozygous
a10438_156	gi|357446887|ref|XP_003593719.1| 3'-N-debenzoyl-2'-deoxytaxol N-benzoyltransferase [Medicago truncatula]_x0001_gi|355482767|gb|AES63970.1| 3'-N-debenzoyl-2'-deoxytaxol N-benzoyltransferase [Medicago truncatula] e-value: 0.0 blast score: 758	410	C	A	0	11	0	48	30	0	102	0	Homozygous
a10438_156	gi|357446887|ref|XP_003593719.1| 3'-N-debenzoyl-2'-deoxytaxol N-benzoyltransferase [Medicago truncatula]_x0001_gi|355482767|gb|AES63970.1| 3'-N-debenzoyl-2'-deoxytaxol N-benzoyltransferase [Medicago truncatula] e-value: 0.0 blast score: 758	1423	A	T	0	10	0	20	29	0	64	0	Homozygous
a10438_156	gi|357446887|ref|XP_003593719.1| 3'-N-debenzoyl-2'-deoxytaxol N-benzoyltransferase [Medicago truncatula]_x0001_gi|355482767|gb|AES63970.1| 3'-N-debenzoyl-2'-deoxytaxol N-benzoyltransferase [Medicago truncatula] e-value: 0.0 blast score: 758	1447	G	A	0	9	0	10	18	0	61	0	Homozygous
a10438_156	gi|357446887|ref|XP_003593719.1| 3'-N-debenzoyl-2'-deoxytaxol N-benzoyltransferase [Medicago truncatula]_x0001_gi|355482767|gb|AES63970.1| 3'-N-debenzoyl-2'-deoxytaxol N-benzoyltransferase [Medicago truncatula] e-value: 0.0 blast score: 758	393	G	C	0	9	0	57	32	0	116	0	Homozygous
a10438_156	gi|357446887|ref|XP_003593719.1| 3'-N-debenzoyl-2'-deoxytaxol N-benzoyltransferase [Medicago truncatula]_x0001_gi|355482767|gb|AES63970.1| 3'-N-debenzoyl-2'-deoxytaxol N-benzoyltransferase [Medicago truncatula] e-value: 0.0 blast score: 758	571	A	G	0	8	0	43	27	0	91	0	Homozygous
a10438_156	gi|357446887|ref|XP_003593719.1| 3'-N-debenzoyl-2'-deoxytaxol N-benzoyltransferase [Medicago truncatula]_x0001_gi|355482767|gb|AES63970.1| 3'-N-debenzoyl-2'-deoxytaxol N-benzoyltransferase [Medicago truncatula] e-value: 0.0 blast score: 758	371	T	C	0	4	0	51	28	0	113	0	Homozygous
a10438_156	gi|357446887|ref|XP_003593719.1| 3'-N-debenzoyl-2'-deoxytaxol N-benzoyltransferase [Medicago truncatula]_x0001_gi|355482767|gb|AES63970.1| 3'-N-debenzoyl-2'-deoxytaxol N-benzoyltransferase [Medicago truncatula] e-value: 0.0 blast score: 758	845	C	A	0	2	0	38	34	0	79	0	Homozygous
a10438_156	gi|357446887|ref|XP_003593719.1| 3'-N-debenzoyl-2'-deoxytaxol N-benzoyltransferase [Medicago truncatula]_x0001_gi|355482767|gb|AES63970.1| 3'-N-debenzoyl-2'-deoxytaxol N-benzoyltransferase [Medicago truncatula] e-value: 0.0 blast score: 758	247	G	C	19	0	98	0	0	36	0	97	Homozygous
a10438_156	gi|357446887|ref|XP_003593719.1| 3'-N-debenzoyl-2'-deoxytaxol N-benzoyltransferase [Medicago truncatula]_x0001_gi|355482767|gb|AES63970.1| 3'-N-debenzoyl-2'-deoxytaxol N-benzoyltransferase [Medicago truncatula] e-value: 0.0 blast score: 758	1088	C	T	18	0	83	0	0	32	0	101	Homozygous
a10438_156	gi|357446887|ref|XP_003593719.1| 3'-N-debenzoyl-2'-deoxytaxol N-benzoyltransferase [Medicago truncatula]_x0001_gi|355482767|gb|AES63970.1| 3'-N-debenzoyl-2'-deoxytaxol N-benzoyltransferase [Medicago truncatula] e-value: 0.0 blast score: 758	1105	G	C	16	0	72	0	0	33	0	91	Homozygous
a10438_156	gi|357446887|ref|XP_003593719.1| 3'-N-debenzoyl-2'-deoxytaxol N-benzoyltransferase [Medicago truncatula]_x0001_gi|355482767|gb|AES63970.1| 3'-N-debenzoyl-2'-deoxytaxol N-benzoyltransferase [Medicago truncatula] e-value: 0.0 blast score: 758	296	T	C	13	0	91	0	0	21	0	108	Homozygous
a10438_156	gi|357446887|ref|XP_003593719.1| 3'-N-debenzoyl-2'-deoxytaxol N-benzoyltransferase [Medicago truncatula]_x0001_gi|355482767|gb|AES63970.1| 3'-N-debenzoyl-2'-deoxytaxol N-benzoyltransferase [Medicago truncatula] e-value: 0.0 blast score: 758	216	C	G	10	0	97	0	0	38	0	90	Homozygous
a10438_156	gi|357446887|ref|XP_003593719.1| 3'-N-debenzoyl-2'-deoxytaxol N-benzoyltransferase [Medicago truncatula]_x0001_gi|355482767|gb|AES63970.1| 3'-N-debenzoyl-2'-deoxytaxol N-benzoyltransferase [Medicago truncatula] e-value: 0.0 blast score: 758	155	T	C	9	0	97	0	0	20	0	75	Homozygous
a10438_156	gi|357446887|ref|XP_003593719.1| 3'-N-debenzoyl-2'-deoxytaxol N-benzoyltransferase [Medicago truncatula]_x0001_gi|355482767|gb|AES63970.1| 3'-N-debenzoyl-2'-deoxytaxol N-benzoyltransferase [Medicago truncatula] e-value: 0.0 blast score: 758	738	A	G	8	0	24	0	0	21	0	38	Homozygous
a10438_156	gi|357446887|ref|XP_003593719.1| 3'-N-debenzoyl-2'-deoxytaxol N-benzoyltransferase [Medicago truncatula]_x0001_gi|355482767|gb|AES63970.1| 3'-N-debenzoyl-2'-deoxytaxol N-benzoyltransferase [Medicago truncatula] e-value: 0.0 blast score: 758	188	G	C	8	0	101	0	0	35	0	87	Homozygous
a10438_156	gi|357446887|ref|XP_003593719.1| 3'-N-debenzoyl-2'-deoxytaxol N-benzoyltransferase [Medicago truncatula]_x0001_gi|355482767|gb|AES63970.1| 3'-N-debenzoyl-2'-deoxytaxol N-benzoyltransferase [Medicago truncatula] e-value: 0.0 blast score: 758	651	A	G	4	0	35	0	0	34	0	63	Homozygous
a104397_47	gi|356521263|ref|XP_003529276.1| PREDICTED: uncharacterized protein LOC100800865 [Glycine max] e-value: 0.0 blast score: 745	1174	A	G	0	6	0	20	16	0	23	0	Homozygous
a104397_47	gi|356521263|ref|XP_003529276.1| PREDICTED: uncharacterized protein LOC100800865 [Glycine max] e-value: 0.0 blast score: 745	1078	A	G	7	0	24	0	0	11	0	18	Homozygous
a10440_220	gi|357511925|ref|XP_003626251.1| Copper chaperone (CCH)-related protein-like protein [Medicago truncatula]_x0001_gi|124360014|gb|ABN08030.1| Heavy metal transport/detoxification protein [Medicago truncatula]_x0001_gi|355501266|gb|AES82469.1| Copper chaperone (CCH)-related protein-like protein [Medicago truncatula] e-value: 6e-132 blast score: 384	550	G	A	0	22	0	58	39	0	106	0	Homozygous
a10440_220	gi|357511925|ref|XP_003626251.1| Copper chaperone (CCH)-related protein-like protein [Medicago truncatula]_x0001_gi|124360014|gb|ABN08030.1| Heavy metal transport/detoxification protein [Medicago truncatula]_x0001_gi|355501266|gb|AES82469.1| Copper chaperone (CCH)-related protein-like protein [Medicago truncatula] e-value: 6e-132 blast score: 384	591	A	G	0	20	0	62	31	1	116	0	Heterozygous
a10440_220	gi|357511925|ref|XP_003626251.1| Copper chaperone (CCH)-related protein-like protein [Medicago truncatula]_x0001_gi|124360014|gb|ABN08030.1| Heavy metal transport/detoxification protein [Medicago truncatula]_x0001_gi|355501266|gb|AES82469.1| Copper chaperone (CCH)-related protein-like protein [Medicago truncatula] e-value: 6e-132 blast score: 384	657	T	C	0	20	0	90	48	0	149	0	Homozygous
a10440_220	gi|357511925|ref|XP_003626251.1| Copper chaperone (CCH)-related protein-like protein [Medicago truncatula]_x0001_gi|124360014|gb|ABN08030.1| Heavy metal transport/detoxification protein [Medicago truncatula]_x0001_gi|355501266|gb|AES82469.1| Copper chaperone (CCH)-related protein-like protein [Medicago truncatula] e-value: 6e-132 blast score: 384	317	C	T	0	19	0	55	22	0	62	0	Homozygous
a10440_220	gi|357511925|ref|XP_003626251.1| Copper chaperone (CCH)-related protein-like protein [Medicago truncatula]_x0001_gi|124360014|gb|ABN08030.1| Heavy metal transport/detoxification protein [Medicago truncatula]_x0001_gi|355501266|gb|AES82469.1| Copper chaperone (CCH)-related protein-like protein [Medicago truncatula] e-value: 6e-132 blast score: 384	277	T	C	0	13	0	41	18	0	50	0	Homozygous
a10440_220	gi|357511925|ref|XP_003626251.1| Copper chaperone (CCH)-related protein-like protein [Medicago truncatula]_x0001_gi|124360014|gb|ABN08030.1| Heavy metal transport/detoxification protein [Medicago truncatula]_x0001_gi|355501266|gb|AES82469.1| Copper chaperone (CCH)-related protein-like protein [Medicago truncatula] e-value: 6e-132 blast score: 384	876	T	C	36	0	136	0	0	69	0	164	Homozygous
a104409_49	no Blast Description	411	T	G	8	0	26	0	0	4	0	6	Homozygous
a10447_150	gi|168026453|ref|XP_001765746.1| predicted protein [Physcomitrella patens subsp. patens]_x0001_gi|162682923|gb|EDQ69337.1| predicted protein [Physcomitrella patens subsp. patens] e-value: 7e-04 blast score: 43.5	315	G	C	0	14	0	50	6	0	57	0	Homozygous
a10447_150	gi|168026453|ref|XP_001765746.1| predicted protein [Physcomitrella patens subsp. patens]_x0001_gi|162682923|gb|EDQ69337.1| predicted protein [Physcomitrella patens subsp. patens] e-value: 7e-04 blast score: 43.5	358	G	A	0	4	1	30	3	0	44	0	Heterozygous
a10447_150	gi|168026453|ref|XP_001765746.1| predicted protein [Physcomitrella patens subsp. patens]_x0001_gi|162682923|gb|EDQ69337.1| predicted protein [Physcomitrella patens subsp. patens] e-value: 7e-04 blast score: 43.5	184	G	A	60	0	113	0	0	52	0	117	Homozygous
a10447_150	gi|168026453|ref|XP_001765746.1| predicted protein [Physcomitrella patens subsp. patens]_x0001_gi|162682923|gb|EDQ69337.1| predicted protein [Physcomitrella patens subsp. patens] e-value: 7e-04 blast score: 43.5	443	A	T	9	0	42	0	0	3	0	39	Homozygous
a1045_463	gi|217070972|gb|ACJ83846.1| unknown [Medicago truncatula] e-value: 9e-105 blast score: 308	562	C	T	0	222	0	53	465	2	147	0	Heterozygous
a1045_463	gi|217070972|gb|ACJ83846.1| unknown [Medicago truncatula] e-value: 9e-105 blast score: 308	448	T	A	0	187	0	23	390	2	98	0	Heterozygous
a1045_463	gi|217070972|gb|ACJ83846.1| unknown [Medicago truncatula] e-value: 9e-105 blast score: 308	748	G	T	0	169	0	39	366	2	105	0	Heterozygous
a1045_463	gi|217070972|gb|ACJ83846.1| unknown [Medicago truncatula] e-value: 9e-105 blast score: 308	412	T	A	0	159	0	24	335	0	73	0	Homozygous
a104554_56	gi|358348989|ref|XP_003638523.1| DNA-(apurinic or apyrimidinic site) lyase [Medicago truncatula]_x0001_gi|355504458|gb|AES85661.1| DNA-(apurinic or apyrimidinic site) lyase [Medicago truncatula] e-value: 0.0 blast score: 628	279	G	A	0	10	0	16	12	0	32	0	Homozygous
a104554_56	gi|358348989|ref|XP_003638523.1| DNA-(apurinic or apyrimidinic site) lyase [Medicago truncatula]_x0001_gi|355504458|gb|AES85661.1| DNA-(apurinic or apyrimidinic site) lyase [Medicago truncatula] e-value: 0.0 blast score: 628	737	T	C	17	0	36	0	0	9	0	26	Homozygous
a104554_56	gi|358348989|ref|XP_003638523.1| DNA-(apurinic or apyrimidinic site) lyase [Medicago truncatula]_x0001_gi|355504458|gb|AES85661.1| DNA-(apurinic or apyrimidinic site) lyase [Medicago truncatula] e-value: 0.0 blast score: 628	722	C	A	14	0	37	0	0	12	0	28	Homozygous
a104554_56	gi|358348989|ref|XP_003638523.1| DNA-(apurinic or apyrimidinic site) lyase [Medicago truncatula]_x0001_gi|355504458|gb|AES85661.1| DNA-(apurinic or apyrimidinic site) lyase [Medicago truncatula] e-value: 0.0 blast score: 628	375	A	G	6	0	19	0	0	9	0	11	Homozygous
a104566_61	no Blast Description	245	C	T	0	9	0	17	17	0	22	0	Homozygous
a104583_54	gi|357464329|ref|XP_003602446.1| SET and MYND domain-containing protein [Medicago truncatula]_x0001_gi|355491494|gb|AES72697.1| SET and MYND domain-containing protein [Medicago truncatula] e-value: 0.0 blast score: 561	296	A	G	0	23	0	16	20	2	20	2	Heterozygous
a104583_54	gi|357464329|ref|XP_003602446.1| SET and MYND domain-containing protein [Medicago truncatula]_x0001_gi|355491494|gb|AES72697.1| SET and MYND domain-containing protein [Medicago truncatula] e-value: 0.0 blast score: 561	631	T	C	0	17	0	20	28	0	31	0	Homozygous
a104583_54	gi|357464329|ref|XP_003602446.1| SET and MYND domain-containing protein [Medicago truncatula]_x0001_gi|355491494|gb|AES72697.1| SET and MYND domain-containing protein [Medicago truncatula] e-value: 0.0 blast score: 561	592	G	A	0	11	0	22	25	0	37	0	Homozygous
a104583_54	gi|357464329|ref|XP_003602446.1| SET and MYND domain-containing protein [Medicago truncatula]_x0001_gi|355491494|gb|AES72697.1| SET and MYND domain-containing protein [Medicago truncatula] e-value: 0.0 blast score: 561	182	T	C	18	0	17	1	0	11	1	15	Heterozygous
a10461_209	gi|356571277|ref|XP_003553805.1| PREDICTED: endoribonuclease Dicer homolog 1-like [Glycine max] e-value: 0.0 blast score: 3288	5951	A	G	0	20	0	46	27	0	48	0	Homozygous
a10462_235	gi|217073306|gb|ACJ85012.1| unknown [Medicago truncatula] e-value: 3e-153 blast score: 443	1110	C	T	0	52	0	88	72	0	112	0	Homozygous
a10462_235	gi|217073306|gb|ACJ85012.1| unknown [Medicago truncatula] e-value: 3e-153 blast score: 443	1239	C	T	0	51	0	71	67	0	112	0	Homozygous
a10462_235	gi|217073306|gb|ACJ85012.1| unknown [Medicago truncatula] e-value: 3e-153 blast score: 443	890	C	T	0	35	1	77	58	0	95	1	Heterozygous
a10462_235	gi|217073306|gb|ACJ85012.1| unknown [Medicago truncatula] e-value: 3e-153 blast score: 443	264	C	G	0	15	0	33	19	0	55	0	Homozygous
a10462_235	gi|217073306|gb|ACJ85012.1| unknown [Medicago truncatula] e-value: 3e-153 blast score: 443	314	G	A	76	0	116	0	1	87	1	136	Heterozygous
a10462_235	gi|217073306|gb|ACJ85012.1| unknown [Medicago truncatula] e-value: 3e-153 blast score: 443	1047	C	G	70	0	122	0	0	71	0	108	Homozygous
a10462_235	gi|217073306|gb|ACJ85012.1| unknown [Medicago truncatula] e-value: 3e-153 blast score: 443	1064	C	T	64	0	116	0	0	72	0	100	Homozygous
a10462_235	gi|217073306|gb|ACJ85012.1| unknown [Medicago truncatula] e-value: 3e-153 blast score: 443	504	T	A	48	0	90	0	0	57	0	109	Homozygous
a10463_204	gi|356527882|ref|XP_003532535.1| PREDICTED: uncharacterized protein LOC100794175 [Glycine max] e-value: 6e-146 blast score: 425	1256	C	G	0	34	0	61	53	0	85	0	Homozygous
a10463_204	gi|356527882|ref|XP_003532535.1| PREDICTED: uncharacterized protein LOC100794175 [Glycine max] e-value: 6e-146 blast score: 425	995	G	A	0	25	0	54	39	0	106	0	Homozygous
a10463_204	gi|356527882|ref|XP_003532535.1| PREDICTED: uncharacterized protein LOC100794175 [Glycine max] e-value: 6e-146 blast score: 425	365	C	G	36	0	59	0	0	43	1	76	Heterozygous
a10463_204	gi|356527882|ref|XP_003532535.1| PREDICTED: uncharacterized protein LOC100794175 [Glycine max] e-value: 6e-146 blast score: 425	1356	T	C	4	0	18	0	0	21	0	22	Homozygous
a10465_205	gi|357489301|ref|XP_003614938.1| Glycerol-3-phosphate acyltransferase [Medicago truncatula]_x0001_gi|355516273|gb|AES97896.1| Glycerol-3-phosphate acyltransferase [Medicago truncatula] e-value: 0.0 blast score: 831	956	C	A	81	0	75	0	0	64	0	59	Homozygous
a10465_205	gi|357489301|ref|XP_003614938.1| Glycerol-3-phosphate acyltransferase [Medicago truncatula]_x0001_gi|355516273|gb|AES97896.1| Glycerol-3-phosphate acyltransferase [Medicago truncatula] e-value: 0.0 blast score: 831	544	C	T	79	0	111	0	3	55	3	42	Heterozygous
a10465_205	gi|357489301|ref|XP_003614938.1| Glycerol-3-phosphate acyltransferase [Medicago truncatula]_x0001_gi|355516273|gb|AES97896.1| Glycerol-3-phosphate acyltransferase [Medicago truncatula] e-value: 0.0 blast score: 831	980	G	A	78	0	68	0	2	55	0	43	Heterozygous
a10465_205	gi|357489301|ref|XP_003614938.1| Glycerol-3-phosphate acyltransferase [Medicago truncatula]_x0001_gi|355516273|gb|AES97896.1| Glycerol-3-phosphate acyltransferase [Medicago truncatula] e-value: 0.0 blast score: 831	974	G	T	75	0	68	0	1	56	0	44	Heterozygous
a10465_205	gi|357489301|ref|XP_003614938.1| Glycerol-3-phosphate acyltransferase [Medicago truncatula]_x0001_gi|355516273|gb|AES97896.1| Glycerol-3-phosphate acyltransferase [Medicago truncatula] e-value: 0.0 blast score: 831	665	A	C	71	0	87	0	0	58	0	49	Homozygous
a10465_205	gi|357489301|ref|XP_003614938.1| Glycerol-3-phosphate acyltransferase [Medicago truncatula]_x0001_gi|355516273|gb|AES97896.1| Glycerol-3-phosphate acyltransferase [Medicago truncatula] e-value: 0.0 blast score: 831	274	A	T	68	0	75	0	0	18	0	26	Homozygous
a10465_205	gi|357489301|ref|XP_003614938.1| Glycerol-3-phosphate acyltransferase [Medicago truncatula]_x0001_gi|355516273|gb|AES97896.1| Glycerol-3-phosphate acyltransferase [Medicago truncatula] e-value: 0.0 blast score: 831	1903	G	C	5	0	23	0	0	2	0	6	Homozygous
a104660_32	gi|356528220|ref|XP_003532703.1| PREDICTED: uncharacterized protein LOC100802682 [Glycine max] e-value: 0.0 blast score: 950	3983	T	C	0	13	0	36	24	0	45	0	Homozygous
a104660_32	gi|356528220|ref|XP_003532703.1| PREDICTED: uncharacterized protein LOC100802682 [Glycine max] e-value: 0.0 blast score: 950	3707	T	C	0	7	0	11	10	0	20	0	Homozygous
a104660_32	gi|356528220|ref|XP_003532703.1| PREDICTED: uncharacterized protein LOC100802682 [Glycine max] e-value: 0.0 blast score: 950	3754	C	T	0	4	0	12	11	0	24	0	Homozygous
a104660_32	gi|356528220|ref|XP_003532703.1| PREDICTED: uncharacterized protein LOC100802682 [Glycine max] e-value: 0.0 blast score: 950	257	G	A	0	4	0	14	2	0	22	0	Homozygous
a104660_32	gi|356528220|ref|XP_003532703.1| PREDICTED: uncharacterized protein LOC100802682 [Glycine max] e-value: 0.0 blast score: 950	2921	A	G	0	3	0	16	3	0	8	0	Homozygous
a104660_32	gi|356528220|ref|XP_003532703.1| PREDICTED: uncharacterized protein LOC100802682 [Glycine max] e-value: 0.0 blast score: 950	405	C	T	0	1	0	10	3	0	16	0	Homozygous
a104660_32	gi|356528220|ref|XP_003532703.1| PREDICTED: uncharacterized protein LOC100802682 [Glycine max] e-value: 0.0 blast score: 950	3637	T	G	10	0	13	0	0	2	0	21	Homozygous
a104660_32	gi|356528220|ref|XP_003532703.1| PREDICTED: uncharacterized protein LOC100802682 [Glycine max] e-value: 0.0 blast score: 950	214	T	C	4	0	21	0	0	1	0	26	Homozygous
a104660_32	gi|356528220|ref|XP_003532703.1| PREDICTED: uncharacterized protein LOC100802682 [Glycine max] e-value: 0.0 blast score: 950	2059	G	A	2	0	9	0	0	2	0	10	Homozygous
a10471_125	gi|357475705|ref|XP_003608138.1| Heterogeneous nuclear ribonucleoprotein A3-like protein [Medicago truncatula]_x0001_gi|355509193|gb|AES90335.1| Heterogeneous nuclear ribonucleoprotein A3-like protein [Medicago truncatula] e-value: 0.0 blast score: 583	1070	C	T	0	35	0	69	41	0	88	0	Homozygous
a10471_125	gi|357475705|ref|XP_003608138.1| Heterogeneous nuclear ribonucleoprotein A3-like protein [Medicago truncatula]_x0001_gi|355509193|gb|AES90335.1| Heterogeneous nuclear ribonucleoprotein A3-like protein [Medicago truncatula] e-value: 0.0 blast score: 583	926	C	T	0	27	0	60	41	0	106	0	Homozygous
a10471_125	gi|357475705|ref|XP_003608138.1| Heterogeneous nuclear ribonucleoprotein A3-like protein [Medicago truncatula]_x0001_gi|355509193|gb|AES90335.1| Heterogeneous nuclear ribonucleoprotein A3-like protein [Medicago truncatula] e-value: 0.0 blast score: 583	1148	G	A	49	0	83	0	1	42	0	93	Heterozygous
a10471_125	gi|357475705|ref|XP_003608138.1| Heterogeneous nuclear ribonucleoprotein A3-like protein [Medicago truncatula]_x0001_gi|355509193|gb|AES90335.1| Heterogeneous nuclear ribonucleoprotein A3-like protein [Medicago truncatula] e-value: 0.0 blast score: 583	233	G	A	34	0	108	0	0	30	0	84	Homozygous
a10471_125	gi|357475705|ref|XP_003608138.1| Heterogeneous nuclear ribonucleoprotein A3-like protein [Medicago truncatula]_x0001_gi|355509193|gb|AES90335.1| Heterogeneous nuclear ribonucleoprotein A3-like protein [Medicago truncatula] e-value: 0.0 blast score: 583	809	C	T	26	0	71	0	0	32	0	78	Homozygous
a10471_125	gi|357475705|ref|XP_003608138.1| Heterogeneous nuclear ribonucleoprotein A3-like protein [Medicago truncatula]_x0001_gi|355509193|gb|AES90335.1| Heterogeneous nuclear ribonucleoprotein A3-like protein [Medicago truncatula] e-value: 0.0 blast score: 583	983	T	C	26	0	61	0	0	32	0	94	Homozygous
a10471_125	gi|357475705|ref|XP_003608138.1| Heterogeneous nuclear ribonucleoprotein A3-like protein [Medicago truncatula]_x0001_gi|355509193|gb|AES90335.1| Heterogeneous nuclear ribonucleoprotein A3-like protein [Medicago truncatula] e-value: 0.0 blast score: 583	1461	T	G	19	0	35	0	0	19	0	35	Homozygous
a10471_125	gi|357475705|ref|XP_003608138.1| Heterogeneous nuclear ribonucleoprotein A3-like protein [Medicago truncatula]_x0001_gi|355509193|gb|AES90335.1| Heterogeneous nuclear ribonucleoprotein A3-like protein [Medicago truncatula] e-value: 0.0 blast score: 583	174	C	T	19	0	67	0	1	13	0	31	Heterozygous
a10471_125	gi|357475705|ref|XP_003608138.1| Heterogeneous nuclear ribonucleoprotein A3-like protein [Medicago truncatula]_x0001_gi|355509193|gb|AES90335.1| Heterogeneous nuclear ribonucleoprotein A3-like protein [Medicago truncatula] e-value: 0.0 blast score: 583	2273	A	G	5	0	11	0	0	6	1	21	Heterozygous
a10473_164	gi|358347777|ref|XP_003637928.1| hypothetical protein MTR_113s0014 [Medicago truncatula]_x0001_gi|355503863|gb|AES85066.1| hypothetical protein MTR_113s0014 [Medicago truncatula] e-value: 0.0 blast score: 800	437	A	G	1	43	0	93	40	0	70	0	Heterozygous
a10473_164	gi|358347777|ref|XP_003637928.1| hypothetical protein MTR_113s0014 [Medicago truncatula]_x0001_gi|355503863|gb|AES85066.1| hypothetical protein MTR_113s0014 [Medicago truncatula] e-value: 0.0 blast score: 800	1748	G	A	0	27	1	88	49	0	99	0	Heterozygous
a10473_164	gi|358347777|ref|XP_003637928.1| hypothetical protein MTR_113s0014 [Medicago truncatula]_x0001_gi|355503863|gb|AES85066.1| hypothetical protein MTR_113s0014 [Medicago truncatula] e-value: 0.0 blast score: 800	158	A	G	0	5	0	13	12	0	23	0	Homozygous
a10473_164	gi|358347777|ref|XP_003637928.1| hypothetical protein MTR_113s0014 [Medicago truncatula]_x0001_gi|355503863|gb|AES85066.1| hypothetical protein MTR_113s0014 [Medicago truncatula] e-value: 0.0 blast score: 800	932	C	T	24	1	66	0	0	30	1	67	Heterozygous
a10473_164	gi|358347777|ref|XP_003637928.1| hypothetical protein MTR_113s0014 [Medicago truncatula]_x0001_gi|355503863|gb|AES85066.1| hypothetical protein MTR_113s0014 [Medicago truncatula] e-value: 0.0 blast score: 800	428	G	A	40	0	91	0	0	31	0	61	Homozygous
a10473_164	gi|358347777|ref|XP_003637928.1| hypothetical protein MTR_113s0014 [Medicago truncatula]_x0001_gi|355503863|gb|AES85066.1| hypothetical protein MTR_113s0014 [Medicago truncatula] e-value: 0.0 blast score: 800	650	G	A	35	0	88	0	0	35	0	84	Homozygous
a10473_164	gi|358347777|ref|XP_003637928.1| hypothetical protein MTR_113s0014 [Medicago truncatula]_x0001_gi|355503863|gb|AES85066.1| hypothetical protein MTR_113s0014 [Medicago truncatula] e-value: 0.0 blast score: 800	511	G	A	33	0	88	0	0	42	0	77	Homozygous
a10473_164	gi|358347777|ref|XP_003637928.1| hypothetical protein MTR_113s0014 [Medicago truncatula]_x0001_gi|355503863|gb|AES85066.1| hypothetical protein MTR_113s0014 [Medicago truncatula] e-value: 0.0 blast score: 800	246	T	A	16	0	40	0	0	15	0	37	Homozygous
a104737_54	no Blast Description	1314	G	A	6	0	13	0	0	3	0	12	Homozygous
a104737_54	no Blast Description	1322	T	C	4	0	8	0	0	4	0	14	Homozygous
a10475_158	gi|255638332|gb|ACU19478.1| unknown [Glycine max] e-value: 4e-29 blast score: 111	107	A	G	2	96	5	108	97	0	106	0	Heterozygous
a10475_158	gi|255638332|gb|ACU19478.1| unknown [Glycine max] e-value: 4e-29 blast score: 111	130	C	T	0	80	0	98	104	0	116	0	Homozygous
a10475_158	gi|255638332|gb|ACU19478.1| unknown [Glycine max] e-value: 4e-29 blast score: 111	153	G	A	0	45	0	55	67	0	86	0	Homozygous
a10475_158	gi|255638332|gb|ACU19478.1| unknown [Glycine max] e-value: 4e-29 blast score: 111	178	A	G	0	28	0	46	51	0	68	0	Homozygous
a1048_472	gi|357484795|ref|XP_003612685.1| Secretory carrier-associated membrane protein [Medicago truncatula]_x0001_gi|355514020|gb|AES95643.1| Secretory carrier-associated membrane protein [Medicago truncatula] e-value: 2e-175 blast score: 516	2061	C	A	0	197	0	296	261	2	385	1	Heterozygous
a1048_472	gi|357484795|ref|XP_003612685.1| Secretory carrier-associated membrane protein [Medicago truncatula]_x0001_gi|355514020|gb|AES95643.1| Secretory carrier-associated membrane protein [Medicago truncatula] e-value: 2e-175 blast score: 516	1582	C	T	0	68	0	116	90	1	152	0	Heterozygous
a1048_472	gi|357484795|ref|XP_003612685.1| Secretory carrier-associated membrane protein [Medicago truncatula]_x0001_gi|355514020|gb|AES95643.1| Secretory carrier-associated membrane protein [Medicago truncatula] e-value: 2e-175 blast score: 516	2975	C	T	60	0	73	0	0	37	0	61	Homozygous
a1048_472	gi|357484795|ref|XP_003612685.1| Secretory carrier-associated membrane protein [Medicago truncatula]_x0001_gi|355514020|gb|AES95643.1| Secretory carrier-associated membrane protein [Medicago truncatula] e-value: 2e-175 blast score: 516	1491	G	A	19	0	33	0	0	24	0	66	Homozygous
a104831_24	gi|357467943|ref|XP_003604256.1| Pentatricopeptide repeat-containing protein [Medicago truncatula]_x0001_gi|355505311|gb|AES86453.1| Pentatricopeptide repeat-containing protein [Medicago truncatula] e-value: 6e-176 blast score: 511	1119	C	T	0	17	0	23	9	0	22	0	Homozygous
a104831_24	gi|357467943|ref|XP_003604256.1| Pentatricopeptide repeat-containing protein [Medicago truncatula]_x0001_gi|355505311|gb|AES86453.1| Pentatricopeptide repeat-containing protein [Medicago truncatula] e-value: 6e-176 blast score: 511	615	G	C	0	8	0	11	4	0	13	0	Homozygous
a104848_43	gi|357472337|ref|XP_003606453.1| Transmembrane protein [Medicago truncatula]_x0001_gi|355507508|gb|AES88650.1| Transmembrane protein [Medicago truncatula] e-value: 0.0 blast score: 1174	2290	G	T	0	4	0	12	10	0	18	0	Homozygous
a104848_43	gi|357472337|ref|XP_003606453.1| Transmembrane protein [Medicago truncatula]_x0001_gi|355507508|gb|AES88650.1| Transmembrane protein [Medicago truncatula] e-value: 0.0 blast score: 1174	2406	T	C	0	2	0	20	11	0	23	0	Homozygous
a104848_43	gi|357472337|ref|XP_003606453.1| Transmembrane protein [Medicago truncatula]_x0001_gi|355507508|gb|AES88650.1| Transmembrane protein [Medicago truncatula] e-value: 0.0 blast score: 1174	1805	T	C	4	0	9	0	0	5	0	17	Homozygous
a10486_236	gi|388506322|gb|AFK41227.1| unknown [Medicago truncatula] e-value: 3e-43 blast score: 144	132	G	A	0	126	0	164	99	0	159	0	Homozygous
a10486_236	gi|388506322|gb|AFK41227.1| unknown [Medicago truncatula] e-value: 3e-43 blast score: 144	321	A	C	0	50	0	72	55	0	87	0	Homozygous
a10486_236	gi|388506322|gb|AFK41227.1| unknown [Medicago truncatula] e-value: 3e-43 blast score: 144	168	G	A	114	0	151	0	0	91	0	135	Homozygous
a10486_236	gi|388506322|gb|AFK41227.1| unknown [Medicago truncatula] e-value: 3e-43 blast score: 144	418	G	C	15	0	12	0	0	4	0	10	Homozygous
a10488_162	no Blast Description	1386	G	A	0	32	0	24	31	0	37	0	Homozygous
a10488_162	no Blast Description	1114	G	T	0	26	0	30	39	1	70	0	Heterozygous
a10488_162	no Blast Description	1048	T	C	0	23	0	48	33	0	82	0	Homozygous
a10488_162	no Blast Description	263	A	T	0	6	0	13	7	0	22	0	Homozygous
a104896_27	gi|357493737|ref|XP_003617157.1| hypothetical protein MTR_5g088500 [Medicago truncatula]_x0001_gi|355518492|gb|AET00116.1| hypothetical protein MTR_5g088500 [Medicago truncatula] e-value: 3e-06 blast score: 50.4	1811	A	T	0	2	0	21	4	0	45	0	Homozygous
a104896_27	gi|357493737|ref|XP_003617157.1| hypothetical protein MTR_5g088500 [Medicago truncatula]_x0001_gi|355518492|gb|AET00116.1| hypothetical protein MTR_5g088500 [Medicago truncatula] e-value: 3e-06 blast score: 50.4	1790	C	G	0	1	0	16	4	0	45	0	Homozygous
a10490_233	gi|357445069|ref|XP_003592812.1| TBC1 domain family member 8B [Medicago truncatula]_x0001_gi|355481860|gb|AES63063.1| TBC1 domain family member 8B [Medicago truncatula] e-value: 0.0 blast score: 1349	2550	C	G	0	60	0	115	95	0	169	0	Homozygous
a10490_233	gi|357445069|ref|XP_003592812.1| TBC1 domain family member 8B [Medicago truncatula]_x0001_gi|355481860|gb|AES63063.1| TBC1 domain family member 8B [Medicago truncatula] e-value: 0.0 blast score: 1349	2556	A	G	0	57	0	98	97	0	164	0	Homozygous
a10490_233	gi|357445069|ref|XP_003592812.1| TBC1 domain family member 8B [Medicago truncatula]_x0001_gi|355481860|gb|AES63063.1| TBC1 domain family member 8B [Medicago truncatula] e-value: 0.0 blast score: 1349	120	A	T	0	33	0	25	38	0	44	0	Homozygous
a10490_233	gi|357445069|ref|XP_003592812.1| TBC1 domain family member 8B [Medicago truncatula]_x0001_gi|355481860|gb|AES63063.1| TBC1 domain family member 8B [Medicago truncatula] e-value: 0.0 blast score: 1349	447	A	T	0	29	0	59	58	0	70	0	Homozygous
a10490_233	gi|357445069|ref|XP_003592812.1| TBC1 domain family member 8B [Medicago truncatula]_x0001_gi|355481860|gb|AES63063.1| TBC1 domain family member 8B [Medicago truncatula] e-value: 0.0 blast score: 1349	2479	A	G	69	0	121	0	0	82	2	112	Heterozygous
a10490_233	gi|357445069|ref|XP_003592812.1| TBC1 domain family member 8B [Medicago truncatula]_x0001_gi|355481860|gb|AES63063.1| TBC1 domain family member 8B [Medicago truncatula] e-value: 0.0 blast score: 1349	2455	C	G	66	0	106	0	0	79	0	107	Homozygous
a104912_50	gi|37654089|emb|CAD56844.1| putative resistance gene analogue protein [Lens culinaris] e-value: 1e-56 blast score: 178	241	A	T	0	7	0	16	12	0	31	0	Homozygous
a10494_198	gi|356534382|ref|XP_003535734.1| PREDICTED: putative transcription elongation factor SPT5 homolog 2-like [Glycine max] e-value: 9e-180 blast score: 530	887	T	C	0	11	0	59	21	0	65	0	Homozygous
a10494_198	gi|356534382|ref|XP_003535734.1| PREDICTED: putative transcription elongation factor SPT5 homolog 2-like [Glycine max] e-value: 9e-180 blast score: 530	1178	T	C	0	8	0	32	32	0	68	0	Homozygous
a10494_198	gi|356534382|ref|XP_003535734.1| PREDICTED: putative transcription elongation factor SPT5 homolog 2-like [Glycine max] e-value: 9e-180 blast score: 530	973	G	A	0	2	0	37	30	0	90	0	Homozygous
a10494_198	gi|356534382|ref|XP_003535734.1| PREDICTED: putative transcription elongation factor SPT5 homolog 2-like [Glycine max] e-value: 9e-180 blast score: 530	1331	C	A	15	0	58	0	0	26	0	78	Homozygous
a10496_204	gi|356523836|ref|XP_003530540.1| PREDICTED: uncharacterized protein LOC100787998 [Glycine max] e-value: 0.0 blast score: 1825	560	C	T	0	18	0	63	32	0	77	0	Homozygous
a10496_204	gi|356523836|ref|XP_003530540.1| PREDICTED: uncharacterized protein LOC100787998 [Glycine max] e-value: 0.0 blast score: 1825	2996	A	C	40	0	122	0	0	62	0	112	Homozygous
a10496_204	gi|356523836|ref|XP_003530540.1| PREDICTED: uncharacterized protein LOC100787998 [Glycine max] e-value: 0.0 blast score: 1825	2363	G	C	15	0	56	0	0	26	0	64	Homozygous
a104977_30	no Blast Description	186	A	G	0	5	0	10	6	0	14	0	Homozygous
a104979_51	gi|358343715|ref|XP_003635943.1| Multidrug resistance protein ABC transporter family [Medicago truncatula]_x0001_gi|355501878|gb|AES83081.1| Multidrug resistance protein ABC transporter family [Medicago truncatula] e-value: 4e-73 blast score: 234	195	T	C	43	0	20	0	0	7	0	13	Homozygous
a104979_51	gi|358343715|ref|XP_003635943.1| Multidrug resistance protein ABC transporter family [Medicago truncatula]_x0001_gi|355501878|gb|AES83081.1| Multidrug resistance protein ABC transporter family [Medicago truncatula] e-value: 4e-73 blast score: 234	162	C	T	26	0	15	0	0	7	0	13	Homozygous
a10500_153	gi|357465505|ref|XP_003603037.1| hypothetical protein MTR_3g101660 [Medicago truncatula]_x0001_gi|355492085|gb|AES73288.1| hypothetical protein MTR_3g101660 [Medicago truncatula] e-value: 0.0 blast score: 1278	2056	T	G	0	28	0	76	38	0	101	0	Homozygous
a10500_153	gi|357465505|ref|XP_003603037.1| hypothetical protein MTR_3g101660 [Medicago truncatula]_x0001_gi|355492085|gb|AES73288.1| hypothetical protein MTR_3g101660 [Medicago truncatula] e-value: 0.0 blast score: 1278	1003	A	G	0	15	0	48	25	0	89	0	Homozygous
a10500_153	gi|357465505|ref|XP_003603037.1| hypothetical protein MTR_3g101660 [Medicago truncatula]_x0001_gi|355492085|gb|AES73288.1| hypothetical protein MTR_3g101660 [Medicago truncatula] e-value: 0.0 blast score: 1278	2406	C	T	0	7	0	16	15	0	29	0	Homozygous
a10500_153	gi|357465505|ref|XP_003603037.1| hypothetical protein MTR_3g101660 [Medicago truncatula]_x0001_gi|355492085|gb|AES73288.1| hypothetical protein MTR_3g101660 [Medicago truncatula] e-value: 0.0 blast score: 1278	2877	C	A	7	0	36	0	0	8	0	36	Homozygous
a105009_40	gi|359492707|ref|XP_002280138.2| PREDICTED: peptide transporter PTR1-like [Vitis vinifera] e-value: 0.0 blast score: 789	148	G	C	0	25	0	15	64	0	6	0	Homozygous
a10501_292	gi|356576049|ref|XP_003556147.1| PREDICTED: vacuolar iron transporter homolog 4-like [Glycine max] e-value: 4e-111 blast score: 323	583	T	C	0	37	1	98	31	0	56	0	Heterozygous
a10501_292	gi|356576049|ref|XP_003556147.1| PREDICTED: vacuolar iron transporter homolog 4-like [Glycine max] e-value: 4e-111 blast score: 323	292	C	T	47	1	122	0	0	35	0	99	Heterozygous
a10501_292	gi|356576049|ref|XP_003556147.1| PREDICTED: vacuolar iron transporter homolog 4-like [Glycine max] e-value: 4e-111 blast score: 323	202	A	G	70	0	168	0	0	68	0	132	Homozygous
a10505_196	gi|388503068|gb|AFK39600.1| unknown [Medicago truncatula] e-value: 4e-145 blast score: 421	558	T	C	0	19	0	44	11	0	45	0	Homozygous
a10505_196	gi|388503068|gb|AFK39600.1| unknown [Medicago truncatula] e-value: 4e-145 blast score: 421	915	G	A	58	0	120	0	0	50	0	133	Homozygous
a105053_44	no Blast Description	306	G	C	0	12	0	11	14	0	30	1	Heterozygous
a105053_44	no Blast Description	872	C	T	0	10	0	12	17	0	28	0	Homozygous
a105053_44	no Blast Description	128	A	C	38	0	29	0	0	37	0	36	Homozygous
a105053_44	no Blast Description	547	G	C	5	0	11	0	0	7	0	14	Homozygous
a105063_60	gi|357491655|ref|XP_003616115.1| Auxin response factor [Medicago truncatula]_x0001_gi|355517450|gb|AES99073.1| Auxin response factor [Medicago truncatula] e-value: 1e-71 blast score: 232	212	A	G	20	0	27	0	0	18	0	11	Homozygous
a105064_66	gi|357475519|ref|XP_003608045.1| Flavonol synthase/flavanone 3-hydroxylase [Medicago truncatula]_x0001_gi|355509100|gb|AES90242.1| Flavonol synthase/flavanone 3-hydroxylase [Medicago truncatula] e-value: 0.0 blast score: 641	1091	G	A	0	23	0	25	8	2	47	0	Heterozygous
a105064_66	gi|357475519|ref|XP_003608045.1| Flavonol synthase/flavanone 3-hydroxylase [Medicago truncatula]_x0001_gi|355509100|gb|AES90242.1| Flavonol synthase/flavanone 3-hydroxylase [Medicago truncatula] e-value: 0.0 blast score: 641	972	G	C	0	22	0	25	13	0	39	0	Homozygous
a105064_66	gi|357475519|ref|XP_003608045.1| Flavonol synthase/flavanone 3-hydroxylase [Medicago truncatula]_x0001_gi|355509100|gb|AES90242.1| Flavonol synthase/flavanone 3-hydroxylase [Medicago truncatula] e-value: 0.0 blast score: 641	250	C	T	0	20	1	31	11	0	49	0	Heterozygous
a105064_66	gi|357475519|ref|XP_003608045.1| Flavonol synthase/flavanone 3-hydroxylase [Medicago truncatula]_x0001_gi|355509100|gb|AES90242.1| Flavonol synthase/flavanone 3-hydroxylase [Medicago truncatula] e-value: 0.0 blast score: 641	1153	G	A	0	17	0	13	4	1	31	0	Heterozygous
a105064_66	gi|357475519|ref|XP_003608045.1| Flavonol synthase/flavanone 3-hydroxylase [Medicago truncatula]_x0001_gi|355509100|gb|AES90242.1| Flavonol synthase/flavanone 3-hydroxylase [Medicago truncatula] e-value: 0.0 blast score: 641	381	T	A	0	17	0	39	15	0	40	0	Homozygous
a105064_66	gi|357475519|ref|XP_003608045.1| Flavonol synthase/flavanone 3-hydroxylase [Medicago truncatula]_x0001_gi|355509100|gb|AES90242.1| Flavonol synthase/flavanone 3-hydroxylase [Medicago truncatula] e-value: 0.0 blast score: 641	649	A	G	0	12	0	21	9	0	45	0	Homozygous
a105064_66	gi|357475519|ref|XP_003608045.1| Flavonol synthase/flavanone 3-hydroxylase [Medicago truncatula]_x0001_gi|355509100|gb|AES90242.1| Flavonol synthase/flavanone 3-hydroxylase [Medicago truncatula] e-value: 0.0 blast score: 641	454	G	A	17	0	35	0	0	9	0	32	Homozygous
a105087_27	gi|357454121|ref|XP_003597341.1| Cold-inducible RNA-binding protein [Medicago truncatula]_x0001_gi|355486389|gb|AES67592.1| Cold-inducible RNA-binding protein [Medicago truncatula]_x0001_gi|388509994|gb|AFK43063.1| unknown [Medicago truncatula] e-value: 7e-39 blast score: 134	331	A	C	11	0	19	0	0	12	1	18	Heterozygous
a10511_185	gi|357511395|ref|XP_003625986.1| DEAD-box ATP-dependent RNA helicase [Medicago truncatula]_x0001_gi|355501001|gb|AES82204.1| DEAD-box ATP-dependent RNA helicase [Medicago truncatula] e-value: 0.0 blast score: 1423	1329	G	A	0	15	0	52	26	0	68	1	Heterozygous
a10511_185	gi|357511395|ref|XP_003625986.1| DEAD-box ATP-dependent RNA helicase [Medicago truncatula]_x0001_gi|355501001|gb|AES82204.1| DEAD-box ATP-dependent RNA helicase [Medicago truncatula] e-value: 0.0 blast score: 1423	1340	G	A	0	14	0	51	27	0	70	0	Homozygous
a10511_185	gi|357511395|ref|XP_003625986.1| DEAD-box ATP-dependent RNA helicase [Medicago truncatula]_x0001_gi|355501001|gb|AES82204.1| DEAD-box ATP-dependent RNA helicase [Medicago truncatula] e-value: 0.0 blast score: 1423	2067	C	A	0	14	0	63	22	0	66	0	Homozygous
a10511_185	gi|357511395|ref|XP_003625986.1| DEAD-box ATP-dependent RNA helicase [Medicago truncatula]_x0001_gi|355501001|gb|AES82204.1| DEAD-box ATP-dependent RNA helicase [Medicago truncatula] e-value: 0.0 blast score: 1423	2655	T	G	0	14	0	87	34	0	105	0	Homozygous
a10511_185	gi|357511395|ref|XP_003625986.1| DEAD-box ATP-dependent RNA helicase [Medicago truncatula]_x0001_gi|355501001|gb|AES82204.1| DEAD-box ATP-dependent RNA helicase [Medicago truncatula] e-value: 0.0 blast score: 1423	3002	T	C	0	9	0	47	15	0	44	0	Homozygous
a10511_185	gi|357511395|ref|XP_003625986.1| DEAD-box ATP-dependent RNA helicase [Medicago truncatula]_x0001_gi|355501001|gb|AES82204.1| DEAD-box ATP-dependent RNA helicase [Medicago truncatula] e-value: 0.0 blast score: 1423	276	C	G	0	5	0	20	20	0	44	1	Heterozygous
a10511_185	gi|357511395|ref|XP_003625986.1| DEAD-box ATP-dependent RNA helicase [Medicago truncatula]_x0001_gi|355501001|gb|AES82204.1| DEAD-box ATP-dependent RNA helicase [Medicago truncatula] e-value: 0.0 blast score: 1423	1260	T	A	21	0	69	0	0	31	0	74	Homozygous
a10511_185	gi|357511395|ref|XP_003625986.1| DEAD-box ATP-dependent RNA helicase [Medicago truncatula]_x0001_gi|355501001|gb|AES82204.1| DEAD-box ATP-dependent RNA helicase [Medicago truncatula] e-value: 0.0 blast score: 1423	726	C	T	19	0	63	0	0	32	0	81	Homozygous
a10511_185	gi|357511395|ref|XP_003625986.1| DEAD-box ATP-dependent RNA helicase [Medicago truncatula]_x0001_gi|355501001|gb|AES82204.1| DEAD-box ATP-dependent RNA helicase [Medicago truncatula] e-value: 0.0 blast score: 1423	1098	T	G	18	0	83	0	0	24	1	62	Heterozygous
a10511_185	gi|357511395|ref|XP_003625986.1| DEAD-box ATP-dependent RNA helicase [Medicago truncatula]_x0001_gi|355501001|gb|AES82204.1| DEAD-box ATP-dependent RNA helicase [Medicago truncatula] e-value: 0.0 blast score: 1423	2517	A	G	18	0	113	0	0	30	0	110	Homozygous
a10512_229	gi|297798466|ref|XP_002867117.1| hypothetical protein ARALYDRAFT_491210 [Arabidopsis lyrata subsp. lyrata]_x0001_gi|297312953|gb|EFH43376.1| hypothetical protein ARALYDRAFT_491210 [Arabidopsis lyrata subsp. lyrata] e-value: 6e-21 blast score: 89.4	169	G	C	40	0	97	0	0	62	0	137	Homozygous
a10512_229	gi|297798466|ref|XP_002867117.1| hypothetical protein ARALYDRAFT_491210 [Arabidopsis lyrata subsp. lyrata]_x0001_gi|297312953|gb|EFH43376.1| hypothetical protein ARALYDRAFT_491210 [Arabidopsis lyrata subsp. lyrata] e-value: 6e-21 blast score: 89.4	189	C	T	29	0	62	0	0	38	1	85	Heterozygous
a10514_219	gi|357503809|ref|XP_003622193.1| Receptor-like protein kinase [Medicago truncatula]_x0001_gi|355497208|gb|AES78411.1| Receptor-like protein kinase [Medicago truncatula] e-value: 0.0 blast score: 1020	1368	T	C	0	44	0	53	56	0	89	0	Homozygous
a10517_227	gi|357497135|ref|XP_003618856.1| Short-chain alcohol dehydrogenase [Medicago truncatula]_x0001_gi|355493871|gb|AES75074.1| Short-chain alcohol dehydrogenase [Medicago truncatula] e-value: 7e-159 blast score: 451	997	G	T	0	117	0	45	116	0	101	0	Homozygous
a1052_460	gi|388491134|gb|AFK33633.1| unknown [Medicago truncatula] e-value: 2e-179 blast score: 522	1372	A	C	0	168	0	159	280	1	260	0	Heterozygous
a1052_460	gi|388491134|gb|AFK33633.1| unknown [Medicago truncatula] e-value: 2e-179 blast score: 522	1327	A	G	0	118	1	107	170	0	158	0	Heterozygous
a1052_460	gi|388491134|gb|AFK33633.1| unknown [Medicago truncatula] e-value: 2e-179 blast score: 522	2329	A	G	0	76	0	65	110	0	146	2	Heterozygous
a1052_460	gi|388491134|gb|AFK33633.1| unknown [Medicago truncatula] e-value: 2e-179 blast score: 522	1142	T	C	0	21	1	34	44	0	41	0	Heterozygous
a1052_460	gi|388491134|gb|AFK33633.1| unknown [Medicago truncatula] e-value: 2e-179 blast score: 522	1177	G	A	0	19	0	27	37	0	38	0	Homozygous
a10520_311	gi|357479663|ref|XP_003610117.1| Haloacid dehalogenase-like hydrolase domain-containing protein 1A [Medicago truncatula]_x0001_gi|355511172|gb|AES92314.1| Haloacid dehalogenase-like hydrolase domain-containing protein 1A [Medicago truncatula] e-value: 2e-160 blast score: 453	724	C	T	0	42	0	36	70	0	89	0	Homozygous
a105208_37	no Blast Description	130	C	T	0	19	1	15	11	0	15	0	Heterozygous
a105208_37	no Blast Description	389	G	A	0	11	0	12	9	0	11	0	Homozygous
a105208_37	no Blast Description	399	T	C	0	10	0	12	9	0	11	0	Homozygous
a105208_37	no Blast Description	212	G	A	22	0	24	0	0	5	0	10	Homozygous
a10523_233	gi|217072096|gb|ACJ84408.1| unknown [Medicago truncatula]_x0001_gi|388511401|gb|AFK43762.1| unknown [Medicago truncatula] e-value: 3e-147 blast score: 423	432	C	A	0	42	0	66	69	0	136	0	Homozygous
a10523_233	gi|217072096|gb|ACJ84408.1| unknown [Medicago truncatula]_x0001_gi|388511401|gb|AFK43762.1| unknown [Medicago truncatula] e-value: 3e-147 blast score: 423	410	G	A	0	38	0	59	62	0	113	1	Heterozygous
a105234_49	no Blast Description	111	C	T	7	0	16	0	0	4	0	33	Homozygous
a10525_363	gi|357493711|ref|XP_003617144.1| ABC-type transport system involved in resistance to organic solvents periplasmic component [Medicago truncatula]_x0001_gi|355518479|gb|AET00103.1| ABC-type transport system involved in resistance to organic solvents periplasmic component [Medicago truncatula] e-value: 4e-57 blast score: 185	220	C	T	0	122	0	105	119	0	130	0	Homozygous
a10525_363	gi|357493711|ref|XP_003617144.1| ABC-type transport system involved in resistance to organic solvents periplasmic component [Medicago truncatula]_x0001_gi|355518479|gb|AET00103.1| ABC-type transport system involved in resistance to organic solvents periplasmic component [Medicago truncatula] e-value: 4e-57 blast score: 185	251	A	T	0	117	0	111	117	0	142	0	Homozygous
a10525_363	gi|357493711|ref|XP_003617144.1| ABC-type transport system involved in resistance to organic solvents periplasmic component [Medicago truncatula]_x0001_gi|355518479|gb|AET00103.1| ABC-type transport system involved in resistance to organic solvents periplasmic component [Medicago truncatula] e-value: 4e-57 blast score: 185	229	T	C	0	110	0	104	120	0	136	0	Homozygous
a10527_242	gi|356550656|ref|XP_003543701.1| PREDICTED: metal transporter Nramp6-like [Glycine max] e-value: 0.0 blast score: 961	412	C	T	0	45	0	46	65	0	84	0	Homozygous
a10527_242	gi|356550656|ref|XP_003543701.1| PREDICTED: metal transporter Nramp6-like [Glycine max] e-value: 0.0 blast score: 961	2077	G	C	27	0	20	0	0	27	0	27	Homozygous
a10528_252	gi|357448821|ref|XP_003594686.1| Chaperone protein dnaJ [Medicago truncatula]_x0001_gi|124361108|gb|ABN09080.1| Heat shock protein DnaJ [Medicago truncatula]_x0001_gi|355483734|gb|AES64937.1| Chaperone protein dnaJ [Medicago truncatula] e-value: 0.0 blast score: 1288	2463	T	C	0	50	0	140	66	0	150	0	Homozygous
a10528_252	gi|357448821|ref|XP_003594686.1| Chaperone protein dnaJ [Medicago truncatula]_x0001_gi|124361108|gb|ABN09080.1| Heat shock protein DnaJ [Medicago truncatula]_x0001_gi|355483734|gb|AES64937.1| Chaperone protein dnaJ [Medicago truncatula] e-value: 0.0 blast score: 1288	2534	A	G	0	30	2	109	60	0	124	0	Heterozygous
a10528_252	gi|357448821|ref|XP_003594686.1| Chaperone protein dnaJ [Medicago truncatula]_x0001_gi|124361108|gb|ABN09080.1| Heat shock protein DnaJ [Medicago truncatula]_x0001_gi|355483734|gb|AES64937.1| Chaperone protein dnaJ [Medicago truncatula] e-value: 0.0 blast score: 1288	1519	C	T	0	24	0	87	61	0	153	0	Homozygous
a10528_252	gi|357448821|ref|XP_003594686.1| Chaperone protein dnaJ [Medicago truncatula]_x0001_gi|124361108|gb|ABN09080.1| Heat shock protein DnaJ [Medicago truncatula]_x0001_gi|355483734|gb|AES64937.1| Chaperone protein dnaJ [Medicago truncatula] e-value: 0.0 blast score: 1288	2833	T	G	0	6	0	26	14	0	20	0	Homozygous
a10528_252	gi|357448821|ref|XP_003594686.1| Chaperone protein dnaJ [Medicago truncatula]_x0001_gi|124361108|gb|ABN09080.1| Heat shock protein DnaJ [Medicago truncatula]_x0001_gi|355483734|gb|AES64937.1| Chaperone protein dnaJ [Medicago truncatula] e-value: 0.0 blast score: 1288	2418	C	T	38	0	130	0	1	51	0	112	Heterozygous
a10528_252	gi|357448821|ref|XP_003594686.1| Chaperone protein dnaJ [Medicago truncatula]_x0001_gi|124361108|gb|ABN09080.1| Heat shock protein DnaJ [Medicago truncatula]_x0001_gi|355483734|gb|AES64937.1| Chaperone protein dnaJ [Medicago truncatula] e-value: 0.0 blast score: 1288	974	T	G	24	0	67	0	0	38	0	80	Homozygous
a105290_31	no Blast Description	349	T	G	0	4	0	13	7	0	25	0	Homozygous
a105294_54	gi|356528284|ref|XP_003532734.1| PREDICTED: uncharacterized protein LOC100820280 [Glycine max] e-value: 2e-134 blast score: 433	1374	G	A	0	11	0	25	20	0	19	0	Homozygous
a105294_54	gi|356528284|ref|XP_003532734.1| PREDICTED: uncharacterized protein LOC100820280 [Glycine max] e-value: 2e-134 blast score: 433	1671	G	A	7	0	9	0	6	7	0	19	Heterozygous
a1053_574	gi|357443953|ref|XP_003592254.1| hypothetical protein MTR_1g100800 [Medicago truncatula]_x0001_gi|355481302|gb|AES62505.1| hypothetical protein MTR_1g100800 [Medicago truncatula] e-value: 2e-139 blast score: 403	596	T	A	0	204	1	249	254	1	324	0	Heterozygous
a1053_574	gi|357443953|ref|XP_003592254.1| hypothetical protein MTR_1g100800 [Medicago truncatula]_x0001_gi|355481302|gb|AES62505.1| hypothetical protein MTR_1g100800 [Medicago truncatula] e-value: 2e-139 blast score: 403	347	G	A	0	201	1	256	182	1	265	0	Heterozygous
a1053_574	gi|357443953|ref|XP_003592254.1| hypothetical protein MTR_1g100800 [Medicago truncatula]_x0001_gi|355481302|gb|AES62505.1| hypothetical protein MTR_1g100800 [Medicago truncatula] e-value: 2e-139 blast score: 403	785	A	G	284	1	318	0	0	302	0	372	Heterozygous
a1053_574	gi|357443953|ref|XP_003592254.1| hypothetical protein MTR_1g100800 [Medicago truncatula]_x0001_gi|355481302|gb|AES62505.1| hypothetical protein MTR_1g100800 [Medicago truncatula] e-value: 2e-139 blast score: 403	794	T	C	286	0	321	0	0	296	1	373	Heterozygous
a1053_574	gi|357443953|ref|XP_003592254.1| hypothetical protein MTR_1g100800 [Medicago truncatula]_x0001_gi|355481302|gb|AES62505.1| hypothetical protein MTR_1g100800 [Medicago truncatula] e-value: 2e-139 blast score: 403	562	G	A	230	0	284	0	1	273	0	349	Heterozygous
a1053_574	gi|357443953|ref|XP_003592254.1| hypothetical protein MTR_1g100800 [Medicago truncatula]_x0001_gi|355481302|gb|AES62505.1| hypothetical protein MTR_1g100800 [Medicago truncatula] e-value: 2e-139 blast score: 403	494	A	G	204	0	220	0	0	208	2	279	Heterozygous
a105321_31	gi|356569582|ref|XP_003552978.1| PREDICTED: uncharacterized protein LOC100797050 [Glycine max] e-value: 4e-16 blast score: 82.8	359	A	G	0	10	0	13	11	0	12	0	Homozygous
a105321_31	gi|356569582|ref|XP_003552978.1| PREDICTED: uncharacterized protein LOC100797050 [Glycine max] e-value: 4e-16 blast score: 82.8	716	G	C	5	0	21	0	0	9	0	17	Homozygous
a10534_153	no Blast Description	913	C	T	0	127	0	125	167	0	150	0	Homozygous
a10534_153	no Blast Description	714	T	A	0	81	0	91	110	0	104	0	Homozygous
a10534_153	no Blast Description	766	G	C	0	76	0	89	103	0	111	0	Homozygous
a10534_153	no Blast Description	858	T	C	0	52	0	54	76	0	57	0	Homozygous
a10534_153	no Blast Description	284	G	C	0	18	0	37	32	0	42	0	Homozygous
a10534_153	no Blast Description	328	A	C	15	0	22	0	0	14	0	31	Homozygous
a10535_215	gi|357516167|ref|XP_003628372.1| Ankyrin repeat domain-containing protein [Medicago truncatula]_x0001_gi|355522394|gb|AET02848.1| Ankyrin repeat domain-containing protein [Medicago truncatula] e-value: 0.0 blast score: 548	607	A	G	0	141	0	84	143	0	109	0	Homozygous
a10535_215	gi|357516167|ref|XP_003628372.1| Ankyrin repeat domain-containing protein [Medicago truncatula]_x0001_gi|355522394|gb|AET02848.1| Ankyrin repeat domain-containing protein [Medicago truncatula] e-value: 0.0 blast score: 548	735	C	A	0	82	1	40	81	0	50	0	Heterozygous
a10535_215	gi|357516167|ref|XP_003628372.1| Ankyrin repeat domain-containing protein [Medicago truncatula]_x0001_gi|355522394|gb|AET02848.1| Ankyrin repeat domain-containing protein [Medicago truncatula] e-value: 0.0 blast score: 548	878	G	C	0	74	0	40	72	0	42	0	Homozygous
a10535_215	gi|357516167|ref|XP_003628372.1| Ankyrin repeat domain-containing protein [Medicago truncatula]_x0001_gi|355522394|gb|AET02848.1| Ankyrin repeat domain-containing protein [Medicago truncatula] e-value: 0.0 blast score: 548	773	C	T	0	70	0	32	81	1	42	0	Heterozygous
a10535_215	gi|357516167|ref|XP_003628372.1| Ankyrin repeat domain-containing protein [Medicago truncatula]_x0001_gi|355522394|gb|AET02848.1| Ankyrin repeat domain-containing protein [Medicago truncatula] e-value: 0.0 blast score: 548	116	A	T	0	23	0	21	23	0	9	0	Homozygous
a10535_215	gi|357516167|ref|XP_003628372.1| Ankyrin repeat domain-containing protein [Medicago truncatula]_x0001_gi|355522394|gb|AET02848.1| Ankyrin repeat domain-containing protein [Medicago truncatula] e-value: 0.0 blast score: 548	151	T	C	0	18	0	11	18	0	8	0	Homozygous
a10535_215	gi|357516167|ref|XP_003628372.1| Ankyrin repeat domain-containing protein [Medicago truncatula]_x0001_gi|355522394|gb|AET02848.1| Ankyrin repeat domain-containing protein [Medicago truncatula] e-value: 0.0 blast score: 548	533	G	C	115	0	65	0	0	109	1	71	Heterozygous
a10535_215	gi|357516167|ref|XP_003628372.1| Ankyrin repeat domain-containing protein [Medicago truncatula]_x0001_gi|355522394|gb|AET02848.1| Ankyrin repeat domain-containing protein [Medicago truncatula] e-value: 0.0 blast score: 548	1059	G	A	103	0	94	0	0	104	0	76	Homozygous
a10535_215	gi|357516167|ref|XP_003628372.1| Ankyrin repeat domain-containing protein [Medicago truncatula]_x0001_gi|355522394|gb|AET02848.1| Ankyrin repeat domain-containing protein [Medicago truncatula] e-value: 0.0 blast score: 548	695	G	A	96	0	58	0	0	91	0	57	Homozygous
a10535_215	gi|357516167|ref|XP_003628372.1| Ankyrin repeat domain-containing protein [Medicago truncatula]_x0001_gi|355522394|gb|AET02848.1| Ankyrin repeat domain-containing protein [Medicago truncatula] e-value: 0.0 blast score: 548	840	G	A	77	0	37	0	0	64	0	47	Homozygous
a105377_54	gi|357464329|ref|XP_003602446.1| SET and MYND domain-containing protein [Medicago truncatula]_x0001_gi|355491494|gb|AES72697.1| SET and MYND domain-containing protein [Medicago truncatula] e-value: 9e-157 blast score: 457	439	C	T	0	11	0	14	13	0	16	0	Homozygous
a105377_54	gi|357464329|ref|XP_003602446.1| SET and MYND domain-containing protein [Medicago truncatula]_x0001_gi|355491494|gb|AES72697.1| SET and MYND domain-containing protein [Medicago truncatula] e-value: 9e-157 blast score: 457	230	C	T	24	0	16	0	0	24	0	22	Homozygous
a105377_54	gi|357464329|ref|XP_003602446.1| SET and MYND domain-containing protein [Medicago truncatula]_x0001_gi|355491494|gb|AES72697.1| SET and MYND domain-containing protein [Medicago truncatula] e-value: 9e-157 blast score: 457	362	T	A	17	0	19	0	0	14	0	22	Homozygous
a10538_200	gi|357486299|ref|XP_003613437.1| ATP-dependent RNA helicase DOB1 [Medicago truncatula]_x0001_gi|355514772|gb|AES96395.1| ATP-dependent RNA helicase DOB1 [Medicago truncatula] e-value: 0.0 blast score: 1980	157	T	C	0	83	0	69	104	0	87	0	Homozygous
a10538_200	gi|357486299|ref|XP_003613437.1| ATP-dependent RNA helicase DOB1 [Medicago truncatula]_x0001_gi|355514772|gb|AES96395.1| ATP-dependent RNA helicase DOB1 [Medicago truncatula] e-value: 0.0 blast score: 1980	296	A	G	7	80	3	98	121	0	126	0	Heterozygous
a10538_200	gi|357486299|ref|XP_003613437.1| ATP-dependent RNA helicase DOB1 [Medicago truncatula]_x0001_gi|355514772|gb|AES96395.1| ATP-dependent RNA helicase DOB1 [Medicago truncatula] e-value: 0.0 blast score: 1980	305	G	A	1	75	0	94	106	0	116	1	Heterozygous
a10538_200	gi|357486299|ref|XP_003613437.1| ATP-dependent RNA helicase DOB1 [Medicago truncatula]_x0001_gi|355514772|gb|AES96395.1| ATP-dependent RNA helicase DOB1 [Medicago truncatula] e-value: 0.0 blast score: 1980	956	A	G	50	0	41	0	0	47	0	51	Homozygous
a10538_200	gi|357486299|ref|XP_003613437.1| ATP-dependent RNA helicase DOB1 [Medicago truncatula]_x0001_gi|355514772|gb|AES96395.1| ATP-dependent RNA helicase DOB1 [Medicago truncatula] e-value: 0.0 blast score: 1980	539	G	T	50	0	51	0	0	63	0	58	Homozygous
a10538_200	gi|357486299|ref|XP_003613437.1| ATP-dependent RNA helicase DOB1 [Medicago truncatula]_x0001_gi|355514772|gb|AES96395.1| ATP-dependent RNA helicase DOB1 [Medicago truncatula] e-value: 0.0 blast score: 1980	1874	A	G	20	0	28	0	0	20	0	13	Homozygous
a105391_40	no Blast Description	123	T	A	0	3	0	22	9	0	15	0	Homozygous
a10540_230	gi|18495811|emb|CAC93857.1| trypsin/chymotrypsin inhibitor [Pisum sativum] e-value: 4e-38 blast score: 130	423	A	G	39	0	20	0	0	29	0	17	Homozygous
a10540_230	gi|18495811|emb|CAC93857.1| trypsin/chymotrypsin inhibitor [Pisum sativum] e-value: 4e-38 blast score: 130	433	C	A	36	0	15	0	0	22	0	15	Homozygous
a10540_230	gi|18495811|emb|CAC93857.1| trypsin/chymotrypsin inhibitor [Pisum sativum] e-value: 4e-38 blast score: 130	440	G	A	32	0	13	0	0	18	0	15	Homozygous
a10540_230	gi|18495811|emb|CAC93857.1| trypsin/chymotrypsin inhibitor [Pisum sativum] e-value: 4e-38 blast score: 130	454	A	G	21	0	9	0	0	15	0	7	Homozygous
a10542_423	gi|357445049|ref|XP_003592802.1| Casein kinase-like protein [Medicago truncatula]_x0001_gi|355481850|gb|AES63053.1| Casein kinase-like protein [Medicago truncatula] e-value: 5e-96 blast score: 294	328	T	C	0	71	0	101	146	0	135	0	Homozygous
a10542_423	gi|357445049|ref|XP_003592802.1| Casein kinase-like protein [Medicago truncatula]_x0001_gi|355481850|gb|AES63053.1| Casein kinase-like protein [Medicago truncatula] e-value: 5e-96 blast score: 294	313	G	A	0	67	0	92	146	0	127	0	Homozygous
a105421_44	gi|357449671|ref|XP_003595112.1| Leucine-rich repeat-containing protein [Medicago truncatula]_x0001_gi|355484160|gb|AES65363.1| Leucine-rich repeat-containing protein [Medicago truncatula] e-value: 0.0 blast score: 566	581	T	C	53	0	15	0	0	21	0	8	Homozygous
a105421_44	gi|357449671|ref|XP_003595112.1| Leucine-rich repeat-containing protein [Medicago truncatula]_x0001_gi|355484160|gb|AES65363.1| Leucine-rich repeat-containing protein [Medicago truncatula] e-value: 0.0 blast score: 566	567	A	G	51	0	15	0	0	19	0	10	Homozygous
a105421_44	gi|357449671|ref|XP_003595112.1| Leucine-rich repeat-containing protein [Medicago truncatula]_x0001_gi|355484160|gb|AES65363.1| Leucine-rich repeat-containing protein [Medicago truncatula] e-value: 0.0 blast score: 566	298	A	G	43	0	8	0	0	20	0	11	Homozygous
a10544_289	gi|357445059|ref|XP_003592807.1| hypothetical protein MTR_1g116260 [Medicago truncatula]_x0001_gi|355481855|gb|AES63058.1| hypothetical protein MTR_1g116260 [Medicago truncatula] e-value: 0.0 blast score: 563	733	G	A	0	49	0	120	65	0	145	0	Homozygous
a10544_289	gi|357445059|ref|XP_003592807.1| hypothetical protein MTR_1g116260 [Medicago truncatula]_x0001_gi|355481855|gb|AES63058.1| hypothetical protein MTR_1g116260 [Medicago truncatula] e-value: 0.0 blast score: 563	870	T	C	0	41	0	93	62	0	137	0	Homozygous
a10544_289	gi|357445059|ref|XP_003592807.1| hypothetical protein MTR_1g116260 [Medicago truncatula]_x0001_gi|355481855|gb|AES63058.1| hypothetical protein MTR_1g116260 [Medicago truncatula] e-value: 0.0 blast score: 563	925	G	A	26	0	61	0	0	35	0	79	Homozygous
a105442_42	gi|356544490|ref|XP_003540683.1| PREDICTED: uncharacterized protein LOC100789011 [Glycine max] e-value: 0.0 blast score: 855	2036	G	A	0	24	0	17	24	0	55	0	Homozygous
a105442_42	gi|356544490|ref|XP_003540683.1| PREDICTED: uncharacterized protein LOC100789011 [Glycine max] e-value: 0.0 blast score: 855	1997	C	T	0	17	0	16	27	0	52	0	Homozygous
a105442_42	gi|356544490|ref|XP_003540683.1| PREDICTED: uncharacterized protein LOC100789011 [Glycine max] e-value: 0.0 blast score: 855	1251	A	G	0	16	0	11	10	0	29	0	Homozygous
a105442_42	gi|356544490|ref|XP_003540683.1| PREDICTED: uncharacterized protein LOC100789011 [Glycine max] e-value: 0.0 blast score: 855	168	T	G	0	1	0	19	7	0	30	1	Heterozygous
a10546_213	gi|357467539|ref|XP_003604054.1| Aquaporin PIP22 [Medicago truncatula]_x0001_gi|355493102|gb|AES74305.1| Aquaporin PIP22 [Medicago truncatula] e-value: 0.0 blast score: 535	370	A	G	0	78	0	47	127	0	63	0	Homozygous
a10546_213	gi|357467539|ref|XP_003604054.1| Aquaporin PIP22 [Medicago truncatula]_x0001_gi|355493102|gb|AES74305.1| Aquaporin PIP22 [Medicago truncatula] e-value: 0.0 blast score: 535	319	A	G	0	65	0	30	93	0	50	0	Homozygous
a10546_213	gi|357467539|ref|XP_003604054.1| Aquaporin PIP22 [Medicago truncatula]_x0001_gi|355493102|gb|AES74305.1| Aquaporin PIP22 [Medicago truncatula] e-value: 0.0 blast score: 535	184	C	T	1	59	0	33	104	0	55	0	Heterozygous
a10546_213	gi|357467539|ref|XP_003604054.1| Aquaporin PIP22 [Medicago truncatula]_x0001_gi|355493102|gb|AES74305.1| Aquaporin PIP22 [Medicago truncatula] e-value: 0.0 blast score: 535	895	G	T	105	0	71	0	0	187	0	94	Homozygous
a10549_215	gi|357521439|ref|XP_003631008.1| THO complex subunit [Medicago truncatula]_x0001_gi|355525030|gb|AET05484.1| THO complex subunit [Medicago truncatula] e-value: 0.0 blast score: 996	585	C	T	56	0	115	0	0	71	0	87	Homozygous
a105530_22	gi|356556384|ref|XP_003546506.1| PREDICTED: uncharacterized F-box/LRR-repeat protein C02F5.7-like [Glycine max] e-value: 0.0 blast score: 760	571	C	A	0	2	0	13	6	0	37	0	Homozygous
a105530_22	gi|356556384|ref|XP_003546506.1| PREDICTED: uncharacterized F-box/LRR-repeat protein C02F5.7-like [Glycine max] e-value: 0.0 blast score: 760	512	G	A	0	1	0	13	9	0	25	0	Homozygous
a10554_206	gi|356561355|ref|XP_003548948.1| PREDICTED: leucine-rich repeat receptor-like tyrosine-protein kinase At2g41820-like [Glycine max] e-value: 0.0 blast score: 1203	646	G	T	0	70	0	57	93	7	84	2	Heterozygous
a10554_206	gi|356561355|ref|XP_003548948.1| PREDICTED: leucine-rich repeat receptor-like tyrosine-protein kinase At2g41820-like [Glycine max] e-value: 0.0 blast score: 1203	180	C	T	0	65	0	60	93	0	82	0	Homozygous
a10554_206	gi|356561355|ref|XP_003548948.1| PREDICTED: leucine-rich repeat receptor-like tyrosine-protein kinase At2g41820-like [Glycine max] e-value: 0.0 blast score: 1203	631	T	A	0	63	0	57	97	0	81	0	Homozygous
a10554_206	gi|356561355|ref|XP_003548948.1| PREDICTED: leucine-rich repeat receptor-like tyrosine-protein kinase At2g41820-like [Glycine max] e-value: 0.0 blast score: 1203	430	C	T	0	62	0	44	72	0	76	0	Homozygous
a10554_206	gi|356561355|ref|XP_003548948.1| PREDICTED: leucine-rich repeat receptor-like tyrosine-protein kinase At2g41820-like [Glycine max] e-value: 0.0 blast score: 1203	3349	G	C	0	30	0	76	36	0	107	0	Homozygous
a10554_206	gi|356561355|ref|XP_003548948.1| PREDICTED: leucine-rich repeat receptor-like tyrosine-protein kinase At2g41820-like [Glycine max] e-value: 0.0 blast score: 1203	3116	C	T	0	21	0	53	57	0	130	0	Homozygous
a10554_206	gi|356561355|ref|XP_003548948.1| PREDICTED: leucine-rich repeat receptor-like tyrosine-protein kinase At2g41820-like [Glycine max] e-value: 0.0 blast score: 1203	1961	T	C	0	18	0	15	21	0	20	0	Homozygous
a10554_206	gi|356561355|ref|XP_003548948.1| PREDICTED: leucine-rich repeat receptor-like tyrosine-protein kinase At2g41820-like [Glycine max] e-value: 0.0 blast score: 1203	4835	A	G	0	12	0	39	34	0	77	0	Homozygous
a10554_206	gi|356561355|ref|XP_003548948.1| PREDICTED: leucine-rich repeat receptor-like tyrosine-protein kinase At2g41820-like [Glycine max] e-value: 0.0 blast score: 1203	3659	G	T	0	8	0	21	30	0	79	1	Heterozygous
a10554_206	gi|356561355|ref|XP_003548948.1| PREDICTED: leucine-rich repeat receptor-like tyrosine-protein kinase At2g41820-like [Glycine max] e-value: 0.0 blast score: 1203	2016	C	T	14	0	11	0	0	16	0	12	Homozygous
a10555_290	gi|357470511|ref|XP_003605540.1| Ran-binding protein [Medicago truncatula]_x0001_gi|355506595|gb|AES87737.1| Ran-binding protein [Medicago truncatula] e-value: 0.0 blast score: 781	1362	C	A	0	102	0	133	132	0	168	0	Homozygous
a10555_290	gi|357470511|ref|XP_003605540.1| Ran-binding protein [Medicago truncatula]_x0001_gi|355506595|gb|AES87737.1| Ran-binding protein [Medicago truncatula] e-value: 0.0 blast score: 781	672	A	T	0	96	0	106	101	0	134	0	Homozygous
a10555_290	gi|357470511|ref|XP_003605540.1| Ran-binding protein [Medicago truncatula]_x0001_gi|355506595|gb|AES87737.1| Ran-binding protein [Medicago truncatula] e-value: 0.0 blast score: 781	971	T	C	0	64	0	89	97	0	113	0	Homozygous
a10555_290	gi|357470511|ref|XP_003605540.1| Ran-binding protein [Medicago truncatula]_x0001_gi|355506595|gb|AES87737.1| Ran-binding protein [Medicago truncatula] e-value: 0.0 blast score: 781	1608	C	T	0	61	0	93	82	0	130	0	Homozygous
a10555_290	gi|357470511|ref|XP_003605540.1| Ran-binding protein [Medicago truncatula]_x0001_gi|355506595|gb|AES87737.1| Ran-binding protein [Medicago truncatula] e-value: 0.0 blast score: 781	1001	T	C	0	59	0	68	76	0	91	0	Homozygous
a10555_290	gi|357470511|ref|XP_003605540.1| Ran-binding protein [Medicago truncatula]_x0001_gi|355506595|gb|AES87737.1| Ran-binding protein [Medicago truncatula] e-value: 0.0 blast score: 781	813	C	T	67	0	86	0	0	53	0	75	Homozygous
a10558_247	gi|357442065|ref|XP_003591310.1| ABC transporter B family member [Medicago truncatula]_x0001_gi|355480358|gb|AES61561.1| ABC transporter B family member [Medicago truncatula] e-value: 0.0 blast score: 1274	1678	A	C	0	54	0	101	130	0	223	0	Homozygous
a10558_247	gi|357442065|ref|XP_003591310.1| ABC transporter B family member [Medicago truncatula]_x0001_gi|355480358|gb|AES61561.1| ABC transporter B family member [Medicago truncatula] e-value: 0.0 blast score: 1274	1444	G	A	0	49	0	93	123	0	191	0	Homozygous
a10558_247	gi|357442065|ref|XP_003591310.1| ABC transporter B family member [Medicago truncatula]_x0001_gi|355480358|gb|AES61561.1| ABC transporter B family member [Medicago truncatula] e-value: 0.0 blast score: 1274	2669	A	G	0	47	0	83	65	0	96	0	Homozygous
a10558_247	gi|357442065|ref|XP_003591310.1| ABC transporter B family member [Medicago truncatula]_x0001_gi|355480358|gb|AES61561.1| ABC transporter B family member [Medicago truncatula] e-value: 0.0 blast score: 1274	273	A	G	0	42	0	79	43	0	71	0	Homozygous
a10558_247	gi|357442065|ref|XP_003591310.1| ABC transporter B family member [Medicago truncatula]_x0001_gi|355480358|gb|AES61561.1| ABC transporter B family member [Medicago truncatula] e-value: 0.0 blast score: 1274	1198	T	C	0	16	0	32	23	0	48	0	Homozygous
a10558_247	gi|357442065|ref|XP_003591310.1| ABC transporter B family member [Medicago truncatula]_x0001_gi|355480358|gb|AES61561.1| ABC transporter B family member [Medicago truncatula] e-value: 0.0 blast score: 1274	2068	T	A	0	14	0	33	86	8	141	20	Heterozygous
a10558_247	gi|357442065|ref|XP_003591310.1| ABC transporter B family member [Medicago truncatula]_x0001_gi|355480358|gb|AES61561.1| ABC transporter B family member [Medicago truncatula] e-value: 0.0 blast score: 1274	1186	G	A	0	13	0	33	24	0	42	0	Homozygous
a10558_247	gi|357442065|ref|XP_003591310.1| ABC transporter B family member [Medicago truncatula]_x0001_gi|355480358|gb|AES61561.1| ABC transporter B family member [Medicago truncatula] e-value: 0.0 blast score: 1274	1255	A	G	28	0	59	0	0	19	0	52	Homozygous
a105605_45	gi|356495829|ref|XP_003516774.1| PREDICTED: DNA repair protein REV1-like [Glycine max] e-value: 2e-128 blast score: 399	932	A	T	0	14	0	19	16	0	23	0	Homozygous
a105605_45	gi|356495829|ref|XP_003516774.1| PREDICTED: DNA repair protein REV1-like [Glycine max] e-value: 2e-128 blast score: 399	857	C	A	0	7	0	18	11	0	29	0	Homozygous
a105605_45	gi|356495829|ref|XP_003516774.1| PREDICTED: DNA repair protein REV1-like [Glycine max] e-value: 2e-128 blast score: 399	851	C	A	0	5	1	17	11	0	28	0	Heterozygous
a105605_45	gi|356495829|ref|XP_003516774.1| PREDICTED: DNA repair protein REV1-like [Glycine max] e-value: 2e-128 blast score: 399	363	A	G	0	3	0	15	8	0	12	0	Homozygous
a105605_45	gi|356495829|ref|XP_003516774.1| PREDICTED: DNA repair protein REV1-like [Glycine max] e-value: 2e-128 blast score: 399	783	A	G	7	0	21	0	0	6	0	23	Homozygous
a105606_53	gi|356549685|ref|XP_003543222.1| PREDICTED: uncharacterized protein LOC100809896 [Glycine max] e-value: 4e-08 blast score: 42.4	355	G	C	11	0	44	0	0	16	0	43	Homozygous
a105619_29	no Blast Description	219	C	T	8	0	32	4	1	7	0	17	Heterozygous
a105622_35	no Blast Description	384	A	G	0	2	0	15	18	4	64	6	Heterozygous
a105669_46	gi|357477009|ref|XP_003608790.1| hypothetical protein MTR_4g101990 [Medicago truncatula]_x0001_gi|355509845|gb|AES90987.1| hypothetical protein MTR_4g101990 [Medicago truncatula] e-value: 0.0 blast score: 571	724	A	G	0	7	0	23	19	0	23	0	Homozygous
a105669_46	gi|357477009|ref|XP_003608790.1| hypothetical protein MTR_4g101990 [Medicago truncatula]_x0001_gi|355509845|gb|AES90987.1| hypothetical protein MTR_4g101990 [Medicago truncatula] e-value: 0.0 blast score: 571	1262	T	C	0	6	0	20	7	0	21	0	Homozygous
a105669_46	gi|357477009|ref|XP_003608790.1| hypothetical protein MTR_4g101990 [Medicago truncatula]_x0001_gi|355509845|gb|AES90987.1| hypothetical protein MTR_4g101990 [Medicago truncatula] e-value: 0.0 blast score: 571	1219	G	A	0	4	0	22	7	0	19	0	Homozygous
a105669_46	gi|357477009|ref|XP_003608790.1| hypothetical protein MTR_4g101990 [Medicago truncatula]_x0001_gi|355509845|gb|AES90987.1| hypothetical protein MTR_4g101990 [Medicago truncatula] e-value: 0.0 blast score: 571	212	A	T	0	3	0	26	14	0	21	0	Homozygous
a10574_215	gi|356550392|ref|XP_003543571.1| PREDICTED: uncharacterized protein LOC100817734 [Glycine max] e-value: 0.0 blast score: 983	1573	G	A	0	14	0	60	19	0	98	0	Homozygous
a10574_215	gi|356550392|ref|XP_003543571.1| PREDICTED: uncharacterized protein LOC100817734 [Glycine max] e-value: 0.0 blast score: 983	1003	A	G	0	8	0	52	10	0	80	0	Homozygous
a10575_270	gi|357507899|ref|XP_003624238.1| Probably inactive leucine-rich repeat receptor-like protein kinase [Medicago truncatula]_x0001_gi|124361026|gb|ABN08998.1| Protein kinase [Medicago truncatula]_x0001_gi|355499253|gb|AES80456.1| Probably inactive leucine-rich repeat receptor-like protein kinase [Medicago truncatula] e-value: 0.0 blast score: 649	406	C	T	0	55	0	108	82	0	121	0	Homozygous
a10575_270	gi|357507899|ref|XP_003624238.1| Probably inactive leucine-rich repeat receptor-like protein kinase [Medicago truncatula]_x0001_gi|124361026|gb|ABN08998.1| Protein kinase [Medicago truncatula]_x0001_gi|355499253|gb|AES80456.1| Probably inactive leucine-rich repeat receptor-like protein kinase [Medicago truncatula] e-value: 0.0 blast score: 649	626	G	A	0	17	0	56	26	0	41	0	Homozygous
a10575_270	gi|357507899|ref|XP_003624238.1| Probably inactive leucine-rich repeat receptor-like protein kinase [Medicago truncatula]_x0001_gi|124361026|gb|ABN08998.1| Protein kinase [Medicago truncatula]_x0001_gi|355499253|gb|AES80456.1| Probably inactive leucine-rich repeat receptor-like protein kinase [Medicago truncatula] e-value: 0.0 blast score: 649	152	T	C	67	0	129	0	0	84	1	118	Heterozygous
a10575_270	gi|357507899|ref|XP_003624238.1| Probably inactive leucine-rich repeat receptor-like protein kinase [Medicago truncatula]_x0001_gi|124361026|gb|ABN08998.1| Protein kinase [Medicago truncatula]_x0001_gi|355499253|gb|AES80456.1| Probably inactive leucine-rich repeat receptor-like protein kinase [Medicago truncatula] e-value: 0.0 blast score: 649	160	A	T	64	0	132	0	0	80	0	121	Homozygous
a10575_270	gi|357507899|ref|XP_003624238.1| Probably inactive leucine-rich repeat receptor-like protein kinase [Medicago truncatula]_x0001_gi|124361026|gb|ABN08998.1| Protein kinase [Medicago truncatula]_x0001_gi|355499253|gb|AES80456.1| Probably inactive leucine-rich repeat receptor-like protein kinase [Medicago truncatula] e-value: 0.0 blast score: 649	961	C	T	19	0	68	0	0	11	0	26	Homozygous
a105753_45	gi|356561462|ref|XP_003549000.1| PREDICTED: ABC transporter C family member 10-like [Glycine max] e-value: 2e-122 blast score: 384	357	G	C	24	0	15	0	0	3	0	16	Homozygous
a105753_45	gi|356561462|ref|XP_003549000.1| PREDICTED: ABC transporter C family member 10-like [Glycine max] e-value: 2e-122 blast score: 384	311	C	T	22	0	15	0	0	2	0	17	Homozygous
a105766_34	gi|84468434|dbj|BAE71300.1| putative U1 snRNP 70K protein [Trifolium pratense] e-value: 2e-09 blast score: 34.3	194	C	T	0	7	0	12	23	0	22	0	Homozygous
a10578_232	gi|357473493|ref|XP_003607031.1| Enhanced disease susceptibility [Medicago truncatula]_x0001_gi|355508086|gb|AES89228.1| Enhanced disease susceptibility [Medicago truncatula] e-value: 0.0 blast score: 837	339	A	C	0	93	0	48	152	0	97	0	Homozygous
a10578_232	gi|357473493|ref|XP_003607031.1| Enhanced disease susceptibility [Medicago truncatula]_x0001_gi|355508086|gb|AES89228.1| Enhanced disease susceptibility [Medicago truncatula] e-value: 0.0 blast score: 837	754	T	G	0	79	0	46	147	0	70	0	Homozygous
a10578_232	gi|357473493|ref|XP_003607031.1| Enhanced disease susceptibility [Medicago truncatula]_x0001_gi|355508086|gb|AES89228.1| Enhanced disease susceptibility [Medicago truncatula] e-value: 0.0 blast score: 837	1095	G	A	0	23	2	22	47	0	24	0	Heterozygous
a10578_232	gi|357473493|ref|XP_003607031.1| Enhanced disease susceptibility [Medicago truncatula]_x0001_gi|355508086|gb|AES89228.1| Enhanced disease susceptibility [Medicago truncatula] e-value: 0.0 blast score: 837	211	C	T	115	0	86	0	0	184	0	91	Homozygous
a10578_232	gi|357473493|ref|XP_003607031.1| Enhanced disease susceptibility [Medicago truncatula]_x0001_gi|355508086|gb|AES89228.1| Enhanced disease susceptibility [Medicago truncatula] e-value: 0.0 blast score: 837	276	C	T	111	0	79	0	0	154	0	102	Homozygous
a10578_232	gi|357473493|ref|XP_003607031.1| Enhanced disease susceptibility [Medicago truncatula]_x0001_gi|355508086|gb|AES89228.1| Enhanced disease susceptibility [Medicago truncatula] e-value: 0.0 blast score: 837	310	G	A	105	0	70	0	0	148	0	97	Homozygous
a10578_232	gi|357473493|ref|XP_003607031.1| Enhanced disease susceptibility [Medicago truncatula]_x0001_gi|355508086|gb|AES89228.1| Enhanced disease susceptibility [Medicago truncatula] e-value: 0.0 blast score: 837	147	A	G	72	0	60	0	0	122	0	47	Homozygous
a10578_232	gi|357473493|ref|XP_003607031.1| Enhanced disease susceptibility [Medicago truncatula]_x0001_gi|355508086|gb|AES89228.1| Enhanced disease susceptibility [Medicago truncatula] e-value: 0.0 blast score: 837	1070	A	G	26	0	17	0	0	37	0	19	Homozygous
a1058_636	gi|2623246|gb|AAC50041.1| poly(A) polymerase [Pisum sativum] e-value: 0.0 blast score: 842	1767	A	G	0	188	1	188	256	0	216	0	Heterozygous
a1058_636	gi|2623246|gb|AAC50041.1| poly(A) polymerase [Pisum sativum] e-value: 0.0 blast score: 842	735	C	T	0	136	0	122	231	0	160	1	Heterozygous
a1058_636	gi|2623246|gb|AAC50041.1| poly(A) polymerase [Pisum sativum] e-value: 0.0 blast score: 842	1158	A	G	0	126	0	109	182	0	118	0	Homozygous
a1058_636	gi|2623246|gb|AAC50041.1| poly(A) polymerase [Pisum sativum] e-value: 0.0 blast score: 842	2252	G	A	0	83	0	59	115	1	92	0	Heterozygous
a1058_636	gi|2623246|gb|AAC50041.1| poly(A) polymerase [Pisum sativum] e-value: 0.0 blast score: 842	2209	T	C	117	1	103	0	1	147	0	120	Heterozygous
a1058_636	gi|2623246|gb|AAC50041.1| poly(A) polymerase [Pisum sativum] e-value: 0.0 blast score: 842	978	T	A	190	0	183	0	0	220	1	179	Heterozygous
a1058_636	gi|2623246|gb|AAC50041.1| poly(A) polymerase [Pisum sativum] e-value: 0.0 blast score: 842	2130	A	G	187	0	176	0	0	235	0	168	Homozygous
a1058_636	gi|2623246|gb|AAC50041.1| poly(A) polymerase [Pisum sativum] e-value: 0.0 blast score: 842	2290	C	T	52	0	35	0	1	59	0	40	Heterozygous
a105832_36	gi|357480897|ref|XP_003610734.1| Pentatricopeptide repeat-containing protein [Medicago truncatula]_x0001_gi|355512069|gb|AES93692.1| Pentatricopeptide repeat-containing protein [Medicago truncatula] e-value: 0.0 blast score: 969	420	G	C	0	11	0	15	5	0	29	0	Homozygous
a105832_36	gi|357480897|ref|XP_003610734.1| Pentatricopeptide repeat-containing protein [Medicago truncatula]_x0001_gi|355512069|gb|AES93692.1| Pentatricopeptide repeat-containing protein [Medicago truncatula] e-value: 0.0 blast score: 969	1565	C	G	5	0	21	0	0	6	0	16	Homozygous
a105832_36	gi|357480897|ref|XP_003610734.1| Pentatricopeptide repeat-containing protein [Medicago truncatula]_x0001_gi|355512069|gb|AES93692.1| Pentatricopeptide repeat-containing protein [Medicago truncatula] e-value: 0.0 blast score: 969	1837	A	G	2	0	11	0	0	2	0	6	Homozygous
a10586_243	gi|388493486|gb|AFK34809.1| unknown [Medicago truncatula] e-value: 0.0 blast score: 872	1818	C	T	0	157	0	69	192	0	147	0	Homozygous
a10586_243	gi|388493486|gb|AFK34809.1| unknown [Medicago truncatula] e-value: 0.0 blast score: 872	1445	T	C	0	137	0	65	177	0	135	0	Homozygous
a10586_243	gi|388493486|gb|AFK34809.1| unknown [Medicago truncatula] e-value: 0.0 blast score: 872	1495	A	G	0	129	0	70	175	0	125	0	Homozygous
a10586_243	gi|388493486|gb|AFK34809.1| unknown [Medicago truncatula] e-value: 0.0 blast score: 872	1203	G	A	0	79	0	27	98	0	63	0	Homozygous
a10586_243	gi|388493486|gb|AFK34809.1| unknown [Medicago truncatula] e-value: 0.0 blast score: 872	266	A	T	0	59	0	15	94	0	53	0	Homozygous
a10586_243	gi|388493486|gb|AFK34809.1| unknown [Medicago truncatula] e-value: 0.0 blast score: 872	249	G	A	0	54	0	16	86	0	53	0	Homozygous
a10586_243	gi|388493486|gb|AFK34809.1| unknown [Medicago truncatula] e-value: 0.0 blast score: 872	508	T	G	0	52	0	15	73	0	49	0	Homozygous
a10586_243	gi|388493486|gb|AFK34809.1| unknown [Medicago truncatula] e-value: 0.0 blast score: 872	318	G	A	0	50	0	12	93	0	49	1	Heterozygous
a10586_243	gi|388493486|gb|AFK34809.1| unknown [Medicago truncatula] e-value: 0.0 blast score: 872	221	A	T	0	44	0	11	74	0	46	0	Homozygous
a105872_49	no Blast Description	104	T	C	0	13	0	20	14	0	19	0	Homozygous
a105872_49	no Blast Description	316	C	T	13	0	29	0	0	25	0	20	Homozygous
a10588_353	gi|356571287|ref|XP_003553810.1| PREDICTED: potassium transporter 5-like [Glycine max] e-value: 2e-39 blast score: 143	135	C	T	0	167	0	132	200	0	163	0	Homozygous
a10588_353	gi|356571287|ref|XP_003553810.1| PREDICTED: potassium transporter 5-like [Glycine max] e-value: 2e-39 blast score: 143	194	A	G	0	164	0	114	199	0	165	0	Homozygous
a105889_53	gi|3641865|emb|CAA09457.1| beta-galactosidase [Cicer arietinum] e-value: 2e-111 blast score: 340	278	A	G	17	0	51	0	0	22	0	25	Homozygous
a10589_261	gi|357474325|ref|XP_003607447.1| hypothetical protein MTR_4g078130 [Medicago truncatula]_x0001_gi|355508502|gb|AES89644.1| hypothetical protein MTR_4g078130 [Medicago truncatula] e-value: 2e-110 blast score: 328	810	A	G	0	101	0	114	106	0	139	0	Homozygous
a10589_261	gi|357474325|ref|XP_003607447.1| hypothetical protein MTR_4g078130 [Medicago truncatula]_x0001_gi|355508502|gb|AES89644.1| hypothetical protein MTR_4g078130 [Medicago truncatula] e-value: 2e-110 blast score: 328	1011	G	A	0	66	0	74	63	0	86	1	Heterozygous
a10589_261	gi|357474325|ref|XP_003607447.1| hypothetical protein MTR_4g078130 [Medicago truncatula]_x0001_gi|355508502|gb|AES89644.1| hypothetical protein MTR_4g078130 [Medicago truncatula] e-value: 2e-110 blast score: 328	127	G	T	0	38	0	30	37	0	43	0	Homozygous
a10589_261	gi|357474325|ref|XP_003607447.1| hypothetical protein MTR_4g078130 [Medicago truncatula]_x0001_gi|355508502|gb|AES89644.1| hypothetical protein MTR_4g078130 [Medicago truncatula] e-value: 2e-110 blast score: 328	112	A	T	0	29	0	23	34	0	33	0	Homozygous
a10589_261	gi|357474325|ref|XP_003607447.1| hypothetical protein MTR_4g078130 [Medicago truncatula]_x0001_gi|355508502|gb|AES89644.1| hypothetical protein MTR_4g078130 [Medicago truncatula] e-value: 2e-110 blast score: 328	1169	A	T	100	0	110	0	1	99	0	118	Heterozygous
a10589_261	gi|357474325|ref|XP_003607447.1| hypothetical protein MTR_4g078130 [Medicago truncatula]_x0001_gi|355508502|gb|AES89644.1| hypothetical protein MTR_4g078130 [Medicago truncatula] e-value: 2e-110 blast score: 328	483	T	G	82	0	91	0	0	76	0	95	Homozygous
a10589_261	gi|357474325|ref|XP_003607447.1| hypothetical protein MTR_4g078130 [Medicago truncatula]_x0001_gi|355508502|gb|AES89644.1| hypothetical protein MTR_4g078130 [Medicago truncatula] e-value: 2e-110 blast score: 328	353	A	G	35	0	39	0	0	33	0	38	Homozygous
a1059_890	gi|357440561|ref|XP_003590558.1| MPBQ/MSBQ methyltransferase [Medicago truncatula]_x0001_gi|355479606|gb|AES60809.1| MPBQ/MSBQ methyltransferase [Medicago truncatula] e-value: 0.0 blast score: 628	208	C	T	1	204	0	157	175	0	203	0	Heterozygous
a1059_890	gi|357440561|ref|XP_003590558.1| MPBQ/MSBQ methyltransferase [Medicago truncatula]_x0001_gi|355479606|gb|AES60809.1| MPBQ/MSBQ methyltransferase [Medicago truncatula] e-value: 0.0 blast score: 628	1427	A	T	0	38	0	20	81	0	45	0	Homozygous
a10590_206	gi|388493864|gb|AFK34998.1| unknown [Lotus japonicus] e-value: 3e-67 blast score: 208	585	G	T	0	39	0	57	28	0	44	0	Homozygous
a10590_206	gi|388493864|gb|AFK34998.1| unknown [Lotus japonicus] e-value: 3e-67 blast score: 208	595	T	G	0	37	0	56	22	0	41	0	Homozygous
a105923_47	no Blast Description	189	A	T	0	5	0	20	12	0	15	0	Homozygous
a10593_237	gi|357508425|ref|XP_003624501.1| Lysosomal alpha-mannosidase [Medicago truncatula]_x0001_gi|355499516|gb|AES80719.1| Lysosomal alpha-mannosidase [Medicago truncatula] e-value: 0.0 blast score: 1915	1278	G	A	0	26	0	57	69	0	127	0	Homozygous
a10594_152	gi|357492891|ref|XP_003616734.1| hypothetical protein MTR_5g083710 [Medicago truncatula]_x0001_gi|355518069|gb|AES99692.1| hypothetical protein MTR_5g083710 [Medicago truncatula] e-value: 4e-40 blast score: 135	186	G	C	0	148	0	30	190	0	109	0	Homozygous
a10595_199	gi|357464451|ref|XP_003602507.1| Membrane protein, putative [Medicago truncatula]_x0001_gi|355491555|gb|AES72758.1| Membrane protein, putative [Medicago truncatula] e-value: 0.0 blast score: 648	140	A	T	12	0	44	0	2	27	3	39	Heterozygous
a10599_192	gi|356539563|ref|XP_003538267.1| PREDICTED: E3 ubiquitin-protein ligase KEG-like [Glycine max] e-value: 0.0 blast score: 1943	350	A	G	0	13	0	39	41	0	55	0	Homozygous
a10599_192	gi|356539563|ref|XP_003538267.1| PREDICTED: E3 ubiquitin-protein ligase KEG-like [Glycine max] e-value: 0.0 blast score: 1943	367	G	A	0	7	0	29	37	0	48	0	Homozygous
a10599_192	gi|356539563|ref|XP_003538267.1| PREDICTED: E3 ubiquitin-protein ligase KEG-like [Glycine max] e-value: 0.0 blast score: 1943	1149	G	A	43	0	98	1	0	86	0	126	Heterozygous
a10599_192	gi|356539563|ref|XP_003538267.1| PREDICTED: E3 ubiquitin-protein ligase KEG-like [Glycine max] e-value: 0.0 blast score: 1943	2601	C	T	19	0	35	0	0	19	0	37	Homozygous
a10599_192	gi|356539563|ref|XP_003538267.1| PREDICTED: E3 ubiquitin-protein ligase KEG-like [Glycine max] e-value: 0.0 blast score: 1943	3129	C	T	19	0	39	0	0	36	0	55	Homozygous
a10599_192	gi|356539563|ref|XP_003538267.1| PREDICTED: E3 ubiquitin-protein ligase KEG-like [Glycine max] e-value: 0.0 blast score: 1943	3111	A	G	18	0	36	0	0	28	0	55	Homozygous
a1060_657	gi|388512153|gb|AFK44138.1| unknown [Medicago truncatula] e-value: 9e-178 blast score: 510	581	G	A	1	248	0	199	304	0	294	0	Heterozygous
a1060_657	gi|388512153|gb|AFK44138.1| unknown [Medicago truncatula] e-value: 9e-178 blast score: 510	1553	T	C	0	37	0	91	45	0	104	0	Homozygous
a1060_657	gi|388512153|gb|AFK44138.1| unknown [Medicago truncatula] e-value: 9e-178 blast score: 510	1348	C	T	0	32	0	20	37	0	46	0	Homozygous
a1060_657	gi|388512153|gb|AFK44138.1| unknown [Medicago truncatula] e-value: 9e-178 blast score: 510	1762	T	C	0	29	0	60	33	1	76	0	Heterozygous
a1060_657	gi|388512153|gb|AFK44138.1| unknown [Medicago truncatula] e-value: 9e-178 blast score: 510	222	C	T	336	1	287	0	1	363	1	352	Heterozygous
a1060_657	gi|388512153|gb|AFK44138.1| unknown [Medicago truncatula] e-value: 9e-178 blast score: 510	233	C	A	332	1	294	0	0	350	1	347	Heterozygous
a1060_657	gi|388512153|gb|AFK44138.1| unknown [Medicago truncatula] e-value: 9e-178 blast score: 510	163	T	G	368	0	304	0	3	493	1	450	Heterozygous
a1060_657	gi|388512153|gb|AFK44138.1| unknown [Medicago truncatula] e-value: 9e-178 blast score: 510	244	T	G	320	0	290	0	3	323	1	334	Heterozygous
a1060_657	gi|388512153|gb|AFK44138.1| unknown [Medicago truncatula] e-value: 9e-178 blast score: 510	261	A	T	319	0	285	0	1	323	1	328	Heterozygous
a1060_657	gi|388512153|gb|AFK44138.1| unknown [Medicago truncatula] e-value: 9e-178 blast score: 510	414	A	G	276	0	206	0	2	264	0	276	Heterozygous
a1060_657	gi|388512153|gb|AFK44138.1| unknown [Medicago truncatula] e-value: 9e-178 blast score: 510	312	A	G	233	0	222	0	0	259	0	245	Homozygous
a1060_657	gi|388512153|gb|AFK44138.1| unknown [Medicago truncatula] e-value: 9e-178 blast score: 510	1085	A	G	233	0	232	0	2	281	3	252	Heterozygous
a1060_657	gi|388512153|gb|AFK44138.1| unknown [Medicago truncatula] e-value: 9e-178 blast score: 510	1631	C	T	18	0	64	0	1	32	0	63	Heterozygous
a10600_267	gi|359807355|ref|NP_001241380.1| uncharacterized protein LOC100777936 [Glycine max]_x0001_gi|255645784|gb|ACU23384.1| unknown [Glycine max] e-value: 0.0 blast score: 511	929	G	A	0	49	0	144	49	0	214	0	Homozygous
a10600_267	gi|359807355|ref|NP_001241380.1| uncharacterized protein LOC100777936 [Glycine max]_x0001_gi|255645784|gb|ACU23384.1| unknown [Glycine max] e-value: 0.0 blast score: 511	1189	A	G	17	0	73	0	0	32	0	85	Homozygous
a10603_269	gi|357482899|ref|XP_003611736.1| Remorin-like protein [Medicago truncatula]_x0001_gi|355513071|gb|AES94694.1| Remorin-like protein [Medicago truncatula] e-value: 0.0 blast score: 608	737	G	A	0	43	0	138	42	0	161	1	Heterozygous
a10603_269	gi|357482899|ref|XP_003611736.1| Remorin-like protein [Medicago truncatula]_x0001_gi|355513071|gb|AES94694.1| Remorin-like protein [Medicago truncatula] e-value: 0.0 blast score: 608	759	G	C	0	41	0	135	45	0	174	0	Homozygous
a10603_269	gi|357482899|ref|XP_003611736.1| Remorin-like protein [Medicago truncatula]_x0001_gi|355513071|gb|AES94694.1| Remorin-like protein [Medicago truncatula] e-value: 0.0 blast score: 608	1024	A	G	0	40	0	142	36	0	136	0	Homozygous
a10603_269	gi|357482899|ref|XP_003611736.1| Remorin-like protein [Medicago truncatula]_x0001_gi|355513071|gb|AES94694.1| Remorin-like protein [Medicago truncatula] e-value: 0.0 blast score: 608	1052	T	C	0	39	0	124	38	0	134	0	Homozygous
a10603_269	gi|357482899|ref|XP_003611736.1| Remorin-like protein [Medicago truncatula]_x0001_gi|355513071|gb|AES94694.1| Remorin-like protein [Medicago truncatula] e-value: 0.0 blast score: 608	708	A	G	44	0	141	0	0	38	2	134	Heterozygous
a10603_269	gi|357482899|ref|XP_003611736.1| Remorin-like protein [Medicago truncatula]_x0001_gi|355513071|gb|AES94694.1| Remorin-like protein [Medicago truncatula] e-value: 0.0 blast score: 608	367	A	G	31	0	130	0	0	30	2	142	Heterozygous
a10603_269	gi|357482899|ref|XP_003611736.1| Remorin-like protein [Medicago truncatula]_x0001_gi|355513071|gb|AES94694.1| Remorin-like protein [Medicago truncatula] e-value: 0.0 blast score: 608	235	T	C	22	0	79	0	0	14	0	90	Homozygous
a10605_247	gi|388518769|gb|AFK47446.1| unknown [Medicago truncatula] e-value: 2e-145 blast score: 415	539	T	C	0	89	0	70	88	0	66	0	Homozygous
a10606_233	gi|357437317|ref|XP_003588934.1| F-box/LRR-repeat protein [Medicago truncatula]_x0001_gi|355477982|gb|AES59185.1| F-box/LRR-repeat protein [Medicago truncatula] e-value: 0.0 blast score: 1716	3169	A	G	90	0	110	0	0	101	0	121	Homozygous
a106063_52	no Blast Description	524	A	G	5	13	0	12	15	0	19	0	Heterozygous
a106063_52	no Blast Description	220	G	A	0	10	0	15	10	0	25	1	Heterozygous
a10607_232	gi|358347090|ref|XP_003637595.1| Sister chromatid cohesion protein PDS5-like protein [Medicago truncatula]_x0001_gi|355503530|gb|AES84733.1| Sister chromatid cohesion protein PDS5-like protein [Medicago truncatula] e-value: 7e-113 blast score: 357	733	G	T	0	82	0	138	100	1	163	1	Heterozygous
a10607_232	gi|358347090|ref|XP_003637595.1| Sister chromatid cohesion protein PDS5-like protein [Medicago truncatula]_x0001_gi|355503530|gb|AES84733.1| Sister chromatid cohesion protein PDS5-like protein [Medicago truncatula] e-value: 7e-113 blast score: 357	605	C	T	0	69	0	112	96	0	158	0	Homozygous
a10607_232	gi|358347090|ref|XP_003637595.1| Sister chromatid cohesion protein PDS5-like protein [Medicago truncatula]_x0001_gi|355503530|gb|AES84733.1| Sister chromatid cohesion protein PDS5-like protein [Medicago truncatula] e-value: 7e-113 blast score: 357	786	G	A	0	57	0	126	62	1	134	1	Heterozygous
a10607_232	gi|358347090|ref|XP_003637595.1| Sister chromatid cohesion protein PDS5-like protein [Medicago truncatula]_x0001_gi|355503530|gb|AES84733.1| Sister chromatid cohesion protein PDS5-like protein [Medicago truncatula] e-value: 7e-113 blast score: 357	797	T	C	0	52	0	118	58	0	123	0	Homozygous
a10607_232	gi|358347090|ref|XP_003637595.1| Sister chromatid cohesion protein PDS5-like protein [Medicago truncatula]_x0001_gi|355503530|gb|AES84733.1| Sister chromatid cohesion protein PDS5-like protein [Medicago truncatula] e-value: 7e-113 blast score: 357	486	C	T	1	51	0	90	69	0	141	0	Heterozygous
a10607_232	gi|358347090|ref|XP_003637595.1| Sister chromatid cohesion protein PDS5-like protein [Medicago truncatula]_x0001_gi|355503530|gb|AES84733.1| Sister chromatid cohesion protein PDS5-like protein [Medicago truncatula] e-value: 7e-113 blast score: 357	314	T	A	0	44	0	44	45	0	64	0	Homozygous
a10607_232	gi|358347090|ref|XP_003637595.1| Sister chromatid cohesion protein PDS5-like protein [Medicago truncatula]_x0001_gi|355503530|gb|AES84733.1| Sister chromatid cohesion protein PDS5-like protein [Medicago truncatula] e-value: 7e-113 blast score: 357	308	G	C	0	43	0	43	48	0	61	0	Homozygous
a10607_232	gi|358347090|ref|XP_003637595.1| Sister chromatid cohesion protein PDS5-like protein [Medicago truncatula]_x0001_gi|355503530|gb|AES84733.1| Sister chromatid cohesion protein PDS5-like protein [Medicago truncatula] e-value: 7e-113 blast score: 357	299	G	C	0	36	0	41	47	0	59	0	Homozygous
a10607_232	gi|358347090|ref|XP_003637595.1| Sister chromatid cohesion protein PDS5-like protein [Medicago truncatula]_x0001_gi|355503530|gb|AES84733.1| Sister chromatid cohesion protein PDS5-like protein [Medicago truncatula] e-value: 7e-113 blast score: 357	544	T	C	85	0	126	0	0	112	0	160	Homozygous
a10612_270	gi|357440077|ref|XP_003590316.1| hypothetical protein MTR_1g056390 [Medicago truncatula]_x0001_gi|217071886|gb|ACJ84303.1| unknown [Medicago truncatula]_x0001_gi|355479364|gb|AES60567.1| hypothetical protein MTR_1g056390 [Medicago truncatula]_x0001_gi|388490666|gb|AFK33399.1| unknown [Medicago truncatula]_x0001_gi|388502580|gb|AFK39356.1| unknown [Medicago truncatula] e-value: 7e-156 blast score:…	323	C	A	91	0	102	0	0	75	0	103	Homozygous
a10612_270	gi|357440077|ref|XP_003590316.1| hypothetical protein MTR_1g056390 [Medicago truncatula]_x0001_gi|217071886|gb|ACJ84303.1| unknown [Medicago truncatula]_x0001_gi|355479364|gb|AES60567.1| hypothetical protein MTR_1g056390 [Medicago truncatula]_x0001_gi|388490666|gb|AFK33399.1| unknown [Medicago truncatula]_x0001_gi|388502580|gb|AFK39356.1| unknown [Medicago truncatula] e-value: 7e-156 blast score:…	542	T	C	85	0	62	0	0	64	0	97	Homozygous
a10620_252	gi|356559161|ref|XP_003547869.1| PREDICTED: polyphosphoinositide phosphatase-like [Glycine max] e-value: 0.0 blast score: 989	266	G	A	0	37	0	123	56	0	150	0	Homozygous
a10620_252	gi|356559161|ref|XP_003547869.1| PREDICTED: polyphosphoinositide phosphatase-like [Glycine max] e-value: 0.0 blast score: 989	1067	A	G	0	34	0	101	37	0	111	0	Homozygous
a10620_252	gi|356559161|ref|XP_003547869.1| PREDICTED: polyphosphoinositide phosphatase-like [Glycine max] e-value: 0.0 blast score: 989	173	G	A	0	34	0	101	38	0	117	1	Heterozygous
a10620_252	gi|356559161|ref|XP_003547869.1| PREDICTED: polyphosphoinositide phosphatase-like [Glycine max] e-value: 0.0 blast score: 989	1760	T	A	0	8	0	29	9	0	31	0	Homozygous
a10620_252	gi|356559161|ref|XP_003547869.1| PREDICTED: polyphosphoinositide phosphatase-like [Glycine max] e-value: 0.0 blast score: 989	323	C	T	53	0	121	0	0	70	0	161	Homozygous
a10620_252	gi|356559161|ref|XP_003547869.1| PREDICTED: polyphosphoinositide phosphatase-like [Glycine max] e-value: 0.0 blast score: 989	479	A	G	49	0	114	0	0	55	0	157	Homozygous
a10620_252	gi|356559161|ref|XP_003547869.1| PREDICTED: polyphosphoinositide phosphatase-like [Glycine max] e-value: 0.0 blast score: 989	758	G	A	26	0	73	0	0	21	0	89	Homozygous
a10627_258	gi|357482325|ref|XP_003611448.1| Type I inositol-1,4,5-trisphosphate 5-phosphatase [Medicago truncatula]_x0001_gi|355512783|gb|AES94406.1| Type I inositol-1,4,5-trisphosphate 5-phosphatase [Medicago truncatula] e-value: 0.0 blast score: 1165	1280	C	G	0	45	0	85	99	0	147	0	Homozygous
a10627_258	gi|357482325|ref|XP_003611448.1| Type I inositol-1,4,5-trisphosphate 5-phosphatase [Medicago truncatula]_x0001_gi|355512783|gb|AES94406.1| Type I inositol-1,4,5-trisphosphate 5-phosphatase [Medicago truncatula] e-value: 0.0 blast score: 1165	1526	T	C	0	12	1	34	45	0	75	0	Heterozygous
a10628_118	gi|357475409|ref|XP_003607990.1| DNA-directed RNA polymerase subunit beta [Medicago truncatula]_x0001_gi|355509045|gb|AES90187.1| DNA-directed RNA polymerase subunit beta [Medicago truncatula] e-value: 0.0 blast score: 2712	4028	G	A	0	3	0	42	7	0	57	1	Heterozygous
a10628_118	gi|357475409|ref|XP_003607990.1| DNA-directed RNA polymerase subunit beta [Medicago truncatula]_x0001_gi|355509045|gb|AES90187.1| DNA-directed RNA polymerase subunit beta [Medicago truncatula] e-value: 0.0 blast score: 2712	109	T	A	6	0	9	0	0	3	1	9	Heterozygous
a10628_118	gi|357475409|ref|XP_003607990.1| DNA-directed RNA polymerase subunit beta [Medicago truncatula]_x0001_gi|355509045|gb|AES90187.1| DNA-directed RNA polymerase subunit beta [Medicago truncatula] e-value: 0.0 blast score: 2712	955	T	C	2	0	70	0	0	11	0	73	Homozygous
a106288_43	gi|147856462|emb|CAN80771.1| hypothetical protein VITISV_027574 [Vitis vinifera] e-value: 9e-13 blast score: 60.5	348	T	A	0	7	0	16	18	0	35	0	Homozygous
a106288_43	gi|147856462|emb|CAN80771.1| hypothetical protein VITISV_027574 [Vitis vinifera] e-value: 9e-13 blast score: 60.5	506	A	G	0	7	0	18	21	0	35	0	Homozygous
a106288_43	gi|147856462|emb|CAN80771.1| hypothetical protein VITISV_027574 [Vitis vinifera] e-value: 9e-13 blast score: 60.5	816	G	A	0	6	0	14	15	0	37	0	Homozygous
a106288_43	gi|147856462|emb|CAN80771.1| hypothetical protein VITISV_027574 [Vitis vinifera] e-value: 9e-13 blast score: 60.5	764	A	T	0	6	0	27	22	0	56	0	Homozygous
a106288_43	gi|147856462|emb|CAN80771.1| hypothetical protein VITISV_027574 [Vitis vinifera] e-value: 9e-13 blast score: 60.5	1013	A	G	0	5	0	14	24	0	43	0	Homozygous
a106288_43	gi|147856462|emb|CAN80771.1| hypothetical protein VITISV_027574 [Vitis vinifera] e-value: 9e-13 blast score: 60.5	876	C	T	0	4	0	10	15	0	34	0	Homozygous
a106288_43	gi|147856462|emb|CAN80771.1| hypothetical protein VITISV_027574 [Vitis vinifera] e-value: 9e-13 blast score: 60.5	828	G	A	0	4	0	11	16	0	38	0	Homozygous
a106288_43	gi|147856462|emb|CAN80771.1| hypothetical protein VITISV_027574 [Vitis vinifera] e-value: 9e-13 blast score: 60.5	905	A	C	0	4	0	15	20	0	41	0	Homozygous
a106288_43	gi|147856462|emb|CAN80771.1| hypothetical protein VITISV_027574 [Vitis vinifera] e-value: 9e-13 blast score: 60.5	923	G	A	0	4	0	21	20	0	41	0	Homozygous
a106288_43	gi|147856462|emb|CAN80771.1| hypothetical protein VITISV_027574 [Vitis vinifera] e-value: 9e-13 blast score: 60.5	893	A	C	0	3	0	13	18	0	38	0	Homozygous
a106288_43	gi|147856462|emb|CAN80771.1| hypothetical protein VITISV_027574 [Vitis vinifera] e-value: 9e-13 blast score: 60.5	224	T	C	0	1	0	12	6	0	20	0	Homozygous
a1063_551	gi|358347741|ref|XP_003637912.1| hypothetical protein MTR_109s0001 [Medicago truncatula]_x0001_gi|355503847|gb|AES85050.1| hypothetical protein MTR_109s0001 [Medicago truncatula] e-value: 2e-155 blast score: 451	295	G	A	0	87	2	163	84	1	205	1	Heterozygous
a10631_197	gi|356572264|ref|XP_003554289.1| PREDICTED: probable arabinose 5-phosphate isomerase-like [Glycine max] e-value: 0.0 blast score: 570	826	C	T	0	95	0	71	139	1	146	0	Heterozygous
a10631_197	gi|356572264|ref|XP_003554289.1| PREDICTED: probable arabinose 5-phosphate isomerase-like [Glycine max] e-value: 0.0 blast score: 570	306	C	G	0	70	0	34	92	0	84	0	Homozygous
a10631_197	gi|356572264|ref|XP_003554289.1| PREDICTED: probable arabinose 5-phosphate isomerase-like [Glycine max] e-value: 0.0 blast score: 570	778	C	A	0	69	0	52	104	0	103	1	Heterozygous
a10631_197	gi|356572264|ref|XP_003554289.1| PREDICTED: probable arabinose 5-phosphate isomerase-like [Glycine max] e-value: 0.0 blast score: 570	389	C	T	0	50	0	37	66	0	80	0	Homozygous
a10631_197	gi|356572264|ref|XP_003554289.1| PREDICTED: probable arabinose 5-phosphate isomerase-like [Glycine max] e-value: 0.0 blast score: 570	1414	A	G	0	45	0	36	74	0	85	0	Homozygous
a10631_197	gi|356572264|ref|XP_003554289.1| PREDICTED: probable arabinose 5-phosphate isomerase-like [Glycine max] e-value: 0.0 blast score: 570	207	C	T	0	34	0	23	71	1	49	0	Heterozygous
a10631_197	gi|356572264|ref|XP_003554289.1| PREDICTED: probable arabinose 5-phosphate isomerase-like [Glycine max] e-value: 0.0 blast score: 570	1072	A	G	0	28	0	34	55	0	60	0	Homozygous
a10631_197	gi|356572264|ref|XP_003554289.1| PREDICTED: probable arabinose 5-phosphate isomerase-like [Glycine max] e-value: 0.0 blast score: 570	485	A	T	29	0	25	0	0	26	0	28	Homozygous
a10631_197	gi|356572264|ref|XP_003554289.1| PREDICTED: probable arabinose 5-phosphate isomerase-like [Glycine max] e-value: 0.0 blast score: 570	464	G	A	24	0	20	0	0	25	0	28	Homozygous
a106314_30	no Blast Description	781	T	C	0	16	0	13	21	0	7	0	Homozygous
a106314_30	no Blast Description	136	C	T	35	0	9	0	2	29	0	12	Heterozygous
a106314_30	no Blast Description	1155	G	A	25	0	12	0	0	21	0	9	Homozygous
a106314_30	no Blast Description	1141	G	T	20	0	10	0	0	15	0	7	Homozygous
a106314_30	no Blast Description	1224	T	C	18	0	15	0	1	21	0	13	Heterozygous
a106326_36	gi|357469933|ref|XP_003605251.1| Nudix hydrolase [Medicago truncatula]_x0001_gi|355506306|gb|AES87448.1| Nudix hydrolase [Medicago truncatula] e-value: 2e-157 blast score: 453	323	T	C	20	0	14	0	0	7	0	8	Homozygous
a106326_36	gi|357469933|ref|XP_003605251.1| Nudix hydrolase [Medicago truncatula]_x0001_gi|355506306|gb|AES87448.1| Nudix hydrolase [Medicago truncatula] e-value: 2e-157 blast score: 453	335	T	C	20	0	16	0	0	7	0	8	Homozygous
a106326_36	gi|357469933|ref|XP_003605251.1| Nudix hydrolase [Medicago truncatula]_x0001_gi|355506306|gb|AES87448.1| Nudix hydrolase [Medicago truncatula] e-value: 2e-157 blast score: 453	501	G	A	15	0	7	0	0	4	0	8	Homozygous
a10634_219	gi|356512143|ref|XP_003524780.1| PREDICTED: reticuline oxidase-like protein-like [Glycine max] e-value: 0.0 blast score: 934	1670	A	G	0	127	0	121	100	0	176	0	Homozygous
a10634_219	gi|356512143|ref|XP_003524780.1| PREDICTED: reticuline oxidase-like protein-like [Glycine max] e-value: 0.0 blast score: 934	1678	A	G	0	125	0	124	105	0	178	0	Homozygous
a10634_219	gi|356512143|ref|XP_003524780.1| PREDICTED: reticuline oxidase-like protein-like [Glycine max] e-value: 0.0 blast score: 934	138	G	A	0	100	0	87	93	0	142	0	Homozygous
a10634_219	gi|356512143|ref|XP_003524780.1| PREDICTED: reticuline oxidase-like protein-like [Glycine max] e-value: 0.0 blast score: 934	1811	T	C	8	96	5	82	84	0	142	0	Heterozygous
a10634_219	gi|356512143|ref|XP_003524780.1| PREDICTED: reticuline oxidase-like protein-like [Glycine max] e-value: 0.0 blast score: 934	272	C	T	2	79	2	69	85	0	159	0	Heterozygous
a10634_219	gi|356512143|ref|XP_003524780.1| PREDICTED: reticuline oxidase-like protein-like [Glycine max] e-value: 0.0 blast score: 934	121	A	G	0	73	0	67	68	0	107	0	Homozygous
a10634_219	gi|356512143|ref|XP_003524780.1| PREDICTED: reticuline oxidase-like protein-like [Glycine max] e-value: 0.0 blast score: 934	1040	A	G	0	70	0	77	60	0	110	0	Homozygous
a10634_219	gi|356512143|ref|XP_003524780.1| PREDICTED: reticuline oxidase-like protein-like [Glycine max] e-value: 0.0 blast score: 934	358	A	G	6	69	0	59	64	0	118	0	Heterozygous
a10634_219	gi|356512143|ref|XP_003524780.1| PREDICTED: reticuline oxidase-like protein-like [Glycine max] e-value: 0.0 blast score: 934	1595	G	A	0	69	0	59	71	0	116	0	Homozygous
a10634_219	gi|356512143|ref|XP_003524780.1| PREDICTED: reticuline oxidase-like protein-like [Glycine max] e-value: 0.0 blast score: 934	997	C	T	2	68	4	75	62	0	107	0	Heterozygous
a10634_219	gi|356512143|ref|XP_003524780.1| PREDICTED: reticuline oxidase-like protein-like [Glycine max] e-value: 0.0 blast score: 934	1610	A	G	0	68	0	59	70	0	127	0	Homozygous
a10634_219	gi|356512143|ref|XP_003524780.1| PREDICTED: reticuline oxidase-like protein-like [Glycine max] e-value: 0.0 blast score: 934	248	C	T	0	65	0	57	70	0	130	0	Homozygous
a10634_219	gi|356512143|ref|XP_003524780.1| PREDICTED: reticuline oxidase-like protein-like [Glycine max] e-value: 0.0 blast score: 934	916	C	G	0	55	0	53	55	1	91	2	Heterozygous
a10634_219	gi|356512143|ref|XP_003524780.1| PREDICTED: reticuline oxidase-like protein-like [Glycine max] e-value: 0.0 blast score: 934	1478	G	A	0	50	0	52	46	1	104	3	Heterozygous
a10634_219	gi|356512143|ref|XP_003524780.1| PREDICTED: reticuline oxidase-like protein-like [Glycine max] e-value: 0.0 blast score: 934	1736	G	T	120	4	123	1	0	86	0	155	Heterozygous
a10634_219	gi|356512143|ref|XP_003524780.1| PREDICTED: reticuline oxidase-like protein-like [Glycine max] e-value: 0.0 blast score: 934	1759	T	G	100	3	99	2	0	86	0	143	Heterozygous
a10634_219	gi|356512143|ref|XP_003524780.1| PREDICTED: reticuline oxidase-like protein-like [Glycine max] e-value: 0.0 blast score: 934	1277	A	G	141	0	131	0	3	125	9	184	Heterozygous
a10637_248	gi|357514129|ref|XP_003627353.1| Tetratricopeptide repeat protein [Medicago truncatula]_x0001_gi|355521375|gb|AET01829.1| Tetratricopeptide repeat protein [Medicago truncatula] e-value: 0.0 blast score: 532	355	A	T	0	97	0	46	115	1	87	0	Heterozygous
a10637_248	gi|357514129|ref|XP_003627353.1| Tetratricopeptide repeat protein [Medicago truncatula]_x0001_gi|355521375|gb|AET01829.1| Tetratricopeptide repeat protein [Medicago truncatula] e-value: 0.0 blast score: 532	793	T	C	0	64	0	24	70	0	55	0	Homozygous
a10637_248	gi|357514129|ref|XP_003627353.1| Tetratricopeptide repeat protein [Medicago truncatula]_x0001_gi|355521375|gb|AET01829.1| Tetratricopeptide repeat protein [Medicago truncatula] e-value: 0.0 blast score: 532	979	G	A	0	56	0	25	109	0	82	0	Homozygous
a10638_184	gi|356518058|ref|XP_003527701.1| PREDICTED: uncharacterized protein LOC100775874 [Glycine max] e-value: 0.0 blast score: 1566	4382	C	T	0	25	0	40	35	0	54	0	Homozygous
a10638_184	gi|356518058|ref|XP_003527701.1| PREDICTED: uncharacterized protein LOC100775874 [Glycine max] e-value: 0.0 blast score: 1566	1947	A	G	31	0	101	0	1	24	0	98	Heterozygous
a10638_184	gi|356518058|ref|XP_003527701.1| PREDICTED: uncharacterized protein LOC100775874 [Glycine max] e-value: 0.0 blast score: 1566	4407	A	G	21	0	36	0	0	23	0	38	Homozygous
a10640_89	gi|356544880|ref|XP_003540875.1| PREDICTED: uncharacterized protein LOC100782804 [Glycine max] e-value: 1e-26 blast score: 112	810	T	A	0	55	0	124	87	0	184	0	Homozygous
a10641_124	gi|388507262|gb|AFK41697.1| unknown [Medicago truncatula] e-value: 1e-93 blast score: 290	136	T	G	0	64	0	59	106	0	96	0	Homozygous
a106413_37	gi|357465943|ref|XP_003603256.1| Glutamate receptor 2.8 [Medicago truncatula]_x0001_gi|355492304|gb|AES73507.1| Glutamate receptor 2.8 [Medicago truncatula] e-value: 0.0 blast score: 1237	1132	A	T	20	0	15	0	1	21	0	25	Heterozygous
a106413_37	gi|357465943|ref|XP_003603256.1| Glutamate receptor 2.8 [Medicago truncatula]_x0001_gi|355492304|gb|AES73507.1| Glutamate receptor 2.8 [Medicago truncatula] e-value: 0.0 blast score: 1237	1774	G	T	6	0	10	0	0	16	0	7	Homozygous
a106439_35	gi|357480033|ref|XP_003610302.1| hypothetical protein MTR_4g130690 [Medicago truncatula]_x0001_gi|355511357|gb|AES92499.1| hypothetical protein MTR_4g130690 [Medicago truncatula] e-value: 3e-142 blast score: 428	879	A	G	0	12	0	15	21	0	30	0	Homozygous
a106439_35	gi|357480033|ref|XP_003610302.1| hypothetical protein MTR_4g130690 [Medicago truncatula]_x0001_gi|355511357|gb|AES92499.1| hypothetical protein MTR_4g130690 [Medicago truncatula] e-value: 3e-142 blast score: 428	1570	C	T	0	11	0	13	23	0	15	0	Homozygous
a10646_247	gi|356563813|ref|XP_003550153.1| PREDICTED: RING finger and CHY zinc finger domain-containing protein 1-like [Glycine max] e-value: 0.0 blast score: 606	321	C	A	0	97	0	51	123	0	97	1	Heterozygous
a10646_247	gi|356563813|ref|XP_003550153.1| PREDICTED: RING finger and CHY zinc finger domain-containing protein 1-like [Glycine max] e-value: 0.0 blast score: 606	1958	G	A	0	83	0	46	138	2	77	0	Heterozygous
a10646_247	gi|356563813|ref|XP_003550153.1| PREDICTED: RING finger and CHY zinc finger domain-containing protein 1-like [Glycine max] e-value: 0.0 blast score: 606	2922	T	C	0	51	0	34	91	0	41	0	Homozygous
a10646_247	gi|356563813|ref|XP_003550153.1| PREDICTED: RING finger and CHY zinc finger domain-containing protein 1-like [Glycine max] e-value: 0.0 blast score: 606	2485	A	G	0	49	0	26	86	1	41	0	Heterozygous
a10646_247	gi|356563813|ref|XP_003550153.1| PREDICTED: RING finger and CHY zinc finger domain-containing protein 1-like [Glycine max] e-value: 0.0 blast score: 606	3284	A	T	0	49	0	15	91	0	54	0	Homozygous
a10646_247	gi|356563813|ref|XP_003550153.1| PREDICTED: RING finger and CHY zinc finger domain-containing protein 1-like [Glycine max] e-value: 0.0 blast score: 606	3184	T	C	0	25	0	20	68	0	35	0	Homozygous
a106481_42	gi|357478017|ref|XP_003609294.1| DEAD-box ATP-dependent RNA helicase [Medicago truncatula]_x0001_gi|355510349|gb|AES91491.1| DEAD-box ATP-dependent RNA helicase [Medicago truncatula] e-value: 0.0 blast score: 1105	1850	A	G	15	0	19	0	1	9	0	13	Heterozygous
a106481_42	gi|357478017|ref|XP_003609294.1| DEAD-box ATP-dependent RNA helicase [Medicago truncatula]_x0001_gi|355510349|gb|AES91491.1| DEAD-box ATP-dependent RNA helicase [Medicago truncatula] e-value: 0.0 blast score: 1105	2096	C	T	13	0	24	0	0	13	0	17	Homozygous
a106481_42	gi|357478017|ref|XP_003609294.1| DEAD-box ATP-dependent RNA helicase [Medicago truncatula]_x0001_gi|355510349|gb|AES91491.1| DEAD-box ATP-dependent RNA helicase [Medicago truncatula] e-value: 0.0 blast score: 1105	2086	A	G	12	0	24	0	0	13	0	17	Homozygous
a106481_42	gi|357478017|ref|XP_003609294.1| DEAD-box ATP-dependent RNA helicase [Medicago truncatula]_x0001_gi|355510349|gb|AES91491.1| DEAD-box ATP-dependent RNA helicase [Medicago truncatula] e-value: 0.0 blast score: 1105	1505	A	G	11	0	13	0	0	6	0	9	Homozygous
a106494_49	no Blast Description	125	G	A	0	12	0	25	10	0	43	0	Homozygous
a106494_49	no Blast Description	103	T	C	0	11	0	24	13	0	50	0	Homozygous
a10659_179	gi|357490673|ref|XP_003615624.1| Dehydrodolichyl diphosphate synthase [Medicago truncatula]_x0001_gi|355516959|gb|AES98582.1| Dehydrodolichyl diphosphate synthase [Medicago truncatula] e-value: 5e-158 blast score: 451	685	A	G	105	0	198	0	0	27	0	135	Homozygous
a10659_179	gi|357490673|ref|XP_003615624.1| Dehydrodolichyl diphosphate synthase [Medicago truncatula]_x0001_gi|355516959|gb|AES98582.1| Dehydrodolichyl diphosphate synthase [Medicago truncatula] e-value: 5e-158 blast score: 451	769	A	T	93	0	235	0	0	44	0	158	Homozygous
a10659_179	gi|357490673|ref|XP_003615624.1| Dehydrodolichyl diphosphate synthase [Medicago truncatula]_x0001_gi|355516959|gb|AES98582.1| Dehydrodolichyl diphosphate synthase [Medicago truncatula] e-value: 5e-158 blast score: 451	792	G	C	84	0	192	0	0	43	0	138	Homozygous
a10659_179	gi|357490673|ref|XP_003615624.1| Dehydrodolichyl diphosphate synthase [Medicago truncatula]_x0001_gi|355516959|gb|AES98582.1| Dehydrodolichyl diphosphate synthase [Medicago truncatula] e-value: 5e-158 blast score: 451	1018	A	C	33	0	80	0	0	15	0	53	Homozygous
a10659_179	gi|357490673|ref|XP_003615624.1| Dehydrodolichyl diphosphate synthase [Medicago truncatula]_x0001_gi|355516959|gb|AES98582.1| Dehydrodolichyl diphosphate synthase [Medicago truncatula] e-value: 5e-158 blast score: 451	531	C	T	25	0	106	0	0	17	0	53	Homozygous
a1066_470	gi|145334271|ref|NP_001078516.1| histone H3 [Arabidopsis thaliana]_x0001_gi|332661756|gb|AEE87156.1| histone H3 [Arabidopsis thaliana] e-value: 3e-90 blast score: 269	401	T	C	0	166	0	219	196	1	262	2	Heterozygous
a106628_29	gi|388495214|gb|AFK35673.1| unknown [Medicago truncatula] e-value: 4e-09 blast score: 58.5	784	C	T	0	2	0	11	8	0	47	0	Homozygous
a10666_257	gi|357505079|ref|XP_003622828.1| Sodium-dependent transporter, putative [Medicago truncatula]_x0001_gi|355497843|gb|AES79046.1| Sodium-dependent transporter, putative [Medicago truncatula] e-value: 0.0 blast score: 680	1025	C	T	0	74	0	93	63	0	104	0	Homozygous
a10667_199	gi|357487507|ref|XP_003614041.1| COBW domain-containing protein [Medicago truncatula]_x0001_gi|355515376|gb|AES96999.1| COBW domain-containing protein [Medicago truncatula] e-value: 0.0 blast score: 678	1119	T	C	0	78	0	112	90	1	124	0	Heterozygous
a10667_199	gi|357487507|ref|XP_003614041.1| COBW domain-containing protein [Medicago truncatula]_x0001_gi|355515376|gb|AES96999.1| COBW domain-containing protein [Medicago truncatula] e-value: 0.0 blast score: 678	592	C	A	0	68	0	87	66	0	110	0	Homozygous
a10667_199	gi|357487507|ref|XP_003614041.1| COBW domain-containing protein [Medicago truncatula]_x0001_gi|355515376|gb|AES96999.1| COBW domain-containing protein [Medicago truncatula] e-value: 0.0 blast score: 678	621	A	G	0	57	0	71	53	0	98	0	Homozygous
a10667_199	gi|357487507|ref|XP_003614041.1| COBW domain-containing protein [Medicago truncatula]_x0001_gi|355515376|gb|AES96999.1| COBW domain-containing protein [Medicago truncatula] e-value: 0.0 blast score: 678	918	G	C	0	53	0	72	37	0	66	0	Homozygous
a10667_199	gi|357487507|ref|XP_003614041.1| COBW domain-containing protein [Medicago truncatula]_x0001_gi|355515376|gb|AES96999.1| COBW domain-containing protein [Medicago truncatula] e-value: 0.0 blast score: 678	300	C	A	0	46	0	54	42	0	85	0	Homozygous
a10667_199	gi|357487507|ref|XP_003614041.1| COBW domain-containing protein [Medicago truncatula]_x0001_gi|355515376|gb|AES96999.1| COBW domain-containing protein [Medicago truncatula] e-value: 0.0 blast score: 678	1020	A	C	45	0	66	0	0	43	1	75	Heterozygous
a10667_199	gi|357487507|ref|XP_003614041.1| COBW domain-containing protein [Medicago truncatula]_x0001_gi|355515376|gb|AES96999.1| COBW domain-containing protein [Medicago truncatula] e-value: 0.0 blast score: 678	891	C	T	34	0	46	0	0	35	0	54	Homozygous
a10669_112	no Blast Description	660	G	T	0	14	0	16	107	17	134	15	Heterozygous
a1067_647	gi|156530455|gb|ABU75308.1| ribosomal protein L30e [Pisum sativum] e-value: 5e-76 blast score: 229	141	A	G	0	58	0	49	56	0	65	0	Homozygous
a1067_647	gi|156530455|gb|ABU75308.1| ribosomal protein L30e [Pisum sativum] e-value: 5e-76 blast score: 229	104	A	G	41	0	27	0	0	29	0	31	Homozygous
a10671_289	gi|388505470|gb|AFK40801.1| unknown [Medicago truncatula] e-value: 7e-147 blast score: 416	596	C	A	79	0	80	0	0	80	0	104	Homozygous
a106726_37	gi|357444079|ref|XP_003592317.1| Ethylene-responsive transcription factor ERF026 [Medicago truncatula]_x0001_gi|355481365|gb|AES62568.1| Ethylene-responsive transcription factor ERF026 [Medicago truncatula] e-value: 4e-105 blast score: 314	1091	A	G	63	0	7	0	0	29	0	25	Homozygous
a106726_37	gi|357444079|ref|XP_003592317.1| Ethylene-responsive transcription factor ERF026 [Medicago truncatula]_x0001_gi|355481365|gb|AES62568.1| Ethylene-responsive transcription factor ERF026 [Medicago truncatula] e-value: 4e-105 blast score: 314	1114	T	A	59	0	10	0	0	30	0	28	Homozygous
a106726_37	gi|357444079|ref|XP_003592317.1| Ethylene-responsive transcription factor ERF026 [Medicago truncatula]_x0001_gi|355481365|gb|AES62568.1| Ethylene-responsive transcription factor ERF026 [Medicago truncatula] e-value: 4e-105 blast score: 314	1027	G	A	44	0	10	0	0	21	0	15	Homozygous
a106726_37	gi|357444079|ref|XP_003592317.1| Ethylene-responsive transcription factor ERF026 [Medicago truncatula]_x0001_gi|355481365|gb|AES62568.1| Ethylene-responsive transcription factor ERF026 [Medicago truncatula] e-value: 4e-105 blast score: 314	985	T	C	34	0	12	0	0	13	0	16	Homozygous
a106726_37	gi|357444079|ref|XP_003592317.1| Ethylene-responsive transcription factor ERF026 [Medicago truncatula]_x0001_gi|355481365|gb|AES62568.1| Ethylene-responsive transcription factor ERF026 [Medicago truncatula] e-value: 4e-105 blast score: 314	973	C	T	25	0	11	0	0	14	0	18	Homozygous
a10675_85	no Blast Description	245	T	C	0	30	0	33	52	0	54	0	Homozygous
a10675_85	no Blast Description	268	T	C	0	25	0	28	56	1	54	0	Heterozygous
a10676_243	gi|357465701|ref|XP_003603135.1| Ferrochelatase [Medicago truncatula]_x0001_gi|355492183|gb|AES73386.1| Ferrochelatase [Medicago truncatula] e-value: 0.0 blast score: 793	347	G	C	0	39	0	74	85	0	125	0	Homozygous
a10676_243	gi|357465701|ref|XP_003603135.1| Ferrochelatase [Medicago truncatula]_x0001_gi|355492183|gb|AES73386.1| Ferrochelatase [Medicago truncatula] e-value: 0.0 blast score: 793	1686	A	G	35	0	52	2	6	64	9	84	Heterozygous
a106775_22	no Blast Description	174	G	A	2	0	25	0	0	5	0	16	Homozygous
a10678_269	gi|356569084|ref|XP_003552736.1| PREDICTED: T-complex protein 1 subunit zeta-like [Glycine max] e-value: 0.0 blast score: 986	423	G	A	0	76	0	127	92	0	118	0	Homozygous
a10678_269	gi|356569084|ref|XP_003552736.1| PREDICTED: T-complex protein 1 subunit zeta-like [Glycine max] e-value: 0.0 blast score: 986	1794	G	A	0	65	0	98	73	0	128	0	Homozygous
a10678_269	gi|356569084|ref|XP_003552736.1| PREDICTED: T-complex protein 1 subunit zeta-like [Glycine max] e-value: 0.0 blast score: 986	1539	C	T	0	49	0	86	49	0	111	0	Homozygous
a10678_269	gi|356569084|ref|XP_003552736.1| PREDICTED: T-complex protein 1 subunit zeta-like [Glycine max] e-value: 0.0 blast score: 986	174	C	A	0	38	0	57	37	0	59	0	Homozygous
a10678_269	gi|356569084|ref|XP_003552736.1| PREDICTED: T-complex protein 1 subunit zeta-like [Glycine max] e-value: 0.0 blast score: 986	161	A	T	0	35	0	55	35	0	54	0	Homozygous
a10678_269	gi|356569084|ref|XP_003552736.1| PREDICTED: T-complex protein 1 subunit zeta-like [Glycine max] e-value: 0.0 blast score: 986	1950	T	G	0	35	0	52	43	0	66	1	Heterozygous
a10678_269	gi|356569084|ref|XP_003552736.1| PREDICTED: T-complex protein 1 subunit zeta-like [Glycine max] e-value: 0.0 blast score: 986	1008	G	A	92	0	159	0	0	109	0	159	Homozygous
a10678_269	gi|356569084|ref|XP_003552736.1| PREDICTED: T-complex protein 1 subunit zeta-like [Glycine max] e-value: 0.0 blast score: 986	999	G	A	86	0	150	0	0	101	0	155	Homozygous
a10678_269	gi|356569084|ref|XP_003552736.1| PREDICTED: T-complex protein 1 subunit zeta-like [Glycine max] e-value: 0.0 blast score: 986	732	G	T	84	0	121	0	0	79	0	135	Homozygous
a10678_269	gi|356569084|ref|XP_003552736.1| PREDICTED: T-complex protein 1 subunit zeta-like [Glycine max] e-value: 0.0 blast score: 986	726	C	T	82	0	120	0	0	83	0	135	Homozygous
a10678_269	gi|356569084|ref|XP_003552736.1| PREDICTED: T-complex protein 1 subunit zeta-like [Glycine max] e-value: 0.0 blast score: 986	1275	A	G	63	0	80	0	0	62	0	86	Homozygous
a10678_269	gi|356569084|ref|XP_003552736.1| PREDICTED: T-complex protein 1 subunit zeta-like [Glycine max] e-value: 0.0 blast score: 986	339	A	G	58	0	83	0	0	69	0	106	Homozygous
a10678_269	gi|356569084|ref|XP_003552736.1| PREDICTED: T-complex protein 1 subunit zeta-like [Glycine max] e-value: 0.0 blast score: 986	837	T	C	52	0	88	0	0	55	0	75	Homozygous
a10678_269	gi|356569084|ref|XP_003552736.1| PREDICTED: T-complex protein 1 subunit zeta-like [Glycine max] e-value: 0.0 blast score: 986	849	A	G	49	0	85	0	0	56	0	74	Homozygous
a10678_269	gi|356569084|ref|XP_003552736.1| PREDICTED: T-complex protein 1 subunit zeta-like [Glycine max] e-value: 0.0 blast score: 986	1614	A	G	46	0	80	0	0	42	0	86	Homozygous
a1068_478	gi|266742|sp|Q01289.1|POR_PEA RecName: Full=Protochlorophyllide reductase, chloroplastic; Short=PCR; AltName: Full=NADPH-protochlorophyllide oxidoreductase; Short=POR; Flags: Precursor_x0001_gi|20830|emb|CAA44786.1| protochlorophyllide reductase [Pisum sativum] e-value: 0.0 blast score: 766	1846	A	T	1	321	0	313	443	0	540	0	Heterozygous
a1068_478	gi|266742|sp|Q01289.1|POR_PEA RecName: Full=Protochlorophyllide reductase, chloroplastic; Short=PCR; AltName: Full=NADPH-protochlorophyllide oxidoreductase; Short=POR; Flags: Precursor_x0001_gi|20830|emb|CAA44786.1| protochlorophyllide reductase [Pisum sativum] e-value: 0.0 blast score: 766	2479	C	T	0	234	0	250	314	0	336	0	Homozygous
a1068_478	gi|266742|sp|Q01289.1|POR_PEA RecName: Full=Protochlorophyllide reductase, chloroplastic; Short=PCR; AltName: Full=NADPH-protochlorophyllide oxidoreductase; Short=POR; Flags: Precursor_x0001_gi|20830|emb|CAA44786.1| protochlorophyllide reductase [Pisum sativum] e-value: 0.0 blast score: 766	2335	C	T	270	0	293	0	1	299	1	368	Heterozygous
a106812_34	no Blast Description	145	A	G	7	0	32	0	0	12	0	31	Homozygous
a106812_34	no Blast Description	227	C	G	3	0	9	0	0	11	0	13	Homozygous
a106812_34	no Blast Description	209	A	T	3	0	15	0	1	8	2	21	Heterozygous
a10686_133	gi|357465493|ref|XP_003603031.1| Phosphatidate phosphatase LPIN3 [Medicago truncatula]_x0001_gi|355492079|gb|AES73282.1| Phosphatidate phosphatase LPIN3 [Medicago truncatula] e-value: 0.0 blast score: 1352	1216	T	G	0	22	0	32	24	2	58	7	Heterozygous
a10686_133	gi|357465493|ref|XP_003603031.1| Phosphatidate phosphatase LPIN3 [Medicago truncatula]_x0001_gi|355492079|gb|AES73282.1| Phosphatidate phosphatase LPIN3 [Medicago truncatula] e-value: 0.0 blast score: 1352	2743	C	T	0	19	4	33	18	6	57	2	Heterozygous
a10686_133	gi|357465493|ref|XP_003603031.1| Phosphatidate phosphatase LPIN3 [Medicago truncatula]_x0001_gi|355492079|gb|AES73282.1| Phosphatidate phosphatase LPIN3 [Medicago truncatula] e-value: 0.0 blast score: 1352	1356	G	A	0	17	0	53	35	4	68	9	Heterozygous
a10686_133	gi|357465493|ref|XP_003603031.1| Phosphatidate phosphatase LPIN3 [Medicago truncatula]_x0001_gi|355492079|gb|AES73282.1| Phosphatidate phosphatase LPIN3 [Medicago truncatula] e-value: 0.0 blast score: 1352	2374	T	C	0	16	0	33	32	1	46	5	Heterozygous
a10686_133	gi|357465493|ref|XP_003603031.1| Phosphatidate phosphatase LPIN3 [Medicago truncatula]_x0001_gi|355492079|gb|AES73282.1| Phosphatidate phosphatase LPIN3 [Medicago truncatula] e-value: 0.0 blast score: 1352	661	C	T	11	0	30	0	2	19	5	36	Heterozygous
a10688_246	gi|357492209|ref|XP_003616393.1| Pyridoxal kinase [Medicago truncatula]_x0001_gi|355517728|gb|AES99351.1| Pyridoxal kinase [Medicago truncatula] e-value: 0.0 blast score: 570	653	A	G	0	144	0	96	185	0	143	0	Homozygous
a10688_246	gi|357492209|ref|XP_003616393.1| Pyridoxal kinase [Medicago truncatula]_x0001_gi|355517728|gb|AES99351.1| Pyridoxal kinase [Medicago truncatula] e-value: 0.0 blast score: 570	302	T	C	0	81	0	74	133	0	104	0	Homozygous
a10688_246	gi|357492209|ref|XP_003616393.1| Pyridoxal kinase [Medicago truncatula]_x0001_gi|355517728|gb|AES99351.1| Pyridoxal kinase [Medicago truncatula] e-value: 0.0 blast score: 570	542	C	T	0	64	0	49	97	1	70	0	Heterozygous
a10689_279	gi|356547887|ref|XP_003542336.1| PREDICTED: casein kinase I isoform delta-like isoform 1 [Glycine max] e-value: 2e-91 blast score: 284	106	T	C	0	100	0	178	130	0	186	0	Homozygous
a10694_173	gi|289540909|gb|ADD09583.1| transcription initiation factor [Trifolium repens] e-value: 0.0 blast score: 1412	3962	C	T	0	48	0	101	84	0	134	0	Homozygous
a10694_173	gi|289540909|gb|ADD09583.1| transcription initiation factor [Trifolium repens] e-value: 0.0 blast score: 1412	4003	C	T	0	43	0	92	74	0	124	0	Homozygous
a10694_173	gi|289540909|gb|ADD09583.1| transcription initiation factor [Trifolium repens] e-value: 0.0 blast score: 1412	4026	A	T	0	41	0	88	68	0	116	0	Homozygous
a10694_173	gi|289540909|gb|ADD09583.1| transcription initiation factor [Trifolium repens] e-value: 0.0 blast score: 1412	3920	T	C	0	40	0	77	87	0	136	0	Homozygous
a10694_173	gi|289540909|gb|ADD09583.1| transcription initiation factor [Trifolium repens] e-value: 0.0 blast score: 1412	2565	T	C	0	39	0	68	48	0	64	0	Homozygous
a10694_173	gi|289540909|gb|ADD09583.1| transcription initiation factor [Trifolium repens] e-value: 0.0 blast score: 1412	3979	T	G	0	36	0	93	83	0	135	0	Homozygous
a10694_173	gi|289540909|gb|ADD09583.1| transcription initiation factor [Trifolium repens] e-value: 0.0 blast score: 1412	3883	T	C	0	20	0	28	78	0	115	0	Homozygous
a10694_173	gi|289540909|gb|ADD09583.1| transcription initiation factor [Trifolium repens] e-value: 0.0 blast score: 1412	745	A	T	0	13	0	24	14	0	29	0	Homozygous
a10694_173	gi|289540909|gb|ADD09583.1| transcription initiation factor [Trifolium repens] e-value: 0.0 blast score: 1412	3875	A	G	0	12	0	15	75	0	117	0	Homozygous
a10694_173	gi|289540909|gb|ADD09583.1| transcription initiation factor [Trifolium repens] e-value: 0.0 blast score: 1412	4136	G	A	0	10	0	41	35	0	65	0	Homozygous
a10694_173	gi|289540909|gb|ADD09583.1| transcription initiation factor [Trifolium repens] e-value: 0.0 blast score: 1412	4161	G	A	0	7	0	24	48	0	72	0	Homozygous
a10694_173	gi|289540909|gb|ADD09583.1| transcription initiation factor [Trifolium repens] e-value: 0.0 blast score: 1412	4168	T	C	0	7	0	23	54	0	77	0	Homozygous
a10694_173	gi|289540909|gb|ADD09583.1| transcription initiation factor [Trifolium repens] e-value: 0.0 blast score: 1412	3571	G	A	0	5	0	22	95	8	146	20	Heterozygous
a10694_173	gi|289540909|gb|ADD09583.1| transcription initiation factor [Trifolium repens] e-value: 0.0 blast score: 1412	3543	T	C	0	4	0	18	93	6	139	13	Heterozygous
a10694_173	gi|289540909|gb|ADD09583.1| transcription initiation factor [Trifolium repens] e-value: 0.0 blast score: 1412	3552	T	G	0	4	0	19	93	7	140	15	Heterozygous
a106947_38	no Blast Description	154	G	T	0	19	0	21	12	0	31	0	Homozygous
a106947_38	no Blast Description	483	T	C	0	10	0	16	15	0	19	0	Homozygous
a10698_210	gi|87241081|gb|ABD32939.1| hypothetical protein MtrDRAFT_AC151598g7v2 [Medicago truncatula] e-value: 5e-38 blast score: 130	402	T	G	0	49	0	68	49	0	102	0	Homozygous
a10701_238	gi|357516999|ref|XP_003628788.1| Zinc finger CCCH domain-containing protein [Medicago truncatula]_x0001_gi|355522810|gb|AET03264.1| Zinc finger CCCH domain-containing protein [Medicago truncatula] e-value: 1e-156 blast score: 447	246	G	A	0	30	0	76	55	0	68	0	Homozygous
a107017_35	gi|363808342|ref|NP_001242251.1| uncharacterized protein LOC100803678 [Glycine max]_x0001_gi|255634475|gb|ACU17602.1| unknown [Glycine max] e-value: 2e-17 blast score: 78.6	161	A	G	17	0	18	0	0	6	0	22	Homozygous
a107021_52	gi|357497863|ref|XP_003619220.1| Wall-associated receptor kinase-like protein [Medicago truncatula]_x0001_gi|355494235|gb|AES75438.1| Wall-associated receptor kinase-like protein [Medicago truncatula] e-value: 3e-79 blast score: 255	271	T	C	14	0	20	0	0	11	0	18	Homozygous
a10705_230	gi|357479329|ref|XP_003609950.1| hypothetical protein MTR_4g124670 [Medicago truncatula]_x0001_gi|355511005|gb|AES92147.1| hypothetical protein MTR_4g124670 [Medicago truncatula] e-value: 0.0 blast score: 1268	2341	T	C	0	34	0	66	54	0	91	0	Homozygous
a10705_230	gi|357479329|ref|XP_003609950.1| hypothetical protein MTR_4g124670 [Medicago truncatula]_x0001_gi|355511005|gb|AES92147.1| hypothetical protein MTR_4g124670 [Medicago truncatula] e-value: 0.0 blast score: 1268	2316	G	T	0	30	0	60	53	0	95	0	Homozygous
a10705_230	gi|357479329|ref|XP_003609950.1| hypothetical protein MTR_4g124670 [Medicago truncatula]_x0001_gi|355511005|gb|AES92147.1| hypothetical protein MTR_4g124670 [Medicago truncatula] e-value: 0.0 blast score: 1268	280	T	C	0	30	0	73	45	0	89	0	Homozygous
a10705_230	gi|357479329|ref|XP_003609950.1| hypothetical protein MTR_4g124670 [Medicago truncatula]_x0001_gi|355511005|gb|AES92147.1| hypothetical protein MTR_4g124670 [Medicago truncatula] e-value: 0.0 blast score: 1268	2584	G	A	0	24	1	63	43	0	74	0	Heterozygous
a10705_230	gi|357479329|ref|XP_003609950.1| hypothetical protein MTR_4g124670 [Medicago truncatula]_x0001_gi|355511005|gb|AES92147.1| hypothetical protein MTR_4g124670 [Medicago truncatula] e-value: 0.0 blast score: 1268	823	G	C	38	0	86	0	0	64	0	90	Homozygous
a10705_230	gi|357479329|ref|XP_003609950.1| hypothetical protein MTR_4g124670 [Medicago truncatula]_x0001_gi|355511005|gb|AES92147.1| hypothetical protein MTR_4g124670 [Medicago truncatula] e-value: 0.0 blast score: 1268	2545	G	A	28	0	74	0	0	35	0	67	Homozygous
a10706_195	gi|25809056|gb|AAN74636.1| DEAD box RNA helicase [Pisum sativum] e-value: 9e-57 blast score: 187	269	G	A	0	31	0	88	54	0	107	0	Homozygous
a10706_195	gi|25809056|gb|AAN74636.1| DEAD box RNA helicase [Pisum sativum] e-value: 9e-57 blast score: 187	236	G	A	63	0	119	0	0	75	0	135	Homozygous
a10706_195	gi|25809056|gb|AAN74636.1| DEAD box RNA helicase [Pisum sativum] e-value: 9e-57 blast score: 187	194	A	G	61	0	111	0	0	75	0	122	Homozygous
a107065_42	gi|358346406|ref|XP_003637259.1| hypothetical protein MTR_079s1010 [Medicago truncatula]_x0001_gi|355503194|gb|AES84397.1| hypothetical protein MTR_079s1010 [Medicago truncatula] e-value: 3e-127 blast score: 382	287	C	G	33	0	10	0	0	13	0	12	Homozygous
a107065_42	gi|358346406|ref|XP_003637259.1| hypothetical protein MTR_079s1010 [Medicago truncatula]_x0001_gi|355503194|gb|AES84397.1| hypothetical protein MTR_079s1010 [Medicago truncatula] e-value: 3e-127 blast score: 382	294	A	T	31	0	10	0	0	16	0	12	Homozygous
a107065_42	gi|358346406|ref|XP_003637259.1| hypothetical protein MTR_079s1010 [Medicago truncatula]_x0001_gi|355503194|gb|AES84397.1| hypothetical protein MTR_079s1010 [Medicago truncatula] e-value: 3e-127 blast score: 382	221	G	T	27	0	8	0	0	14	0	9	Homozygous
a107081_65	no Blast Description	291	G	A	23	0	52	2	0	4	0	6	Heterozygous
a1071_241	gi|121501699|gb|ABM55240.1| retrotransposon protein [Beta vulgaris] e-value: 0.0 blast score: 340	1631	G	T	7	20	0	21	20	0	10	0	Heterozygous
a1071_241	gi|121501699|gb|ABM55240.1| retrotransposon protein [Beta vulgaris] e-value: 0.0 blast score: 340	1640	T	A	7	20	0	21	21	0	10	0	Heterozygous
a10710_176	gi|357463051|ref|XP_003601807.1| Transmembrane protein 167A [Medicago truncatula]_x0001_gi|355490855|gb|AES72058.1| Transmembrane protein 167A [Medicago truncatula] e-value: 8e-44 blast score: 147	576	C	A	0	97	0	115	119	1	152	1	Heterozygous
a10710_176	gi|357463051|ref|XP_003601807.1| Transmembrane protein 167A [Medicago truncatula]_x0001_gi|355490855|gb|AES72058.1| Transmembrane protein 167A [Medicago truncatula] e-value: 8e-44 blast score: 147	371	A	G	0	43	0	50	59	0	61	0	Homozygous
a10710_176	gi|357463051|ref|XP_003601807.1| Transmembrane protein 167A [Medicago truncatula]_x0001_gi|355490855|gb|AES72058.1| Transmembrane protein 167A [Medicago truncatula] e-value: 8e-44 blast score: 147	252	C	T	0	40	0	39	39	0	59	0	Homozygous
a10711_208	gi|357455541|ref|XP_003598051.1| hypothetical protein MTR_3g005710 [Medicago truncatula]_x0001_gi|355487099|gb|AES68302.1| hypothetical protein MTR_3g005710 [Medicago truncatula]_x0001_gi|388503858|gb|AFK39995.1| unknown [Medicago truncatula] e-value: 0.0 blast score: 520	835	G	C	0	122	0	80	159	0	126	0	Homozygous
a10711_208	gi|357455541|ref|XP_003598051.1| hypothetical protein MTR_3g005710 [Medicago truncatula]_x0001_gi|355487099|gb|AES68302.1| hypothetical protein MTR_3g005710 [Medicago truncatula]_x0001_gi|388503858|gb|AFK39995.1| unknown [Medicago truncatula] e-value: 0.0 blast score: 520	247	A	G	0	112	0	65	172	0	107	0	Homozygous
a10711_208	gi|357455541|ref|XP_003598051.1| hypothetical protein MTR_3g005710 [Medicago truncatula]_x0001_gi|355487099|gb|AES68302.1| hypothetical protein MTR_3g005710 [Medicago truncatula]_x0001_gi|388503858|gb|AFK39995.1| unknown [Medicago truncatula] e-value: 0.0 blast score: 520	874	T	C	0	90	0	42	128	0	93	0	Homozygous
a10711_208	gi|357455541|ref|XP_003598051.1| hypothetical protein MTR_3g005710 [Medicago truncatula]_x0001_gi|355487099|gb|AES68302.1| hypothetical protein MTR_3g005710 [Medicago truncatula]_x0001_gi|388503858|gb|AFK39995.1| unknown [Medicago truncatula] e-value: 0.0 blast score: 520	743	C	T	0	78	0	53	119	0	71	0	Homozygous
a10711_208	gi|357455541|ref|XP_003598051.1| hypothetical protein MTR_3g005710 [Medicago truncatula]_x0001_gi|355487099|gb|AES68302.1| hypothetical protein MTR_3g005710 [Medicago truncatula]_x0001_gi|388503858|gb|AFK39995.1| unknown [Medicago truncatula] e-value: 0.0 blast score: 520	710	A	G	0	76	0	44	92	0	55	0	Homozygous
a10711_208	gi|357455541|ref|XP_003598051.1| hypothetical protein MTR_3g005710 [Medicago truncatula]_x0001_gi|355487099|gb|AES68302.1| hypothetical protein MTR_3g005710 [Medicago truncatula]_x0001_gi|388503858|gb|AFK39995.1| unknown [Medicago truncatula] e-value: 0.0 blast score: 520	729	C	T	0	68	0	49	107	0	60	0	Homozygous
a10711_208	gi|357455541|ref|XP_003598051.1| hypothetical protein MTR_3g005710 [Medicago truncatula]_x0001_gi|355487099|gb|AES68302.1| hypothetical protein MTR_3g005710 [Medicago truncatula]_x0001_gi|388503858|gb|AFK39995.1| unknown [Medicago truncatula] e-value: 0.0 blast score: 520	544	G	C	0	59	0	33	88	0	55	0	Homozygous
a10711_208	gi|357455541|ref|XP_003598051.1| hypothetical protein MTR_3g005710 [Medicago truncatula]_x0001_gi|355487099|gb|AES68302.1| hypothetical protein MTR_3g005710 [Medicago truncatula]_x0001_gi|388503858|gb|AFK39995.1| unknown [Medicago truncatula] e-value: 0.0 blast score: 520	565	G	A	0	58	0	32	83	0	51	0	Homozygous
a10711_208	gi|357455541|ref|XP_003598051.1| hypothetical protein MTR_3g005710 [Medicago truncatula]_x0001_gi|355487099|gb|AES68302.1| hypothetical protein MTR_3g005710 [Medicago truncatula]_x0001_gi|388503858|gb|AFK39995.1| unknown [Medicago truncatula] e-value: 0.0 blast score: 520	601	T	A	0	56	0	29	80	0	59	0	Homozygous
a10711_208	gi|357455541|ref|XP_003598051.1| hypothetical protein MTR_3g005710 [Medicago truncatula]_x0001_gi|355487099|gb|AES68302.1| hypothetical protein MTR_3g005710 [Medicago truncatula]_x0001_gi|388503858|gb|AFK39995.1| unknown [Medicago truncatula] e-value: 0.0 blast score: 520	120	C	T	0	18	0	16	30	0	24	0	Homozygous
a10711_208	gi|357455541|ref|XP_003598051.1| hypothetical protein MTR_3g005710 [Medicago truncatula]_x0001_gi|355487099|gb|AES68302.1| hypothetical protein MTR_3g005710 [Medicago truncatula]_x0001_gi|388503858|gb|AFK39995.1| unknown [Medicago truncatula] e-value: 0.0 blast score: 520	379	C	A	110	0	71	0	0	118	0	70	Homozygous
a10711_208	gi|357455541|ref|XP_003598051.1| hypothetical protein MTR_3g005710 [Medicago truncatula]_x0001_gi|355487099|gb|AES68302.1| hypothetical protein MTR_3g005710 [Medicago truncatula]_x0001_gi|388503858|gb|AFK39995.1| unknown [Medicago truncatula] e-value: 0.0 blast score: 520	433	A	C	93	0	62	0	0	121	0	78	Homozygous
a107132_47	no Blast Description	130	G	T	0	12	0	16	32	0	31	0	Homozygous
a10715_156	gi|357513003|ref|XP_003626790.1| 1-aminocyclopropane-1-carboxylate oxidase-like protein [Medicago truncatula]_x0001_gi|355520812|gb|AET01266.1| 1-aminocyclopropane-1-carboxylate oxidase-like protein [Medicago truncatula] e-value: 5e-40 blast score: 145	594	C	T	0	157	0	110	205	0	264	0	Homozygous
a10716_205	gi|388506808|gb|AFK41470.1| unknown [Lotus japonicus] e-value: 0.0 blast score: 644	694	T	C	0	46	0	156	75	0	193	0	Homozygous
a10716_205	gi|388506808|gb|AFK41470.1| unknown [Lotus japonicus] e-value: 0.0 blast score: 644	204	A	T	0	5	0	17	13	0	40	0	Homozygous
a10716_205	gi|388506808|gb|AFK41470.1| unknown [Lotus japonicus] e-value: 0.0 blast score: 644	439	G	A	22	0	86	0	0	33	0	101	Homozygous
a10716_205	gi|388506808|gb|AFK41470.1| unknown [Lotus japonicus] e-value: 0.0 blast score: 644	1135	C	A	13	0	55	0	0	23	0	60	Homozygous
a107173_39	gi|357480939|ref|XP_003610755.1| Pentatricopeptide repeat-containing protein [Medicago truncatula]_x0001_gi|355512090|gb|AES93713.1| Pentatricopeptide repeat-containing protein [Medicago truncatula] e-value: 0.0 blast score: 847	257	G	C	0	19	0	17	15	1	28	0	Heterozygous
a107173_39	gi|357480939|ref|XP_003610755.1| Pentatricopeptide repeat-containing protein [Medicago truncatula]_x0001_gi|355512090|gb|AES93713.1| Pentatricopeptide repeat-containing protein [Medicago truncatula] e-value: 0.0 blast score: 847	325	C	T	0	14	0	18	15	0	23	0	Homozygous
a107173_39	gi|357480939|ref|XP_003610755.1| Pentatricopeptide repeat-containing protein [Medicago truncatula]_x0001_gi|355512090|gb|AES93713.1| Pentatricopeptide repeat-containing protein [Medicago truncatula] e-value: 0.0 blast score: 847	572	A	G	14	0	16	0	0	9	0	19	Homozygous
a107173_39	gi|357480939|ref|XP_003610755.1| Pentatricopeptide repeat-containing protein [Medicago truncatula]_x0001_gi|355512090|gb|AES93713.1| Pentatricopeptide repeat-containing protein [Medicago truncatula] e-value: 0.0 blast score: 847	615	A	G	12	0	9	0	0	5	0	13	Homozygous
a10720_208	gi|357509711|ref|XP_003625144.1| hypothetical protein MTR_7g091450 [Medicago truncatula]_x0001_gi|355500159|gb|AES81362.1| hypothetical protein MTR_7g091450 [Medicago truncatula] e-value: 0.0 blast score: 654	1242	G	A	0	26	0	82	27	0	101	0	Homozygous
a10720_208	gi|357509711|ref|XP_003625144.1| hypothetical protein MTR_7g091450 [Medicago truncatula]_x0001_gi|355500159|gb|AES81362.1| hypothetical protein MTR_7g091450 [Medicago truncatula] e-value: 0.0 blast score: 654	525	C	A	0	23	0	134	52	0	179	0	Homozygous
a10720_208	gi|357509711|ref|XP_003625144.1| hypothetical protein MTR_7g091450 [Medicago truncatula]_x0001_gi|355500159|gb|AES81362.1| hypothetical protein MTR_7g091450 [Medicago truncatula] e-value: 0.0 blast score: 654	1082	T	A	0	21	2	58	29	0	106	0	Heterozygous
a10720_208	gi|357509711|ref|XP_003625144.1| hypothetical protein MTR_7g091450 [Medicago truncatula]_x0001_gi|355500159|gb|AES81362.1| hypothetical protein MTR_7g091450 [Medicago truncatula] e-value: 0.0 blast score: 654	1171	A	G	0	18	0	63	30	0	81	0	Homozygous
a10720_208	gi|357509711|ref|XP_003625144.1| hypothetical protein MTR_7g091450 [Medicago truncatula]_x0001_gi|355500159|gb|AES81362.1| hypothetical protein MTR_7g091450 [Medicago truncatula] e-value: 0.0 blast score: 654	1099	G	C	0	18	0	55	24	0	94	0	Homozygous
a10720_208	gi|357509711|ref|XP_003625144.1| hypothetical protein MTR_7g091450 [Medicago truncatula]_x0001_gi|355500159|gb|AES81362.1| hypothetical protein MTR_7g091450 [Medicago truncatula] e-value: 0.0 blast score: 654	239	C	A	0	10	2	78	20	0	83	0	Heterozygous
a10720_208	gi|357509711|ref|XP_003625144.1| hypothetical protein MTR_7g091450 [Medicago truncatula]_x0001_gi|355500159|gb|AES81362.1| hypothetical protein MTR_7g091450 [Medicago truncatula] e-value: 0.0 blast score: 654	1308	T	C	0	7	0	51	16	0	66	0	Homozygous
a10720_208	gi|357509711|ref|XP_003625144.1| hypothetical protein MTR_7g091450 [Medicago truncatula]_x0001_gi|355500159|gb|AES81362.1| hypothetical protein MTR_7g091450 [Medicago truncatula] e-value: 0.0 blast score: 654	1289	A	G	0	6	0	46	12	0	63	0	Homozygous
a10720_208	gi|357509711|ref|XP_003625144.1| hypothetical protein MTR_7g091450 [Medicago truncatula]_x0001_gi|355500159|gb|AES81362.1| hypothetical protein MTR_7g091450 [Medicago truncatula] e-value: 0.0 blast score: 654	1325	T	C	0	6	0	57	16	0	71	0	Homozygous
a10721_213	gi|358349071|ref|XP_003638563.1| LCR/BET1-like protein, partial [Medicago truncatula]_x0001_gi|355504498|gb|AES85701.1| LCR/BET1-like protein, partial [Medicago truncatula] e-value: 6e-71 blast score: 173	431	T	C	0	28	0	43	150	0	187	2	Heterozygous
a10721_213	gi|358349071|ref|XP_003638563.1| LCR/BET1-like protein, partial [Medicago truncatula]_x0001_gi|355504498|gb|AES85701.1| LCR/BET1-like protein, partial [Medicago truncatula] e-value: 6e-71 blast score: 173	421	C	A	0	28	0	43	141	0	190	2	Heterozygous
a10721_213	gi|358349071|ref|XP_003638563.1| LCR/BET1-like protein, partial [Medicago truncatula]_x0001_gi|355504498|gb|AES85701.1| LCR/BET1-like protein, partial [Medicago truncatula] e-value: 6e-71 blast score: 173	450	C	T	1	27	0	43	157	0	198	1	Heterozygous
a10721_213	gi|358349071|ref|XP_003638563.1| LCR/BET1-like protein, partial [Medicago truncatula]_x0001_gi|355504498|gb|AES85701.1| LCR/BET1-like protein, partial [Medicago truncatula] e-value: 6e-71 blast score: 173	708	G	T	0	18	0	23	150	9	199	15	Heterozygous
a10721_213	gi|358349071|ref|XP_003638563.1| LCR/BET1-like protein, partial [Medicago truncatula]_x0001_gi|355504498|gb|AES85701.1| LCR/BET1-like protein, partial [Medicago truncatula] e-value: 6e-71 blast score: 173	686	T	A	1	16	1	19	142	7	186	12	Heterozygous
a10721_213	gi|358349071|ref|XP_003638563.1| LCR/BET1-like protein, partial [Medicago truncatula]_x0001_gi|355504498|gb|AES85701.1| LCR/BET1-like protein, partial [Medicago truncatula] e-value: 6e-71 blast score: 173	733	C	T	1	15	1	15	169	8	218	12	Heterozygous
a10721_213	gi|358349071|ref|XP_003638563.1| LCR/BET1-like protein, partial [Medicago truncatula]_x0001_gi|355504498|gb|AES85701.1| LCR/BET1-like protein, partial [Medicago truncatula] e-value: 6e-71 blast score: 173	741	G	A	1	11	1	13	165	7	227	12	Heterozygous
a10721_213	gi|358349071|ref|XP_003638563.1| LCR/BET1-like protein, partial [Medicago truncatula]_x0001_gi|355504498|gb|AES85701.1| LCR/BET1-like protein, partial [Medicago truncatula] e-value: 6e-71 blast score: 173	660	T	C	0	11	0	16	152	6	198	8	Heterozygous
a10721_213	gi|358349071|ref|XP_003638563.1| LCR/BET1-like protein, partial [Medicago truncatula]_x0001_gi|355504498|gb|AES85701.1| LCR/BET1-like protein, partial [Medicago truncatula] e-value: 6e-71 blast score: 173	1573	G	T	0	8	0	35	208	17	280	30	Heterozygous
a10721_213	gi|358349071|ref|XP_003638563.1| LCR/BET1-like protein, partial [Medicago truncatula]_x0001_gi|355504498|gb|AES85701.1| LCR/BET1-like protein, partial [Medicago truncatula] e-value: 6e-71 blast score: 173	2106	A	G	0	5	0	18	111	9	148	24	Heterozygous
a10721_213	gi|358349071|ref|XP_003638563.1| LCR/BET1-like protein, partial [Medicago truncatula]_x0001_gi|355504498|gb|AES85701.1| LCR/BET1-like protein, partial [Medicago truncatula] e-value: 6e-71 blast score: 173	1882	A	G	0	4	1	20	145	9	194	31	Heterozygous
a10721_213	gi|358349071|ref|XP_003638563.1| LCR/BET1-like protein, partial [Medicago truncatula]_x0001_gi|355504498|gb|AES85701.1| LCR/BET1-like protein, partial [Medicago truncatula] e-value: 6e-71 blast score: 173	2155	T	C	0	2	0	15	111	8	133	22	Heterozygous
a10721_213	gi|358349071|ref|XP_003638563.1| LCR/BET1-like protein, partial [Medicago truncatula]_x0001_gi|355504498|gb|AES85701.1| LCR/BET1-like protein, partial [Medicago truncatula] e-value: 6e-71 blast score: 173	2042	A	G	0	2	0	15	113	7	155	12	Heterozygous
a10721_213	gi|358349071|ref|XP_003638563.1| LCR/BET1-like protein, partial [Medicago truncatula]_x0001_gi|355504498|gb|AES85701.1| LCR/BET1-like protein, partial [Medicago truncatula] e-value: 6e-71 blast score: 173	1535	C	A	0	2	0	18	193	6	263	14	Heterozygous
a107227_59	gi|356530058|ref|XP_003533601.1| PREDICTED: uncharacterized protein LOC100778959 [Glycine max] e-value: 0.0 blast score: 1010	1071	A	C	0	3	0	28	9	0	33	0	Homozygous
a107227_59	gi|356530058|ref|XP_003533601.1| PREDICTED: uncharacterized protein LOC100778959 [Glycine max] e-value: 0.0 blast score: 1010	917	T	A	8	0	42	0	0	8	0	37	Homozygous
a107227_59	gi|356530058|ref|XP_003533601.1| PREDICTED: uncharacterized protein LOC100778959 [Glycine max] e-value: 0.0 blast score: 1010	1633	C	T	6	0	33	0	0	8	0	33	Homozygous
a107227_59	gi|356530058|ref|XP_003533601.1| PREDICTED: uncharacterized protein LOC100778959 [Glycine max] e-value: 0.0 blast score: 1010	685	G	A	6	0	36	0	0	4	1	34	Heterozygous
a107227_59	gi|356530058|ref|XP_003533601.1| PREDICTED: uncharacterized protein LOC100778959 [Glycine max] e-value: 0.0 blast score: 1010	1707	C	T	3	0	17	0	0	5	0	18	Homozygous
a107227_59	gi|356530058|ref|XP_003533601.1| PREDICTED: uncharacterized protein LOC100778959 [Glycine max] e-value: 0.0 blast score: 1010	1678	T	C	3	0	25	0	0	5	0	21	Homozygous
a10725_197	gi|89329716|gb|ABD67495.1| RAMOSUS4 [Pisum sativum] e-value: 0.0 blast score: 1397	2394	C	T	0	7	0	103	17	0	173	0	Homozygous
a10725_197	gi|89329716|gb|ABD67495.1| RAMOSUS4 [Pisum sativum] e-value: 0.0 blast score: 1397	819	G	C	0	5	0	59	6	0	115	0	Homozygous
a10725_197	gi|89329716|gb|ABD67495.1| RAMOSUS4 [Pisum sativum] e-value: 0.0 blast score: 1397	319	T	A	0	4	0	21	5	0	36	0	Homozygous
a10725_197	gi|89329716|gb|ABD67495.1| RAMOSUS4 [Pisum sativum] e-value: 0.0 blast score: 1397	1539	C	T	0	2	0	83	11	0	124	1	Heterozygous
a10725_197	gi|89329716|gb|ABD67495.1| RAMOSUS4 [Pisum sativum] e-value: 0.0 blast score: 1397	462	A	C	4	0	79	0	0	4	0	102	Homozygous
a10727_249	gi|357512021|ref|XP_003626299.1| Protein YIPF2 [Medicago truncatula]_x0001_gi|355501314|gb|AES82517.1| Protein YIPF2 [Medicago truncatula] e-value: 0.0 blast score: 536	541	A	G	0	68	0	49	44	0	58	0	Homozygous
a10727_249	gi|357512021|ref|XP_003626299.1| Protein YIPF2 [Medicago truncatula]_x0001_gi|355501314|gb|AES82517.1| Protein YIPF2 [Medicago truncatula] e-value: 0.0 blast score: 536	502	T	C	71	0	49	0	0	42	0	49	Homozygous
a10727_249	gi|357512021|ref|XP_003626299.1| Protein YIPF2 [Medicago truncatula]_x0001_gi|355501314|gb|AES82517.1| Protein YIPF2 [Medicago truncatula] e-value: 0.0 blast score: 536	469	T	C	70	0	36	0	0	46	0	55	Homozygous
a10728_260	gi|356552314|ref|XP_003544513.1| PREDICTED: clathrin interactor EPSIN 1-like isoform 1 [Glycine max] e-value: 0.0 blast score: 882	1784	C	T	50	0	53	0	0	59	0	66	Homozygous
a10729_140	gi|356523366|ref|XP_003530311.1| PREDICTED: probable histone-lysine N-methyltransferase, H3 lysine-9 specific SUVH9-like [Glycine max] e-value: 0.0 blast score: 811	265	C	A	0	14	0	36	35	0	63	0	Homozygous
a10729_140	gi|356523366|ref|XP_003530311.1| PREDICTED: probable histone-lysine N-methyltransferase, H3 lysine-9 specific SUVH9-like [Glycine max] e-value: 0.0 blast score: 811	623	A	G	24	0	60	0	0	17	1	35	Heterozygous
a10729_140	gi|356523366|ref|XP_003530311.1| PREDICTED: probable histone-lysine N-methyltransferase, H3 lysine-9 specific SUVH9-like [Glycine max] e-value: 0.0 blast score: 811	415	T	C	7	0	25	0	2	8	2	22	Heterozygous
a1073_448	gi|357485319|ref|XP_003612947.1| Glycine-rich protein [Medicago truncatula]_x0001_gi|163889366|gb|ABY48136.1| glycine-rich protein [Medicago truncatula]_x0001_gi|355514282|gb|AES95905.1| Glycine-rich protein [Medicago truncatula] e-value: 0.0 blast score: 1274	672	G	A	5	77	6	161	136	0	225	0	Heterozygous
a1073_448	gi|357485319|ref|XP_003612947.1| Glycine-rich protein [Medicago truncatula]_x0001_gi|163889366|gb|ABY48136.1| glycine-rich protein [Medicago truncatula]_x0001_gi|355514282|gb|AES95905.1| Glycine-rich protein [Medicago truncatula] e-value: 0.0 blast score: 1274	1730	A	T	0	49	0	116	84	0	144	0	Homozygous
a1073_448	gi|357485319|ref|XP_003612947.1| Glycine-rich protein [Medicago truncatula]_x0001_gi|163889366|gb|ABY48136.1| glycine-rich protein [Medicago truncatula]_x0001_gi|355514282|gb|AES95905.1| Glycine-rich protein [Medicago truncatula] e-value: 0.0 blast score: 1274	1786	A	G	0	25	0	65	51	0	100	0	Homozygous
a1073_448	gi|357485319|ref|XP_003612947.1| Glycine-rich protein [Medicago truncatula]_x0001_gi|163889366|gb|ABY48136.1| glycine-rich protein [Medicago truncatula]_x0001_gi|355514282|gb|AES95905.1| Glycine-rich protein [Medicago truncatula] e-value: 0.0 blast score: 1274	154	C	G	147	0	268	1	0	202	1	325	Heterozygous
a1073_448	gi|357485319|ref|XP_003612947.1| Glycine-rich protein [Medicago truncatula]_x0001_gi|163889366|gb|ABY48136.1| glycine-rich protein [Medicago truncatula]_x0001_gi|355514282|gb|AES95905.1| Glycine-rich protein [Medicago truncatula] e-value: 0.0 blast score: 1274	279	T	A	96	0	172	0	1	128	0	197	Heterozygous
a1073_448	gi|357485319|ref|XP_003612947.1| Glycine-rich protein [Medicago truncatula]_x0001_gi|163889366|gb|ABY48136.1| glycine-rich protein [Medicago truncatula]_x0001_gi|355514282|gb|AES95905.1| Glycine-rich protein [Medicago truncatula] e-value: 0.0 blast score: 1274	1350	T	G	75	0	163	0	4	129	3	239	Heterozygous
a1073_448	gi|357485319|ref|XP_003612947.1| Glycine-rich protein [Medicago truncatula]_x0001_gi|163889366|gb|ABY48136.1| glycine-rich protein [Medicago truncatula]_x0001_gi|355514282|gb|AES95905.1| Glycine-rich protein [Medicago truncatula] e-value: 0.0 blast score: 1274	1979	A	C	60	0	124	0	0	96	0	169	Homozygous
a107306_51	gi|255635187|gb|ACU17949.1| unknown [Glycine max] e-value: 2e-68 blast score: 211	369	G	A	17	0	25	0	0	16	0	20	Homozygous
a107315_39	no Blast Description	114	T	C	0	14	0	25	12	0	38	0	Homozygous
a107315_39	no Blast Description	167	A	G	5	0	9	0	0	2	0	13	Homozygous
a10733_270	gi|357492609|ref|XP_003616593.1| Nematode resistance HS1pro1 protein [Medicago truncatula]_x0001_gi|355517928|gb|AES99551.1| Nematode resistance HS1pro1 protein [Medicago truncatula] e-value: 0.0 blast score: 687	548	A	G	0	22	0	98	38	0	106	0	Homozygous
a10733_270	gi|357492609|ref|XP_003616593.1| Nematode resistance HS1pro1 protein [Medicago truncatula]_x0001_gi|355517928|gb|AES99551.1| Nematode resistance HS1pro1 protein [Medicago truncatula] e-value: 0.0 blast score: 687	672	G	A	0	19	0	104	50	0	144	0	Homozygous
a10734_269	gi|357519331|ref|XP_003629954.1| Magnesium transporter MRS2 [Medicago truncatula]_x0001_gi|355523976|gb|AET04430.1| Magnesium transporter MRS2 [Medicago truncatula] e-value: 0.0 blast score: 685	229	T	C	0	8	0	19	20	0	42	0	Homozygous
a10735_140	gi|356539134|ref|XP_003538055.1| PREDICTED: uncharacterized protein LOC100797428 [Glycine max] e-value: 3e-72 blast score: 228	361	A	G	0	39	0	94	44	0	123	0	Homozygous
a10735_140	gi|356539134|ref|XP_003538055.1| PREDICTED: uncharacterized protein LOC100797428 [Glycine max] e-value: 3e-72 blast score: 228	1122	G	A	0	7	0	24	19	0	28	0	Homozygous
a10736_159	gi|357520779|ref|XP_003630678.1| hypothetical protein MTR_8g102160 [Medicago truncatula]_x0001_gi|355524700|gb|AET05154.1| hypothetical protein MTR_8g102160 [Medicago truncatula] e-value: 0.0 blast score: 2380	2739	G	A	0	13	0	47	22	0	48	0	Homozygous
a10736_159	gi|357520779|ref|XP_003630678.1| hypothetical protein MTR_8g102160 [Medicago truncatula]_x0001_gi|355524700|gb|AET05154.1| hypothetical protein MTR_8g102160 [Medicago truncatula] e-value: 0.0 blast score: 2380	1630	C	T	48	0	142	0	0	88	0	151	Homozygous
a10736_159	gi|357520779|ref|XP_003630678.1| hypothetical protein MTR_8g102160 [Medicago truncatula]_x0001_gi|355524700|gb|AET05154.1| hypothetical protein MTR_8g102160 [Medicago truncatula] e-value: 0.0 blast score: 2380	4647	A	C	26	0	70	0	0	33	0	80	Homozygous
a10736_159	gi|357520779|ref|XP_003630678.1| hypothetical protein MTR_8g102160 [Medicago truncatula]_x0001_gi|355524700|gb|AET05154.1| hypothetical protein MTR_8g102160 [Medicago truncatula] e-value: 0.0 blast score: 2380	1794	A	G	22	0	59	0	0	36	2	43	Heterozygous
a10736_159	gi|357520779|ref|XP_003630678.1| hypothetical protein MTR_8g102160 [Medicago truncatula]_x0001_gi|355524700|gb|AET05154.1| hypothetical protein MTR_8g102160 [Medicago truncatula] e-value: 0.0 blast score: 2380	4530	C	T	16	0	83	0	0	31	3	67	Heterozygous
a10736_159	gi|357520779|ref|XP_003630678.1| hypothetical protein MTR_8g102160 [Medicago truncatula]_x0001_gi|355524700|gb|AET05154.1| hypothetical protein MTR_8g102160 [Medicago truncatula] e-value: 0.0 blast score: 2380	4872	A	G	14	0	75	0	0	31	0	55	Homozygous
a10736_159	gi|357520779|ref|XP_003630678.1| hypothetical protein MTR_8g102160 [Medicago truncatula]_x0001_gi|355524700|gb|AET05154.1| hypothetical protein MTR_8g102160 [Medicago truncatula] e-value: 0.0 blast score: 2380	1470	C	T	13	0	54	0	0	25	0	49	Homozygous
a1074_448	gi|356540926|ref|XP_003538935.1| PREDICTED: cytochrome P450 81D1-like [Glycine max] e-value: 0.0 blast score: 713	529	C	A	0	85	0	158	113	0	206	0	Homozygous
a10742_284	gi|537317|gb|AAB41811.1| peroxidase [Medicago sativa] e-value: 0.0 blast score: 528	644	G	A	0	64	0	153	56	0	186	0	Homozygous
a10742_284	gi|537317|gb|AAB41811.1| peroxidase [Medicago sativa] e-value: 0.0 blast score: 528	695	T	C	0	63	0	154	56	0	185	0	Homozygous
a10742_284	gi|537317|gb|AAB41811.1| peroxidase [Medicago sativa] e-value: 0.0 blast score: 528	689	C	T	0	58	0	145	54	0	183	0	Homozygous
a10742_284	gi|537317|gb|AAB41811.1| peroxidase [Medicago sativa] e-value: 0.0 blast score: 528	518	A	G	77	0	182	0	0	45	0	191	Homozygous
a10742_284	gi|537317|gb|AAB41811.1| peroxidase [Medicago sativa] e-value: 0.0 blast score: 528	893	T	C	66	0	131	0	0	27	2	169	Heterozygous
a10744_157	gi|357449029|ref|XP_003594790.1| Calmodulin-binding transcription activator [Medicago truncatula]_x0001_gi|355483838|gb|AES65041.1| Calmodulin-binding transcription activator [Medicago truncatula] e-value: 0.0 blast score: 1492	2160	G	A	0	27	0	65	27	0	69	0	Homozygous
a10744_157	gi|357449029|ref|XP_003594790.1| Calmodulin-binding transcription activator [Medicago truncatula]_x0001_gi|355483838|gb|AES65041.1| Calmodulin-binding transcription activator [Medicago truncatula] e-value: 0.0 blast score: 1492	1027	G	A	0	19	0	69	41	0	85	0	Homozygous
a10744_157	gi|357449029|ref|XP_003594790.1| Calmodulin-binding transcription activator [Medicago truncatula]_x0001_gi|355483838|gb|AES65041.1| Calmodulin-binding transcription activator [Medicago truncatula] e-value: 0.0 blast score: 1492	2502	T	C	0	16	0	40	20	0	54	0	Homozygous
a10744_157	gi|357449029|ref|XP_003594790.1| Calmodulin-binding transcription activator [Medicago truncatula]_x0001_gi|355483838|gb|AES65041.1| Calmodulin-binding transcription activator [Medicago truncatula] e-value: 0.0 blast score: 1492	900	G	A	0	15	0	41	30	1	63	0	Heterozygous
a10744_157	gi|357449029|ref|XP_003594790.1| Calmodulin-binding transcription activator [Medicago truncatula]_x0001_gi|355483838|gb|AES65041.1| Calmodulin-binding transcription activator [Medicago truncatula] e-value: 0.0 blast score: 1492	1212	G	A	0	7	0	47	20	0	42	0	Homozygous
a10744_157	gi|357449029|ref|XP_003594790.1| Calmodulin-binding transcription activator [Medicago truncatula]_x0001_gi|355483838|gb|AES65041.1| Calmodulin-binding transcription activator [Medicago truncatula] e-value: 0.0 blast score: 1492	2878	T	A	0	6	0	30	42	0	59	0	Homozygous
a10744_157	gi|357449029|ref|XP_003594790.1| Calmodulin-binding transcription activator [Medicago truncatula]_x0001_gi|355483838|gb|AES65041.1| Calmodulin-binding transcription activator [Medicago truncatula] e-value: 0.0 blast score: 1492	1101	T	G	19	0	63	0	0	27	0	65	Homozygous
a10744_157	gi|357449029|ref|XP_003594790.1| Calmodulin-binding transcription activator [Medicago truncatula]_x0001_gi|355483838|gb|AES65041.1| Calmodulin-binding transcription activator [Medicago truncatula] e-value: 0.0 blast score: 1492	1407	G	A	11	0	52	0	0	13	0	39	Homozygous
a10744_157	gi|357449029|ref|XP_003594790.1| Calmodulin-binding transcription activator [Medicago truncatula]_x0001_gi|355483838|gb|AES65041.1| Calmodulin-binding transcription activator [Medicago truncatula] e-value: 0.0 blast score: 1492	255	A	G	11	0	65	0	0	23	0	82	Homozygous
a10744_157	gi|357449029|ref|XP_003594790.1| Calmodulin-binding transcription activator [Medicago truncatula]_x0001_gi|355483838|gb|AES65041.1| Calmodulin-binding transcription activator [Medicago truncatula] e-value: 0.0 blast score: 1492	1360	C	T	7	0	48	0	0	13	0	38	Homozygous
a107451_41	gi|356515388|ref|XP_003526382.1| PREDICTED: UDP-glucuronic acid/UDP-N-acetylgalactosamine transporter-like [Glycine max] e-value: 2e-74 blast score: 235	289	T	C	0	8	0	10	15	0	15	0	Homozygous
a107451_41	gi|356515388|ref|XP_003526382.1| PREDICTED: UDP-glucuronic acid/UDP-N-acetylgalactosamine transporter-like [Glycine max] e-value: 2e-74 blast score: 235	637	T	C	13	0	9	0	0	12	0	14	Homozygous
a10746_185	gi|357441313|ref|XP_003590934.1| hypothetical protein MTR_1g079830 [Medicago truncatula]_x0001_gi|355479982|gb|AES61185.1| hypothetical protein MTR_1g079830 [Medicago truncatula] e-value: 0.0 blast score: 639	225	A	G	0	72	0	113	74	0	139	0	Homozygous
a10746_185	gi|357441313|ref|XP_003590934.1| hypothetical protein MTR_1g079830 [Medicago truncatula]_x0001_gi|355479982|gb|AES61185.1| hypothetical protein MTR_1g079830 [Medicago truncatula] e-value: 0.0 blast score: 639	848	C	T	0	53	0	94	65	0	131	0	Homozygous
a10746_185	gi|357441313|ref|XP_003590934.1| hypothetical protein MTR_1g079830 [Medicago truncatula]_x0001_gi|355479982|gb|AES61185.1| hypothetical protein MTR_1g079830 [Medicago truncatula] e-value: 0.0 blast score: 639	463	C	A	0	27	0	50	20	0	52	0	Homozygous
a10746_185	gi|357441313|ref|XP_003590934.1| hypothetical protein MTR_1g079830 [Medicago truncatula]_x0001_gi|355479982|gb|AES61185.1| hypothetical protein MTR_1g079830 [Medicago truncatula] e-value: 0.0 blast score: 639	181	T	C	65	1	110	0	1	11	0	30	Heterozygous
a10746_185	gi|357441313|ref|XP_003590934.1| hypothetical protein MTR_1g079830 [Medicago truncatula]_x0001_gi|355479982|gb|AES61185.1| hypothetical protein MTR_1g079830 [Medicago truncatula] e-value: 0.0 blast score: 639	195	G	A	71	0	124	0	0	75	0	122	Homozygous
a10746_185	gi|357441313|ref|XP_003590934.1| hypothetical protein MTR_1g079830 [Medicago truncatula]_x0001_gi|355479982|gb|AES61185.1| hypothetical protein MTR_1g079830 [Medicago truncatula] e-value: 0.0 blast score: 639	543	A	G	39	0	68	0	0	28	0	82	Homozygous
a10747_150	gi|357464611|ref|XP_003602587.1| Zinc finger CCCH domain-containing protein [Medicago truncatula]_x0001_gi|355491635|gb|AES72838.1| Zinc finger CCCH domain-containing protein [Medicago truncatula] e-value: 1e-169 blast score: 521	1608	G	A	0	26	0	68	42	0	80	0	Homozygous
a107478_35	gi|356541422|ref|XP_003539176.1| PREDICTED: MAR-binding filament-like protein 1-1-like [Glycine max] e-value: 6e-04 blast score: 48.1	1643	A	G	0	10	0	25	7	0	39	0	Homozygous
a107478_35	gi|356541422|ref|XP_003539176.1| PREDICTED: MAR-binding filament-like protein 1-1-like [Glycine max] e-value: 6e-04 blast score: 48.1	213	A	G	0	4	0	16	11	0	25	0	Homozygous
a107478_35	gi|356541422|ref|XP_003539176.1| PREDICTED: MAR-binding filament-like protein 1-1-like [Glycine max] e-value: 6e-04 blast score: 48.1	980	G	T	2	1	12	0	0	7	0	8	Heterozygous
a107478_35	gi|356541422|ref|XP_003539176.1| PREDICTED: MAR-binding filament-like protein 1-1-like [Glycine max] e-value: 6e-04 blast score: 48.1	773	G	A	17	0	41	0	0	22	0	25	Homozygous
a107478_35	gi|356541422|ref|XP_003539176.1| PREDICTED: MAR-binding filament-like protein 1-1-like [Glycine max] e-value: 6e-04 blast score: 48.1	756	C	T	16	0	38	0	0	22	0	19	Homozygous
a107478_35	gi|356541422|ref|XP_003539176.1| PREDICTED: MAR-binding filament-like protein 1-1-like [Glycine max] e-value: 6e-04 blast score: 48.1	876	G	A	8	0	24	0	0	9	0	16	Homozygous
a107478_35	gi|356541422|ref|XP_003539176.1| PREDICTED: MAR-binding filament-like protein 1-1-like [Glycine max] e-value: 6e-04 blast score: 48.1	837	C	T	8	0	26	0	0	12	0	20	Homozygous
a107478_35	gi|356541422|ref|XP_003539176.1| PREDICTED: MAR-binding filament-like protein 1-1-like [Glycine max] e-value: 6e-04 blast score: 48.1	280	G	A	5	0	20	0	0	7	0	13	Homozygous
a107478_35	gi|356541422|ref|XP_003539176.1| PREDICTED: MAR-binding filament-like protein 1-1-like [Glycine max] e-value: 6e-04 blast score: 48.1	636	T	C	5	0	21	0	0	8	0	28	Homozygous
a107478_35	gi|356541422|ref|XP_003539176.1| PREDICTED: MAR-binding filament-like protein 1-1-like [Glycine max] e-value: 6e-04 blast score: 48.1	990	T	C	3	0	17	0	0	4	0	8	Homozygous
a107478_35	gi|356541422|ref|XP_003539176.1| PREDICTED: MAR-binding filament-like protein 1-1-like [Glycine max] e-value: 6e-04 blast score: 48.1	411	A	G	1	0	13	0	0	6	0	10	Homozygous
[truncated: 49,079 more rows]
