# Supplementary material for: Allelic diversity in the transcriptomes of contrasting rust-infected genotypes of Lathyrus sativus, a lasting resource for smart breeding
Source: BMC Plant Biol. 2014 Dec 19;14:376. doi: 10.1186/s12870-014-0376-2 (PMC4331309; doi:10.1186/s12870-014-0376-2)
Supplement: Additional file 4: — List of detected polymorphic EST-SSRs between grass pea genotypes BGE015746 and BGE024709. [file 12870_2014_376_MOESM4_ESM.xlsx]

## Sheet: Folha1
Additional file 4 - List of detected polymorphic EST-SSRs between grass pea genotypes BGE015746 and BGE024709
Primer Name	Reference assembly contig	repeat motif	estimated size (bp)	PCR product size BGE015746 (bp)	PCR product size BGE024709 (bp)	Forward primer 5´-->3 ´	Reverse primer 5´-->3 ´
LSA001	a19863;176	(GGT)6	130	148/148	148/148	AGGTGGTGGTGCTTACGGTGGA	TGCAACTCGGAGACAAGCCACA
LSA002	a2629;371	(TA)7	159	178/178	184/184	TCCCCACACAGTGAAGGGTT	ATGGCTCTGCAAAACCGAAA
LSA003	a2628;504	(GAA)6	217	236/236	233/233	AGCGTCGTTGTGACGGTGCTT	ACGGCGAGAAGAAAGGGGGA
LSA004	a2341;468	(AT)5	195	complex pattern	complex pattern	AGGCAAAACAAGAAGCAACCTTGGA	GCGGCGGCTCAGGTGAAACA
LSA005	a44722;88	(TAG)5	210	220/229	229/229	TGACAGCGGCGGTGGTGAAC	ACCACAATCGAATCAACCCATCTCCA
LSA006	a4612;343	(GGT)5	114	131/134	134/134	GAGACCGCGCGACCACCATC	TTCGTCTCACGCCGCCGTTC
LSA007	a3239;452	(AT)7	189	209/209	215/215	ACCAAGACAACTAGTACATTTTAAGT	TCGAAGCTGGAAAAGCTGCAC
LSA008	a191686;15	(GTA)5	141	complex pattern	complex pattern	TGCAGCTATGTCTGAAGGTCT	CCACCACGCATTACATGCAACCA
LSA009	a4651;406	(CT)8	154	178/178	174/178	CTCTAAGACCAAATGCATGGTTGTTGC	TGCCAGGTGAAAGAAAGTAAGAGGGT
LSA010	a7306;238	(GTCGCC)2	222	236/236	248/248	TGGGGACGGGAATGGTTGCG	ACCGTCCGAGTAGGAAATTGGAGT
LSA011	a40628;54	(GT)7	176	-	-	TCGCAGTTGCGACATGCTCC	TGGTGTGGTTTAGGCCAACTCG
LSA012	a16302;130	(CCATCT)5	196	-	-	ACACAACAACCGCCACAATTAACAC	TGGGGAGGGGTGTGGATAGCA
LSA013	a28123;133	(CAT)3CAC(CAT)2	188	complex pattern	complex pattern	CACGCAGCCCACACTCTCTGA	TGGCTCGAGTATTGAGATCATCCGA
LSA014	a18040;187	(AT)2(CAC)3	275	288/288	288/288	TCTGAAAGAGCTCATCACCAACATCCT	ACCCTGCTTGAGGGCATGCAA
LSA015	a3193;427	(AAAAGC)3	186	203/203	203/203	ACAACGCAGCGAATCCAAAGTCA	TCCAAGCAAACGCTTACTTTCCCA
LSA016	a101881;32	(TCC)5	158	173/173	173/176	ACGGGTGTGAGTATCCCAGTTTCG	GCAGGAATCAGGACTAACTCCGGTCA
LSA017	a93645;44	(GAA)3	165	277/283	277/277	ACAGTACCACACCTCCCTCGCT	TGCTTAACGACAACACTCTTGCGA
LSA018	a37963;74	(TAG)6	242	-	259/286	CGCTGGCTGCACGAAAGGGA	ACCAGCTGCGTTCGCTATGCC
LSA019	a17742;155	(TGA)2CGA(TGA)3	278	-	-	AGACGACGTTGGTGGGTCCGA	TGGTGCTCACTTTATCCCTTGAGCTT
LSA020	a35205;86	(CTC)4(CCGCCA)2	230	244/244	244/244	CCTTTTCTGCACCGCCGCAC	ACGTCGTAACGGTCACGGGC
LSA021	a239591;20	(GATGTT)2(GAT)2	244	304/304	271/271	ACGATGACGAAGACGACGATGACG	CCCTTTGTTTGGGAGGAACAACCTGG
LSA022	a208339;22	(CGC)3	157	169/172	169/169	CTCCACGGTGTCCCCGGAGT	ATCCGAGCGTCTGCGTTGGC
LSA023	a10304;182	(CAA)5	283	294/294	291/291	TGCTGCTCTAATGCAGGCGCA	TGGTGATTGTGGTTGACGCGCT
LSA024	a25513;166	(TTC)5	205	-	-	GCCATTTGGAATCAGCGGGGGT	CGCTCTCAGAAGAAACAAAGA
LSA025	a30298;107	(GAA)4	159	174/174	-	AACCGCGTCGTTCGGCTTCA	CGCTGCGATTGGGACGCTCA
LSA026	a168284;18	(TAA)4	151	complex pattern	complex pattern	AGGCGAACGTGTTGGAGAGACA	TGCTACACCCTTATACTACTCCGTCG
LSA027	a1106;549	(CGG)3	213	218/218	-	TCGGGTCCTGGCATGGCAAC	TGGAGTTCCATAACCCAAGCGAGA
LSA028	a3038;385	(CCA)2(CCGCCA)2	280	293/293	290/290	CCCACAGTTGCTGCATAGTTTCATGC	TGCACAACGCGTCGGAGAGG
LSA029	a16344;98	(TAT)4(TAC)5	300	314/314	-	CCCACTCTCCCCTTGGCCTCT	ACCGGTTTCAGGTGATTCTGGTTTTG
LSA030	a11338;288	(AAAG)2	275	293/293	281/293	ACACTGGCACAGGGGACACA	GCTTCCAGTCACCCGCACCT
LSA031	a76933;55	(TA)5	206	313/313	-	CCGCCGGCACTTTTGTTGACC	CCGCTTCCACCTGGCTTGACA
LSA032	a43632;67	(TGA)2	245	262/265	265/265	AGAGGAGGGGCTTCCTCAGCA	GGACCGAAGTTCCCTGCCGC
LSA033	a66443;78	(CAC)3	135	complex pattern	complex pattern	TGTTCCACGTCATCCCAACCCG	CGACAGTCCATTCGCCGGTGG
LSA034	a4200;297	(TC)4 (TTTCTC)3	94	120/124	124/124	GAGAGACACTTCTACTCCTCCTTCTCC	AGCAGAAGCGGTTCGGATGGT
LSA035	a3929;353	(TCA)3	197	215/215	212/212	TCCGCATTCTTTCGCTCGTCCA	TGCATAGTCGATGAAGAGGAAAACGCA
LSA036	a8209;241	(GGT)3…(GGT)4	145	167/167	-	TCATTGTAGACCTAGCATGTGCTGC	CCACCATATCCTTCACCCCCACC
LSA037	a2734;470	(TTC)4	189	212/212	212/212	TCATCGAAACGCGTGGTAGTTGT	AATGTCTACGATGAACACTCAAACGCT
LSA038	a4798;324	(TAAATC)2	242	-	250/250	TCGTCGTGCACCTTGTTCGCA	TGGCTGAGATACTGAAAGCTTCCTTGG
LSA039	a29501;104	(CCA)6	143	170/170	164/164	ACAACACAAATCCACAAAAACCACCCA	TTCCGCCGCTTGTTCCGGG
LSA040	a13545;202	(CAA)4	159	177/177	177/177	TCTAGATTCACGCTTCACACCACTTCT	CGCGGCTGTTTTGGACTTCGC
LSA041	a197529;28	(TAAC)3	132	N/A	N/A	CGGGCATAACGAGCCTACAT	GCTGTAGCCGTAGAAGCTGT
LSA042	a170723;23	(AAAT)2	199	N/A	N/A	TCGATGGTGGCAGTTCTGAC	TAGTCGGAATAGGCAAGCGG
LSA043	a216383;22	(CTATTA)2	467	N/A	N/A	ACCATGTACATTGACCTCACCC	CGTGGAGAAGAAACAAAGGGAG
LSA044	a218936;24	(TGA)2GGA(TGA)2	478	N/A	N/A	TCACCGTTGAACTTCGCAGA	CTGGCAGACCTTTCAAACAGC
LSA045	a12584;246	(AATTG)2TTG(ATTGA)2	276	N/A	N/A	ATGGTTCCTGGACCGTGTTC	CGCAAGGAAGAGAGGGTTCA
LSA046	a222178;16	(GAA)2	265	N/A	N/A	AGCAAATGCACCTAGCTGGA	GAACCACCCGAGGAGTCTTG
LSA047	a252313;16	(TTC)3(TC)3(CAA)2C(GAA)2C(AAG)3	389	N/A	N/A	CACCGTCACCACCATCACTA	GATCCCAACAACCCGACCAT
LSA048	a9140;277	(ACC)5	208	N/A	N/A	ACACTGGACCCACACACATT	ATGCCGCATTGATCGAGGAT
LSA049	a13750;277	(TTATGA)2	297	N/A	N/A	ACGCCTGCACTCTTCACTAC	GGTATATCTTCAATCGCCGGCA
LSA050	a1228;744	(GTT)3(GAT)4(GAC)2	345	N/A	N/A	CCGAAGCGAAACTACTCTCGA	CTCTTCCGATCTCACTTCACCA
LSA051	a15555;169	(ACA)4	478	N/A	N/A	AAGCTGGAAAGTGGATGCCA	GGTGTACGTAAGAGACAGGACA
LSA052	a253450;15	(CTC)2	170	N/A	N/A	GGCCGGCACACATTAATTCG	GTGCTAGATTCCATGAGTCCCA
LSA053	a14616;203	(CAC)7	164	N/A	N/A	AGCTTGCTTACGCTGGTTCT	TTTCTCGGCGATCAAACGGA
LSA054	a9527;207	(TAG)7	243	N/A	N/A	TCCCTGTTGTGAAGCCATGA	CGCCACGATCTCGAGTTGAT
LSA055	a157679;19	(CCCAAT)2	255	N/A	N/A	TCGAGTTTGAAACGGCGTTG	CTTCTAGTGTGTGCCTCGTGT
LSA056	a266997;16	(CAGA)2	215	N/A	N/A	GCATCCCTGCTCTCAAACCA	TGCTCTTGAAAGTCCTGCGT
LSA057	a13244;166	(GTGCTC)2	256	N/A	N/A	TCTTCAGGCCTTGCAATCCC	TTTCACATGCGGCCTCCAAA
LSA058	a224575;19	(GC)2(AATG)2	319	N/A	N/A	CCGTTCCGCTCTGCTATCTT	GCCATTGCTATCTGATTGGGTC
LSA059	a301838;11	(GACACG)2	310	N/A	N/A	TTGGTACACGTGACCGACAC	GCTGATCTACGATGCATACTGC
LSA060	a16557;159	(AAAGGG)2	164	N/A	N/A	GCGAGAAGCTTGACATTGCA	TTGCCCGTGTGTGAAGGATT
LSA061	a8017;142	(GA)4(TA)6	300	N/A	N/A	GCATGGCCATAGAACTGTCCA	CTAACCAAGAGCCCAAGCCT
LSA062	a4128;197	(AGATT)2(TCA)2	256	N/A	N/A	TCCTCGGTCCTCTTGGTACA	CGGCGATGATGGAGAGGTTT
LSA063	a1379;598	(TGT)3	303	N/A	N/A	CTTGACAGCCTGAGGACCAG	TCAGTTGGGACTTGCCTCAC
LSA064	a13236;164	(CAA)5	395	N/A	N/A	CACTAGGGTCTGTTGGTAGCA	CACGAGAGCAAAGTTACGGAAC
LSA065	a217152;15	CTCTCA(CTCTGA)2	255	N/A	N/A	GCGTGTCACCTCGTTCATTC	TTCTCGGCGAATACACCTGG
LSA066	a468465;7	(GAT)2	314	N/A	N/A	AGCTCATGCCTCTCTGAGTTG	ACAGATATCCGCCATGGCTG
LSA067	a11653;208	(GCC)6	253	N/A	N/A	ATCACCGCCTCTACTCCTGT	TGGGCGTGTGGTCAAAGTTA
LSA068	a17974;161	(TGC)2…(TGA)3	227	N/A	N/A	GGTCTGCAGTTGACTTCCCA	GGCTCCATCGCCTATGCTAG
LSA069	a1753;409	(GAAA)3GAA(GAAA)	489	N/A	N/A	CGTACTACGGATATGGCAAACCTG	AGCTGGCTCCACCTTTCAAT
LSA070	a24902;120	(TAATAATTTAAG)2	296	N/A	N/A	CAGCCGGCAGTCATATCACT	GTGGATGTCAGTAGCGGCAT
LSA071	a15129;175	(GA)5	233	N/A	N/A	GCTCATCGCCATGGAGTTTG	CCCTCACCTTATTCTCGCTCC
LSA072	a225439;13	(AAGA)2	317	N/A	N/A	AGAACCTGCTGCTTGAGGTC	GCAGTCTCTAAGTGGCACCA
LSA073	a19562;124	(CATTGC)4	151	N/A	N/A	CCCTGGGAGGAGCAGATAGA	GGAGCAGCTGAACAGGCCTT
LSA074	a302879;15	(CTTTCCTC)2	345	N/A	N/A	TTCACCTCCTCTTCGATGCG	AAGGTCTACACGGCGAAGTG
LSA075	a16949;167	(CCA)2CCTCCG(CCA)2	155	N/A	N/A	TTCTGTCTCGTGCAAACCCA	TGAAACCCTAGCGGCACTTT
LSA076	a27310;143	(GTT)5	158	N/A	N/A	GCGTCGATCTGATCTGAGCA	ATGCAGCCTCACATCCACAA
LSA077	a278363;13	(ACTA)2	155	N/A	N/A	GCATTTCTACCACCAACTAGCTGC	GGTCTCCGTGTCTCTGTTCG
LSA078	a1748;629	(GGTGAA)3	328	N/A	N/A	GATTGCGCCGTCATACACAC	AACTGTTGGGCAAGACTCCC
LSA079	a21328;120	(GTT)2	141	N/A	N/A	GGTCACCGTTCTCTTTGCCA	ACCGAAGAACCTGCTGGATG
LSA080	a25924;150	(CA)4	209	N/A	N/A	GGGAAGGGAGAGCAAACATGA	GATCCCACCGTTTCCCATCC
LSA081	a15001;173	(TGTTC)2	186	N/A	N/A	TGGGTCCAACGATGAAAGCT	CACAATCCAAAGCCGCAACA
LSA082	a372470;12	(TTG)5	344	N/A	N/A	CTTGACCACCACAACCACCA	AGGTTTGTCGCCGATGAACT
LSA083	a25187;96	(TTGA)2	214	N/A	N/A	TTCCACCGGTTCACCAACAA	CCAACGAATGGTGTAGAGCTTG
LSA084	a372504;9	(AT)2	265	N/A	N/A	CAAACCGGTTGAGTTGCGAG	AGAACTTAGGCGCGGTTCAA
LSA085	a472592;8	(AGGGCC)2	316	N/A	N/A	TACGCACACATGTCAAGGCA	GACTCCAGATGCTAAGGGCC
LSA086	a23224;114	(CGG)3	132	N/A	N/A	GCTCGGACTGCTCAAATGGC	ACAACGGGCAAGTCGTCTAA
LSA087	a401354;8	(CAA)2	338	N/A	N/A	CCCTGCAAGCAGAACATACAG	TGCTTGTCAGAAGGGTTGGT
LSA088	a1539;352	(CAATGT)2	312	N/A	N/A	TCCTGACCCTAACACGACCT	GGTCCTCCTCCAAATCCAGC
LSA089	a26587;142	(AGAT)3	296	N/A	N/A	GCTAGTGGCTCCATTGTCACT	TGCGGCAGTATCAGCACTAG
LSA090	a33497;90	(TAC)2	330	N/A	N/A	TAAATCTGACACCACCGCCC	GTGTTTGTGCAGCTCTGGTG
LSA091	a28347;131	(AAG)2	470	N/A	N/A	CCAGCTTGGTATGTGGCCTT	TGTCTTTCCCTTGCCACGTT
LSA092	a26903;106	(ATT)G(ATT)(GGAA)2	500	N/A	N/A	CCCTAGTCAAGCAGTTCCTCA	TCTCCTGAAGTTGGTGACGC
LSA093	a1850;238	(CATTAC)4	327	N/A	N/A	ACTCTAGCATACTTCCCAACCC	TGTTCTCTCTTGGTTCCGCC
LSA094	a926305;3	(TAGA)2	163	N/A	N/A	CTGAGGTCTTGAGCTGAGGC	GCGCATACACAACGCAGAAA
LSA095	a400652;11	(TTAC)2	142	N/A	N/A	TGATTGGACCTGAGGTTTGCC	CTCTCGTCCTGCCGAACAAA
LSA096	a301651;11	(CTT)2	312	N/A	N/A	TATGTGCCACCTTGCCAGAG	GGTCGCCATAACCCACAGTT
LSA097	a2139;274	(CTC)6	292	N/A	N/A	TTGCCATACCATCGGAACCA	TATGATGACAACGCCCAGGC
LSA098	a10344;153	(CCTATG)3	183	N/A	N/A	CTGGCACGATGGATTCACCT	GTGTAGGATGAGGAGGAGGGT
LSA099	a30845;95	(AAG)2	290	N/A	N/A	GTTTGGTGGTGTTGGTGCTC	CTTCAACCTTCCGTCCTCCC
LSA100	a498220;8	(TG)4	300	N/A	N/A	TGTGCCCTGGTCCATAGAGA	TCACACGTAACTCCTGCACA
LSA101	a33711;125	(AACATC)2	186	N/A	N/A	ATGCACCAACCAGAGCACTT	AACCGGAAGCAGGATGGTTT
LSA102	a45747;95	(TA)8	160	N/A	N/A	GCAACCAGCATGTGCATCAA	TGCGTTTCCGAATACCAGCT
LSA103	a2627;391	(CAA)2	336	N/A	N/A	CAGACGACCCACATAGAGGC	TGCTTTCCATCGGATCCTGT
LSA104	a21847;123	(CTT)3	338	N/A	N/A	TTGTTCTGACCTCGTGTCCC	GAGCATCACGAGCATCCTCA
LSA105	a40990;68	(CAAA)2	255	N/A	N/A	CTCCGGACCTCACATTTCCC	GCTCTCCAAACTTGCAAGCC
LSA106	a31018;99	(TTGGGA)2	342	N/A	N/A	TGCAAGAGGGAATGGCTGAG	TGCCGTAGATTCGTTCTCCG
LSA107	a36903;108	(TTATGG)4	491	N/A	N/A	ACCAGGTGAAATGGGTTGCT	CGATCGACGAAGGTCATCACA
LSA108	a41106;69	(AAG)6	395	N/A	N/A	CTCATCACCCACACCAACCT	TGCGATGCTCCACATTCCTT
LSA109	a28953;148	(TTGTGT)3	462	N/A	N/A	AGGTGTTGCAAGCTCGATGA	TCCGTCTCTCTCTCTGTCCC
LSA110	a380403;11	(AAGATT)2	214	N/A	N/A	TCCACATGCATCAACGACGT	CAGGCGATGCTCTCCAGTAT
LSA111	a70955;45	(TA)3	285	N/A	N/A	TCGCACGGTTGAGAAAGGG	AGCACGGTGTGGTGTAAGAG
LSA112	a453455;8	(ATC)2	318	N/A	N/A	AATTCCTCCTGGCCTTCTGC	GTGTGGTGCACCTGAATCAG
LSA113	a82947;57	(ACA)2	730	N/A	N/A	CCTTCGGGTGTAAGATACTTCCTG	CGCTGTAAAGAGGGTCTCTCC
LSA114	a358392;11	(TGA)3	295	N/A	N/A	GGGACACAAGAGACAGTTGGA	TCTTTGTCTGTGATGGGCCC
LSA115	a47157;87	(AAC)3	572	N/A	N/A	CCTCCAAACCAACCCAGAAGA	GGAGGATGACATCTGCCCAG
LSA116	a1291;475	(AAC)6	215	N/A	N/A	ACACGATGGCTTCTTCCACA	GCGTTGTTTGGAGGAAGCAG
LSA117	a88179;77	(AT)8	162	N/A	N/A	CCATTCCTGCATTCACCAACC	GGTGATGACGTCCAACCGAA
LSA118	a2745;483	(AAG)3	150	N/A	N/A	TCCATGGCTGCTGAATCCAA	CGAAACGCACGATCTTGCAT
LSA119	a37114;60	(ATC)3(CAAA)2	250	N/A	N/A	CAACCAACGATTCGTCACCG	GCTTGTGCAAGTGAAGCTCT
LSA120	a3875;396	(TTCC)3T(TTCC)2	274	N/A	N/A	TGAATCCGCACGATGGAGTT	AGGCGCACTAACACTGCTAG
LSA121	a5390;424	(GAAAAA)4	280	N/A	N/A	AAGCAGAAGCAGGACAGTGC	CCTCCTCCTGCCATAGCTTG
LSA122	a4612;343	(CCA)4AC(ACC)2	279	N/A	N/A	TTGAATCCGACTCCACACCC	TGGAGGATCGGTGTTGGTTG
LSA123	a44710;54	(TAAA)2	285	N/A	N/A	GGTGTCTTCATCTCATCATGGC	ACAAACCCTTGGCTGTCTGA
LSA124	a27569;61	(CAA)2(CA)3	245	N/A	N/A	TCAAGGCAAGGTCCACAACA	AACTAGAAGCTCCCACGTGC
LSA125	a42512;104	(ACA)4	233	N/A	N/A	AGAGGAGGTGAAGCCAATGC	ACGCGAATGGATTGGGCATA
LSA126	a347;862	(AACTG)2	600	N/A	N/A	CAGAGCTATACGGGTCTCACC	GAGGATCCCAACCAGTCATAACAC
LSA127	a44161;64	(CA)4	342	N/A	N/A	CCACAATGCTGCCAACACAA	CTGGTTTGTGGTTTCGGCAT
LSA128	a552071;5	(TAAC)2	147	N/A	N/A	CTCCTGCAAAGAAGCACGTT	AGTGACCCAGAGAATCCGGA
LSA129	a3679;460	(GTA)2	313	N/A	N/A	CCAACTACACCCTCCCAACC	GAGCCTGAGTCTGCTTGAGT
LSA130	a44495;60	(AAAC)2	238	N/A	N/A	CCTCGAACCCTCCCAACAAG	TTCGGTATGTGTGCTTGGGC
LSA131	a41741;112	(CT)9	276	N/A	N/A	TGCGCACCTTCTCTTCCTTC	GGTGTCCGGTTTGAGATCGA
LSA132	a78564;57	(ACATTT)2	336	N/A	N/A	GCTGTTTCTTACGGGCACTC	AGTGATGCAACTACCCTTGGG
LSA133	a80101;40	(GCTC)2T(GCTC)2	118	N/A	N/A	CGCAAACTATAAGGGCAGCG	CCATTAGCGCGTCGATGAC
LSA134	a9049;232	(CAGCGA)3	335	N/A	N/A	TAGTCTCTCGGGAGCCTAGC	GGCTATCACAATTGGCCTCAC
LSA135	a518;976	(TTTTG)2TT(TTTTG)2	388	N/A	N/A	GCCATGTTTGATGTGGTACCTC	GGGACAAGCTACAGATGGGT
LSA136	a79584;57	(TATTC)2	279	N/A	N/A	TTCCGCCCTCATTCCACATC	AGTGAGTCTCAACATGTCACCC
LSA137	a12535;135	(CCATGG)3	120	N/A	N/A	TGCCAAACCAGTGCACTAGA	ACGGCCGACTAAAGAGAGGA
LSA138	a5880;174	(ATG)5	327	N/A	N/A	GTACGAAAGCAGAGCGGAGT	TCCACCCATTCCACAAATCCC
LSA139	a26960;163	(GAAGT)3	307	N/A	N/A	CCGAGGAGCAGCTATTCTGG	TCCCACCTAAACATGCTCCAC
LSA140	a65349;53	(TTC)2TTT(TTC)2	270	N/A	N/A	TACTGCCCGTGTGTGATTCC	ACCAGCATCCTGAGCATTCA
LSA141	a51953;51	(TGG)4	238	N/A	N/A	GTGGATGAGTAGGTGGCCAC	GCTCAACTGGTTTCCTCCCA
LSA142	a93199;34	(GAA)2GAGCC(GTT)3	310	N/A	N/A	TGTTGACCGATTGAGGCGAA	TCACCACTCCTCCATGACCT
LSA143	a4964;417	(TCT)6	252	N/A	N/A	ACTGTTTGCTGACCCATCCA	CGAATCTGTTCTGCGCCATG
LSA144	a3906;408	(AT)2(CT)2(TA)4	319	N/A	N/A	AGAACGGCGAGATAACGGAC	GCGCTCTTTCCAAACGAGTC
LSA145	a1194;358	(ACTT)2GCTCC(TCTT)2	348	N/A	N/A	AACACACACCCAGATCCACC	TACCCTTCCAAACGTGGTGG
LSA146	a8324;255	(ACCATC)3	116	N/A	N/A	TCATCACCATCGTCCTTGCC	GGTGATGGTGATGGCAAGGA
LSA147	a166625;17	(GA)5	192	N/A	N/A	TTAGACCATAGCACCCAACCC	GCAACCACAACTGTTGGGTC
LSA148	a4847;418	(GGA)3(GAGAA)2	226	N/A	N/A	AATTTCTGCCTCTCCGCCAA	TGTAGTCACCGACTGCAGTG
LSA149	a2958;376	(AAAAG)AGA(AAAAG)2	531	N/A	N/A	AGGACTTCCAATGGCCAACA	ACAACCACCAACCAAACCCT
LSA150	a74975;48	(TTGA)2	307	N/A	N/A	ATATGCGTTGGTGGTGGAGG	AGGAAGCCTCCCTGAATTGC
LSA151	a88528;53	(TCT)3	306	N/A	N/A	CAACTTTCCCAGGTTCACCAAC	CCGGAGCAACTTCCAGTGAA
LSA152	a82673;60	(GAAAATGAAG)2	329	N/A	N/A	ACCGGCAGGAACAAACAAGT	AGCTTCTCTACAGGGTTAGGGT
LSA153	a78460;58	CGA...(CGA)2	177	N/A	N/A	AATACGGCGGATTCACGGTT	CTTCACACCATGCGAAGTCG
LSA154	a49;1553	(CCA)3	144	N/A	N/A	TGGCAACCTCACCACCAATG	ATGGAGGAGGCTATGGTGGT
LSA155	a21872;56	(TATC)2…(TGTT)2	346	N/A	N/A	CGGGCTTTGCGATACCAATT	GCAACTAGCCGACTTGCTCA
LSA156	a5716;155	(GTTCAT)2	277	N/A	N/A	AGCAGGCCAATCGTTGAAGA	TCACGGATGCACCAGAATCC
LSA157	a8340;346	(AAT)3AGT(AAT)3	146	N/A	N/A	TGGCGAAGTCGTTGCTAACT	TCCTCTTGTCACACTCCGGA
LSA158	a3724;287	(GTG)7	226	N/A	N/A	GTTTCAACAGTTCCACCGGC	TGATGCTGGAGAGTCATCAGG
LSA159	a3064;250	(AAG)3AGG(AAG)2	427	N/A	N/A	TGCGGTTATCCCTCAGAGGA	GATACCTTGTTTGCCGTCGC
LSA160	a10488;162	(AC)5	243	N/A	N/A	GCCAAGTGACCCATCATCCT	ATCGTGAAGAAGGTGGGACG
LSA161	a6270;333	(TC)2(AAT)2	232	N/A	N/A	GCTCGTTCATCCTCCGCATT	TGAGCTTTCACCTTGGCAGT
LSA162	a6291;328	(CT)4	293	N/A	N/A	ACGCGAAATTTGTCCGTTGG	CCTTCAGTCACTGGCCAACA
LSA163	a89734;51	(ATCA)2	331	N/A	N/A	ATGTGGCCACAGCTTCACAT	TGAGGGTTCTTCGATTGGGC
LSA164	a8525;289	(ACC)6	208	N/A	N/A	ATCCTCCCTCTCCAACTCCC	GGAGCGTGTAAGAGCTTGGT
LSA165	a8940;191	(GT)4	263	N/A	N/A	CAACCGCCGCTTCTTCTTTC	CCACCAAATCCAACCTCCTCA
LSA166	a51464;38	(TCT)4	204	N/A	N/A	CCCTCTCAGCTTTCCACCTG	GGTTGAGGGATAGGCTGCTG
LSA167	a3837;305	(CTT)4	292	N/A	N/A	AGGAGAAGTTGGCGGATGTG	ACCCTCTCTCACTCTCTCTCTT
LSA168	a541;672	(GCT)4(GAT)4	413	N/A	N/A	GCAATAGCATCACTGAACAGGG	GCGTGGTGAAACTGCTTCAG
LSA169	a120639;48	(CAGCT)2	221	N/A	N/A	AGAAGCCAGCACGAAGAACA	CACCACCAGTACCTGCTCTT
LSA170	a69183;45	(GATAGC)2	319	N/A	N/A	AGATCCATCGCACACTGAGC	GTTCATTCTCTGGGTGCCCT
LSA171	a179064;20	(AGATCA)2	95	N/A	N/A	AGGATAACATGGTGCGTCGG	TGTCAATAGGAACGGGTGCA
LSA172	a21978;73	(CAA)3	251	N/A	N/A	AACCTTGGCCTTGGCTACTC	TCTTCTAGACCGACCACCGT
LSA173	a110596;23	(GAG)3	288	N/A	N/A	TGAAGAACCGGATCGAGAACG	CCGGAGCGGTGTTCTACTTT
LSA174	a128358;29	(GTG)2GTT(GTG)2	242	N/A	N/A	TGTGGTGCTTTGCTATGGGT	TACCAAAGCAGCTCAGCCAA
LSA175	a85603;43	(GAAA)2(AAAAG)2	287	N/A	N/A	ACCCAGCCCATGAAATCTGG	CCCTTGGCTTGGTTTGTTGT
LSA176	a89595;53	(AAAC)2TACA(AAAC)2	181	N/A	N/A	AGAGGACGTCGAGGACAAGA	ATTGCGGGTTGGCATTGTAG
LSA177	a29817;46	(CT)8	108	N/A	N/A	TACACCGCATCACCATCACC	GGGTGAGAGGGAAAGAAGAGAA
LSA178	a10181;251	(AGGTGA)2	312	N/A	N/A	CCACCACCATGCCTCATTCT	CCTTCGTTGCGACGGATTTC
LSA179	a91068;36	(CTT)3	308	N/A	N/A	TTTGGCTCCTCGGTTGGTTT	ATGCATTGTGAGGCTTGTGC
LSA180	a164839;23	(ACAACC)2	113	N/A	N/A	CTGGTGGTGCTCATGAAATGG	CCTCGCAAGTGCTTCATTCG
LSA181	a1658;127	(AAAC)2(TGTT)2	248	N/A	N/A	AGACGCGTGGAGGAAGAAAG	TTGTTAGTCCCAGACTGGCG
LSA182	a7670;195	(CGGC)2	271	N/A	N/A	TGAGAGGGAGCATCACGATG	ATTAGCCCGCACATTCGCAT
LSA183	a140911;36	(TCA)4	226	N/A	N/A	CAACTCCTGGCTGTAGTGATGA	CGCCGGATTTGCAACAATGA
LSA184	a10898;204	(GA)6TAGA(GAAT)2	246	N/A	N/A	CCGATAATGCCGCCATTTGG	ATGCTGTTCTGTCACCCACC
LSA185	a91917;29	(TA)4	193	N/A	N/A	CCCGTCATTGAACTAGCCAGT	TGCGTGGAGGTGTTACCAAG
LSA186	a7130;185	(ACC)3(GCC)4(ACCGCC)2	258	N/A	N/A	CCACCACGATTGCGACATTC	TGTCTGGGTTGCTCGAAGAC
LSA187	a8353;255	(GTC)4	259	N/A	N/A	CAGTGCAAGTCCCTTGTGGA	GGAACTTTAGAGAAGCCGCAAC
LSA188	a101915;56	(TGAG)2	342	N/A	N/A	CGCAAGAACCCACAAACCTG	GTGAAAGTGGTGCGCATACA
LSA189	a248916;20	(CTT)4	135	N/A	N/A	CATAAAGGTGAGCGTGCTGC	GGATGCTGCAGGACCAGAAA
LSA190	a200012;27	(AGA)2	140	N/A	N/A	GGATGACCTGAACAAGCACAAC	TCCGAGCACTAGATTGTGGC
LSA191	a11465;188	(TA)5	119	N/A	N/A	CGATGATGATCGTGATCCCGT	CAGTACCCTCCATCGCCATC
LSA192	a4337;287	(CATA)2	283	N/A	N/A	TTGAAGCCATCTGCCAGTGT	CATGTGCTGTGTAGACGTCAG
LSA193	a6441;203	(CAC)6	215	N/A	N/A	ACACTCACACGCTTCCGATT	AGTCGTTGAAAGCACCGACA
LSA194	a15824;255	(ATCCA)3	226	N/A	N/A	CTCCACAGGATTATATGGACTCCC	GCTTGTGCATCTGCTTGCTT
LSA195	a18335;140	(TCA)6	161	N/A	N/A	GCTCTTCGCCACGTTGATTC	CGAATCGGTGCTTCGAACTG
LSA196	a167319;16	(TTCA)2(TTCTT)2CATTCA(TTCTT)2	277	N/A	N/A	GTCGGTGTCATGTTTCTGGTG	TAATACCCACCCGTTGCCTC
LSA197	a195715;19	(AGTTGA)2CT(AGTTGA)2	157	N/A	N/A	GTGTGGCTTCAGCTTCTTGC	GAGCTGATGGCAAGTGGTGA
LSA198	a199587;16	(TAAGT)2	285	N/A	N/A	TTCATTCACGGAGCTTGTGC	TGAAGCAAGAAGACGCCCAA
LSA199	a115148;27	(ATTG)2	162	N/A	N/A	TCTGCAAGCCAAACCCTAGC	GACGACCCTTTGATGGCTGA
LSA200	a211486;22	(TATG)2T(GTTT)2	338	N/A	N/A	GCTGGAGCTTGAAATGAGCG	ACCCAAACAACCACCACCAT
