# Supplementary material for: Allelic diversity in the transcriptomes of contrasting rust-infected genotypes of Lathyrus sativus, a lasting resource for smart breeding
Source: BMC Plant Biol. 2014 Dec 19;14:376. doi: 10.1186/s12870-014-0376-2 (PMC4331309; doi:10.1186/s12870-014-0376-2)
Supplement: Additional file 5: — Contig information and primer sequences for qRT-PCR. [file 12870_2014_376_MOESM5_ESM.xlsx]

## Sheet: Folha1
Additional File 5 - Contig information and primer sequences for qRT-PCR.
Reference assembly contig	BLAST hit	Forward Sequence	Reverse Sequence
a5330;269	Alpha-galactosidase 1	GTGGTTCTACTGTCGCACTCA	CTTTGGGAGCACAAGACATTGG
a19532;154	Amino acid transporter	CTCCGTTCGTTCCATCATCCA	AGCGGTGGAGAGTACGTGTA
a6507;507	β-tubulin	TGCCTAGGATCAGCAGCACA	TCAGTGTCCCTGAGCTCACT
a1310;251	Chromodomain helicase DNA-binding protein	GCTAGATGCAGCTGGACCAA	GGGCTTCATTTGCTTGTCTCAAA
a6560;334	GDSL esterase/lipase EXL3	ATGGTGAAGTGCAATTTCTCTCCT	CGACCTGTTGGAATCCCTCC
a22579;158	Hypothetical protein MTR 2g062700	CCTTCAAGTTGCAGTGAAGGC	GGGACGAATTTGCCAGCTTG
a2401;404	Lectin	AACTTCAAGTTCTGAGCAAACTGC	ACATGCATGATGATGAGAAGCTGA
a45744;151	Mitochondrial chaperone BCS1	CACAAGCCTCATGTACCCTTACA	CGAGTTCGCGCTGAGATATGT
a5102;390	O-methyltransferase	ATTTGTCCAGGCGATGCTCA	AATATTGGGTCGTGAGCTGCA
a160;902	photosystem I P700 apoprotein A2	CGAAGCATCCATGGCTGAGT	AACCCACGACTTCGCCAATT
a32859;123	Seed maturation protein	CCGCAGCATTGTGTTGACG	AAGACTGAGAAGCTGACGGC
a15017;192	Type IIB calcium ATPase	AGTTTCCTCACCATGGCATGAT	TTGTGGTTGTGGCAATCCCT
